# Supplementary material for: m6A Reader hnRNPA2B1 Modulates Late Pachytene Progression in Male Meiosis Through Post‐Transcriptional Control
Source: Adv Sci (Weinh). 2025 Jul 28;12(38):e06600. doi: 10.1002/advs.202506600 (PMC12520546; doi:10.1002/advs.202506600)
Supplement: Supplementary file 2 — Supplemental Table 1 [file ADVS-12-e06600-s001.xlsx]

## Sheet: CKO_vs_WT.all
Table S1. The transcriptome in control and iKO pachytene spermatocytes identified by RNA-sequencing.
ID	Genes	iKO1_Count	iKO2_Count	iKO3_Count	Ctrl1_Count	Ctrl2_Count	Ctrl3_Count	iKO1_FPKM	iKO2_FPKM	iKO3_FPKM	Ctrl1_FPKM	Ctrl2_FPKM	Ctrl3_FPKM	pValue	FDR	log2FC
ENSMUSG00000000001	Gnai3	8	13	7	4	7	10	7.5387	6.77325	4.32697	1.74548	3.61215	2.90671	0.159116	0.308485	0.963512
ENSMUSG00000000028	Cdc45	7	17	8	10	7	17	10.0408	13.4823	7.52728	6.64229	5.49829	7.52164	0.448629	0.622233	0.454772
ENSMUSG00000000031	H19	0	1	4	1	0	3	0	0.648689	3.07843	0.543299	0	1.08569	0.57673	0.726037	0.984915
ENSMUSG00000000037	Scml2	3	4	6	3	0	4	1.90256	1.40257	2.49602	0.881025	0	0.782479	0.164605	0.315653	1.5388
ENSMUSG00000000049	Apoh	4	2	0	3	3	2	10.3325	2.85641	0	3.58851	4.24351	1.59356	0.884565	0.93477	0.186931
ENSMUSG00000000056	Narf	1	1	0	1	2	1	0.69941	0.386704	0	0.323878	0.765989	0.215738	0.780872	NA	-0.535338
ENSMUSG00000000078	Klf6	1	1	0	0	1	3	0.727552	0.402264	0	0	0.398405	0.673256	0.904532	NA	-0.251193
ENSMUSG00000000085	Scmh1	17	29	24	4	9	19	14.745	13.9073	13.6549	1.60659	4.27465	5.0833	0.000629349	0.0037395	1.72209
ENSMUSG00000000088	Cox5a	10	16	7	32	16	46	16.9082	14.9577	7.7638	25.0551	14.8142	23.9911	0.056118	0.145148	-0.922923
ENSMUSG00000000093	Tbx2	1	2	2	1	3	0	0.84774	0.937432	1.11217	0.392566	1.39266	0	0.703756	0.816314	0.597149
ENSMUSG00000000103	Zfy2	2	1	1	0	0	3	2.16016	0.597177	0.708492	0	0	0.999476	0.470134	NA	1.36572
ENSMUSG00000000120	Ngfr	1	3	0	4	5	11	0.892021	1.4796	0	1.65228	2.44234	3.02666	0.135733	0.275603	-1.77503
ENSMUSG00000000125	Wnt3	0	3	0	0	1	0	0	1.65757	0	0	0.547224	0	0.526049	NA	1.70409
ENSMUSG00000000127	Fer	4	2	5	8	12	21	4.13576	1.14333	3.39114	3.83032	6.79419	6.69746	0.0935789	0.211934	-1.27025
ENSMUSG00000000131	Xpo6	27	53	52	10	10	33	11.315	12.2804	14.2946	1.94062	2.29483	4.26579	8.69135e-07	9.56048e-06	1.91901
ENSMUSG00000000134	Tfe3	0	4	1	0	1	0	0	1.07431	0.318642	0	0.266002	0	0.254168	NA	2.49479
ENSMUSG00000000142	Axin2	0	0	2	0	1	0	0	0	0.946652	0	0.395132	0	0.626055	NA	1.38122
ENSMUSG00000000148	Brat1	0	3	4	3	2	9	0	1.32296	2.09275	1.10803	0.873514	2.2142	0.715234	0.824684	-0.428117
ENSMUSG00000000149	Gna12	4	5	6	7	7	10	3.59942	2.48765	3.54163	2.91689	3.4493	2.77567	0.859908	0.921149	-0.135326
ENSMUSG00000000154	Slc22a18	2	2	2	0	2	1	3.96122	2.19016	2.59841	0	2.16915	0.610934	0.33604	0.517017	1.50169
ENSMUSG00000000167	Pih1d2	3	7	7	29	25	62	6.17664	7.96849	9.45384	27.6489	28.1859	39.3747	3.89991e-05	0.000319275	-2.19243
ENSMUSG00000000168	Dlat	13	34	21	41	27	70	9.90354	14.321	10.4941	14.4637	11.2635	16.449	0.19659	0.357525	-0.471878
ENSMUSG00000000171	Sdhd	4	2	3	23	7	23	9.98832	2.76127	4.91398	26.5956	9.57175	17.7156	0.0118756	0.0436754	-1.92449
ENSMUSG00000000184	Ccnd2	5	0	1	1	2	2	2.42805	0	0.318542	0.224873	0.531836	0.29958	0.457543	0.630183	1.06867
ENSMUSG00000000194	Gpr107	6	18	16	20	10	43	3.00676	4.98731	5.25952	4.64116	2.74415	6.64677	0.590852	0.736405	-0.272992
ENSMUSG00000000197	Nalcn	3	3	0	0	1	0	1.29482	0.715908	0	0	0.236347	0	0.113675	0.242667	3.07152
ENSMUSG00000000202	Btbd17	1	2	0	0	1	0	1.01785	1.12554	0	0	0.557371	0	0.411695	NA	1.95529
ENSMUSG00000000247	Lhx2	3	2	2	2	2	5	3.24708	1.19688	1.41998	1.00242	1.18539	1.66931	0.787074	0.875711	0.317431
ENSMUSG00000000253	Gmpr	1	2	2	0	1	0	1.94551	2.15135	2.55237	0	1.06535	0	0.173985	NA	2.69228
ENSMUSG00000000275	Trim25	1	1	0	0	2	2	0.549894	0.304037	0	0	0.60224	0.339238	0.833616	NA	-0.426088
ENSMUSG00000000276	Dgke	9	21	12	27	39	73	3.31438	4.27589	2.89882	4.6044	7.86476	8.29236	0.00505453	0.0218768	-1.17775
ENSMUSG00000000278	Scpep1	3	5	11	10	7	11	4.39758	4.05237	10.577	6.788	5.6189	4.97371	0.952242	0.974742	-0.0435142
ENSMUSG00000000282	Mnt	8	18	21	4	8	6	5.35757	6.66496	9.22522	1.24047	2.93379	1.23944	0.00342174	0.0157574	1.83997
ENSMUSG00000000290	Itgb2	2	0	0	1	0	0	2.06997	0	0	0.479274	0	0	0.500549	NA	1.76585
ENSMUSG00000000295	Hddc2	0	0	0	0	1	3	0	0	0	0	0.605272	1.02284	0.467256	NA	-2.11289
ENSMUSG00000000296	Tpd52l1	1	1	5	4	0	2	2.35008	1.29936	7.70783	4.35304	0	1.4498	0.578424	0.727282	0.780002
ENSMUSG00000000301	Pemt	0	1	1	10	4	8	0	1.69448	2.01034	14.1919	6.7129	7.56267	0.0297566	0.0892763	-2.97726
ENSMUSG00000000303	Cdh1	4	0	1	0	1	2	2.77554	0	0.455162	0	0.379969	0.428067	0.334997	0.515709	1.65632
ENSMUSG00000000317	Bcl6b	0	0	1	1	0	1	0	0	0.59904	0.422889	0	0.28169	0.929705	NA	-0.25385
ENSMUSG00000000318	Clec10a	1	0	0	1	3	1	1.31814	0	0	0.610396	2.16543	0.406591	0.371618	NA	-1.82583
ENSMUSG00000000320	Alox12	0	2	1	0	2	0	0	1.13267	0.671899	0	1.1218	0	0.768425	NA	0.663751
ENSMUSG00000000326	Comt	0	2	1	1	3	2	0	1.71847	1.0194	0.719637	2.55297	0.958715	0.683797	0.803521	-0.681065
ENSMUSG00000000339	Rtca	15	28	13	43	22	88	28.9263	29.8543	16.4447	38.399	23.232	52.3456	0.0413788	0.114403	-0.823762
ENSMUSG00000000340	Dbt	2	0	0	0	1	1	1.86241	0	0	0	0.509925	0.287237	0.708234	NA	0.872746
ENSMUSG00000000346	Dazap2	7	18	12	15	17	23	10.0784	14.3289	11.3332	10.0008	13.403	10.2145	0.866931	0.92505	-0.0858828
ENSMUSG00000000365	Rnf17	7	23	8	27	15	52	4.08764	7.42591	3.06439	7.30109	4.79653	9.36641	0.128438	0.265135	-0.745721
ENSMUSG00000000374	Trappc10	4	9	6	3	5	5	2.43622	3.03073	2.39711	0.846112	1.66759	0.939339	0.220974	0.3874	1.02266
ENSMUSG00000000378	Ccm2	1	2	2	12	7	10	1.65442	1.82946	2.17047	9.19339	6.34167	5.10317	0.0373605	0.10594	-2.05002
ENSMUSG00000000384	Tbrg4	8	12	9	26	18	53	10.4777	8.68972	7.73213	15.7689	12.9095	21.4116	0.0199332	0.0655642	-1.12892
ENSMUSG00000000385	Tmprss2	5	3	1	0	0	1	2.79294	0.92653	0.366413	0	0	0.1723	0.0290138	0.087499	3.72606
ENSMUSG00000000399	Ndufa9	4	14	9	69	63	129	8.50908	16.4664	12.5587	67.9706	73.3878	84.6463	4.89508e-12	1.1221e-10	-2.73508
ENSMUSG00000000409	Lck	0	0	0	2	4	4	0	0	0	1.30292	3.08148	1.73578	0.0493676	0.131154	-3.66198
ENSMUSG00000000411	Tssk3	8	16	17	9	9	18	19.2119	21.2446	26.7799	10.0086	11.8354	13.3336	0.177754	0.333182	0.738574
ENSMUSG00000000420	Galnt1	1	2	5	0	1	4	0.748273	0.827441	2.4542	0	0.409752	0.923242	0.339161	0.520027	1.35328
ENSMUSG00000000439	Mkrn2	349	649	573	442	373	503	172.198	177.049	185.454	100.989	100.779	76.5536	1.06156e-07	1.37306e-06	0.743928
ENSMUSG00000000441	Raf1	189	375	349	344	313	455	146.413	160.619	177.347	123.403	132.777	108.724	0.141794	0.284161	0.214639
ENSMUSG00000000489	Pdgfb	1	2	2	2	1	0	1.04413	1.1546	1.36982	0.967013	0.57176	0	0.507531	0.671441	1.09724
ENSMUSG00000000531	Grasp	1	2	0	0	0	0	1.512	1.67198	0	0	0	0	0.28033	NA	2.92936
ENSMUSG00000000532	Acvr1b	7	6	4	8	3	3	4.87038	2.30815	1.82559	2.57753	1.143	0.643845	0.345479	0.526457	0.818134
ENSMUSG00000000538	Tom1l2	2	6	3	2	1	4	1.22981	2.03989	1.21006	0.569491	0.33672	0.758687	0.288067	0.465125	1.20852
ENSMUSG00000000544	Gpa33	0	1	1	0	0	5	0	0.675771	0.801737	0	0	1.88503	0.82937	NA	-0.491548
ENSMUSG00000000552	Zfp385a	37	55	54	31	30	49	48.4389	39.8109	46.373	18.7933	21.5067	19.7872	0.00165274	0.00846822	0.959841
ENSMUSG00000000561	Wdr77	5	6	6	2	8	13	3.58598	2.37923	2.82273	0.664229	3.14188	2.87592	0.831533	0.903623	0.169139
ENSMUSG00000000563	Atp5f1	17	29	28	64	60	143	20.6792	19.5043	22.342	36.0508	39.9666	53.6558	4.44693e-05	0.000359054	-1.26114
ENSMUSG00000000567	Sox9	0	2	0	2	0	0	0	0.822038	0	0.688485	0	0	0.935958	NA	0.219303
ENSMUSG00000000568	Hnrnpd	12	46	36	22	20	30	5.41578	11.4785	10.6577	4.59782	4.94277	4.17634	0.0345513	0.0995134	0.845119
ENSMUSG00000000579	Dynlt1c	22	59	23	122	112	320	20.808	30.8536	14.2697	53.4339	58.0078	93.3582	1.75024e-10	3.26785e-09	-1.82571
ENSMUSG00000000581	C1d	2	1	0	2	0	3	2.06233	0.570132	0	0.95501	0	0.954213	0.958131	0.978599	0.0936702
ENSMUSG00000000594	Gm2a	6	12	7	21	14	36	4.46897	4.94179	3.42006	7.24311	5.71012	8.27092	0.0807954	0.190223	-0.936003
ENSMUSG00000000600	Krit1	5	11	6	6	6	9	2.75341	3.3492	2.16736	1.53004	1.80931	1.52876	0.426233	0.602024	0.574864
ENSMUSG00000000605	Clcn4	13	17	17	21	22	34	8.67393	6.27146	7.44048	6.48845	8.03815	6.99756	0.718339	0.826365	-0.159048
ENSMUSG00000000617	Grm6	0	2	2	1	1	0	0	0.785018	0.931348	0.32874	0.388744	0	0.540911	NA	1.22598
ENSMUSG00000000628	Hk2	0	4	1	1	1	0	0	1.23313	0.365748	0.258198	0.305326	0	0.44935	NA	1.47649
ENSMUSG00000000631	Myo18a	12	21	19	9	11	20	4.90974	4.75055	5.0993	1.70518	2.46451	2.52408	0.0609292	0.154306	0.936063
ENSMUSG00000000632	Sez6	0	2	1	4	2	2	0	0.751521	0.445803	1.25885	0.744312	0.419266	0.491826	0.658078	-1.07238
ENSMUSG00000000673	Haao	3	0	0	0	1	1	2.95757	0	0	0	0.539853	0.304095	0.484452	NA	1.48625
ENSMUSG00000000690	Hoxb6	0	0	1	22	13	19	0	0	1.02666	15.9449	11.1417	9.17272	0.00012091	0.000871167	-5.11654
ENSMUSG00000000693	Loxl3	32	69	46	72	61	88	24.0032	28.6164	22.6337	25.0092	25.0559	20.3609	0.729104	0.834375	-0.0932716
ENSMUSG00000000708	Kat2b	2	6	4	2	1	2	1.32126	2.19157	1.73339	0.611839	0.361758	0.407552	0.136006	0.275907	1.75081
ENSMUSG00000000711	Rab5b	5	6	6	7	3	10	4.83319	3.20673	3.80447	3.13337	1.58798	2.98166	0.629634	0.766056	0.379603
ENSMUSG00000000732	Icosl	0	1	1	0	0	0	0	0.603968	0.716549	0	0	0	0.496669	NA	2.25777
ENSMUSG00000000738	Spg7	3	18	18	28	23	60	2.72429	9.03757	10.7222	11.7744	11.4372	16.8065	0.0376987	0.106651	-0.974747
ENSMUSG00000000739	Sult5a1	0	1	1	0	0	1	0	0.446666	0.529926	0	0	0.24919	0.647407	NA	1.31198
ENSMUSG00000000740	Rpl13	180	331	291	1034	825	1634	281.007	285.706	298.001	747.506	705.277	786.85	4.30625e-45	9.15044e-43	-1.57358
ENSMUSG00000000743	Chmp1a	10	28	16	43	25	59	14.364	22.2373	15.0757	28.6019	19.6643	26.1411	0.0725938	0.176117	-0.708693
ENSMUSG00000000751	Rpa1	52	95	84	116	112	180	31.4838	31.802	33.3612	32.523	37.1332	33.6164	0.160976	0.311107	-0.292746
ENSMUSG00000000753	Serpinf1	4	0	1	0	0	0	6.71158	0	1.10064	0	0	0	0.0585046	0.14978	4.01613
ENSMUSG00000000759	Tubgcp3	1	2	3	0	2	0	0.537021	0.593838	1.0568	0	0.588141	0	0.283602	0.460694	1.88148
ENSMUSG00000000776	Polr3d	11	16	7	5	9	19	16.6402	13.3824	6.94615	3.50257	7.45539	8.86576	0.284638	0.461705	0.65844
ENSMUSG00000000782	Tcf7	0	4	3	0	0	4	0	2.75122	2.44804	0	0	1.53488	0.391609	0.570267	1.48548
ENSMUSG00000000787	Ddx3x	5	11	3	2	5	5	3.27569	3.98449	1.28924	0.606753	1.79376	1.01041	0.193658	0.354022	1.14341
ENSMUSG00000000792	Slc5a5	0	1	2	1	0	2	0	0.580452	1.3773	0.486149	0	0.647657	0.77058	NA	0.605875
ENSMUSG00000000794	Kcnn3	0	0	1	2	0	4	0	0	0.242527	0.342421	0	0.45618	0.439189	NA	-1.71958
ENSMUSG00000000804	Usp32	25	54	45	15	12	39	10.8957	13.0124	12.865	3.02731	2.86391	5.24296	5.88066e-05	0.000458458	1.49767
ENSMUSG00000000811	Txnrd3	96	166	128	177	154	302	104.053	99.4809	91.0068	88.8397	91.4041	100.969	0.402072	0.579834	-0.141634
ENSMUSG00000000823	Zfp512b	41	87	77	36	25	52	22.0564	25.8772	27.1719	8.96814	7.36463	8.62877	7.09273e-07	7.91913e-06	1.39311
ENSMUSG00000000826	Dnajc5	2	6	5	2	2	9	0.934602	1.55023	1.53266	0.432789	0.511785	1.29728	0.525392	0.685986	0.621706
ENSMUSG00000000827	Tpd52l2	2	5	2	6	2	9	1.7063	2.35854	1.11927	2.37043	0.934366	2.36845	0.73135	0.836016	-0.34105
ENSMUSG00000000838	Fmr1	0	5	0	1	0	0	0	1.92738	0	0.322849	0	0	0.307328	NA	2.42821
ENSMUSG00000000861	Bcl11a	22	20	23	13	6	20	11.2917	5.67562	7.74361	3.08979	1.68635	3.16637	0.00466425	0.0204917	1.3855
ENSMUSG00000000881	Dlg3	4	4	2	0	3	0	2.45079	1.35504	0.803815	0	1.00653	0	0.131207	0.269168	2.12757
ENSMUSG00000000884	Gnb1l	6	15	7	27	10	27	5.13459	7.09729	3.92945	10.6996	4.68614	7.12711	0.227182	0.395602	-0.672139
ENSMUSG00000000901	Mmp11	0	0	2	1	1	3	0	0	1.76256	0.622134	0.735691	1.24323	0.730248	NA	-0.689757
ENSMUSG00000000902	Smarcb1	22	36	21	91	81	154	9.08829	8.22259	5.6906	17.4081	18.3234	19.6234	1.57351e-07	1.97233e-06	-1.48874
ENSMUSG00000000903	Vpreb3	5	11	5	10	4	12	21.083	25.645	13.8297	19.526	9.236	15.6077	0.739959	0.842683	0.237811
ENSMUSG00000000915	Hip1r	68	110	110	66	52	103	31.0357	27.7583	32.9325	13.9491	12.9962	14.5006	2.77442e-05	0.000233445	0.940413
ENSMUSG00000000916	Nsun5	261	423	407	67	69	97	357.686	320.515	365.877	42.5193	51.7811	41.0042	1.02062e-58	4.71138e-56	2.76206
ENSMUSG00000000934	Top1mt	1	2	1	0	4	3	1.61529	1.7862	1.05957	0	3.53812	1.49475	0.814629	0.892079	-0.354355
ENSMUSG00000000942	Hoxa4	15	21	22	38	43	94	28.9263	22.3908	27.8294	33.934	45.4079	55.9146	0.00602505	0.0251582	-0.994158
ENSMUSG00000000957	Mmp14	0	3	1	2	1	1	0	1.57464	0.62272	0.879211	0.519846	0.292826	0.862107	NA	0.301682
ENSMUSG00000000958	Slc7a7	1	2	1	0	2	1	1.34939	1.49216	0.885149	0	1.47784	0.416229	0.636506	NA	0.83435
ENSMUSG00000000959	Oxa1l	7	2	3	2	3	5	8.47807	1.33929	2.38341	1.1217	1.98967	1.86795	0.326018	0.505901	0.998561
ENSMUSG00000000976	Heatr6	2	12	4	9	10	18	1.09509	3.63284	1.43667	2.28197	2.99833	3.04009	0.419418	0.595792	-0.573952
ENSMUSG00000001014	Icam4	1	0	2	2	1	0	2.99018	0	3.9229	2.76934	1.63741	0	0.80997	NA	0.462922
ENSMUSG00000001016	Ilf2	7	25	23	51	30	71	6.79423	13.4162	14.6437	22.9225	15.945	21.2567	0.0139981	0.049693	-0.947317
ENSMUSG00000001017	Chtop	20	48	39	35	25	77	18.8757	25.0473	24.1444	15.2964	12.9203	22.416	0.50516	0.669297	0.22416
ENSMUSG00000001018	Snapin	17	29	26	30	30	45	27.1039	25.564	27.1917	22.149	26.1918	22.1305	0.96243	0.981418	-0.0173578
ENSMUSG00000001034	Mapk7	3	5	1	1	1	1	2.17596	2.00515	0.475783	0.335876	0.397183	0.22373	0.137771	0.278727	2.09814
ENSMUSG00000001036	Epn2	7	11	13	7	2	16	4.82668	4.19363	5.87995	2.23511	0.755164	3.40303	0.151477	0.298297	0.971305
ENSMUSG00000001039	B9d1	24	33	26	141	110	236	82.8918	63.0176	58.9052	225.512	208.043	251.425	1.31524e-14	4.00163e-13	-1.97557
ENSMUSG00000001052	Sec24b	9	17	16	3	3	8	5.39492	5.63428	6.29132	0.832747	0.984747	1.4792	0.00125974	0.0067134	2.16229
ENSMUSG00000001053	N4bp3	4	6	5	11	6	20	5.1946	4.30815	4.25933	6.61507	4.26682	8.01157	0.333707	0.514552	-0.688863
ENSMUSG00000001054	Rmnd5b	8	14	11	20	12	24	12.6368	12.2271	11.3978	14.6294	10.3798	11.6938	0.667834	0.792229	-0.223418
ENSMUSG00000001056	Nhp2	0	2	5	14	17	23	0	3.26212	9.67547	19.125	27.462	20.9289	0.00244507	0.0118209	-2.46667
ENSMUSG00000001062	Vps9d1	3	12	9	7	9	16	2.85237	6.30831	5.61315	3.082	4.68585	4.69246	0.898603	0.943646	0.0848008
ENSMUSG00000001065	Zfp276	22	40	28	44	23	64	16.45	16.5368	13.7335	15.2351	9.41742	14.7611	0.929336	0.960845	0.0304772
ENSMUSG00000001082	Mfsd10	2	1	0	0	1	0	3.22381	0.891224	0	0	0.882675	0	0.343923	NA	2.16231
ENSMUSG00000001089	Luzp1	15	34	21	7	4	12	6.12657	7.67808	5.62633	1.32396	0.894638	1.51183	4.30961e-05	0.000348807	2.15638
ENSMUSG00000001098	Kctd10	11	17	10	12	10	15	10.8969	9.31118	6.49813	5.50477	5.42462	4.58348	0.297398	0.474594	0.572979
ENSMUSG00000001100	Poldip2	19	35	34	93	69	111	28.4344	28.9604	33.3771	64.4499	56.5458	51.2399	0.000106398	0.000775792	-1.11793
ENSMUSG00000001105	Ift20	16	32	19	37	41	98	42.1444	46.6033	32.8286	45.1306	59.1377	79.6235	0.0237295	0.0750809	-0.806776
ENSMUSG00000001119	Col6a1	2	0	1	1	0	3	1.49947	0	0.491797	0.347181	0	0.693782	0.771011	NA	0.545511
ENSMUSG00000001120	Pcbp3	84	161	134	157	133	245	101.497	107.559	106.208	87.8461	88.0007	91.3135	0.817528	0.893457	0.0402203
ENSMUSG00000001123	Lgals9	1	1	0	0	1	2	1.93815	1.0716	0	0	1.06132	1.19567	0.961589	NA	0.10538
ENSMUSG00000001127	Araf	4	3	5	2	1	4	4.30821	1.78651	3.53253	0.997507	0.58979	1.3289	0.181494	0.338251	1.4506
ENSMUSG00000001131	Timp1	1	0	1	0	0	0	3.48121	0	2.28354	0	0	0	0.388892	NA	2.56052
ENSMUSG00000001134	Uxt	0	1	0	0	2	0	0	1.94236	0	0	3.84745	0	0.816917	NA	-0.672639
ENSMUSG00000001138	Cnnm3	1	10	6	8	7	11	0.580859	3.21157	2.28613	2.15184	2.22654	1.97087	0.812075	0.890794	-0.185086
ENSMUSG00000001143	Lman2l	5	6	7	9	7	13	3.78373	2.51044	3.47479	3.15386	2.90074	3.03452	0.866531	0.925026	-0.118015
ENSMUSG00000001150	Mcm3ap	12	10	12	6	5	10	5.73936	2.64441	3.76481	1.32887	1.30952	1.47529	0.0401492	0.111881	1.32058
ENSMUSG00000001151	Pcnt	28	34	33	8	5	11	9.21415	6.18619	7.12345	1.21909	0.901007	1.11657	6.60215e-08	8.79433e-07	2.57443
ENSMUSG00000001156	Mxd1	11	33	12	20	14	36	7.24667	12.0201	5.18569	6.10134	5.0505	7.31549	0.652986	0.782451	0.208764
ENSMUSG00000001157	Gmcl1	16	32	28	35	16	43	16.6777	18.4422	19.1449	16.894	9.13265	13.8255	0.529473	0.689298	0.243521
ENSMUSG00000001158	Snrnp27	28	46	53	171	131	325	85.6412	77.791	106.336	242.198	219.41	306.622	1.3399e-13	3.66815e-12	-1.71422
ENSMUSG00000001173	Ocrl	1	0	0	0	1	2	0.585172	0	0	0	0.320438	0.361001	0.74384	NA	-0.815855
ENSMUSG00000001175	Calm1	160	258	210	504	398	898	119.52	106.558	102.901	174.341	162.804	206.915	4.42716e-12	1.02008e-10	-0.936819
ENSMUSG00000001211	Agpat3	45	90	68	124	102	241	23.1314	25.5787	22.9286	29.5162	28.7111	38.2122	0.00325679	0.0151595	-0.632046
ENSMUSG00000001225	Slc26a3	0	1	0	0	0	2	0	0.49092	0	0	0	0.547758	0.9915	NA	-0.0356578
ENSMUSG00000001228	Uhrf1	22	53	51	21	24	43	18.8583	25.1191	28.6767	8.33583	11.2655	11.3696	0.00247954	0.0119832	1.04414
ENSMUSG00000001229	Dpp9	3	11	4	3	1	5	1.71855	3.48401	1.50307	0.795812	0.31369	0.883497	0.112552	0.240927	1.53078
ENSMUSG00000001247	Lsr	2	4	2	5	6	8	2.83702	3.13718	1.86098	3.28436	4.66062	3.50039	0.437638	0.61219	-0.743762
ENSMUSG00000001248	Gramd1a	2	3	3	5	2	22	1.6136	1.33824	1.58769	1.86804	0.883601	5.47499	0.255113	0.429045	-1.10029
ENSMUSG00000001270	Ckb	0	0	2	1	0	0	0	0	1.42048	0.501389	0	0	0.631889	NA	1.38066
ENSMUSG00000001280	Sp1	5	8	10	3	4	5	1.98214	1.75348	2.60042	0.550726	0.868332	0.611407	0.0684943	0.168275	1.46422
ENSMUSG00000001285	Myg1	3	3	7	14	10	30	6.23089	3.44506	9.53688	13.465	11.3734	19.2196	0.0391962	0.109912	-1.42198
ENSMUSG00000001288	Rarg	3	1	2	1	2	2	3.12283	0.575538	1.36564	0.482033	1.14003	0.642174	0.509043	0.672578	0.904633
ENSMUSG00000001289	Pfdn5	44	83	63	307	256	606	127.356	132.828	119.615	411.485	405.758	541.046	3.54977e-28	2.97004e-26	-2.04201
ENSMUSG00000001300	Efnb2	1	3	2	1	0	0	0.641332	1.06378	0.841381	0.296984	0	0	0.127022	NA	2.91863
ENSMUSG00000001305	Rrp15	7	12	10	7	11	16	6.95904	6.59598	6.52124	3.22254	5.98831	4.90644	0.610613	0.751035	0.308816
ENSMUSG00000001313	Rnd2	1	3	2	3	6	11	1.94798	3.23111	2.5556	2.70617	6.40023	6.60955	0.256234	0.43012	-1.1927
ENSMUSG00000001323	Srr	69	132	115	80	61	97	57.3397	60.6495	62.6879	30.7855	27.7586	24.8641	2.30482e-05	0.000197533	0.924335
ENSMUSG00000001333	Sync	3	7	10	3	2	4	3.95782	5.10599	8.65394	1.83276	1.44486	1.62776	0.0647869	0.161089	1.67436
ENSMUSG00000001334	Fndc5	2	2	0	3	2	4	1.99734	1.10433	0	1.38737	1.09374	1.23219	0.686479	0.805552	-0.558942
ENSMUSG00000001349	Cnn1	1	1	1	3	0	2	1.29101	0.713803	0.846858	1.7935	0	0.796446	0.945116	NA	-0.119211
ENSMUSG00000001366	Fbxo9	3	9	9	5	4	12	4.27922	7.09795	8.42103	3.30265	3.12438	5.27983	0.45592	0.628712	0.564891
ENSMUSG00000001376	Vps50	7	12	7	6	5	13	4.01368	3.80429	2.63283	1.59311	1.56991	2.29924	0.297549	0.474684	0.70565
ENSMUSG00000001380	Hars	3	9	7	12	14	19	4.63636	7.69034	7.09632	8.58789	11.848	9.05742	0.230923	0.399866	-0.762673
ENSMUSG00000001383	Zmat2	16	25	24	39	29	48	21.2911	18.3936	20.9493	24.0322	21.1318	19.7022	0.415103	0.592239	-0.302076
ENSMUSG00000001403	Ube2c	7	16	14	18	9	14	9.82079	12.4112	12.8841	11.6942	6.91435	6.05859	0.549974	0.705226	0.332691
ENSMUSG00000001415	Smg5	42	108	82	180	88	226	29.0252	41.2664	37.1723	57.6034	33.3019	48.1759	0.0153116	0.0534072	-0.560696
ENSMUSG00000001416	Cct3	76	149	131	289	189	476	70.05	75.9326	79.2037	123.351	95.3932	135.331	7.55728e-07	8.39579e-06	-0.852421
ENSMUSG00000001418	Glmp	17	13	12	14	9	21	11.7246	4.95722	5.42886	4.47121	3.399	4.46748	0.275433	0.452031	0.581306
ENSMUSG00000001419	Mef2d	27	41	45	80	48	120	15.3667	12.9017	16.8	21.0841	14.9595	21.0665	0.0511546	0.134645	-0.55381
ENSMUSG00000001420	Tmem79	1	1	4	1	0	1	1.2776	0.706386	3.35223	0.591622	0	0.394085	0.215423	0.380659	2.18754
ENSMUSG00000001424	Snd1	1	5	2	4	1	6	0.812988	2.24751	1.06658	1.50589	0.445189	1.50463	0.947256	0.971522	0.0765726
ENSMUSG00000001435	Col18a1	2	6	7	3	4	12	1.0988	1.82259	2.52271	0.76324	1.2034	2.03361	0.769925	0.863521	0.252471
ENSMUSG00000001436	Slc19a1	2	0	0	1	0	0	2.14733	0	0	0.497186	0	0	0.500549	NA	1.76585
ENSMUSG00000001440	Kpnb1	122	212	168	166	115	250	63.6268	61.1313	57.4737	40.0902	32.8427	40.2176	0.00425586	0.0189531	0.478697
ENSMUSG00000001441	Npepps	17	20	13	12	7	14	12.3977	8.06436	6.21893	4.05251	2.79545	3.14932	0.0257476	0.0796956	1.18438
ENSMUSG00000001445	Mrpl10	2	12	5	16	14	34	3.59942	11.9407	5.90272	13.3344	13.7972	18.8746	0.0446357	0.12155	-1.23732
ENSMUSG00000001467	Cyp51	4	12	6	4	1	6	3.12786	5.18819	3.07764	1.44843	0.428202	1.44722	0.0738155	0.178305	1.5506
ENSMUSG00000001472	Tcf25	3	7	7	11	8	14	1.84361	2.37844	2.82179	3.13032	2.69214	2.65381	0.52499	0.685729	-0.444329
ENSMUSG00000001473	Tubb6	15	29	34	10	10	17	26.2279	28.036	38.9969	8.09695	9.57486	9.16887	0.000479132	0.00295718	1.60969
ENSMUSG00000001482	Def8	1	3	3	0	1	1	0.948151	1.5727	1.86586	0	0.519204	0.292464	0.172055	0.32505	2.29702
ENSMUSG00000001497	Pax9	0	3	0	0	4	1	0	1.2048	0	0	1.59098	0.224048	0.741753	NA	-0.643222
ENSMUSG00000001504	Irx2	5	12	6	3	5	6	5.85506	7.76944	4.60884	1.62679	3.20621	2.16724	0.126113	0.261666	1.20541
ENSMUSG00000001506	Col1a1	6	4	2	0	0	0	3.11019	1.14642	0.680057	0	0	0	0.00183043	0.00923283	5.07804
ENSMUSG00000001507	Itga3	1	2	0	3	1	1	0.632361	0.699265	0	0.878488	0.346279	0.195056	0.859695	0.920994	-0.304354
ENSMUSG00000001508	Sgca	2	2	3	8	8	8	3.56602	1.97165	3.50876	6.6053	7.81096	4.39986	0.169715	0.322266	-1.27848
ENSMUSG00000001517	Foxm1	35	61	58	11	5	26	23.127	22.2858	25.1396	3.36584	1.80918	5.29931	1.79421e-10	3.34063e-09	2.48676
ENSMUSG00000001518	Itfg2	2	3	3	1	6	21	1.92661	1.59784	1.89568	0.446081	3.16502	6.23991	0.271927	0.447981	-1.09132
ENSMUSG00000001520	Nrip2	6	2	3	4	1	0	5.65576	1.04236	1.85499	1.74602	0.516179	0	0.166513	0.318353	1.71321
ENSMUSG00000001524	Gtf2h4	4	5	10	36	20	45	7.32318	5.06124	12.0093	30.5205	20.0508	25.4125	0.000598912	0.0035857	-1.8462
ENSMUSG00000001525	Tubb5	7	8	8	14	7	10	8.12282	5.1327	6.08945	7.52291	4.44803	3.57935	0.881854	0.932996	0.098161
ENSMUSG00000001542	Ell2	8	14	11	3	3	6	4.79736	4.64181	4.32697	0.833072	0.985131	1.10984	0.00563115	0.0238784	2.01934
ENSMUSG00000001552	Jup	7	6	5	1	3	4	6.71368	3.18171	3.14566	0.444132	1.5756	1.18336	0.0573535	0.147596	1.79276
ENSMUSG00000001555	Fkbp10	0	2	0	0	2	1	0	1.31545	0	0	1.30283	0.366939	0.88236	NA	-0.346556
ENSMUSG00000001558	Klhl10	22	49	52	19	16	39	33.528	41.2884	51.9837	13.4087	13.3526	18.3335	0.000364885	0.00233383	1.28989
ENSMUSG00000001569	Nom1	7	20	8	10	12	16	2.33402	3.68709	1.74975	1.54403	2.19103	1.64559	0.540717	0.698368	0.353775
ENSMUSG00000001576	Ergic1	15	28	14	22	20	31	14.4315	14.8945	8.83542	9.80149	10.5368	9.19976	0.703174	0.81593	0.164616
ENSMUSG00000001583	Tnk1	0	1	0	0	1	1	0	0.611794	0	0	0.605925	0.341314	0.904214	NA	-0.347609
ENSMUSG00000001588	Acap1	1	1	2	0	1	1	1.03394	0.571667	1.35645	0	0.566183	0.318927	0.412029	NA	1.56583
ENSMUSG00000001627	Ifrd1	7	7	4	9	17	13	6.36985	3.52189	2.38765	3.79248	8.47112	3.64896	0.368571	0.54915	-0.614203
ENSMUSG00000001630	Stk38l	3	1	3	1	3	6	2.02675	0.373531	1.32947	0.312845	1.10984	1.25033	0.866495	0.925026	0.198645
ENSMUSG00000001632	Brpf1	36	68	49	107	93	175	22.9301	23.9474	20.4729	31.56	32.4375	34.3824	0.00119073	0.00641461	-0.749933
ENSMUSG00000001642	Akr1b3	18	47	30	98	86	199	11.0132	15.8996	12.0404	27.7662	28.8138	37.5569	7.87278e-08	1.03428e-06	-1.4564
ENSMUSG00000001663	Gstt1	2	2	1	0	0	0	5.56363	3.07613	1.82477	0	0	0	0.0719842	NA	3.75414
ENSMUSG00000001665	Gstt3	9	3	9	31	18	26	13.9371	2.56861	9.14223	22.2301	15.2638	12.4193	0.0334391	0.0971251	-1.24244
ENSMUSG00000001666	Ddt	41	69	73	256	196	514	194.191	180.693	226.803	561.481	508.35	750.938	6.36833e-19	2.76795e-17	-1.80129
ENSMUSG00000001670	Tat	3	3	0	0	0	1	3.88283	2.14682	0	0	0	0.399229	0.116607	0.246918	3.08627
ENSMUSG00000001674	Ddx18	10	14	16	29	16	43	13.6134	10.5376	14.2878	18.2816	11.9274	18.0564	0.228723	0.397135	-0.548316
ENSMUSG00000001687	Ubl3	31	26	22	31	28	53	15.5883	7.22864	7.25669	7.21851	7.71001	8.22067	0.74039	0.842967	0.126082
ENSMUSG00000001700	Gramd3	8	12	4	3	1	5	6.56467	5.44441	2.15309	1.13997	0.449349	1.26558	0.0204941	0.0669945	2.03618
ENSMUSG00000001707	Eef1e1	1	0	5	4	3	2	1.20404	0	3.94902	2.23023	1.97798	0.742788	0.932901	0.963043	-0.109922
ENSMUSG00000001729	Akt1	5	11	7	11	3	14	5.71358	6.94989	5.24706	5.82077	1.87724	4.93471	0.679108	0.800706	0.289198
ENSMUSG00000001741	Il16	2	4	4	1	4	7	1.16879	1.29244	1.53336	0.270617	1.28005	1.26182	0.767914	0.862067	0.308363
ENSMUSG00000001750	Tcirg1	2	1	0	0	0	0	2.02164	0.558883	0	0	0	0	0.215959	NA	3.15375
ENSMUSG00000001751	Naglu	3	10	6	19	16	39	3.60223	6.63892	4.72586	10.5646	10.5204	14.4448	0.0142205	0.0503491	-1.41299
ENSMUSG00000001755	Ppat	2	6	4	9	7	12	2.57662	4.27384	3.38033	5.36923	4.93832	4.76866	0.361757	0.54292	-0.725938
ENSMUSG00000001761	Smo	2	1	6	1	0	1	1.62684	0.449739	3.20143	0.376672	0	0.250905	0.0797067	0.188699	2.80397
ENSMUSG00000001763	Tspan33	1	3	0	9	5	15	0.863942	1.43302	0	3.60061	2.36546	3.99734	0.0347974	0.1002	-2.30167
ENSMUSG00000001767	Crnkl1	10	18	12	22	19	35	8.96705	8.9242	7.05847	9.13528	9.32963	9.68084	0.406687	0.584029	-0.38194
ENSMUSG00000001768	Rin2	1	2	5	4	4	4	0.660061	0.729897	2.16488	1.22263	1.44579	0.814403	0.912545	0.951273	-0.119158
ENSMUSG00000001773	Folh1	1	0	0	1	1	3	0.98365	0	0	0.455502	0.538643	0.910243	0.464144	NA	-1.55233
ENSMUSG00000001774	Chordc1	3	4	5	7	4	9	1.59297	1.17434	1.74155	1.72121	1.16308	1.47409	0.844922	0.911219	-0.167144
ENSMUSG00000001783	Rtcb	7	8	11	29	16	45	10.7105	6.7678	11.0403	20.5475	13.4058	21.2382	0.019548	0.0646251	-1.18479
ENSMUSG00000001785	Pwp1	6	6	7	15	11	26	7.17085	3.96477	5.48778	8.30157	7.19902	9.58491	0.168575	0.320916	-0.841946
ENSMUSG00000001786	Fbxo7	4	8	8	12	10	24	2.28204	2.52348	2.99387	3.17025	3.12409	4.22347	0.314383	0.493798	-0.629736
ENSMUSG00000001794	Capns1	24	53	37	89	62	146	46.1086	56.2981	46.6285	79.179	65.2264	86.5204	0.00195593	0.00976471	-0.828232
ENSMUSG00000001815	Evx2	1	1	1	1	3	0	0.733454	0.405527	0.481119	0.339643	1.20491	0	0.954824	0.97619	-0.0997997
ENSMUSG00000001827	Folr1	0	1	1	0	1	4	0	1.29441	1.5357	0	1.282	2.88856	0.749792	NA	-0.663349
ENSMUSG00000001829	Clpb	61	134	113	46	48	80	40.5248	49.2202	49.2435	14.1514	17.462	16.3937	9.96403e-09	1.50382e-07	1.34473
ENSMUSG00000001833	2024-09-07	6	12	8	11	6	16	4.03665	4.46373	3.53052	3.42698	2.21045	3.32036	0.73276	0.837104	0.215229
ENSMUSG00000001844	Zdhhc4	2	6	8	4	4	20	4.50719	7.47609	11.8262	4.17432	4.93625	13.9028	0.85593	0.918901	-0.14835
ENSMUSG00000001847	Rac1	13	9	10	5	1	9	9.60827	3.67783	4.84821	1.71128	0.404727	2.05182	0.0137374	0.048868	1.81973
ENSMUSG00000001855	Nup214	12	26	16	5	3	10	5.58469	6.69019	4.88447	1.07755	0.764539	1.43553	0.000313571	0.0020527	2.15122
ENSMUSG00000001870	Ltbp1	3	1	1	0	0	0	1.38236	0.254769	0.302259	0	0	0	0.0584166	NA	3.88302
ENSMUSG00000001891	Ugp2	1	4	2	5	10	12	1.1457	2.53383	1.50307	2.65271	6.2738	4.24079	0.113749	0.242787	-1.48431
ENSMUSG00000001909	Trmt1	19	24	22	32	38	75	16.0143	11.1844	12.1635	12.4898	17.5388	19.499	0.123233	0.257046	-0.561426
ENSMUSG00000001910	Nacc1	8	24	13	3	6	11	5.66097	9.38986	6.03425	0.983041	2.32495	2.40098	0.00718668	0.0290659	1.68978
ENSMUSG00000001911	Nfix	1	0	1	0	1	1	0.561341	0	0.368219	0	0.307389	0.17315	0.764152	NA	0.689034
ENSMUSG00000001918	Slc1a5	3	2	2	2	0	3	3.28526	1.21095	1.43667	1.01421	0	1.01336	0.373646	0.553977	1.22762
ENSMUSG00000001924	Uba1	12	18	21	3	7	10	9.06089	7.51466	10.4013	1.04896	2.89433	2.32908	0.00127925	0.00680657	1.90961
ENSMUSG00000001930	Vwf	0	4	3	1	0	0	0	0.769556	0.684753	0.161132	0	0	0.122574	0.25587	3.03534
ENSMUSG00000001942	Siae	142	359	276	662	506	1059	88.2342	123.336	112.496	190.483	172.171	202.974	1.33285e-13	3.65633e-12	-0.992578
ENSMUSG00000001948	Spa17	62	114	94	360	261	654	261.071	265.411	259.642	701.972	601.823	849.456	3.50392e-22	1.9792e-20	-1.65748
ENSMUSG00000001962	Fam50a	2	2	0	0	0	2	3.20532	1.77223	0	0	0	0.988706	0.378773	NA	1.85285
ENSMUSG00000001964	Emd	0	1	1	0	1	1	0	1.06556	1.26418	0	1.05534	0.594463	0.855357	NA	0.440907
ENSMUSG00000001983	Taco1	1	1	0	1	4	6	2.22264	1.2289	0	1.02924	4.86843	4.11353	0.242479	0.413986	-1.86137
ENSMUSG00000001985	Grik3	0	3	5	0	0	0	0	0.568226	1.12358	0	0	0	0.0343308	0.0990915	4.23737
ENSMUSG00000001988	Npas1	3	1	1	1	0	2	3.35701	0.618698	0.734026	0.518181	0	0.690331	0.344325	0.525236	1.57949
ENSMUSG00000001995	Sipa1l2	15	29	23	4	3	6	6.89217	7.36732	6.93221	0.851087	0.754825	0.850376	1.27104e-06	1.35709e-05	2.90609
ENSMUSG00000001998	Ap4e1	1	0	1	1	2	1	0.66824	0	0.438341	0.309444	0.731853	0.206124	0.813179	NA	-0.450048
ENSMUSG00000001999	Blvra	1	1	2	4	3	3	2.10542	1.16409	2.76215	3.89984	3.45876	1.94829	0.527384	0.687636	-0.828828
ENSMUSG00000002006	Pdzd4	2	1	4	0	0	1	1.54857	0.428102	2.03161	0	0	0.238834	0.0723475	0.175647	3.2833
ENSMUSG00000002010	Idh3g	3	2	0	2	4	7	4.43352	1.6342	0	1.3687	3.23704	3.19095	0.570929	0.72166	-0.695497
ENSMUSG00000002014	Ssr4	0	1	2	2	0	1	0	0.661824	1.57038	1.1086	0	0.369225	0.820329	NA	0.463362
ENSMUSG00000002015	Bcap31	2	1	2	3	1	1	5.04332	1.39423	3.30823	3.50314	1.38085	0.777825	0.703012	0.81593	0.551767
ENSMUSG00000002017	Fam98a	45	86	66	82	69	130	49.1039	51.8859	47.2419	41.435	41.23	43.7565	0.901566	0.945867	0.0285549
ENSMUSG00000002020	Ltbp2	0	3	1	0	0	0	0	0.753242	0.297883	0	0	0	0.227238	NA	3.14293
ENSMUSG00000002028	Kmt2a	16	34	27	20	22	21	2.98619	3.50851	3.30552	1.72853	2.24844	1.20896	0.0730719	0.176892	0.749553
ENSMUSG00000002031	Ift46	11	26	33	78	71	194	8.11057	10.5993	15.9607	26.6319	28.6667	44.1221	1.22172e-07	1.56209e-06	-1.69767
ENSMUSG00000002032	Tmem25	0	5	1	0	0	2	0	2.99536	0.71074	0	0	0.668431	0.303213	NA	2.11407
ENSMUSG00000002043	Trappc6a	2	8	11	36	27	57	6.4375	14.2372	23.2252	53.6586	47.5896	56.5923	8.92383e-05	0.000666276	-1.98404
ENSMUSG00000002052	Supt6	48	78	60	50	36	69	22.7416	20.4325	18.6471	10.9698	9.33992	10.0838	0.00225218	0.011052	0.814625
ENSMUSG00000002055	Spag5	28	58	68	51	39	78	22.1429	25.3601	35.2748	18.6765	16.8889	19.0268	0.155355	0.303081	0.411518
ENSMUSG00000002058	Unc119	3	4	0	11	4	22	6.72627	4.95861	0	11.4208	4.91105	15.215	0.0626868	0.157632	-1.7242
ENSMUSG00000002059	Rab34	2	5	1	1	2	4	3.64855	5.04322	1.19666	0.844773	1.99794	2.25085	0.553384	0.707965	0.741501
ENSMUSG00000002064	Sdf2	7	15	9	7	3	16	16.9695	20.1053	14.3118	7.85812	3.98248	11.9643	0.187182	0.345628	0.870818
ENSMUSG00000002068	Ccne1	1	3	2	1	4	3	1.53695	2.54935	2.01637	0.711721	3.36652	1.42225	0.995746	0.998356	0.00682799
ENSMUSG00000002076	Hsf2bp	6	12	7	24	37	58	5.92085	6.54728	4.53117	10.9671	19.9938	17.6545	0.000410016	0.00257974	-1.71641
ENSMUSG00000002102	Psmc3	259	549	421	1093	907	1949	437.681	512.953	466.68	855.318	839.317	1015.93	2.15315e-24	1.42694e-22	-1.1325
ENSMUSG00000002103	Acp2	20	33	35	45	62	80	13.2041	12.0459	15.1574	13.7575	22.4146	16.2916	0.0786152	0.186765	-0.572174
ENSMUSG00000002104	Rapsn	1	1	1	3	2	3	1.91401	1.05826	1.25552	2.65898	2.09622	1.77118	0.556389	0.710046	-0.869807
ENSMUSG00000002105	Slc39a13	1	4	2	4	6	8	1.245	2.75345	1.63335	2.3061	4.09055	3.07224	0.381754	0.562256	-0.894796
ENSMUSG00000002107	Celf2	2	1	0	0	1	0	0.694197	0.191911	0	0	0.19007	0	0.343923	NA	2.16231
ENSMUSG00000002108	Nr1h3	2	3	5	6	9	14	3.09713	2.56861	5.07901	4.3026	7.63191	6.68734	0.236033	0.405932	-0.986818
ENSMUSG00000002109	Ddb2	17	25	24	26	21	58	22.7498	18.4977	21.0679	16.1121	15.389	23.9416	0.883136	0.93385	-0.0572172
ENSMUSG00000002129	Sf3a1	31	48	49	20	17	39	19.3681	16.5811	20.0817	5.78635	5.81615	7.51598	0.000107918	0.000784625	1.33346
ENSMUSG00000002190	Clgn	315	625	506	695	524	1134	248.15	272.227	261.477	253.535	226.045	275.557	0.177874	0.3333	-0.150225
ENSMUSG00000002204	Napsa	2	5	3	3	7	9	3.94091	5.44732	3.87763	2.73739	7.55309	5.47021	0.645397	0.77701	-0.426086
ENSMUSG00000002205	Vrk3	21	20	20	41	46	90	13.8762	7.30681	8.66883	12.5454	16.6445	18.3438	0.0103167	0.0392136	-0.921621
ENSMUSG00000002210	Smg9	90	186	155	369	331	648	123.395	140.999	139.401	234.278	248.51	274.047	6.81688e-14	1.93753e-12	-1.10106
ENSMUSG00000002221	Paxip1	4	11	7	7	10	7	2.10182	3.19576	2.41275	1.70327	2.87737	1.13456	0.693934	0.810336	0.282088
ENSMUSG00000002222	Rmnd5a	3	2	3	0	2	8	1.49582	0.551359	0.981201	0	0.54607	1.23039	0.696006	0.81134	0.476559
ENSMUSG00000002227	Mov10	2	2	2	0	0	6	1.65353	0.914236	1.08465	0	0	1.53013	0.557864	0.71064	0.906687
ENSMUSG00000002228	Ppm1j	3	12	15	3	0	6	5.35835	11.8505	17.5744	2.48131	0	3.30565	0.00865042	0.0339149	2.32324
ENSMUSG00000002233	Rhoc	1	0	0	1	2	0	2.55733	0	0	1.18423	2.80077	0	0.617666	NA	-1.18076
ENSMUSG00000002240	Prr27	2	2	3	0	1	0	4.59821	2.54236	4.52439	0	1.25898	0	0.0704621	0.172005	3.24108
ENSMUSG00000002249	Tead3	0	2	0	1	0	0	0	0.987258	0	0.413431	0	0	0.694245	NA	1.1899
ENSMUSG00000002250	Ppard	0	3	2	0	1	0	0	1.36841	1.08232	0	0.451761	0	0.234078	NA	2.54617
ENSMUSG00000002265	Peg3	2	1	2	2	3	4	0.684154	0.189135	0.44878	0.316813	0.561961	0.422065	0.85006	0.914771	-0.239638
ENSMUSG00000002274	Metrn	4	6	7	18	7	17	4.46951	3.70679	5.13071	9.31369	4.28311	5.85928	0.26109	0.435595	-0.756743
ENSMUSG00000002279	Lmf1	10	28	22	38	29	65	7.9573	12.3189	11.4833	14.0023	12.6364	15.9542	0.109506	0.236498	-0.601997
ENSMUSG00000002280	Narfl	21	41	32	153	138	220	21.4032	23.1042	21.3938	72.2105	77.0192	69.1635	3.74769e-15	1.19453e-13	-1.92396
ENSMUSG00000002289	Angptl4	2	3	0	0	0	4	1.85847	1.54132	0	0	0	1.14652	0.512426	0.675581	1.19953
ENSMUSG00000002297	Dbf4	11	30	18	23	24	25	13.4767	20.3216	14.4658	13.0487	16.1013	9.44768	0.723626	0.830279	0.155574
ENSMUSG00000002307	Daxx	55	100	70	118	72	170	63.2491	63.5827	52.8043	62.8381	45.3404	60.3026	0.596481	0.740958	-0.117703
ENSMUSG00000002308	Cd320	13	20	15	92	67	144	18.09	15.3876	13.692	59.2833	51.0541	61.8091	9.54524e-11	1.84656e-09	-2.09254
ENSMUSG00000002319	Ipo4	13	40	19	32	15	42	10.3902	17.6762	9.96126	11.8435	6.56498	10.3544	0.608716	0.749805	0.212439
ENSMUSG00000002320	Tm9sf1	4	15	9	5	2	4	4.88503	10.1285	7.2099	2.82766	1.33751	1.50682	0.0247496	0.0775387	1.80584
ENSMUSG00000002324	Rec8	2	11	7	7	6	15	2.81493	8.56008	6.46272	4.56232	4.62434	6.51215	0.972206	0.987026	0.0254624
ENSMUSG00000002325	Irf9	2	5	1	1	2	0	1.58899	2.19639	0.52116	0.36791	0.870127	0	0.248096	0.420733	1.72054
ENSMUSG00000002326	Gmpr2	84	162	114	180	157	301	129.557	138.148	115.337	128.56	132.6	143.201	0.103093	0.226804	-0.281236
ENSMUSG00000002329	Mdp1	0	1	0	2	1	2	0	0.980707	0	1.64275	0.971299	1.09425	0.442873	NA	-1.6487
ENSMUSG00000002332	Dhrs1	28	37	24	38	38	84	34.4002	25.1334	19.3417	21.619	25.5651	31.833	0.476134	0.645731	-0.238837
ENSMUSG00000002341	Ncan	1	1	2	2	1	4	0.427228	0.236215	0.560492	0.395676	0.233949	0.527127	0.913463	0.951605	-0.158777
ENSMUSG00000002342	Tmem161a	1	0	3	1	0	2	1.01852	0	2.00434	0.471651	0	0.628343	0.531368	NA	1.17795
ENSMUSG00000002343	Armc6	7	9	9	16	14	28	9.50833	6.75921	8.01914	10.0641	10.4135	11.7317	0.250231	0.423548	-0.634738
ENSMUSG00000002345	Borcs8	10	17	16	54	29	74	35.5776	33.4405	37.3402	88.9652	56.4983	81.2089	0.000930553	0.0052079	-1.30059
ENSMUSG00000002346	Slc25a42	0	0	1	0	1	1	0	0	0.551372	0	0.460285	0.259275	0.902082	NA	-0.346452
ENSMUSG00000002365	Snx9	3	4	6	3	3	5	2.76845	2.04091	3.63201	1.282	1.516	1.42325	0.402076	0.579834	0.799537
ENSMUSG00000002372	Ranbp3	55	107	82	160	104	199	33.0592	35.5599	32.3313	44.5348	34.2314	36.8959	0.0545684	0.142177	-0.395482
ENSMUSG00000002379	Ndufa11	2	4	4	27	16	33	6.69696	7.40551	8.78592	41.866	29.3379	34.0845	0.000323757	0.00210395	-2.3901
ENSMUSG00000002393	Nr2f6	1	1	2	12	5	17	1.38589	0.76626	1.81819	7.70122	3.79455	7.2673	0.0160973	0.0555257	-2.47908
ENSMUSG00000002395	Use1	13	26	26	136	96	213	37.5571	41.5307	49.2722	181.944	151.873	189.812	1.8996e-15	6.26354e-14	-2.21909
ENSMUSG00000002396	Ocel1	22	40	39	68	86	113	12.7958	12.8633	14.8795	18.3149	27.3908	20.2731	0.00202343	0.0100473	-0.895258
ENSMUSG00000002409	Dyrk1b	39	63	71	30	38	59	47.3095	42.2544	56.4965	16.8521	25.2423	22.0766	0.000793027	0.00454852	0.991006
ENSMUSG00000002413	Braf	6	13	10	2	1	4	1.89591	2.27121	2.07275	0.292649	0.173033	0.389872	0.00260017	0.0124672	2.61738
ENSMUSG00000002416	Ndufb2	5	9	6	22	23	34	3.51625	3.49945	2.76784	7.16443	8.85724	7.37537	0.00716985	0.0290066	-1.46235
ENSMUSG00000002428	Hltf	2	0	0	5	1	1	1.24073	0	0	1.43637	0.33971	0.191356	0.5286	0.688655	-1.11128
ENSMUSG00000002455	Prpf6	19	36	20	42	32	44	19.1238	20.0342	13.2048	19.5758	17.6373	13.6606	0.668184	0.792386	-0.157526
ENSMUSG00000002458	Rgs19	5	7	9	12	9	17	10.1718	7.87356	12.0101	11.3046	10.026	10.6677	0.639801	0.772979	-0.298532
ENSMUSG00000002459	Rgs20	1	1	0	0	0	0	1.44654	0.799795	0	0	0	0	0.421056	NA	2.45927
ENSMUSG00000002475	Abhd3	0	0	0	1	1	3	0	0	0	0.725506	0.857931	1.4498	0.30563	NA	-2.50718
ENSMUSG00000002477	Snrpd1	3	7	6	21	11	31	10.7479	13.8659	14.1005	34.8395	21.5803	34.2579	0.0226074	0.0722566	-1.41514
ENSMUSG00000002486	Tchp	91	148	138	157	124	310	89.1413	80.1579	88.674	71.2175	66.5151	93.6687	0.767251	0.861604	-0.0546943
ENSMUSG00000002489	Tiam1	17	16	16	4	6	14	7.16921	3.73069	4.42611	0.781146	1.38559	1.82115	0.0037945	0.0171669	1.68619
ENSMUSG00000002496	Tsc2	28	61	62	28	28	50	13.7359	16.5454	19.9513	6.36074	7.52175	7.56599	0.000909686	0.00511673	1.03975
ENSMUSG00000002504	Slc9a3r2	3	8	4	2	3	4	4.31728	6.36541	3.77597	1.33281	2.36413	1.7756	0.206814	0.370136	1.22683
ENSMUSG00000002524	Puf60	47	96	99	131	105	214	76.8068	86.7401	106.125	99.134	93.9619	107.873	0.0939671	0.212561	-0.350455
ENSMUSG00000002546	Golga2	29	48	43	19	21	35	20.0683	18.3654	19.5191	6.08857	7.95778	7.47094	0.000410745	0.0025813	1.22756
ENSMUSG00000002550	Uck1	3	7	8	8	14	18	4.59936	5.93364	8.04536	5.67957	11.7534	8.51224	0.333445	0.514484	-0.651207
ENSMUSG00000002578	Ikzf4	0	4	2	1	1	2	0	1.29466	0.767994	0.27108	0.32056	0.361139	0.530447	0.689695	0.993419
ENSMUSG00000002580	Mien1	5	3	2	35	24	51	20.575	6.82556	5.39858	66.6941	54.0807	64.7344	3.91854e-06	3.86855e-05	-2.85662
ENSMUSG00000002588	Pon1	2	0	0	0	1	0	3.98174	0	0	0	1.09019	0	0.496696	NA	1.76249
ENSMUSG00000002602	Axl	5	4	1	1	1	3	3.60364	1.59396	0.472771	0.33375	0.394668	0.666942	0.168993	0.321355	1.71398
ENSMUSG00000002603	Tgfb1	0	0	1	2	0	2	0	0	0.783665	1.10645	0	0.737015	0.611768	NA	-1.22778
ENSMUSG00000002608	Ccdc97	24	56	51	28	16	36	24.3317	31.3904	33.9165	13.1453	8.88264	11.2579	0.00033992	0.00219513	1.23733
ENSMUSG00000002625	Akap8l	23	42	31	35	49	101	16.1378	16.2935	14.2678	11.3719	18.8267	21.8592	0.263988	0.438517	-0.366068
ENSMUSG00000002635	Pdcd2l	3	2	7	19	17	38	7.12102	2.62481	10.8993	20.8845	22.0969	27.8227	0.00197297	0.00982596	-2.01482
ENSMUSG00000002658	Gtf2f1	165	319	251	417	357	682	295.396	315.761	294.763	345.705	349.985	376.617	0.000508792	0.00311338	-0.443754
ENSMUSG00000002660	Clpp	3	4	4	10	18	35	9.3812	6.91583	8.20496	14.4806	30.8227	33.7598	0.00572554	0.024225	-1.92039
ENSMUSG00000002661	Alkbh7	1	2	4	12	11	30	3.35213	3.70679	8.7955	18.6274	20.1918	31.0197	0.00436159	0.0193212	-2.31587
ENSMUSG00000002664	Pspn	0	0	2	1	0	0	0	0	8.50789	3.00304	0	0	0.631889	NA	1.38066
ENSMUSG00000002679	Med6	1	3	1	7	2	10	2.90265	4.81463	1.90403	9.40897	3.17896	8.95344	0.232607	0.402157	-1.35119
ENSMUSG00000002699	Lcp2	14	23	27	108	89	214	11.8097	10.7272	14.9402	42.1877	41.1115	55.6828	6.35752e-13	1.61802e-11	-2.09591
ENSMUSG00000002718	Cse1l	23	23	27	2	7	14	19.4177	10.7361	14.9525	0.781897	3.23615	3.6458	2.19565e-05	0.000188781	2.31245
ENSMUSG00000002728	Naa20	6	8	13	8	3	9	9.79471	7.22067	13.9208	6.04755	2.68178	4.53188	0.15337	0.300346	1.01066
ENSMUSG00000002731	Prkra	1	0	4	3	0	2	1.90453	0	4.9972	2.6458	0	1.17493	0.693762	0.810206	0.638681
ENSMUSG00000002732	Fkbp7	0	0	0	3	2	5	0	0	0	4.9655	3.91456	5.51261	0.0607724	NA	-3.56013
ENSMUSG00000002733	Plekha3	3	3	3	2	3	4	3.63919	2.01211	2.38718	1.12348	1.99281	1.49672	0.597006	0.740972	0.575182
ENSMUSG00000002741	Ykt6	2	14	7	9	4	15	2.41945	9.36399	5.55474	5.04171	2.64976	5.59722	0.762612	0.857762	0.220463
ENSMUSG00000002748	Baz1b	9	30	28	6	5	8	4.26142	7.85381	8.6966	1.31557	1.29641	1.16842	5.17692e-05	0.000409353	2.29821
ENSMUSG00000002763	Pex6	4	19	12	12	9	19	3.63453	9.54529	7.15236	5.04916	4.47808	5.32522	0.614333	0.753853	0.292379
ENSMUSG00000002767	Mrpl2	5	7	8	19	32	43	14.9074	11.5392	15.6459	26.2322	52.2448	39.5454	0.00162166	0.00833367	-1.69927
ENSMUSG00000002768	Mea1	241	490	397	1255	991	2053	783.927	881.256	847.088	1890.39	1765.2	2059.89	6.53197e-39	1.04099e-36	-1.38318
ENSMUSG00000002771	Grin2d	85	148	122	257	225	373	48.1094	46.3148	45.295	67.3587	69.7355	65.1201	6.56908e-06	6.26801e-05	-0.736808
ENSMUSG00000002778	Kdelr1	1	1	1	1	2	4	1.92239	1.06289	1.26102	0.890208	2.10539	2.37191	0.702625	0.815857	-0.594146
ENSMUSG00000002781	Tmem143	0	0	0	1	2	3	0	0	0	0.301003	0.711889	0.601503	0.200919	NA	-2.85834
ENSMUSG00000002797	Ggct	4	5	5	35	14	39	3.10496	2.14591	2.54592	12.5809	5.95092	9.33803	0.00055536	0.00335648	-2.07603
ENSMUSG00000002799	Jag2	5	16	4	3	5	4	3.01009	5.3257	1.57961	0.836335	1.64832	0.742788	0.0758888	0.181873	1.47061
ENSMUSG00000002803	Btbd6	19	23	17	2	3	5	28.0116	18.7482	16.4404	1.36541	2.42196	2.27379	2.09644e-06	2.16347e-05	3.15727
ENSMUSG00000002804	Nudt14	2	1	2	12	3	1	4.95392	1.36951	3.24959	13.7642	4.06912	0.764036	0.310897	0.490048	-1.21946
ENSMUSG00000002812	Flii	8	7	10	2	4	13	6.05696	2.93028	4.96643	0.701203	1.65839	3.03601	0.144542	0.288003	1.10284
ENSMUSG00000002814	Top3a	6	14	24	17	11	35	4.93008	6.36031	12.9358	6.46847	4.94944	8.87087	0.894178	0.941066	0.0688921
ENSMUSG00000002820	Atg4d	458	717	699	934	811	1100	236.574	204.77	236.841	223.407	229.394	175.262	0.484874	0.653282	-0.0937285
ENSMUSG00000002825	Qtrt1	7	5	5	3	7	8	16.3506	6.45731	7.66098	3.24493	8.95351	5.76395	0.521089	0.682141	0.519547
ENSMUSG00000002831	Plin4	2	0	0	0	0	2	0.968159	0	0	0	0	0.298636	0.646562	NA	1.17183
ENSMUSG00000002833	Hdgfl2	120	247	188	268	189	457	109.979	125.162	113.022	113.74	94.8528	129.193	0.31078	0.489921	-0.157974
ENSMUSG00000002835	Chaf1a	2111	3763	3250	8109	6911	9424	842.948	830.795	851.286	1499.44	1511.17	1160.76	2.7157e-16	9.44288e-15	-0.931151
ENSMUSG00000002844	Adprh	16	29	20	18	9	36	16.5821	16.6175	13.5966	8.63856	5.10767	11.5085	0.140352	0.282201	0.657684
ENSMUSG00000002845	Tmem39a	0	2	0	1	3	3	0	1.18395	0	0.4958	1.75889	0.990772	0.431347	NA	-1.44486
ENSMUSG00000002846	Timmdc1	1	1	3	2	4	2	1.95417	1.08046	3.84559	1.80984	4.28038	1.20556	0.852723	0.916732	-0.245246
ENSMUSG00000002870	Mcm2	2	9	1	5	5	6	1.75953	4.37781	0.577095	2.03698	2.40879	1.62822	0.991172	0.996382	-0.0106449
ENSMUSG00000002881	Nab1	0	1	0	1	0	0	0	0.438711	0	0.367435	0	0	0.882625	NA	0.51893
ENSMUSG00000002885	Adgre5	17	20	18	3	3	2	17.4188	11.3304	12.0982	1.42344	1.68326	0.632113	3.05607e-06	3.06416e-05	3.32209
ENSMUSG00000002900	Lamb1	3	7	4	1	2	1	1.59435	2.05687	1.39445	0.2461	0.58204	0.16393	0.0562584	0.145364	2.24244
ENSMUSG00000002908	Kcnn1	10	11	17	8	7	18	7.59552	4.61952	8.47004	2.81382	2.9115	4.21721	0.152972	0.300002	0.826471
ENSMUSG00000002910	Arrdc2	4	10	5	40	22	60	5.22107	7.21683	4.28104	24.1774	15.7247	24.1572	3.76264e-05	0.000309022	-2.12454
ENSMUSG00000002944	Cd36	3	1	0	0	3	0	2.71307	0.500019	0	0	1.48567	0	0.630208	0.766439	0.892155
ENSMUSG00000002948	Map2k7	19	41	40	13	11	24	16.5686	19.768	22.8808	5.24958	5.25273	6.45562	8.32978e-05	0.000626817	1.60394
ENSMUSG00000002949	Timm44	21	53	39	77	69	154	21.2272	29.6208	25.8594	36.0425	38.193	48.0165	0.00158077	0.00816743	-0.858714
ENSMUSG00000002957	Ap2a2	12	16	11	12	9	17	7.93949	5.853	4.77401	3.67656	3.26073	3.46941	0.261318	0.435758	0.608729
ENSMUSG00000002963	Pnkp	2	9	4	33	29	45	2.81493	7.0037	3.69298	21.5081	22.351	19.5365	2.5656e-05	0.000217103	-2.35547
ENSMUSG00000002968	Med25	14	14	13	10	12	25	11.653	6.44297	7.09797	3.85444	5.46957	6.41869	0.408621	0.585487	0.432229
ENSMUSG00000002980	Bcam	2	0	2	1	2	1	2.53101	0	1.66025	0.58602	1.38597	0.390354	0.715936	0.824684	0.5907
ENSMUSG00000002981	Clptm1	33	60	34	69	70	100	21.0498	21.1608	14.2263	20.3813	24.4508	19.6756	0.152701	0.299765	-0.39787
ENSMUSG00000002983	Relb	0	3	2	0	1	2	0	1.5578	1.23212	0	0.514287	0.579388	0.508777	NA	1.20494
ENSMUSG00000002984	Tomm40	8	13	12	58	56	90	8.89054	7.98783	8.7478	29.848	34.079	30.8515	5.65056e-08	7.63311e-07	-2.0955
ENSMUSG00000002985	Apoe	24	17	15	8	10	19	52.3961	20.5203	21.4812	8.08774	11.955	12.7949	0.0161925	0.0557819	1.26808
ENSMUSG00000002996	Hbp1	117	218	193	130	120	134	114.464	117.92	123.857	58.8948	64.2875	40.4375	3.38359e-06	3.36774e-05	0.934256
ENSMUSG00000002997	Prkar2b	3	0	0	0	3	4	2.72993	0	0	0	1.4949	1.12276	0.846889	0.912532	-0.329754
ENSMUSG00000003032	Klf4	13	29	16	7	2	15	13.1927	16.2718	10.651	3.28957	1.11143	4.69546	0.00109098	0.00597094	1.87891
ENSMUSG00000003033	Ap1m1	51	99	98	119	96	193	75.2251	80.7375	94.8196	81.2811	77.5398	87.8103	0.409415	0.586124	-0.171769
ENSMUSG00000003037	Rab8a	8	44	25	47	54	96	5.40467	16.4353	11.0789	14.7037	19.9772	20.0053	0.0139034	0.049396	-0.880666
ENSMUSG00000003038	Hmgn2	4	9	11	22	14	31	5.69505	7.0848	10.2733	14.5047	10.9151	13.6143	0.0880159	0.202661	-0.93965
ENSMUSG00000003039	Fam32a	15	29	26	36	32	66	13.6134	14.5519	15.4785	15.1296	15.9033	18.4763	0.281052	0.458388	-0.381461
ENSMUSG00000003051	Elf3	1	2	1	0	4	6	1.46726	1.6225	0.962467	0	3.21386	2.71552	0.597512	0.741256	-0.755208
ENSMUSG00000003053	Cyp2c29	1	2	0	0	0	2	1.08927	1.20451	0	0	0	0.671984	0.564658	NA	1.34834
ENSMUSG00000003062	Stard3nl	0	3	0	0	1	0	0	1.22359	0	0	0.40395	0	0.526049	NA	1.70409
ENSMUSG00000003068	Stk11	39	85	80	66	48	112	32.7279	39.4384	44.0375	25.6476	22.0575	28.9913	0.107007	0.232777	0.403172
ENSMUSG00000003072	Atp5d	19	25	21	102	88	166	41.4214	30.1341	30.031	102.972	105.055	111.628	5.81693e-11	1.164e-09	-1.88866
ENSMUSG00000003099	Ppp5c	16	40	30	46	28	85	23.7367	32.8101	29.1945	31.6015	22.7468	38.8969	0.353262	0.534847	-0.316516
ENSMUSG00000003119	Cdk12	17	22	22	12	6	14	8.83904	6.3245	7.5034	2.88926	1.70832	2.24533	0.00267918	0.0127956	1.50772
ENSMUSG00000003123	Lipe	32	43	38	15	16	27	26.4921	19.6825	20.6361	5.75051	7.25348	6.89485	4.08786e-05	0.000333278	1.53397
ENSMUSG00000003131	Pafah1b2	16	37	23	52	44	105	7.1559	9.14941	6.74763	10.7695	10.776	14.4853	0.00973506	0.0373633	-0.841096
ENSMUSG00000003134	Tbc1d8	5	12	5	23	21	47	3.45305	4.58207	2.26507	7.35547	7.94169	10.0121	0.00473642	0.0207541	-1.49279
ENSMUSG00000003135	Cnot11	5	14	9	14	10	19	4.41399	6.8334	5.21175	5.72321	4.83418	5.17381	0.846564	0.912329	-0.112762
ENSMUSG00000003153	Slc2a3	156	328	226	220	189	305	76.6879	89.1504	72.8769	50.0812	50.8774	46.2485	0.000981364	0.00544745	0.501738
ENSMUSG00000003154	Foxj2	3	0	1	0	0	0	1.74555	0	0.381671	0	0	0	0.106104	NA	3.67021
ENSMUSG00000003161	Sri	1	0	2	0	0	1	1.2276	0	1.61052	0	0	0.378662	0.376891	NA	2.11166
ENSMUSG00000003166	Dgcr2	6	9	10	6	4	4	3.23399	2.68211	3.53563	1.49757	1.18061	0.665032	0.0804232	0.18958	1.32929
ENSMUSG00000003184	Irf3	8	16	15	47	35	92	12.108	13.389	14.8919	32.9403	29.0074	42.9501	6.32232e-05	0.000489629	-1.57449
ENSMUSG00000003190	Bcl2l12	13	26	27	18	23	47	25.0381	27.6871	34.1115	16.0539	24.2575	27.9223	0.713624	0.823417	0.150449
ENSMUSG00000003200	Sh3gl1	25	39	45	50	41	93	24.8457	21.43	29.3361	23.0107	22.3129	28.5095	0.562814	0.714906	-0.174911
ENSMUSG00000003208	Ccdc94	6	8	7	18	18	38	5.18511	3.82247	3.96811	7.20325	8.51805	10.1294	0.0255271	0.0791962	-1.22763
ENSMUSG00000003226	Ranbp2	10	26	11	12	8	16	3.19932	4.59915	2.3085	1.77782	1.40155	1.57897	0.0981368	0.219033	0.892399
ENSMUSG00000003228	Grk5	4	2	3	0	2	1	1.86864	0.516585	0.919317	0	0.511629	0.144099	0.121112	0.253887	2.17274
ENSMUSG00000003233	Dvl3	1	4	3	0	1	2	0.771756	1.70682	1.51873	0	0.422611	0.476108	0.199769	0.361237	1.95023
ENSMUSG00000003234	Abcf3	11	21	15	50	21	67	10.9427	11.5504	9.7882	23.0331	11.4396	20.559	0.016828	0.0573953	-0.978783
ENSMUSG00000003235	Eif2b5	11	21	22	57	49	102	13.2392	13.9745	17.3689	31.7683	32.2944	37.8674	5.27217e-05	0.000415902	-1.38767
ENSMUSG00000003269	Cyth2	34	59	47	84	80	123	41.4898	39.8072	37.6218	47.4669	53.4581	46.2981	0.0428445	0.117677	-0.510114
ENSMUSG00000003271	Sult2b1	2	1	1	1	0	0	3.30883	0.914728	1.08524	0.766116	0	0	0.219584	NA	2.52593
ENSMUSG00000003273	Car11	0	0	1	0	1	0	0	0	1.27216	0	1.06199	0	0.874007	NA	0.519841
ENSMUSG00000003279	Dlgap1	0	6	4	4	5	4	0	1.42163	1.12442	0.793778	1.17333	0.528743	0.95943	0.979702	-0.0541526
ENSMUSG00000003299	Mrpl4	3	4	4	14	9	26	3.98002	2.93408	3.481	8.60086	6.53835	10.6398	0.0314231	0.0929305	-1.5455
ENSMUSG00000003308	Keap1	19	26	28	42	36	89	16.1605	12.2271	15.6221	16.5425	16.7674	23.35	0.0857355	0.199053	-0.588003
ENSMUSG00000003316	Glg1	4	11	15	5	3	8	1.75126	2.66276	4.30787	1.0137	0.71924	1.08038	0.0484692	0.129254	1.44376
ENSMUSG00000003341	Atp8b3	528	1074	859	656	474	985	367.865	413.72	392.58	211.645	180.84	211.683	9.82913e-13	2.46409e-11	0.757971
ENSMUSG00000003344	Btbd2	9	14	5	22	33	44	11.2965	9.71576	4.11672	12.7872	22.6818	17.0353	0.00961566	0.0369672	-1.29369
ENSMUSG00000003345	Csnk1g2	50	130	99	64	52	89	37.1694	53.4325	48.2758	22.0315	21.168	20.408	6.93339e-05	0.000531295	0.943706
ENSMUSG00000003346	Abhd17a	17	42	34	94	85	172	34.1768	46.6852	44.8375	87.5106	93.5757	106.661	3.46331e-07	4.11023e-06	-1.37552
ENSMUSG00000003348	Mob3a	4	6	4	9	4	11	4.5845	3.80216	3.00726	4.77665	2.51046	3.88884	0.799589	0.882681	-0.201616
ENSMUSG00000003352	Cacnb3	1	0	0	1	0	0	1.12433	0	0	0.520645	0	0	0.867296	NA	0.520574
ENSMUSG00000003354	Ccdc65	49	79	74	92	97	184	79.2744	70.6661	78.5323	68.9246	85.9349	91.8227	0.155218	0.302889	-0.319052
ENSMUSG00000003355	Fkbp11	0	1	0	2	1	2	0	0.704921	0	1.18079	0.698159	0.786536	0.442873	NA	-1.6487
ENSMUSG00000003360	Ddx23	26	47	39	28	26	69	23.4305	23.4182	23.0543	11.6847	12.8305	19.1802	0.165713	0.317089	0.460374
ENSMUSG00000003363	Pld3	4	7	5	11	2	11	5.35291	5.17934	4.38914	6.81666	1.46562	4.54065	0.996273	0.998522	-0.00373799
ENSMUSG00000003378	Grik5	12	18	15	11	7	18	9.0832	7.53316	7.4478	3.85567	2.90146	4.20267	0.0864006	0.200008	0.908108
ENSMUSG00000003380	Rabac1	14	23	19	69	46	77	43.6457	39.645	38.855	99.6121	78.5294	74.0457	0.000303963	0.00200155	-1.25403
ENSMUSG00000003382	Etv3	5	7	6	4	2	3	2.11614	1.63802	1.66573	0.783942	0.463517	0.391644	0.0919739	0.209362	1.53062
ENSMUSG00000003402	Prkcsh	18	36	28	77	69	167	24.8341	27.4615	25.3404	49.1944	52.1297	71.0701	3.29725e-06	3.28669e-05	-1.35242
ENSMUSG00000003410	Elavl3	6	5	0	11	11	19	3.67839	1.69482	0	3.12283	3.69283	3.59298	0.107237	0.233075	-1.27239
ENSMUSG00000003411	Rab3b	0	0	2	0	1	1	0	0	1.21212	0	0.50594	0.284992	0.835705	NA	0.520216
ENSMUSG00000003420	Fcgrt	4	0	0	0	1	0	6.94668	0	0	0	0.950995	0	0.468061	0.639315	2.86911
ENSMUSG00000003421	Nosip	26	43	28	102	107	164	44.0582	40.2874	31.1237	80.0392	99.2883	85.722	9.38575e-08	1.22344e-06	-1.41287
ENSMUSG00000003423	Pih1d1	16	36	32	138	96	265	41.5042	51.6323	54.4505	165.768	136.365	212.038	1.25094e-13	3.44574e-12	-1.98778
ENSMUSG00000003429	Rps11	39	54	32	198	177	394	181.365	138.845	97.6154	426.387	450.737	565.172	3.94079e-19	1.77032e-17	-2.02521
ENSMUSG00000003435	Supt5	63	124	79	182	145	283	51.5729	56.1241	42.4216	68.9924	64.9994	71.4599	0.000487872	0.00300282	-0.656306
ENSMUSG00000003436	Dll3	1	1	1	5	2	9	1.17414	0.649184	0.770194	2.71857	1.28591	3.25956	0.178953	0.334681	-1.75972
ENSMUSG00000003437	Paf1	52	72	79	48	55	101	79.8019	61.0927	79.5273	34.1115	46.2203	47.8108	0.0276621	0.084181	0.571169
ENSMUSG00000003438	Timm50	2	7	2	18	3	22	4.05796	7.85277	2.66187	16.9122	3.33319	13.7688	0.0863104	0.199907	-1.4015
ENSMUSG00000003444	Med29	2	7	3	16	14	34	4.79923	9.28724	4.72218	17.7791	18.3963	25.1661	0.00552766	0.0234992	-1.86547
ENSMUSG00000003452	Bicd1	6	15	13	2	0	1	1.76611	2.4412	2.51008	0.272612	0	0.0907947	0.000173046	0.00120843	4.01102
ENSMUSG00000003458	Ncstn	6	7	9	5	7	6	6.1152	3.94461	6.01702	2.35982	3.90677	1.88628	0.284947	0.461894	0.796038
ENSMUSG00000003464	Pex19	3	6	5	9	9	12	3.24252	3.58558	3.54495	4.50457	5.32677	4.00071	0.419925	0.59612	-0.600343
ENSMUSG00000003500	Impdh1	1	2	3	0	1	1	1.18227	1.30736	2.32658	0	0.647408	0.36468	0.22626	0.394675	2.10403
ENSMUSG00000003518	Dusp3	3	5	0	3	8	12	2.07463	1.91177	0	0.960704	3.02949	2.55974	0.333377	0.514457	-0.963367
ENSMUSG00000003526	Prodh	3	1	2	1	1	0	1.86561	0.343833	0.815848	0.287971	0.340534	0	0.201782	0.363757	2.13141
ENSMUSG00000003527	Dgcr14	2	6	12	16	12	46	2.1793	3.61481	8.57725	8.07341	7.16027	15.4611	0.0419959	0.115774	-1.26011
ENSMUSG00000003528	Slc25a1	9	10	9	14	12	16	16.6057	10.2015	10.8927	11.9617	12.1243	9.10607	0.94345	0.968482	-0.0409136
ENSMUSG00000003531	Dgcr6	21	37	45	140	99	256	45.6198	44.4409	64.1248	140.835	117.769	171.542	6.73912e-11	1.33456e-09	-1.67811
ENSMUSG00000003534	Ddr1	0	6	4	3	1	2	0	2.63226	2.08195	1.1023	0.434502	0.489504	0.39013	0.569043	1.10333
ENSMUSG00000003541	Ier3	2	4	4	3	2	9	5.43573	6.01084	7.13128	3.77571	2.97659	7.54511	0.880004	0.931787	0.152271
ENSMUSG00000003545	Fosb	5	17	12	1	0	0	4.06386	7.6395	6.39779	0.376373	0	0	6.9217e-05	0.000530703	5.41411
ENSMUSG00000003546	Klc4	10	17	8	20	11	20	13.2382	12.443	6.94701	12.2605	7.9741	8.16683	0.977432	0.989479	-0.0151714
ENSMUSG00000003549	Ercc1	5	7	9	35	32	44	11.1778	8.65233	13.1981	36.2331	39.1741	30.3414	0.000157572	0.00111022	-1.88691
ENSMUSG00000003555	Cyp17a1	3	0	2	2	0	4	3.83759	0	1.67821	1.18472	0	1.57831	0.672264	0.795522	0.647237
ENSMUSG00000003559	As3mt	0	3	1	2	2	8	0	2.93704	1.1615	1.63991	1.93924	4.36944	0.455295	0.628419	-1.04518
ENSMUSG00000003573	Homer3	99	176	159	423	384	532	116.686	114.695	122.93	230.873	247.842	193.415	2.16404e-12	5.15481e-11	-1.12408
ENSMUSG00000003575	Crtc1	0	9	7	1	2	1	0	1.49012	1.37502	0.13867	0.327961	0.0923691	0.0660108	0.163343	2.2987
ENSMUSG00000003581	Rnf215	0	1	0	1	1	0	0	0.906918	0	0.759575	0.898218	0	0.839651	NA	-0.562098
ENSMUSG00000003585	Sec14l2	38	46	37	13	17	27	44.397	29.7149	28.3564	7.03336	10.8763	9.73036	9.55713e-06	8.81746e-05	1.67188
ENSMUSG00000003604	Aven	33	66	62	95	84	182	21.4232	23.6898	26.4023	28.559	29.8614	36.4449	0.0109829	0.0411496	-0.60436
ENSMUSG00000003617	Cp	0	1	2	0	1	0	0	0.372385	0.883597	0	0.368813	0	0.440845	NA	1.87486
ENSMUSG00000003623	Crot	6	0	0	2	3	2	6.15602	0	0	0.950229	1.68551	0.632957	0.677135	0.798952	0.587142
ENSMUSG00000003644	Rps6ka1	2	9	5	5	3	2	1.96102	4.87913	3.2159	2.27024	1.61078	0.604893	0.278011	0.455035	1.04179
ENSMUSG00000003660	Snrnp200	45	72	65	26	35	58	20.5079	18.1421	19.4313	5.48696	8.73449	8.15327	5.8022e-05	0.00045291	1.17138
ENSMUSG00000003662	Ciao1	12	16	21	11	6	16	11.9957	8.84326	13.7703	5.09199	3.28441	4.93356	0.0302545	0.0904502	1.15878
ENSMUSG00000003680	Taf6l	134	228	181	279	251	333	166.358	156.503	147.4	160.396	170.638	127.52	0.320304	0.500048	-0.166047
ENSMUSG00000003721	Insig2	5	11	2	10	7	4	5.69875	6.93185	1.49527	5.27788	4.36886	1.40626	0.838114	0.907166	0.167801
ENSMUSG00000003731	Kpna6	21	50	36	44	28	41	11.3051	14.8824	12.7127	10.9687	8.25417	6.80822	0.244768	0.417131	0.399405
ENSMUSG00000003746	Man1a	1	2	0	0	3	0	0.598385	0.661695	0	0	0.983022	0	0.92105	NA	0.202717
ENSMUSG00000003752	Itpkc	14	18	21	27	18	25	13.2537	9.42167	13.0409	11.8365	9.33129	7.30035	0.782837	0.872739	0.123009
ENSMUSG00000003762	Coq8b	1	1	3	0	6	8	1.09626	0.606121	2.15731	0	3.60184	2.70519	0.480836	0.649672	-0.904542
ENSMUSG00000003778	Brd8	10	40	25	26	18	44	6.87983	15.2154	11.2823	8.28324	6.78127	9.33739	0.496667	0.662252	0.277441
ENSMUSG00000003779	Kif20a	47	69	58	53	49	90	39.3232	31.9189	31.8316	20.5342	22.4496	23.2268	0.103634	0.2276	0.423487
ENSMUSG00000003808	Farsa	21	23	21	14	23	45	19.3212	11.7001	12.674	5.96474	11.5878	12.7709	0.497939	0.663275	0.290817
ENSMUSG00000003809	Gcdh	3	7	5	1	1	1	4.25552	5.49006	4.65244	0.656873	0.77677	0.437549	0.0235549	0.074599	2.80661
ENSMUSG00000003810	Mast2	27	54	31	12	18	29	14.2727	15.7827	10.7493	2.93746	5.21044	4.72862	0.000152782	0.00108102	1.46235
ENSMUSG00000003812	Dnase2a	1	4	3	5	2	4	0.754703	1.6691	1.48517	1.74741	0.826546	0.931175	0.996904	0.998619	0.00431663
ENSMUSG00000003813	Rad23a	23	60	67	91	80	147	34.0886	49.1677	65.1382	62.4558	64.9281	67.2039	0.0305558	0.0911883	-0.566221
ENSMUSG00000003814	Calr	143	290	251	318	258	585	201.268	225.675	231.735	207.26	198.847	253.974	0.161576	0.311719	-0.201978
ENSMUSG00000003824	Syce2	27	41	36	45	37	89	49.2263	41.3299	43.0541	37.9923	36.9399	50.0516	0.684788	0.804202	-0.124907
ENSMUSG00000003847	Nfat5	7	1	4	1	0	1	1.60064	0.126427	0.599976	0.105887	0	0.0705326	0.0226015	0.0722566	3.37875
ENSMUSG00000003848	Nob1	2	11	6	21	15	34	2.87684	8.74834	5.66131	13.988	11.8151	15.0855	0.0198089	0.0652995	-1.37571
ENSMUSG00000003863	Ppfia3	1	1	0	0	1	2	0.628225	0.347346	0	0	0.344014	0.387562	0.961589	NA	0.10538
ENSMUSG00000003865	Gys1	0	1	0	0	1	1	0	0.462089	0	0	0.457657	0.257795	0.904214	NA	-0.347609
ENSMUSG00000003868	Ruvbl2	91	188	146	276	235	477	120.989	138.2	127.331	169.927	171.093	195.621	1.38442e-05	0.000123803	-0.670772
ENSMUSG00000003873	Bax	2	2	1	3	2	9	5.58892	3.09012	1.83306	3.88212	3.06047	7.75775	0.51445	0.677582	-0.779402
ENSMUSG00000003923	Tfam	2	7	6	6	4	7	1.47536	2.85504	2.90334	2.04959	1.6158	1.5928	0.723665	0.830279	0.300648
ENSMUSG00000003929	Zfp81	2	0	0	4	0	4	0.926015	0	0	0.857625	0	0.571272	0.549162	0.704577	-1.08503
ENSMUSG00000003934	Efnb3	2	9	3	7	7	8	1.93145	4.80555	1.90044	3.13041	3.7018	2.38308	0.775702	0.867457	-0.237008
ENSMUSG00000003948	Mmd	0	2	0	0	1	1	0	1.26975	0	0	0.628786	0.354191	0.895267	NA	0.342278
ENSMUSG00000003949	Hlf	0	1	0	0	1	0	0	0.301234	0	0	0.298345	0	0.878564	NA	0.519355
ENSMUSG00000003955	Fam162a	5	4	2	20	20	41	21.406	9.46833	5.61663	39.6502	46.8875	54.1434	0.000432168	0.00269843	-2.26582
ENSMUSG00000003970	Rpl8	75	181	117	506	392	907	226.022	301.589	231.289	706.139	646.9	843.127	1.32815e-28	1.13248e-26	-1.72286
ENSMUSG00000003992	Ssbp2	1	2	6	2	1	0	0.776827	0.859017	3.05742	0.719456	0.425388	0	0.179546	0.335649	1.9621
ENSMUSG00000004018	Fancl	71	106	105	301	301	398	80.1202	66.1358	77.7235	157.289	185.999	138.536	1.32698e-12	3.27753e-11	-1.31389
ENSMUSG00000004032	Gstm5	128	275	233	856	673	1489	363.306	431.561	433.808	1125.09	1046.02	1303.62	1.96372e-40	3.41407e-38	-1.69211
ENSMUSG00000004035	Gstm7	0	2	2	5	1	3	0	2.4685	2.92864	5.16864	1.22241	2.06573	0.607801	0.748953	-0.742245
ENSMUSG00000004040	Stat3	7	7	4	0	1	3	3.56129	1.96904	1.3349	0	0.278593	0.470789	0.0118447	0.0436339	2.86395
ENSMUSG00000004043	Stat5a	25	39	36	31	40	44	19.4158	16.7466	18.3399	11.1487	17.0112	10.5405	0.382963	0.56304	0.301234
ENSMUSG00000004044	Cavin1	3	3	4	0	1	2	2.64157	1.46053	2.31036	0	0.482172	0.543208	0.0861524	0.19964	2.38342
ENSMUSG00000004054	Map3k11	23	25	46	25	24	51	18.1375	10.9002	23.795	9.12932	10.3638	12.4055	0.1757	0.330443	0.515342
ENSMUSG00000004056	Akt2	10	28	21	24	10	36	6.76476	10.4727	9.31861	7.51818	3.70436	7.5119	0.497672	0.663062	0.307565
ENSMUSG00000004069	Dnaja3	8	14	17	12	7	14	9.28672	8.98561	12.945	6.45065	4.44971	5.01298	0.169047	0.321355	0.778577
ENSMUSG00000004070	Hmox2	48	98	88	146	100	237	85.2876	96.2759	102.567	120.129	97.2983	129.894	0.0187083	0.0623314	-0.487136
ENSMUSG00000004071	Cdip1	364	649	576	835	761	1107	251.269	247.702	260.819	266.916	287.663	235.712	0.0326495	0.0953489	-0.258503
ENSMUSG00000004096	Cwc15	15	34	28	135	100	243	41.5019	52.0119	50.8176	172.966	151.509	207.385	1.00346e-14	3.08813e-13	-2.06803
ENSMUSG00000004099	Dnmt1	30	69	64	22	15	36	15.7099	19.9778	21.9843	5.33488	4.30135	5.81501	3.02065e-07	3.6332e-06	1.69923
ENSMUSG00000004100	Ppan	9	10	8	26	28	53	7.06826	4.34227	4.12135	9.45568	12.0417	12.8393	0.00333061	0.0154069	-1.39657
ENSMUSG00000004105	Angptl2	0	3	2	1	3	1	0	1.43262	1.13311	0.399956	1.41888	0.266415	0.874635	0.929413	0.24473
ENSMUSG00000004113	Cacna1b	1	1	0	0	0	1	0.315726	0.174565	0	0	0	0.097388	0.581782	NA	1.49088
ENSMUSG00000004127	Trmt10a	41	83	69	55	57	114	29.5984	33.1291	32.6748	18.3864	22.5331	25.3855	0.194665	0.355183	0.324987
ENSMUSG00000004151	Etv1	0	1	0	0	1	0	0	0.25845	0	0	0.25597	0	0.878564	NA	0.519355
ENSMUSG00000004187	Kifc2	12	13	21	24	16	24	11.4627	6.86586	13.1584	10.6161	8.36923	7.07149	0.890351	0.938667	0.0659074
ENSMUSG00000004207	Psap	15	20	16	14	9	18	17.3536	12.7931	12.1422	7.50026	5.70167	6.42343	0.0743634	0.179176	0.885384
ENSMUSG00000004263	Atn1	1	2	2	0	1	0	0.693414	0.766779	0.909708	0	0.379711	0	0.173985	NA	2.69228
ENSMUSG00000004264	Phb2	7	26	8	42	21	62	9.06757	18.6214	6.7977	25.1937	14.8961	24.7731	0.0174062	0.0589852	-1.08477
ENSMUSG00000004266	Ptpn6	2	1	0	3	1	1	2.6637	0.73638	0	1.85023	0.729316	0.410819	0.934847	0.964191	-0.137236
ENSMUSG00000004268	Emg1	18	31	29	24	14	37	12.7813	12.1706	13.5077	7.89158	5.44367	8.10401	0.110445	0.23782	0.629591
ENSMUSG00000004270	Lpcat3	14	22	19	26	30	57	18.1351	15.7566	16.1445	15.5961	21.2802	22.7752	0.235208	0.40519	-0.468
ENSMUSG00000004285	Atp6v1f	17	26	22	55	39	92	64.8342	54.8247	55.0374	97.1332	81.4481	108.228	0.00528137	0.0226173	-0.936253
ENSMUSG00000004317	Clcn5	0	1	0	0	1	1	0	0.20257	0	0	0.200627	0.113012	0.904214	NA	-0.347609
ENSMUSG00000004319	Clcn3	2	3	7	4	2	8	0.750374	0.622323	1.72276	0.694956	0.410902	0.925834	0.681368	0.80217	0.397649
ENSMUSG00000004341	Gpx6	1	0	1	1	1	2	2.29396	0	1.50475	1.06227	1.25616	1.41518	0.88024	NA	-0.292212
ENSMUSG00000004347	Pde1c	94	153	149	156	123	274	32.9623	29.6639	34.2732	25.3316	23.6186	29.6371	0.600339	0.743373	0.0934356
ENSMUSG00000004356	Utp20	7	17	8	6	0	3	2.43933	3.27543	1.8287	0.968219	0	0.32247	0.00553699	0.0235313	2.33609
ENSMUSG00000004364	Cul3	39	57	46	102	80	155	25.4581	20.5723	19.697	30.8327	28.5965	31.2096	0.00476255	0.0208558	-0.683916
ENSMUSG00000004383	Large1	1	0	1	0	0	0	0.647684	0	0.424856	0	0	0	0.388892	NA	2.56052
ENSMUSG00000004393	Ddx56	3	4	7	13	10	29	4.71458	3.47559	7.21604	9.46051	8.60563	14.0577	0.0603728	0.153295	-1.27402
ENSMUSG00000004394	Tmed4	13	24	14	31	22	55	19.9505	20.3642	14.0934	22.0303	18.4881	26.0356	0.213986	0.37897	-0.507573
ENSMUSG00000004415	Col26a1	0	3	3	0	0	1	0	1.8334	2.17516	0	0	0.340945	0.168417	NA	2.84405
ENSMUSG00000004446	Bid	20	36	31	40	56	43	25.4568	25.3351	25.883	23.5767	39.0321	16.8825	0.519003	0.680632	-0.23841
ENSMUSG00000004451	Ralb	2	2	0	1	1	4	2.24209	1.23965	0	0.519126	0.613881	1.38318	0.924558	0.958422	0.148475
ENSMUSG00000004455	Ppp1cc	111	253	177	420	361	705	136.92	172.548	143.217	239.906	243.843	268.242	4.80834e-11	9.70879e-10	-0.925448
ENSMUSG00000004460	Dnajb11	25	48	47	77	57	106	30.58	32.4628	37.7116	43.6152	38.1798	39.9944	0.0874909	0.201868	-0.467141
ENSMUSG00000004462	Tbccd1	3	3	8	10	9	12	3.09454	1.71097	5.41307	4.77665	5.08367	3.81813	0.414643	0.592004	-0.616963
ENSMUSG00000004473	Clec11a	2	2	1	2	2	5	2.06441	1.14141	0.677088	0.955972	1.13046	1.59196	0.876266	0.930259	-0.200688
ENSMUSG00000004500	Zfp324	3	15	7	2	3	8	2.0069	5.54809	3.07173	0.619562	1.09897	1.65078	0.0788559	0.187141	1.45982
ENSMUSG00000004508	Gab2	7	21	10	16	5	21	3.48854	5.78646	3.26908	3.69246	1.36451	3.2282	0.490242	0.657208	0.397785
ENSMUSG00000004530	Coro1c	7	11	11	2	0	13	4.19441	3.64429	4.3236	0.554949	0	2.40277	0.0388242	0.10912	1.71865
ENSMUSG00000004535	Tax1bp1	19	60	30	34	27	65	13.7454	23.9995	14.2365	11.3902	10.6962	14.5048	0.358662	0.540073	0.316706
ENSMUSG00000004542	Psg19	3	2	3	1	8	6	4.38086	1.61479	2.87368	0.67622	6.39719	2.70262	0.723214	0.829975	-0.373486
ENSMUSG00000004558	Ndrg2	2	0	1	0	0	4	2.92335	0	0.958806	0	0	1.80346	0.729675	NA	0.698545
ENSMUSG00000004561	Mettl17	0	1	4	6	0	2	0	0.499285	2.36941	2.50901	0	0.557091	0.882993	0.933772	-0.224881
ENSMUSG00000004562	Arhgef40	0	2	1	1	0	3	0	0.60472	0.358721	0.253237	0	0.50605	0.929709	NA	0.177178
ENSMUSG00000004565	Pnpla6	1	1	0	2	3	1	0.535244	0.295937	0	0.495714	0.879293	0.1651	0.505247	0.669347	-1.17194
ENSMUSG00000004567	Mcoln1	2	2	3	1	0	1	2.12801	1.17658	2.09384	0.492711	0	0.3282	0.141642	0.283985	2.43213
ENSMUSG00000004568	Arhgef18	6	6	13	1	2	4	2.80551	1.55117	3.98734	0.216526	0.512096	0.576921	0.00723937	0.029259	2.44989
ENSMUSG00000004591	Pkn2	7	12	7	14	5	17	3.46663	3.28577	2.27398	3.2106	1.35594	2.59689	0.864218	0.923917	0.107894
ENSMUSG00000004609	Cd33	0	0	1	1	0	0	0	0	0.35202	0.248506	0	0	0.877677	NA	0.519449
ENSMUSG00000004610	Etfb	0	0	0	1	1	3	0	0	0	1.594	1.88495	3.18534	0.30563	NA	-2.50718
ENSMUSG00000004626	Stxbp2	10	16	9	34	28	91	10.5705	9.35111	6.24048	16.6427	16.2075	29.671	0.000649819	0.00384068	-1.49007
ENSMUSG00000004630	Pcp2	3	7	6	27	29	44	5.74204	7.40782	7.53313	23.9309	30.3951	25.9772	0.000104509	0.000764934	-2.13153
ENSMUSG00000004631	Sgce	0	2	0	1	1	1	0	0.76973	0	0.322338	0.381173	0.214712	0.905979	NA	-0.265676
ENSMUSG00000004633	Chn2	18	33	25	12	16	22	18.5485	18.8018	16.8988	5.72622	9.02855	6.99287	0.00871025	0.0341047	1.12802
ENSMUSG00000004637	Wwox	1	8	5	12	14	24	0.812988	3.59601	2.66645	4.51767	6.23265	6.01853	0.0498081	0.131956	-1.35791
ENSMUSG00000004642	Slbp	15	31	27	48	59	89	15.7798	18.031	18.6317	23.383	33.9878	28.8799	0.00576841	0.0243525	-0.905841
ENSMUSG00000004655	Aqp1	3	2	0	0	0	1	3.51036	1.29392	0	0	0	0.360932	0.157641	NA	2.88626
ENSMUSG00000004661	Arid3b	12	38	18	18	7	15	8.84365	15.4839	8.70166	6.14289	2.82494	3.40986	0.0133259	0.0477885	1.23435
ENSMUSG00000004665	Cnn2	1	1	0	0	1	0	1.24956	0.69088	0	0	0.684252	0	0.572084	NA	1.46571
ENSMUSG00000004667	Polr2e	15	29	29	55	58	104	19.1879	20.5108	24.334	32.5798	40.628	41.036	0.00121152	0.0065161	-1.02807
ENSMUSG00000004677	Myo9b	8	9	16	3	3	9	3.32224	2.06648	4.35854	0.576916	0.682219	1.15287	0.0137163	0.0488619	1.77188
ENSMUSG00000004698	Hdac9	0	3	0	0	1	1	0	0.642153	0	0	0.211998	0.119417	0.71858	NA	0.861608
ENSMUSG00000004707	Ly9	1	1	1	5	1	3	1.23549	0.683105	0.810438	2.86062	0.676552	1.14329	0.484838	0.653282	-1.02917
ENSMUSG00000004748	Mtfp1	4	3	3	13	7	7	8.71412	3.61353	4.28711	13.1146	8.35069	4.70389	0.278602	0.455557	-0.915108
ENSMUSG00000004768	Rab23	7	13	13	60	60	93	4.89253	5.02372	5.96016	19.4194	22.964	20.05	1.70389e-08	2.47665e-07	-2.16803
ENSMUSG00000004771	Rab11a	4	5	9	14	19	41	5.26354	3.63777	7.76854	8.53091	13.6909	16.6417	0.0158961	0.054973	-1.43379
ENSMUSG00000004788	Eif2b2	7	16	7	22	22	26	13.4064	16.9427	8.79413	19.5114	23.0727	15.3598	0.146028	0.290274	-0.752894
ENSMUSG00000004789	Dlst	11	23	22	38	22	44	10.5009	12.1397	13.7764	16.7984	11.5005	12.9564	0.359511	0.540944	-0.368821
ENSMUSG00000004791	Pgf	1	3	0	2	0	5	1.47784	2.4513	0	1.3687	0	2.27925	0.933763	0.963562	-0.137502
ENSMUSG00000004798	Ulk2	26	44	30	19	22	27	13.9163	13.0212	10.533	4.70928	6.44815	4.4577	0.00447954	0.0197392	1.07112
ENSMUSG00000004815	Dgkq	85	168	158	284	220	300	48.8834	53.4194	59.6045	75.6329	69.283	53.2181	0.00906673	0.0352612	-0.484396
ENSMUSG00000004843	Chmp2b	18	36	34	59	40	94	29.5568	32.6839	36.6221	44.8628	35.9671	47.6111	0.0653112	0.161951	-0.574923
ENSMUSG00000004846	Plod3	7	10	6	7	3	17	6.56017	5.1816	3.68848	3.03784	1.53957	4.91429	0.535896	0.694217	0.43966
ENSMUSG00000004849	Ap1s1	3	3	2	10	15	22	6.81576	3.76844	2.98059	10.5206	18.6614	15.4174	0.0110551	0.0413509	-1.99015
ENSMUSG00000004864	Mapk13	0	1	0	1	0	1	0	0.578674	0	0.484659	0	0.322836	0.93192	NA	-0.252777
ENSMUSG00000004865	Srpk1	83	203	155	282	231	454	51.4799	69.6149	63.0624	80.9949	78.4571	86.8581	0.000133765	0.000954535	-0.60758
ENSMUSG00000004872	Pax3	1	0	0	0	0	2	0.79573	0	0	0	0	0.490898	0.98725	NA	-0.0480671
ENSMUSG00000004880	Lbr	22	39	30	30	23	30	19.2666	18.8841	17.2339	12.1662	11.0299	8.10401	0.0877054	0.202189	0.633355
ENSMUSG00000004891	Nes	2	4	1	1	0	0	1.00356	1.10974	0.329149	0.232361	0	0	0.0828234	0.193914	3.18082
ENSMUSG00000004894	Hapln2	0	4	3	8	13	11	0	2.90772	2.5873	4.87063	9.35945	4.46102	0.0479768	0.128299	-1.82009
ENSMUSG00000004895	Prcc	10	21	24	24	17	33	14.6446	17.0037	23.0552	16.2757	13.6329	14.9069	0.815031	0.892313	0.101958
ENSMUSG00000004896	Rrnad1	166	295	264	1008	925	1710	143.133	140.637	149.319	402.477	436.751	454.802	9.79605e-54	3.19853e-51	-1.7813
ENSMUSG00000004897	Hdgf	140	283	224	305	220	525	191.691	214.244	201.188	193.385	164.952	221.732	0.356784	0.538414	-0.13579
ENSMUSG00000004929	Thop1	100	171	196	287	232	460	108.542	102.622	139.551	144.254	137.894	154.011	0.00179188	0.00908632	-0.513119
ENSMUSG00000004931	Apba3	12	20	24	14	10	23	16.2641	14.9873	21.3372	8.78668	7.42178	9.61547	0.0853885	0.198454	0.820015
ENSMUSG00000004933	Matk	4	6	2	7	4	12	4.1219	3.4185	1.35191	3.3403	2.25714	3.81429	0.695817	0.81134	-0.331625
ENSMUSG00000004934	Pias4	33	74	76	60	45	88	39.455	48.9178	59.6048	33.2192	29.462	32.4539	0.0914157	0.208481	0.450174
ENSMUSG00000004936	Map2k1	4	10	8	14	24	28	5.04746	6.97687	6.6219	8.18071	16.5839	10.8985	0.0532002	0.139318	-1.10537
ENSMUSG00000004937	Sgta	21	33	38	74	58	123	32.7842	28.4843	38.9142	53.4966	49.5831	59.2305	0.00182818	0.00922498	-0.903017
ENSMUSG00000004939	Nmrk2	0	2	1	0	0	0	0	1.8334	1.08758	0	0	0	0.338289	NA	2.75118
ENSMUSG00000004945	Tmem242	17	32	30	77	49	130	55.1228	57.3693	63.8091	115.617	87.004	130.023	0.000247568	0.00166502	-1.11849
ENSMUSG00000004947	Dtx2	12	25	22	27	32	50	6.8057	7.83932	8.18452	7.09095	9.93807	8.74695	0.352498	0.534114	-0.36275
ENSMUSG00000004951	Hspb1	0	1	1	4	2	12	0	1.82749	2.16814	6.12234	3.61992	12.2344	0.0882059	0.202993	-2.52126
ENSMUSG00000004952	Rasa4	0	2	1	0	0	1	0	0.856851	0.508286	0	0	0.239014	0.48039	NA	1.81168
ENSMUSG00000004961	Syt5	1	3	2	10	4	19	1.75652	2.91354	2.30442	8.13396	3.84745	10.2944	0.0515108	0.135503	-1.85191
ENSMUSG00000004980	Hnrnpa2b1	52	65	63	198	161	299	43.8527	30.3077	34.8508	77.3228	74.3498	77.7785	1.6704e-10	3.1275e-09	-1.30159
ENSMUSG00000004994	Ccdc130	21	59	28	68	65	117	30.4634	47.3215	26.6439	45.6792	51.6338	52.3529	0.016493	0.0564973	-0.702657
ENSMUSG00000004996	Mri1	0	2	3	21	11	17	0	1.20579	2.14583	10.6039	6.56824	5.71794	0.00178573	0.00906545	-2.83411
ENSMUSG00000005034	Prkacb	3	1	3	1	2	4	2.1214	0.390974	1.39156	0.327454	0.774447	0.872482	0.57446	0.724134	0.705437
ENSMUSG00000005043	Sgsh	1	3	0	3	1	0	0.70551	1.17023	0	0.980108	0.386335	0	0.868535	0.92587	0.294023
ENSMUSG00000005045	Chd5	100	177	123	17	9	23	32.4047	31.7123	26.1452	2.55097	1.59702	2.29896	1.17544e-34	1.45701e-32	3.58483
ENSMUSG00000005054	Cstb	1	0	0	0	0	3	5.09769	0	0	0	0	4.71726	0.846553	NA	-0.541261
ENSMUSG00000005057	Sh2b2	3	3	4	0	0	1	3.23796	1.79027	2.83198	0	0	0.332925	0.0227601	0.072528	3.77026
ENSMUSG00000005069	Pex5	8	5	5	10	4	14	7.81171	2.69944	3.20262	4.52174	2.13883	4.21676	0.948405	0.971928	0.0476414
ENSMUSG00000005078	Jkamp	0	1	1	1	0	2	0	0.906918	1.07597	0.759575	0	1.01192	0.987452	NA	0.0360562
ENSMUSG00000005087	Cd44	3	2	0	0	0	0	1.64263	0.605474	0	0	0	0	0.0750064	NA	3.85066
ENSMUSG00000005089	Slc1a2	7	19	6	8	11	13	1.85574	2.78497	1.0434	0.982108	1.59688	1.06306	0.457745	0.630306	0.462963
ENSMUSG00000005102	Eif2ak4	2	2	0	0	0	1	1.1604	0.641587	0	0	0	0.178967	0.255131	NA	2.49894
ENSMUSG00000005103	Wdr1	14	21	12	2	7	15	11.0091	9.13043	6.18993	0.72829	3.01428	3.63841	0.00926514	0.0358823	1.59257
ENSMUSG00000005107	Slc2a9	2	2	1	1	2	1	1.70678	0.943678	0.559791	0.395181	0.934626	0.263234	0.587931	0.734681	0.814642
ENSMUSG00000005125	Ndrg1	7	2	1	0	7	2	5.31424	0.839498	0.497992	0	2.91006	0.468347	0.544211	0.700784	0.731228
ENSMUSG00000005131	4930550C14Rik	4	5	4	25	17	44	4.50059	3.11048	2.95222	13.0256	10.4742	15.2707	0.00042944	0.00268265	-2.12628
ENSMUSG00000005142	Man2b1	2	1	1	3	1	5	1.60853	0.444679	0.527569	1.1173	0.440414	1.24041	0.745922	0.847032	-0.445263
ENSMUSG00000005148	Klf5	4	11	9	8	4	11	3.66815	5.57733	5.41388	3.39724	2.00866	3.11153	0.399723	0.578156	0.59382
ENSMUSG00000005150	Wdr83	27	63	51	58	51	120	30.6596	39.554	37.9885	30.4986	31.7127	42.0319	0.607028	0.748208	-0.141008
ENSMUSG00000005161	Prdx2	3	2	1	9	4	13	5.72067	2.10864	1.25085	7.94726	4.17683	7.64653	0.136668	0.276915	-1.4532
ENSMUSG00000005198	Polr2a	34	74	55	10	7	25	15.5064	18.6599	16.454	2.11193	1.74819	3.51695	2.13531e-11	4.48751e-10	2.53155
ENSMUSG00000005202	Shbg	0	0	0	0	2	2	0	0	0	0	2.37246	1.33639	0.395252	NA	-2.31809
ENSMUSG00000005204	Senp3	9	20	10	13	12	36	11.9607	14.6958	8.71755	8.00033	8.73287	14.7575	0.924955	0.958462	-0.0486679
ENSMUSG00000005220	Corin	0	2	0	2	0	2	0	0.699122	0	0.585538	0	0.390033	0.814569	NA	-0.531588
ENSMUSG00000005225	Plekha8	7	17	16	22	13	21	3.19296	4.28737	4.78734	4.64694	3.24713	2.95467	0.995323	0.998306	0.00296737
ENSMUSG00000005233	Spc25	0	1	0	6	3	11	0	0.909344	0	4.56964	2.70186	5.58045	0.0226924	0.072381	-3.55961
ENSMUSG00000005237	Dnah2	30	54	54	24	8	27	6.72922	6.69706	7.94541	2.49289	0.982639	1.86811	1.56376e-06	1.64446e-05	1.78619
ENSMUSG00000005262	Ufd1	8	17	12	22	20	38	11.8341	13.904	11.6441	15.0701	16.2008	17.339	0.217847	0.383828	-0.574146
ENSMUSG00000005267	Zfp287	3	2	1	2	1	1	2.71947	1.0024	0.594624	0.839542	0.496391	0.279613	0.414753	0.592004	1.17322
ENSMUSG00000005299	Letm1	11	16	16	57	36	81	6.41369	5.15801	6.11948	15.39	11.4942	14.5679	0.000126892	0.000909858	-1.44806
ENSMUSG00000005312	Ubqln1	29	47	41	28	34	50	24.1843	21.6711	22.4284	10.8129	15.5266	12.8618	0.0644319	0.160624	0.600617
ENSMUSG00000005320	Fgfr4	1	0	1	0	0	1	0.924761	0	0.606609	0	0	0.285249	0.548736	NA	1.58998
ENSMUSG00000005354	Txn2	11	22	14	41	38	75	16.5022	18.2481	13.777	28.4828	31.2171	34.706	0.00216034	0.0106718	-1.16261
ENSMUSG00000005360	Slc1a3	0	1	0	0	1	8	0	0.383216	0	0	0.37954	1.71034	0.298533	NA	-2.19795
ENSMUSG00000005362	Crbn	19	23	35	48	35	67	20.1533	13.4886	24.3523	23.5767	20.3292	21.9211	0.258681	0.432825	-0.394337
ENSMUSG00000005370	Msh6	10	15	11	10	6	16	7.23102	5.99705	5.21761	3.34849	2.37581	3.56874	0.189629	0.348991	0.758743
ENSMUSG00000005371	Fbxo11	2	3	8	6	5	6	1.52969	1.26865	4.01367	2.12507	2.09413	1.41553	0.903276	0.946548	0.108424
ENSMUSG00000005373	Mlxipl	2	4	1	0	0	0	1.69735	1.87693	0.5567	0	0	0	0.0314637	0.0929608	4.1494
ENSMUSG00000005374	Tbl2	22	39	32	48	47	83	9.03124	8.8519	8.61696	9.12463	10.5653	10.5099	0.202048	0.363991	-0.392059
ENSMUSG00000005378	Bud23	14	36	35	86	71	121	26.7795	38.0736	43.9159	76.1768	74.3693	71.393	3.96383e-05	0.00032391	-1.20053
ENSMUSG00000005397	Nid1	1	1	0	2	0	3	0.504664	0.279029	0	0.467392	0	0.467002	0.766671	NA	-0.589318
ENSMUSG00000005410	Mcm5	5	8	10	4	7	11	4.54585	4.02145	5.96382	1.68405	3.48501	3.08485	0.386945	0.566248	0.619576
ENSMUSG00000005413	Hmox1	2	1	2	0	0	1	3.9183	1.08322	2.57026	0	0	0.604314	0.149633	NA	2.83372
ENSMUSG00000005417	Mprip	143	313	192	153	150	309	50.1447	60.6849	44.1641	24.8445	28.8032	33.4228	0.000215144	0.00147397	0.628765
ENSMUSG00000005442	Cic	19	22	32	8	6	12	7.10427	4.54816	7.84866	1.38518	1.22851	1.38402	4.30449e-05	0.000348604	2.07389
ENSMUSG00000005447	Pafah1b3	4	8	10	29	19	56	11.1172	12.2934	18.2312	37.3235	28.9168	48.0086	0.0014294	0.00748354	-1.64748
ENSMUSG00000005469	Prkaca	19	17	13	13	10	28	25.6609	12.6945	11.517	8.13039	7.3957	11.6646	0.224234	0.391883	0.611199
ENSMUSG00000005470	Asf1b	8	14	23	14	8	14	13.7535	13.3076	25.9376	11.1455	7.53137	7.42414	0.127762	0.263983	0.841424
ENSMUSG00000005474	Myl10	4	5	8	29	19	71	13.4968	9.32802	17.7069	45.3127	35.1064	73.8968	9.49117e-05	0.000704705	-2.1536
ENSMUSG00000005481	Ddx39	24	42	28	41	38	70	19.2319	18.6084	14.718	15.2141	16.6746	17.3024	0.720298	0.827765	-0.114729
ENSMUSG00000005483	Dnajb1	91	176	163	274	199	422	93.3663	99.8409	109.702	130.181	111.805	133.554	0.00150049	0.00780081	-0.50795
ENSMUSG00000005493	Msh4	0	3	1	5	2	2	0	1.53344	0.606427	2.14052	1.01249	0.570327	0.552434	0.707156	-0.85887
ENSMUSG00000005501	Usp40	2	3	2	3	1	4	1.21763	1.00984	0.79872	0.845777	0.333385	0.751174	0.738022	0.841272	0.408076
ENSMUSG00000005505	Kbtbd4	8	5	6	8	12	14	10.0908	3.487	4.96439	4.67277	8.28852	5.44701	0.715857	0.824684	-0.248517
ENSMUSG00000005506	Celf1	7	13	6	3	2	4	2.74071	2.81421	1.54098	0.543922	0.428802	0.483082	0.0131234	0.0472427	2.07304
ENSMUSG00000005510	Ndufs3	16	23	21	34	25	76	47.0196	37.3709	40.4816	46.2687	40.2309	68.8918	0.154095	0.301515	-0.54463
ENSMUSG00000005514	Por	5	12	2	8	4	10	5.83063	7.73702	1.52987	4.32001	2.55427	3.597	0.691261	0.808506	0.314296
ENSMUSG00000005533	Igf1r	11	19	18	19	12	29	2.96371	2.83037	3.18123	2.37053	1.77046	2.41011	0.600467	0.743399	0.244595
ENSMUSG00000005534	Insr	0	1	1	0	0	0	0	0.181674	0.215539	0	0	0	0.496669	NA	2.25777
ENSMUSG00000005566	Trim28	58	156	135	156	129	248	54.9419	81.7048	83.8859	68.4305	66.9155	72.4641	0.61821	0.75658	-0.0970766
ENSMUSG00000005575	Ube2m	49	106	81	180	153	302	102.324	122.387	110.955	174.062	174.958	194.529	2.74484e-06	2.77952e-05	-0.888551
ENSMUSG00000005580	Adcy9	0	0	1	0	1	1	0	0	0.405382	0	0.338412	0.190625	0.902082	NA	-0.346452
ENSMUSG00000005583	Mef2c	1	0	1	0	0	2	0.489709	0	0.321231	0	0	0.302109	0.699688	NA	0.968412
ENSMUSG00000005609	Ctr9	52	131	93	93	73	119	37.1728	51.7774	43.6098	30.7861	28.5763	26.24	0.0455777	0.123605	0.447119
ENSMUSG00000005610	Eif4g2	64	146	91	74	59	127	24.6066	31.0365	22.9505	13.1751	12.4218	15.0616	0.000700327	0.00409957	0.749667
ENSMUSG00000005611	Mrvi1	1	0	1	1	0	1	0.495951	0	0.325326	0.229662	0	0.15298	0.742176	NA	0.764449
ENSMUSG00000005615	Pcyt1a	7	20	14	5	8	17	4.49308	7.09778	5.89458	1.48616	2.81188	3.36581	0.0919198	0.209274	0.994321
ENSMUSG00000005621	Zfp592	14	26	22	8	9	13	5.89759	6.05573	6.07923	1.56058	2.07611	1.68921	0.00174407	0.0088775	1.5728
ENSMUSG00000005625	Psmd4	38	92	61	224	152	351	55.0983	73.7547	58.0182	150.402	120.687	156.985	7.53087e-12	1.66913e-10	-1.38439
ENSMUSG00000005656	Snx6	2	2	2	2	0	7	3.1887	1.76303	2.09167	1.4766	0	3.44252	0.871898	0.927461	0.215771
ENSMUSG00000005667	Mthfd2	7	7	12	8	7	27	10.3201	5.70597	11.605	5.46165	5.65124	12.2785	0.99651	0.998522	-0.00277197
ENSMUSG00000005672	Kit	6	6	4	1	1	1	3.51907	1.94569	1.53892	0.271598	0.321172	0.180914	0.0131244	0.0472427	2.99698
ENSMUSG00000005674	Tomm40l	1	0	0	0	5	5	0.652357	0	0	0	1.78614	1.00612	0.152355	0.299402	-2.67636
ENSMUSG00000005677	Nr1i3	23	31	27	70	44	79	23.7248	17.68	18.2691	33.4366	24.8535	25.136	0.0277607	0.0844619	-0.704996
ENSMUSG00000005681	Apoa2	5	3	0	0	0	5	29.6709	9.84304	0	0	0	9.15221	0.272644	0.448886	1.6973
ENSMUSG00000005682	Pan2	8	15	8	6	3	19	4.86859	5.04721	3.19362	1.69088	0.999759	3.56666	0.224544	0.392323	0.810165
ENSMUSG00000005683	Cs	7	18	10	19	12	19	7.16528	10.1872	6.71452	9.00613	6.72632	5.99907	0.951326	0.973878	-0.032713
ENSMUSG00000005686	Ampd3	3	2	6	0	0	0	2.2525	0.830271	2.95511	0	0	0	0.00364734	0.0166383	4.88053
ENSMUSG00000005687	Bcas2	9	13	12	13	10	19	7.13387	5.69735	6.23941	4.77173	4.34054	4.64549	0.639394	0.772684	0.256143
ENSMUSG00000005698	Ctcf	9	15	14	9	4	9	7.31495	6.74074	7.46408	3.38736	1.78029	2.25635	0.0313452	0.0927945	1.33178
ENSMUSG00000005699	Pard6a	8	21	16	19	17	33	19.3176	28.0368	25.3432	21.2454	22.4787	24.5794	0.842484	0.910131	-0.0920553
ENSMUSG00000005718	Tfap4	0	1	1	0	0	0	0	0.756371	0.89736	0	0	0	0.496669	NA	2.25777
ENSMUSG00000005732	Ranbp1	22	45	30	56	59	106	62.328	70.4889	55.7521	73.468	91.5322	92.6322	0.0278478	0.0846116	-0.648983
ENSMUSG00000005763	Cd247	84	149	154	16	7	11	87.321	85.6392	105.012	7.70209	3.98472	3.52718	8.44616e-34	9.91831e-32	4.03236
ENSMUSG00000005774	Rfx5	24	33	35	83	85	116	16.5784	12.6035	15.8591	26.5496	32.1522	24.7163	0.000120256	0.000867383	-1.1011
ENSMUSG00000005779	Psmb4	23	51	39	110	103	192	59.7632	73.2695	66.4737	132.357	146.556	153.887	1.2232e-07	1.5625e-06	-1.30606
ENSMUSG00000005802	Slc30a4	1	5	4	0	0	7	0.563193	1.55695	1.47773	0	0	1.21605	0.354747	0.536427	1.27321
ENSMUSG00000005803	Sqor	16	32	29	13	10	27	24.7771	27.3985	29.4583	9.3223	8.4799	12.897	0.00585261	0.0246225	1.19618
ENSMUSG00000005804	Bloc1s6	1	1	2	3	2	3	0.882292	0.48782	1.1575	1.2257	0.966281	0.816449	0.739022	0.84191	-0.460884
ENSMUSG00000005813	Metap1	5	9	7	8	6	12	4.14496	4.12516	3.80652	3.07107	2.72372	3.06851	0.729095	0.834375	0.240186
ENSMUSG00000005823	Gpr108	13	38	32	57	34	78	16.6157	26.8538	26.829	33.7365	23.7966	30.7514	0.133901	0.272864	-0.504235
ENSMUSG00000005824	Tnfsf14	0	1	0	1	2	2	0	0.920176	0	0.770678	1.8227	1.02671	0.426073	NA	-1.6954
ENSMUSG00000005836	Gata6	1	1	3	11	14	16	0.812343	0.449145	1.5986	4.13792	6.22771	4.00917	0.00580394	0.0244408	-2.5322
ENSMUSG00000005846	Rsl1d1	10	18	11	22	20	32	15.8041	15.7286	11.4036	16.1006	17.3086	15.5997	0.395673	0.574622	-0.396642
ENSMUSG00000005871	Apc	4	9	8	7	4	8	0.959771	1.19398	1.25915	0.777777	0.525567	0.592097	0.377335	0.557609	0.662187
ENSMUSG00000005873	Reep5	2	1	1	10	5	12	2.15561	0.59592	0.707002	4.99103	2.95102	3.98949	0.0441979	0.120578	-2.13525
ENSMUSG00000005881	Ergic3	18	36	31	120	116	199	40.1818	44.4331	45.3939	124.047	141.8	137.027	2.04209e-12	4.90797e-11	-1.82373
ENSMUSG00000005882	Uqcc1	5	6	7	12	13	22	5.01126	3.32487	4.60208	5.56939	7.13479	6.80134	0.194999	0.355744	-0.817122
ENSMUSG00000005883	Spo11	0	7	5	9	13	26	0	3.28736	2.78581	3.53992	6.04653	6.81194	0.0466651	0.125692	-1.5127
ENSMUSG00000005886	Ncoa2	6	15	29	3	2	1	2.25718	3.11999	7.15637	0.52262	0.412009	0.116041	2.71612e-05	0.000228972	3.50523
ENSMUSG00000005892	Trh	1	0	0	5	1	4	2.22103	0	0	5.1425	1.21623	2.74037	0.143452	0.286523	-2.62427
ENSMUSG00000005893	Nr2c2	12	25	23	7	13	18	4.8237	5.55631	6.06466	1.30301	2.86157	2.23186	0.0176427	0.0595519	1.17976
ENSMUSG00000005897	Nr2c1	6	8	8	6	7	11	4.94197	3.64323	4.32233	2.28849	3.15724	2.79471	0.531732	0.690828	0.434765
ENSMUSG00000005899	Smpd4	31	58	57	35	27	37	18.9936	19.6481	22.9087	9.93034	9.05881	6.99268	0.000869208	0.00492239	1.06271
ENSMUSG00000005907	Pex1	6	13	9	7	5	12	4.04905	4.85057	3.98404	2.18751	1.84771	2.49792	0.241617	0.413042	0.773645
ENSMUSG00000005917	Otx1	0	3	3	1	0	0	0	0.966944	1.14719	0.269949	0	0	0.164837	NA	2.83126
ENSMUSG00000005936	Kctd20	20	23	32	11	17	26	14.6516	9.31601	15.3775	3.73162	6.81969	5.87521	0.0168409	0.0574248	1.05222
ENSMUSG00000005947	Itgae	4	6	5	34	28	56	3.19782	2.65212	2.62207	12.587	12.2578	13.8095	6.88947e-06	6.53645e-05	-2.41516
ENSMUSG00000005949	Ctns	1	3	0	0	0	0	1.12887	1.87245	0	0	0	0	0.188692	NA	3.28199
ENSMUSG00000005951	Shpk	0	0	1	1	0	0	0	0	0.706012	0.498404	0	0	0.877677	NA	0.519449
ENSMUSG00000005952	Trpv1	0	0	0	1	1	4	0	0	0	0.423518	0.500821	1.12844	0.243074	NA	-2.72373
ENSMUSG00000005958	Ephb3	1	1	2	0	0	0	0.647411	0.357954	0.849355	0	0	0	0.136067	NA	3.39526
ENSMUSG00000005968	Tuft1	3	12	6	12	5	14	3.50502	7.75172	4.59833	6.49233	3.1989	5.04537	0.926787	0.959537	-0.0644959
ENSMUSG00000005973	Rcn1	0	1	1	0	1	0	0	0.62484	0.741312	0	0.618846	0	0.633931	NA	1.29488
ENSMUSG00000005980	Dnase1	37	40	43	9	10	18	40.8823	24.4366	31.166	4.60496	6.05054	6.13481	2.63711e-08	3.72741e-07	2.30013
ENSMUSG00000005981	Trap1	17	28	20	61	39	86	22.5243	20.512	17.3825	37.4267	28.2962	35.1477	0.00444926	0.0196248	-0.956421
ENSMUSG00000005982	Naa60	19	15	20	4	4	17	24.8529	10.8483	17.1606	2.42288	2.86512	6.8591	0.00180754	0.00915188	1.83492
ENSMUSG00000005983	1700037C18Rik	14	52	32	58	48	119	16.6029	34.0962	24.8934	31.8517	31.1715	43.5309	0.0355923	0.102053	-0.66648
ENSMUSG00000005986	Ankrd13d	0	0	1	0	0	4	0	0	0.942669	0	0	1.77311	0.735999	NA	-0.932798
ENSMUSG00000006005	Tpr	23	65	27	34	16	61	9.45185	14.7689	7.27834	6.4702	3.60056	7.7324	0.100866	0.223411	0.613404
ENSMUSG00000006010	BC003331	1	7	3	2	1	5	0.939171	3.63488	1.84818	0.869809	0.514287	1.44847	0.392138	0.57079	0.987128
ENSMUSG00000006014	Prg4	5	12	9	5	2	12	3.60533	4.78414	4.25694	1.66953	0.789707	2.66902	0.150537	0.296913	1.06498
ENSMUSG00000006019	Dhx34	5	18	17	11	7	23	3.56602	7.09795	7.9532	3.63292	2.73383	5.05984	0.359857	0.541322	0.517963
ENSMUSG00000006021	Kptn	1	8	2	3	3	19	1.88583	8.34142	2.47407	2.61983	3.09803	11.0523	0.560924	0.713385	-0.566572
ENSMUSG00000006024	Napa	6	22	10	42	32	66	7.32755	14.8552	8.011	23.7523	21.4002	24.8626	0.0011537	0.00625286	-1.37282
ENSMUSG00000006050	Sra1	6	18	11	53	40	89	9.31957	15.4584	11.2077	38.1215	34.0225	42.6413	3.79002e-06	3.74719e-05	-1.84073
ENSMUSG00000006057	Atp5g1	7	4	3	6	11	30	4.56359	1.44184	1.28295	1.81138	3.92701	6.03289	0.171773	0.324883	-1.00431
ENSMUSG00000006058	Snf8	9	20	25	48	41	71	15.6832	19.2694	28.5767	38.7331	39.1234	38.1633	0.00479688	0.020965	-1.04503
ENSMUSG00000006095	Tbcb	20	36	32	94	80	162	43.4168	43.2093	45.5677	94.4941	95.0995	108.477	3.74937e-07	4.43008e-06	-1.37629
ENSMUSG00000006127	Inpp5k	10	27	11	18	23	42	9.09171	13.5724	6.56021	7.57822	11.4508	11.7785	0.560456	0.713061	-0.266923
ENSMUSG00000006134	Crkl	3	3	1	6	6	6	1.82898	1.01124	0.399914	1.6939	2.00309	1.12833	0.401817	0.579648	-0.839305
ENSMUSG00000006143	Upk3bl	3	10	6	15	12	15	8.24103	15.1882	10.8116	19.081	18.0511	12.71	0.284489	0.461588	-0.696417
ENSMUSG00000006169	Clint1	21	40	20	27	17	53	9.59311	10.1029	5.99307	5.71154	4.25255	7.46812	0.389388	0.568517	0.334093
ENSMUSG00000006179	Prss16	0	1	1	0	0	0	0	0.540402	0.641135	0	0	0	0.496669	NA	2.25777
ENSMUSG00000006191	Cdkal1	10	15	8	11	10	19	7.01325	5.81644	3.68034	3.57241	3.84043	4.11025	0.605698	0.747591	0.291698
ENSMUSG00000006205	Htra1	2	1	0	0	0	1	3.01216	0.832712	0	0	0	0.464561	0.35149	NA	2.18444
ENSMUSG00000006215	Zbtb17	9	23	20	33	24	60	7.95433	11.2392	11.595	13.5059	11.6154	16.3571	0.126098	0.261666	-0.615084
ENSMUSG00000006216	Clcnkb	1	1	0	0	1	0	1.2345	0.682556	0	0	0.676008	0	0.572084	NA	1.46571
ENSMUSG00000006218	Fam131c	1	0	2	0	1	1	2.14508	0	2.81419	0	1.17464	0.661667	0.56043	NA	1.22671
ENSMUSG00000006219	Fblim1	2	3	1	1	0	4	1.98253	1.64421	0.650232	0.459027	0	1.22305	0.498464	0.663744	1.01825
ENSMUSG00000006221	Hspb7	3	3	3	4	7	13	3.33034	1.84135	2.18458	2.05626	4.25526	4.4515	0.369988	0.550317	-0.800569
ENSMUSG00000006241	Ccdc159	1	6	1	5	2	0	2.00778	6.66061	1.31703	4.64874	2.1989	0	0.755321	0.853262	0.420227
ENSMUSG00000006262	Mob1b	0	1	1	0	1	2	0	0.189535	0.224865	0	0.187717	0.21148	0.987091	NA	-0.0366163
ENSMUSG00000006269	Atp6v1b1	2	0	2	2	0	4	3.07544	0	2.01738	1.42416	0	1.89729	0.860276	0.921263	0.284789
ENSMUSG00000006273	Atp6v1b2	11	16	10	3	7	29	11.9692	9.62585	7.13759	1.51162	4.17091	9.73342	0.311687	0.490888	0.642444
ENSMUSG00000006276	Eps15l1	2	5	1	10	2	4	1.82103	2.51713	0.597266	4.21636	0.997192	1.12342	0.602456	0.745081	-0.555442
ENSMUSG00000006281	Tep1	0	7	3	2	1	2	0	1.456	0.740314	0.348413	0.206004	0.232082	0.310777	0.489921	1.36123
ENSMUSG00000006288	Ttc5	6	7	4	6	6	5	7.7952	5.0283	3.40891	3.60975	4.26862	2.00374	0.531547	0.690731	0.505467
ENSMUSG00000006289	Osgep	4	2	6	19	11	27	3.62917	1.00328	3.5709	7.98271	5.46513	7.55625	0.0178239	0.0600424	-1.62574
ENSMUSG00000006299	Aamp	177	245	251	445	376	707	196.988	150.758	183.24	229.338	229.148	242.707	1.18516e-05	0.000106984	-0.612663
ENSMUSG00000006301	Tmbim1	1	6	4	2	3	2	0.279167	0.926109	0.732493	0.258549	0.458613	0.172222	0.369742	0.550276	1.01886
ENSMUSG00000006304	Arpc2	19	27	21	39	31	75	40.5867	31.889	29.4258	38.5784	36.262	49.4181	0.146653	0.29137	-0.516239
ENSMUSG00000006307	Kmt2b	9	32	14	13	11	23	3.26664	6.42178	3.33323	2.185	2.18631	2.57503	0.147587	0.292711	0.72404
ENSMUSG00000006310	Zbtb32	16	31	19	47	36	64	27.7084	29.6825	21.5837	37.6912	34.1394	34.1875	0.0742936	0.179105	-0.627481
ENSMUSG00000006315	Tmem147	2	5	4	21	13	28	7.02607	9.7118	9.21769	34.1626	25.0084	30.3414	0.00381087	0.0172235	-1.96122
ENSMUSG00000006333	Rps9	15	37	27	117	91	214	34.2306	46.6844	40.4172	123.64	113.717	150.637	8.4642e-12	1.85754e-10	-1.85949
ENSMUSG00000006335	Tfpt	6	12	6	16	12	44	15.8177	17.4912	10.3758	19.5327	17.3234	35.78	0.0919156	0.209274	-0.9551
ENSMUSG00000006342	Susd2	0	1	1	1	0	0	0	0.495067	0.587349	0.414635	0	0	0.639895	NA	1.29347
ENSMUSG00000006344	Ggt5	1	1	0	1	0	0	0.697031	0.385389	0	0.322776	0	0	0.57667	NA	1.46726
ENSMUSG00000006345	Ggt1	2	0	0	0	3	1	2.83702	0	0	0	2.33031	0.437549	0.87024	NA	-0.331146
ENSMUSG00000006356	Crip2	4	12	6	2	2	3	8.54456	14.1729	8.40738	1.97838	2.33949	1.97673	0.0219703	0.0706162	2.1347
ENSMUSG00000006360	Crip1	10	10	4	6	10	7	16.9923	9.39505	4.45853	4.7212	9.30492	3.66898	0.421035	0.59695	0.579709
ENSMUSG00000006362	Cbfa2t3	1	0	2	1	1	0	0.402081	0	0.5275	0.186193	0.220178	0	0.613054	NA	1.04457
ENSMUSG00000006369	Fbln1	0	1	0	1	0	1	0	0.464489	0	0.389025	0	0.259133	0.93192	NA	-0.252777
ENSMUSG00000006373	Pgrmc1	3	7	3	6	2	7	4.96592	6.40654	3.25746	4.59917	1.81288	3.57414	0.71172	0.821858	0.33961
ENSMUSG00000006386	Tek	0	1	0	1	0	1	0	0.365184	0	0.305854	0	0.203732	0.93192	NA	-0.252777
ENSMUSG00000006390	Elovl1	0	3	1	0	0	3	0	2.8154	1.1134	0	0	1.57068	0.616026	NA	1.07247
ENSMUSG00000006392	Med8	8	10	7	26	18	36	14.1086	9.7508	8.09787	21.2332	17.3831	19.5835	0.0312406	0.0925671	-1.10724
ENSMUSG00000006398	Cdc20	20	84	67	118	102	198	34.2879	79.6227	75.3467	93.6789	95.7572	104.706	0.00182569	0.00922498	-0.798252
ENSMUSG00000006403	Adamts4	1	0	0	2	0	2	0.700366	0	0	0.648641	0	0.432066	0.598559	NA	-1.23012
ENSMUSG00000006411	Nectin4	4	4	2	0	0	3	3.38163	1.86971	1.10911	0	0	0.782318	0.0821966	0.192709	2.55199
ENSMUSG00000006412	Pfdn2	9	19	15	41	26	57	15.9453	18.6119	17.4326	33.6376	25.2247	31.1502	0.0156929	0.0544253	-0.986015
ENSMUSG00000006418	Rnf114	11	26	19	23	18	28	11.2672	14.7247	12.7661	10.9094	10.0962	8.84663	0.652776	0.782451	0.195861
ENSMUSG00000006423	C330007P06Rik	1	0	0	1	2	3	0.793676	0	0	0.36753	0.869228	0.734446	0.34234	NA	-1.89543
ENSMUSG00000006435	Neurl1a	2	5	4	0	1	0	1.47855	2.04373	1.93975	0	0.404825	0	0.0197972	0.065277	3.81189
ENSMUSG00000006442	Srm	0	1	0	2	4	7	0	1.27023	0	2.12772	5.03217	4.96053	0.0793825	0.188121	-2.98582
ENSMUSG00000006445	Epha2	2	3	1	1	1	3	1.57112	1.30301	0.5153	0.363773	0.430171	0.726938	0.52899	0.688803	0.892369
ENSMUSG00000006456	Rbm14	3	13	9	10	3	12	2.62877	6.29827	5.17312	4.05771	1.4395	3.24345	0.474357	0.644431	0.512288
ENSMUSG00000006457	Actn3	0	3	2	4	1	2	0	1.76609	1.39686	1.97221	0.583048	0.656854	0.936591	0.964992	-0.11588
ENSMUSG00000006463	Zdhhc24	2	2	6	3	6	3	2.40337	1.32882	4.72956	1.6694	3.94823	1.112	0.866251	0.924982	0.173672
ENSMUSG00000006464	Bbs1	7	4	5	8	5	10	3.84101	1.21354	1.79969	2.03276	1.50237	1.69255	0.879285	0.931527	0.117429
ENSMUSG00000006471	Ndor1	5	11	8	18	15	40	3.4026	4.13886	3.57116	5.67234	5.58975	8.39645	0.0595062	0.151851	-1.02257
ENSMUSG00000006476	Nsmf	1	1	2	3	1	4	1.03954	0.57476	1.36379	1.44414	0.569246	1.28261	0.78857	0.876429	-0.379334
ENSMUSG00000006498	Ptbp1	33	68	51	70	67	127	32.0097	36.469	32.4502	31.4424	35.588	37.9986	0.312605	0.491871	-0.254854
ENSMUSG00000006517	Mvd	1	3	3	4	4	9	1.67698	2.78161	3.30011	3.10626	3.67324	4.6555	0.481884	0.65076	-0.729978
ENSMUSG00000006519	Cyba	1	1	0	1	0	4	4.13159	2.28436	0	1.91323	0	5.09768	0.81305	NA	-0.482517
ENSMUSG00000006522	Itih3	1	3	0	0	0	2	0.930922	1.54412	0	0	0	0.5743	0.44061	NA	1.69549
ENSMUSG00000006526	Tmem110	0	0	1	2	0	0	0	0	0.527569	0.744868	0	0	0.875552	NA	-0.463238
ENSMUSG00000006527	Sfmbt1	27	46	45	29	16	41	10.5902	9.97575	11.578	5.2673	3.43654	4.96044	0.00305073	0.014345	1.0227
ENSMUSG00000006529	Itih1	1	1	0	0	0	0	0.998994	0.552345	0	0	0	0	0.421056	NA	2.45927
ENSMUSG00000006567	Atp7b	1	2	3	1	2	2	0.472545	0.522541	0.929916	0.218823	0.517528	0.29152	0.5912	0.736645	0.750819
ENSMUSG00000006574	Slc4a1	2	0	1	0	0	0	1.35265	0	0.443646	0	0	0	0.200027	NA	3.2177
ENSMUSG00000006575	Rundc3a	22	31	30	31	32	47	33.0528	25.751	29.5655	21.5673	26.3267	21.781	0.701918	0.815534	0.135351
ENSMUSG00000006576	Slc4a3	0	1	1	1	0	3	0	0.236642	0.280753	0.198196	0	0.396061	0.881119	NA	-0.326274
ENSMUSG00000006585	Cdt1	1	0	1	0	0	1	1.14017	0	0.747911	0	0	0.351695	0.548736	NA	1.58998
ENSMUSG00000006586	Runx1t1	8	12	16	19	15	33	4.03797	3.3489	5.29752	4.44096	4.14596	5.13786	0.516374	0.679047	-0.321
ENSMUSG00000006589	Aprt	13	24	16	77	75	135	43.0148	43.9069	34.7276	117.982	135.893	137.786	2.95519e-09	4.77215e-08	-1.89347
ENSMUSG00000006599	Gtf2h1	14	52	45	60	52	93	15.7291	32.3017	33.164	31.2159	31.9918	32.2294	0.201489	0.36349	-0.39554
ENSMUSG00000006611	Hfe	4	2	0	2	1	0	3.44222	0.951604	0	0.797001	0.471238	0	0.331787	0.512653	1.57085
ENSMUSG00000006641	Slc5a6	1	0	0	0	1	0	0.894618	0	0	0	0.48989	0	0.864384	NA	0.520898
ENSMUSG00000006649	Nphs1	0	0	4	5	6	14	0	0	1.75032	1.54453	2.19175	2.88072	0.080699	0.190096	-2.04586
ENSMUSG00000006651	Aplp1	1	5	5	7	5	8	1.24349	3.43763	4.07842	4.03079	3.40465	3.06851	0.656189	0.784408	-0.398561
ENSMUSG00000006673	Qrich1	92	152	127	98	86	130	84.8992	77.5544	76.8775	41.8785	43.4585	37.0045	0.000105619	0.000770532	0.768959
ENSMUSG00000006675	P4htm	1	3	4	6	8	11	1.51052	2.5055	3.96338	4.19688	6.61724	5.12524	0.207987	0.371403	-1.14831
ENSMUSG00000006676	Usp19	54	115	99	34	25	67	34.6464	40.7952	41.6657	10.1017	8.78345	13.2597	3.37226e-10	6.00324e-09	1.65175
ENSMUSG00000006699	Cdc42	5	8	6	7	5	10	7.29105	6.44996	5.73919	4.7268	3.99255	4.49796	0.640145	0.773083	0.344904
ENSMUSG00000006705	Pknox1	10	13	16	9	11	18	7.22932	5.19622	7.58747	3.01293	4.35463	4.01389	0.267723	0.442853	0.605087
ENSMUSG00000006711	D130043K22Rik	1	4	4	4	3	9	0.618119	1.36703	1.62185	1.14494	1.01544	1.71597	0.786288	0.875128	-0.272406
ENSMUSG00000006715	Gmnn	44	85	47	165	139	195	120.011	128.184	84.0899	208.401	207.607	164.058	1.15153e-05	0.000104089	-1.00746
ENSMUSG00000006717	Acot13	1	0	0	2	0	9	4.26339	0	0	3.94852	0	11.8357	0.198759	0.36048	-2.49821
ENSMUSG00000006720	Zfp184	0	1	0	4	4	9	0	0.531446	0	1.78042	2.10539	2.66839	0.0356743	0.102242	-3.35874
ENSMUSG00000006728	Cdk4	27	65	62	46	40	62	40.4264	53.8099	60.8938	31.894	32.7961	28.6344	0.0579377	0.148741	0.555468
ENSMUSG00000006731	B4galnt1	11	30	21	75	65	97	14.1181	21.2889	17.6801	44.5755	45.6835	38.4018	8.69849e-06	8.1091e-05	-1.44657
ENSMUSG00000006732	Mettl1	3	6	3	6	1	6	5.14892	5.69368	3.3775	4.76865	0.939844	3.17645	0.643449	0.775673	0.453661
ENSMUSG00000006736	Tspan31	1	4	0	1	1	0	1.97552	4.36906	0	0.914809	1.08179	0	0.410402	NA	1.57689
ENSMUSG00000006740	Kif5b	2	8	8	10	8	4	1.0192	2.25406	2.67423	2.35982	2.23244	0.628759	0.941067	0.967519	0.0591918
ENSMUSG00000006763	Saal1	1	5	4	14	15	28	0.650149	1.79734	1.7059	4.21493	5.34029	5.61522	0.00546987	0.0232905	-1.99402
ENSMUSG00000006782	Cnp	2	3	2	2	2	6	2.11702	1.75575	1.38868	0.980333	1.15927	1.95903	0.921109	0.956491	0.115561
ENSMUSG00000006784	Ttc25	67	138	119	224	173	354	47.4543	54.0415	55.2875	73.468	67.0977	77.3392	9.88485e-05	0.000729083	-0.669788
ENSMUSG00000006800	Sulf2	0	2	1	0	1	1	0	0.742168	0.440255	0	0.367524	0.207024	0.667647	NA	0.953196
ENSMUSG00000006818	Sod2	23	18	10	44	33	87	12.0628	5.21961	3.44032	10.6861	9.4775	14.0745	0.0142123	0.0503333	-1.00643
ENSMUSG00000006850	Tmco6	0	0	0	1	1	2	0	0	0	0.780824	0.923347	1.04023	0.386251	NA	-2.25155
ENSMUSG00000006906	Stambp	7	11	13	16	15	33	2.56678	2.23013	3.1269	2.71682	3.01192	3.7325	0.369998	0.550317	-0.464993
ENSMUSG00000006920	Ezh1	4	14	6	4	2	7	2.92266	5.65579	2.87573	1.3534	0.800219	1.57765	0.0842753	0.196432	1.41004
ENSMUSG00000006930	Hap1	12	29	25	18	16	52	11.1239	14.8635	15.2018	7.72677	8.12189	14.8688	0.609611	0.750286	0.217737
ENSMUSG00000006931	P3h4	2	0	0	1	2	4	2.82269	0	0	0.653555	1.54569	1.74136	0.590262	0.73616	-0.947438
ENSMUSG00000006932	Ctnnb1	9	13	7	5	3	5	7.63598	6.09835	3.89583	1.96445	1.39381	1.30854	0.0217334	0.0699893	1.70667
ENSMUSG00000006941	Eif1b	10	19	13	23	12	40	29.6996	31.1997	25.3264	31.6321	19.5161	36.6442	0.606498	0.74787	-0.24377
ENSMUSG00000006998	Psmd2	148	313	231	193	173	377	151.595	177.262	155.209	91.5443	97.0357	119.114	0.00341547	0.015734	0.451842
ENSMUSG00000007029	Vars	44	94	56	34	20	45	32.6932	38.6171	27.2943	11.6986	8.13759	10.3137	4.76112e-07	5.51359e-06	1.50422
ENSMUSG00000007030	Vwa7	1	9	7	2	1	2	0.712707	3.54651	3.27257	0.660071	0.390276	0.43968	0.0501531	0.132609	2.19365
ENSMUSG00000007033	Hspa1l	68	131	89	26	24	46	84.5573	90.0659	72.5958	14.9715	16.3423	17.6439	9.59244e-16	3.25924e-14	2.12975
ENSMUSG00000007034	Slc44a4	1	0	0	0	1	0	1.00619	0	0	0	0.550986	0	0.864384	NA	0.520898
ENSMUSG00000007035	Msh5	0	3	3	3	4	6	0	1.7667	2.09602	1.47967	2.333	1.97125	0.570449	0.721429	-0.672895
ENSMUSG00000007036	Abhd16a	14	29	22	52	42	69	22.1258	25.3406	22.8073	38.0561	36.348	33.6369	0.018031	0.0604661	-0.811384
ENSMUSG00000007038	Neu1	1	1	2	3	2	3	0.84938	0.469623	1.11432	1.17997	0.930235	0.785993	0.739022	0.84191	-0.460884
ENSMUSG00000007039	Ddah2	0	1	0	2	4	2	0	1.26644	0	2.12138	5.01717	1.41307	0.184705	0.342661	-2.4672
ENSMUSG00000007041	Clic1	2	0	1	4	4	9	4.1936	0	1.37542	3.88388	4.5928	5.82096	0.16451	0.315544	-1.7773
ENSMUSG00000007050	Lsm2	14	22	18	49	31	82	27.1341	23.5753	22.8844	43.9777	32.9011	49.0226	0.00657535	0.0270511	-0.996237
ENSMUSG00000007080	Pole	7	10	5	12	2	9	3.00396	2.3727	1.40749	2.38466	0.469988	1.19133	0.497522	0.662983	0.510251
ENSMUSG00000007097	Atp1a2	3	6	7	2	1	7	1.48092	1.63761	2.26667	0.457184	0.270316	1.06587	0.171399	0.324457	1.32817
ENSMUSG00000007107	Atp1a4	27	64	46	13	4	15	23.918	31.3464	26.73	5.33278	1.94036	4.09871	3.63159e-10	6.44777e-09	2.63199
ENSMUSG00000007122	Casq1	0	1	1	1	0	0	0	0.920176	1.0917	0.770678	0	0	0.639895	NA	1.29347
ENSMUSG00000007216	Zfp775	1	1	3	2	2	2	0.741952	0.410226	1.46008	0.687156	0.812581	0.457721	0.862794	0.923132	0.242191
ENSMUSG00000007279	Scube2	3	5	0	0	0	4	2.58239	2.37968	0	0	0	1.06208	0.258783	0.432825	1.83462
ENSMUSG00000007338	Mrpl49	2	2	1	5	5	8	3.48515	1.92694	1.14307	4.0347	4.77115	4.30009	0.240948	0.412354	-1.27451
ENSMUSG00000007379	Dennd2c	0	4	3	0	1	1	0	1.36539	1.21492	0	0.338072	0.190434	0.221141	0.387591	2.19012
ENSMUSG00000007411	Mark3	7	11	10	4	4	8	3.8417	3.33783	3.60002	1.01656	1.20211	1.35429	0.053716	0.14038	1.37795
ENSMUSG00000007415	Gatad1	10	33	20	61	51	75	12.0782	22.0376	15.8457	34.1179	33.7314	27.9421	0.00161247	0.00829597	-1.10005
ENSMUSG00000007458	M6pr	10	7	7	20	13	20	10.329	3.99763	4.7428	9.56615	7.35295	6.37211	0.340938	0.521855	-0.555368
ENSMUSG00000007476	Lrrc8a	0	0	1	0	1	0	0	0	0.468814	0	0.391365	0	0.874007	NA	0.519841
ENSMUSG00000007564	Ppp2r1a	4	6	3	2	4	7	5.10192	4.23128	2.51	1.18128	2.79379	2.75402	0.531648	0.690787	0.585361
ENSMUSG00000007570	Fance	0	2	4	3	4	3	0	1.54999	3.67783	1.94725	3.07024	1.29709	0.774034	0.866605	-0.360829
ENSMUSG00000007589	Tinf2	208	302	315	394	386	548	189.5	152.125	188.25	166.223	192.572	154	0.297664	0.474781	-0.157456
ENSMUSG00000007591	Tssk4	0	4	2	7	2	12	0	4.03218	2.3919	5.90991	1.99675	6.74854	0.249769	0.422944	-1.27845
ENSMUSG00000007594	Hapln4	5	10	4	12	12	20	4.21314	4.65889	2.21093	4.68238	5.53704	5.1983	0.285663	0.462593	-0.683863
ENSMUSG00000007603	Dus3l	15	32	13	38	28	57	16.7729	19.7839	9.53539	19.6765	17.1449	19.6601	0.198973	0.36048	-0.499931
ENSMUSG00000007610	Gtpbp3	0	2	2	2	3	4	0	1.20111	1.425	1.00597	1.78438	1.34017	0.602478	0.745081	-0.737035
ENSMUSG00000007613	Tgfbr1	0	4	2	3	3	7	0	1.18107	0.700615	0.741892	0.877308	1.15309	0.590726	0.736405	-0.651298
ENSMUSG00000007617	Homer1	2	2	1	0	1	2	1.07611	0.594981	0.352944	0	0.294637	0.331934	0.398008	0.576638	1.41246
ENSMUSG00000007646	Rad51c	2	6	8	7	4	8	1.55878	2.58554	4.09	2.52639	1.70716	1.92326	0.756329	0.853879	0.255547
ENSMUSG00000007655	Cav1	3	2	1	0	0	0	3.35824	1.23785	0.734293	0	0	0	0.0370462	0.105261	4.07624
ENSMUSG00000007656	Arpp19	16	18	19	36	37	69	12.1558	7.56109	9.46886	12.6653	15.3931	16.17	0.027132	0.082886	-0.834773
ENSMUSG00000007659	Bcl2l1	21	40	23	23	29	50	25.1371	26.473	18.0594	12.7489	19.0088	18.4612	0.471991	0.642781	0.265495
ENSMUSG00000007670	Khsrp	21	45	28	7	8	17	16.2273	19.2258	14.1926	2.5048	3.38514	4.05201	3.44559e-06	3.42436e-05	2.10475
ENSMUSG00000007682	Dio2	3	4	1	1	1	0	1.43752	1.05974	0.314321	0.221893	0.262395	0	0.123898	0.258043	2.44506
ENSMUSG00000007721	Ccdc124	23	45	45	133	116	253	52.1385	56.4015	66.9149	139.615	143.996	176.908	4.50535e-11	9.12453e-10	-1.58644
ENSMUSG00000007739	Cct4	121	243	170	295	192	461	149.735	166.262	137.996	169.048	130.107	175.969	0.0892304	0.204753	-0.269324
ENSMUSG00000007777	0610009B22Rik	1	5	2	6	11	20	3.44608	9.52671	4.52101	9.57473	20.7577	21.2594	0.0497319	0.13186	-1.69373
ENSMUSG00000007783	Cpt1c	24	26	21	20	9	40	22.623	13.5507	12.9849	8.7301	4.64561	11.6304	0.104332	0.228742	0.717823
ENSMUSG00000007812	Zfp655	0	1	1	1	1	3	0	0.408844	0.485054	0.342421	0.404922	0.684269	0.694488	NA	-0.762216
ENSMUSG00000007815	Rhoa	12	9	20	38	37	58	7.2313	2.99864	7.90578	10.604	12.2095	10.781	0.00829761	0.0327888	-1.12224
ENSMUSG00000007817	Zmiz1	4	12	9	0	1	1	1.64336	2.72585	2.42546	0	0.224975	0.126727	0.00123857	0.00661907	4.13696
ENSMUSG00000007827	Ankrd26	0	3	0	1	0	1	0	0.735742	0	0.205403	0	0.136821	0.698435	NA	0.938796
ENSMUSG00000007833	Aldh16a1	6	3	4	12	13	16	4.52711	1.25152	1.97974	4.19276	5.37123	3.72379	0.134049	0.273012	-1.0694
ENSMUSG00000007836	Hnrnpa0	52	99	71	63	39	69	59.6875	62.8293	53.4586	33.4865	24.5135	24.4301	0.000499261	0.00306728	0.896668
ENSMUSG00000007837	Prrg2	27	33	20	17	16	30	51.1371	34.5568	24.8474	14.9098	16.5941	17.5262	0.0234734	0.0743584	0.939145
ENSMUSG00000007850	Hnrnph1	24	34	25	28	27	43	16.1184	12.6251	11.0136	8.70798	9.92966	8.90786	0.388107	0.567269	0.31305
ENSMUSG00000007867	Ift43	26	41	28	107	79	164	95.3718	83.1529	67.3727	181.752	158.684	185.561	7.00481e-07	7.82749e-06	-1.31874
ENSMUSG00000007872	Id3	0	0	0	1	1	0	0	0	0	1.11381	1.31711	0	0.64444	NA	-1.54782
ENSMUSG00000007880	Arid1a	41	72	49	6	12	9	15.3939	14.9467	12.0682	1.0432	2.46722	1.04233	1.4491e-13	3.92744e-12	3.08598
ENSMUSG00000007888	Crlf1	3	6	8	27	18	46	5.60932	6.20279	9.81201	23.3777	18.4299	26.5303	0.00100592	0.00556225	-1.84648
ENSMUSG00000007891	Ctsd	6	7	5	2	1	13	8.6711	5.5933	4.73994	1.33845	0.791378	5.79511	0.286442	0.463508	0.955153
ENSMUSG00000007892	Rplp1	19	29	38	169	143	356	117.043	98.7723	153.551	482.088	482.377	676.449	2.57589e-20	1.2867e-18	-2.35777
ENSMUSG00000007907	Cabs1	14	22	20	4	8	12	28.5945	24.8441	26.7956	3.78324	8.94757	7.56015	0.00122439	0.00656687	1.78158
ENSMUSG00000007944	Ttc9b	23	44	33	79	63	69	34.4541	36.4429	32.427	54.8012	51.6791	31.8829	0.0515725	0.135612	-0.613476
ENSMUSG00000007950	Abhd8	42	95	74	169	127	248	49.1638	61.4846	56.8208	91.6077	81.4067	89.5453	3.28567e-05	0.00027371	-0.837869
ENSMUSG00000007987	Ift22	14	43	26	78	74	156	14.0132	23.7972	17.0712	36.1539	40.5605	48.1649	4.12383e-06	4.06223e-05	-1.35797
ENSMUSG00000007989	Fzd3	0	4	3	2	0	1	0	0.533867	0.475036	0.223566	0	0.0744597	0.331014	0.511814	1.61745
ENSMUSG00000008028	1700008O03Rik	2	6	4	17	7	23	2.73845	4.54227	3.59264	10.7789	5.24847	9.71398	0.0506671	0.133717	-1.41712
ENSMUSG00000008035	Mid1ip1	0	1	3	0	1	0	0	0.840536	2.99165	0	0.832473	0	0.306225	NA	2.30628
ENSMUSG00000008036	Ap2s1	17	35	29	70	75	137	49.5791	56.4372	55.4788	94.5361	119.777	123.244	1.73428e-05	0.000152641	-1.25653
ENSMUSG00000008090	Fgfrl1	0	9	3	8	5	16	0	6.56766	2.5973	4.88946	3.6137	6.51383	0.362573	0.543656	-0.808206
ENSMUSG00000008129	4930432K21Rik	16	34	43	49	36	97	20.7872	24.4232	36.6458	29.4796	25.6117	38.8725	0.240933	0.412354	-0.390126
ENSMUSG00000008140	Emc10	3	6	5	12	5	15	4.92613	5.44732	5.3856	9.12463	4.49589	7.59751	0.399904	0.578156	-0.631907
ENSMUSG00000008167	Fbxw9	7	14	20	15	12	31	9.24682	10.2251	17.3302	9.17561	8.68033	12.6314	0.879841	0.931764	0.0772006
ENSMUSG00000008200	Fnbp4	11	18	22	12	7	23	7.20805	6.52146	9.45643	3.6413	2.51179	4.64888	0.0843966	0.196627	0.881008
ENSMUSG00000008226	Scrn3	0	0	2	2	3	6	0	0	1.21872	0.860346	1.52608	1.71926	0.251896	0.425453	-1.86846
ENSMUSG00000008301	Phax	5	5	8	13	5	10	7.91428	4.37581	8.30636	9.52871	4.33383	4.88244	0.909532	0.949388	-0.0828301
ENSMUSG00000008305	Tle1	2	13	6	6	6	7	1.62942	5.85591	3.20652	2.26363	2.6768	1.75913	0.490483	0.657287	0.54224
ENSMUSG00000008307	1700109H08Rik	1	2	3	4	3	3	1.38029	1.52633	2.71626	2.5567	2.26753	1.27728	0.816092	0.892786	-0.27793
ENSMUSG00000008318	Relt	0	2	0	0	1	0	0	1.19226	0	0	0.590411	0	0.687704	NA	1.19238
ENSMUSG00000008333	Snrpb2	2	9	5	8	7	16	2.98293	7.42168	4.89172	5.52525	5.71704	7.36085	0.553548	0.708108	-0.440704
ENSMUSG00000008348	Ubc	148	298	217	262	228	394	173.773	193.457	167.132	142.453	146.594	142.696	0.446267	0.619793	0.109571
ENSMUSG00000008373	Prpf31	31	55	61	44	29	73	30.3089	29.7316	39.1217	19.921	15.5263	22.0154	0.0509196	0.134159	0.58134
ENSMUSG00000008384	Sertad1	2	2	2	11	7	13	4.98606	2.7568	3.27067	12.699	9.55623	9.99692	0.0485831	0.129481	-1.80845
ENSMUSG00000008393	Carhsp1	27	49	42	21	20	34	29.0397	29.1388	29.6317	10.4592	11.7793	11.2798	0.000593998	0.00356106	1.19215
ENSMUSG00000008398	Elk3	4	7	3	0	2	5	2.91919	2.82454	1.43616	0	0.799269	1.12556	0.13684	0.27722	1.6372
ENSMUSG00000008429	Herpud2	6	6	5	4	4	5	4.66332	2.57835	2.54914	1.43964	1.70241	1.1987	0.260648	0.435128	0.952205
ENSMUSG00000008438	Adam21	0	2	1	2	2	1	0	1.16768	0.692672	0.977975	1.15648	0.325719	0.79264	NA	-0.455218
ENSMUSG00000008450	Nutf2	4	0	3	1	0	5	12.9701	0	6.38091	1.50152	0	5.00089	0.406082	0.583599	1.20788
ENSMUSG00000008461	Fut1	18	33	25	2	3	4	21.4459	21.7386	19.5385	1.10344	1.95728	1.47003	2.20033e-08	3.147e-07	3.61441
ENSMUSG00000008475	Arpc5	3	4	7	3	4	9	4.81803	3.55186	7.37439	2.2311	3.51779	4.45848	0.640731	0.77365	0.412336
ENSMUSG00000008482	Rnf151	16	38	31	31	34	67	41.1569	54.0447	52.3075	36.9261	47.8919	53.161	0.788447	0.876365	-0.0929929
ENSMUSG00000008496	Pou2f2	37	55	51	6	7	15	16.0302	13.1749	14.494	1.20376	1.66072	2.00459	2.08582e-12	4.99515e-11	2.93536
ENSMUSG00000008540	Mgst1	5	4	1	0	2	5	13.1701	5.82541	1.72782	0	2.88477	4.06242	0.297968	0.475095	1.27128
ENSMUSG00000008575	Nfib	0	1	0	0	1	1	0	0.186438	0	0	0.184649	0.104012	0.904214	NA	-0.347609
ENSMUSG00000008604	Ubqln4	0	8	2	3	6	13	0	4.08304	1.21103	1.28238	3.0329	3.70156	0.491881	0.658086	-0.69356
ENSMUSG00000008668	Rps18	68	113	92	469	419	850	181.603	166.856	161.169	580.013	612.76	700.212	2.12343e-42	4.06091e-40	-2.10454
ENSMUSG00000008682	Rpl10	11	9	11	8	5	12	36.358	16.4474	23.8495	12.2447	9.04979	12.2344	0.13923	0.280915	0.943739
ENSMUSG00000008683	Rps15a	8	23	17	109	101	205	4.74826	7.54779	6.6187	29.9585	32.8267	37.5313	7.84548e-17	2.8696e-15	-2.56946
ENSMUSG00000008690	Ncaph2	86	159	159	404	373	460	80.0593	81.8385	97.0935	174.158	190.144	132.089	2.80552e-10	5.04127e-09	-1.13568
ENSMUSG00000008730	Hipk1	28	53	43	17	19	24	10.8413	11.3461	10.9213	3.04806	4.02846	2.86636	1.76213e-05	0.000154889	1.55637
ENSMUSG00000008734	Gprc5b	5	6	4	4	3	6	3.40184	2.25706	1.78519	1.26024	1.1177	1.25919	0.366467	0.546679	0.795768
ENSMUSG00000008763	Man1a2	9	19	26	22	14	34	3.4716	4.05217	6.57869	3.9297	2.95717	4.0454	0.695059	0.810942	0.17877
ENSMUSG00000008813	Tppp2	8	20	13	11	11	26	33.1418	45.8104	35.3272	21.1023	24.954	33.2243	0.529864	0.689364	0.328181
ENSMUSG00000008822	Acyp1	30	49	42	163	93	247	125.466	113.304	115.221	315.675	212.984	318.636	1.67058e-09	2.77815e-08	-1.47293
ENSMUSG00000008843	Cldn13	0	1	0	0	1	1	0	1.59284	0	0	1.57756	0.888631	0.904214	NA	-0.347609
ENSMUSG00000008855	Hdac5	38	64	58	25	23	36	21.6072	20.1206	21.6333	6.5827	7.16149	6.31411	2.90391e-06	2.92731e-05	1.4652
ENSMUSG00000008859	Rala	4	9	5	33	27	52	4.57426	5.69051	3.75069	17.4753	16.9078	18.3426	5.18289e-05	0.000409583	-2.10205
ENSMUSG00000008874	Clec3a	0	0	0	1	6	0	0	0	0	2.40853	17.0889	0	0.376491	NA	-3.48219
ENSMUSG00000008892	Vdac3	21	31	19	126	108	201	15.4653	12.6225	9.17849	42.9693	43.5535	45.6593	4.40926e-14	1.27763e-12	-2.05911
ENSMUSG00000008958	Vps72	5	11	10	18	14	29	7.18538	8.74016	9.42669	11.9785	11.0171	12.855	0.205849	0.368705	-0.688331
ENSMUSG00000008976	Gabpa	9	19	4	25	29	41	5.54745	6.47518	1.6173	7.13577	9.78836	7.79526	0.0326243	0.0952961	-1.06795
ENSMUSG00000008999	Bmp7	2	4	1	1	1	1	1.67515	1.85239	0.549419	0.387859	0.458654	0.258357	0.255637	0.42944	1.7076
ENSMUSG00000009013	Dynll1	33	84	48	131	109	224	45.2448	63.6768	43.1694	83.1717	81.8356	94.7323	2.53269e-05	0.00021459	-0.960332
ENSMUSG00000009030	Pdcl	4	7	3	4	6	3	4.02344	3.89298	1.97942	1.86315	3.30483	0.930794	0.564896	0.716803	0.527023
ENSMUSG00000009035	Tmem184b	2	0	0	2	0	2	1.69501	0	0	0.784915	0	0.522839	0.980477	NA	-0.0507984
ENSMUSG00000009070	Rsph14	31	37	36	144	115	222	55.1453	36.3911	42.0077	118.62	112.023	121.813	2.11816e-11	4.45845e-10	-1.6365
ENSMUSG00000009073	Nf2	22	41	46	32	20	42	14.3275	14.7632	19.6511	9.65046	7.13246	8.4371	0.0304568	0.0909693	0.755179
ENSMUSG00000009075	Cabp7	3	21	14	62	42	85	3.50903	13.581	10.7417	33.582	26.9014	30.6676	6.19025e-06	5.92767e-05	-1.82878
ENSMUSG00000009076	Zmat5	1	1	4	14	14	38	3.88119	2.14591	10.1837	25.1619	29.7546	45.493	0.000525927	0.00320027	-2.83383
ENSMUSG00000009079	Ewsr1	113	198	168	201	173	340	134.216	130.029	130.893	110.553	112.521	124.566	0.896392	0.942335	-0.0205105
ENSMUSG00000009090	Ap1b1	12	17	16	28	16	36	9.02983	7.07285	7.89765	9.75677	6.59294	8.35596	0.557255	0.710553	-0.261737
ENSMUSG00000009092	Derl3	2	2	2	0	2	4	4.65391	2.57315	3.05279	0	2.54846	2.87107	0.632773	0.768617	0.668689
ENSMUSG00000009093	Gstt4	5	17	14	13	12	22	15.9435	29.9716	29.2834	19.1958	20.9535	21.6387	0.829325	0.901809	0.117023
ENSMUSG00000009097	Tbx1	0	2	1	0	0	2	0	1.3537	0.803014	0	0	0.755212	0.621643	NA	1.19925
ENSMUSG00000009108	Gnat2	1	1	2	1	0	0	1.22077	0.674966	1.60156	0.565307	0	0	0.248696	NA	2.42223
ENSMUSG00000009112	Bcl2l13	6	16	20	15	15	25	2.66331	3.92679	5.82345	3.08327	3.64605	3.42299	0.811645	0.890468	0.121162
ENSMUSG00000009114	2610028H24Rik	4	2	4	6	2	12	7.49733	2.07264	4.91797	5.20772	2.05276	6.93782	0.778379	0.869506	-0.263505
ENSMUSG00000009115	Spatc1l	4	12	7	9	3	9	9.23095	15.3114	10.5965	9.61786	3.79113	6.40655	0.387183	0.566376	0.638793
ENSMUSG00000009145	Dqx1	0	0	0	1	1	0	0	0	0	0.437041	0.516813	0	0.64444	NA	-1.54782
ENSMUSG00000009207	Lnpk	5	8	4	7	10	14	3.75233	3.31946	1.96911	2.43264	4.10952	3.24081	0.642059	0.774658	-0.330854
ENSMUSG00000009246	Trpm5	5	22	6	10	11	17	3.72775	9.06874	2.93432	3.45244	4.49087	3.9095	0.691944	0.809071	0.243785
ENSMUSG00000009281	Rarres2	357	628	537	377	338	456	436.683	424.722	430.875	213.545	226.4	172.051	1.3812e-10	2.619e-09	0.879648
ENSMUSG00000009291	Pttg1ip	7	32	23	38	27	64	9.37983	23.708	20.2164	23.5793	19.8117	26.4528	0.165624	0.316971	-0.547631
ENSMUSG00000009293	Ube2g2	1	3	3	6	4	8	1.51349	2.51044	2.97839	4.20515	3.31514	3.73479	0.403664	0.581497	-0.847521
ENSMUSG00000009350	Mpo	0	1	0	5	7	6	0	0.618023	0	2.58808	4.28466	2.06873	0.021482	0.0693966	-3.5755
ENSMUSG00000009356	Lpo	0	0	0	1	0	2	0	0	0	0.486481	0	0.648099	0.610061	NA	-1.67116
ENSMUSG00000009376	Met	2	4	1	0	0	0	0.902895	0.998422	0.296133	0	0	0	0.0314637	0.0929608	4.1494
ENSMUSG00000009394	Syn2	0	1	1	0	1	1	0	0.440987	0.523189	0	0.436757	0.246022	0.855357	NA	0.440907
ENSMUSG00000009418	Nav1	1	1	0	1	0	0	0.234345	0.12957	0	0.108519	0	0	0.57667	NA	1.46726
ENSMUSG00000009470	Tnpo1	13	28	17	30	14	38	4.72741	5.62969	4.05516	5.05185	2.78784	4.26244	0.912232	0.951094	0.0471794
ENSMUSG00000009535	Rnmt	1	1	3	3	1	0	0.613799	0.33937	1.20789	0.852701	0.336114	0	0.651685	0.781736	0.718754
ENSMUSG00000009549	Srp14	39	67	56	129	117	250	150.228	142.695	141.5	230.105	246.794	297.046	2.10137e-06	2.16559e-05	-1.04268
ENSMUSG00000009555	Cdk9	5	8	9	6	14	11	4.31123	3.81389	5.09041	2.3957	6.61028	2.92563	0.965192	0.983094	-0.029774
ENSMUSG00000009563	Tor2a	6	20	12	8	15	14	6.80068	12.5337	8.92199	4.19895	9.31007	4.89468	0.421206	0.597001	0.466075
ENSMUSG00000009566	Fpgs	1	7	2	2	1	4	1.27866	4.94882	1.67751	1.18423	0.700192	1.57765	0.407169	0.584505	1.00711
ENSMUSG00000009569	Mkl2	9	8	4	0	0	2	3.33516	1.63912	0.97233	0	0	0.228612	0.00212729	0.0105357	4.1277
ENSMUSG00000009575	Cbx5	11	22	15	19	18	40	3.84107	4.24746	3.43582	3.0723	3.44186	4.30839	0.793155	0.878878	-0.116695
ENSMUSG00000009585	Apobec3	1	0	0	0	1	0	1.00685	0	0	0	0.551346	0	0.864384	NA	0.520898
ENSMUSG00000009596	Taf7l	10	11	8	10	9	17	15.9023	9.6716	8.34503	7.36391	7.83722	8.33879	0.632439	0.768281	0.284594
ENSMUSG00000009614	Sardh	2	0	0	0	1	2	1.35983	0	0	0	0.37232	0.419451	0.863146	NA	0.378702
ENSMUSG00000009621	Vav2	3	8	4	3	2	4	1.76627	2.6042	1.54481	0.817914	0.644804	0.726427	0.200609	0.362277	1.244
ENSMUSG00000009628	Tex15	6	8	5	4	3	3	2.19434	1.61767	1.19951	0.677427	0.600807	0.33843	0.0990482	0.220332	1.44235
ENSMUSG00000009630	Ppp2cb	8	20	10	33	24	43	16.7401	23.1391	13.7261	31.9766	27.5005	27.7544	0.0464833	0.125369	-0.888429
ENSMUSG00000009640	Dmap1	10	18	10	60	47	100	16.5086	16.4297	10.829	45.8682	42.4883	50.9221	4.8545e-07	5.61687e-06	-1.88608
ENSMUSG00000009647	Mcu	0	0	1	1	0	2	0	0	0.702078	0.495628	0	0.660285	0.783276	NA	-0.729789
ENSMUSG00000009654	Oit3	0	0	1	1	0	0	0	0	0.742131	0.523902	0	0	0.877677	NA	0.519449
ENSMUSG00000009670	Tex11	0	0	0	1	2	1	0	0	0	0.434241	1.027	0.289252	0.327094	NA	-2.43392
ENSMUSG00000009681	Bcr	4	8	4	8	6	4	1.79787	1.98809	1.17934	1.66509	1.47676	0.554566	0.761096	0.857066	0.251459
ENSMUSG00000009687	Fxyd5	1	0	2	8	1	10	1.02532	0	1.34514	3.79838	0.561461	3.16267	0.137534	0.278374	-1.95811
ENSMUSG00000009733	Tfcp2	5	10	2	7	2	6	4.65461	5.14708	1.2213	3.0176	1.01954	1.7229	0.418611	0.595139	0.713153
ENSMUSG00000009739	Pou6f1	17	30	21	22	17	45	10.5505	10.2942	8.54911	6.32258	5.77739	8.6145	0.479973	0.648963	0.283547
ENSMUSG00000009741	Ubp1	8	8	6	5	6	15	6.15243	3.40168	3.02682	1.78064	2.52679	3.5583	0.554712	0.709137	0.415311
ENSMUSG00000009772	Nuak2	1	0	0	0	1	0	0.989349	0	0	0	0.541764	0	0.864384	NA	0.520898
ENSMUSG00000009828	Ick	0	2	2	3	2	3	0	0.51816	0.614747	0.650965	0.513189	0.433614	0.688098	0.806405	-0.58239
ENSMUSG00000009863	Sdhb	21	14	19	57	54	129	52.3961	19.3132	31.0966	65.8573	73.7793	99.2807	3.81178e-05	0.000312865	-1.48983
ENSMUSG00000009894	Snap47	5	3	0	3	4	5	8.10629	2.68918	0	2.25228	3.55118	2.50045	0.948363	0.971928	0.072304
ENSMUSG00000009907	Vps4b	4	6	6	6	2	6	2.65392	2.20103	2.61131	1.84344	0.72664	1.22793	0.380927	0.561369	0.758232
ENSMUSG00000009927	Rps25	120	244	154	729	590	1291	288.179	323.979	242.594	810.695	775.878	956.318	5.35035e-39	8.62953e-37	-1.77434
ENSMUSG00000009941	Nxf2	3	6	7	5	2	2	3.85362	4.26134	5.89828	2.97418	1.40682	0.792452	0.18135	0.338078	1.28433
ENSMUSG00000009995	Taz	0	0	0	1	0	2	0	0	0	0.49237	0	0.655946	0.610061	NA	-1.67116
ENSMUSG00000010021	Kif19a	8	12	7	18	9	36	7.16319	5.9408	4.11144	7.46344	4.41286	9.94293	0.296694	0.474136	-0.584437
ENSMUSG00000010025	Aldh3a2	3	0	1	2	2	4	2.98341	0	0.652335	0.921024	1.08914	1.22701	0.886107	0.935987	-0.203073
ENSMUSG00000010044	Zmynd10	63	111	92	276	254	458	109.72	106.885	105.103	222.589	242.237	246.041	1.03472e-15	3.49791e-14	-1.34852
ENSMUSG00000010045	Tmem115	15	23	23	48	25	71	21.0158	17.8168	21.1379	31.1419	19.1803	30.6837	0.0796715	0.188672	-0.650939
ENSMUSG00000010047	Hyal2	2	2	0	2	4	4	2.07137	1.14526	0	0.959193	2.26855	1.27786	0.566626	0.718453	-0.772278
ENSMUSG00000010048	Ifrd2	1	4	1	2	2	0	1.49509	3.30655	0.980724	1.38467	1.63741	0	0.585209	0.73251	0.836734
ENSMUSG00000010051	Hyal1	1	2	2	0	0	0	1.01988	1.12778	1.338	0	0	0	0.08614	NA	3.66077
ENSMUSG00000010054	Tusc2	1	8	1	8	6	13	1.84619	8.16608	1.21103	6.83937	6.0658	7.40312	0.279753	0.456993	-0.980096
ENSMUSG00000010057	Nprl2	2	10	11	9	6	17	3.54137	9.79012	12.7765	7.3796	5.81772	9.28507	0.93722	0.965194	0.0544048
ENSMUSG00000010064	Slc38a3	1	2	0	0	0	5	0.975533	1.07875	0	0	0	1.50455	0.945177	NA	0.140605
ENSMUSG00000010066	Cacna2d2	1	1	1	0	0	2	0.529345	0.292675	0.347231	0	0	0.326561	0.524198	NA	1.40062
ENSMUSG00000010067	Rassf1	16	42	46	41	46	96	20.7084	30.0555	39.0539	24.5731	32.6021	38.326	0.410157	0.586809	-0.268849
ENSMUSG00000010080	Epn3	2	0	1	1	3	2	1.58286	0	0.519147	0.366489	1.30015	0.488244	0.8207	0.895986	-0.361051
ENSMUSG00000010086	Rnf112	7	2	8	7	13	24	6.80713	1.07533	5.10312	3.1522	6.92262	7.19901	0.33248	0.513488	-0.685258
ENSMUSG00000010095	Slc3a2	14	30	23	25	15	25	15.2985	18.1255	16.4865	12.6506	8.9758	8.42667	0.198841	0.36048	0.545542
ENSMUSG00000010097	Nxf1	23	30	14	39	19	42	17.4913	12.6143	6.98396	13.7344	7.91241	9.85233	0.997753	0.999022	-0.00116445
ENSMUSG00000010110	Stx5a	32	59	42	47	35	66	32.6252	33.2585	28.0887	22.1897	19.5403	20.7559	0.188815	0.347827	0.384741
ENSMUSG00000010136	Pifo	10	8	11	43	39	66	32.1538	14.2223	23.2009	64.0252	68.6686	65.4594	4.34244e-05	0.00035104	-1.7737
ENSMUSG00000010154	Spire2	8	19	14	24	20	43	10.5542	13.8591	12.1155	14.6621	14.4486	17.4984	0.227723	0.396273	-0.541437
ENSMUSG00000010175	Prox1	1	1	1	0	2	1	0.388463	0.214781	0.254817	0	0.425442	0.119824	0.800499	NA	0.47381
ENSMUSG00000010277	2610507B11Rik	53	115	97	43	39	74	21.8886	26.2596	26.2781	8.22357	8.81999	9.42691	1.39006e-07	1.75886e-06	1.29687
ENSMUSG00000010290	AI597479	5	5	6	1	1	6	4.44463	2.45744	3.49862	0.411638	0.486773	1.64518	0.0879186	0.202541	1.72019
ENSMUSG00000010307	Tmem86a	0	2	0	0	1	0	0	1.85643	0	0	0.919312	0	0.687704	NA	1.19238
ENSMUSG00000010342	Tex14	9	12	15	13	8	15	5.80835	4.28192	6.3501	3.88511	2.82723	2.98605	0.325064	0.504974	0.554294
ENSMUSG00000010358	Ifi35	0	0	1	0	1	0	0	0	1.48045	0	1.23587	0	0.874007	NA	0.519841
ENSMUSG00000010362	Rdm1	2	0	0	0	1	1	5.46958	0	0	0	1.49756	0.843567	0.708234	NA	0.872746
ENSMUSG00000010376	Nedd8	35	56	47	109	87	183	130.566	115.504	115.011	188.295	177.723	210.576	0.000177574	0.00123683	-0.889869
ENSMUSG00000010392	Gosr1	3	12	7	16	11	34	2.15009	4.75514	3.29088	5.31012	4.31706	7.51638	0.124311	0.25869	-0.915352
ENSMUSG00000010406	Mrpl52	3	6	8	34	29	70	10.773	11.9128	18.8446	56.5386	57.0264	77.5372	4.0539e-06	3.99923e-05	-2.38704
ENSMUSG00000010435	Spaca7	5	4	6	8	4	24	15.894	7.03026	12.5111	11.7762	6.96282	23.5326	0.488123	0.655536	-0.525314
ENSMUSG00000010453	Kansl3	22	49	35	31	20	64	14.5027	17.8595	15.1347	9.46316	7.21965	13.0137	0.178305	0.333772	0.46559
ENSMUSG00000010461	Eya4	1	1	1	2	0	3	0.579545	0.320431	0.38016	0.536743	0	0.536295	0.986736	NA	-0.0290697
ENSMUSG00000010476	Ebf3	0	1	0	0	1	0	0	0.340321	0	0	0.337057	0	0.878564	NA	0.519355
ENSMUSG00000010492	Uckl1os	0	3	3	2	0	3	0	2.49447	2.95945	1.3928	0	1.39164	0.613205	0.753168	0.798182
ENSMUSG00000010517	Faf1	11	23	32	63	51	122	7.56781	8.74888	14.4413	20.0709	19.2136	25.89	0.000162806	0.00114229	-1.2668
ENSMUSG00000010529	Gm266	1	0	0	9	4	1	2.52996	0	0	10.544	5.5416	0.780386	0.0477984	0.127899	-3.31194
ENSMUSG00000010538	Tsacc	4	9	6	64	44	138	20.4927	25.4935	20.1637	151.834	123.439	218.079	1.2854e-11	2.76207e-10	-3.08869
ENSMUSG00000010554	Mettl16	5	13	6	9	10	21	1.22135	1.75575	0.961396	1.01804	1.33762	1.58229	0.756345	0.853879	-0.194722
ENSMUSG00000010592	Dazl	7	6	5	10	10	12	7.23029	3.42654	3.38772	4.78307	5.65612	3.82326	0.694669	0.810891	-0.270689
ENSMUSG00000010607	Pigyl	3	7	3	25	16	42	13.2687	17.1179	8.70375	51.203	38.7513	57.2994	0.000613922	0.00366246	-2.10963
ENSMUSG00000010608	Rbm25	231	403	305	302	284	468	151.985	146.602	131.634	92.0119	102.322	94.9793	0.00566424	0.0239884	0.368752
ENSMUSG00000010609	Psen2	0	1	0	1	0	0	0	0.841369	0	0.704675	0	0	0.882625	NA	0.51893
ENSMUSG00000010651	Acaa1b	20	34	35	13	11	14	36.3991	34.2127	41.7838	10.956	10.9626	7.85931	6.79761e-05	0.000521955	1.74077
ENSMUSG00000010660	Plcd1	0	2	2	1	0	0	0	1.25198	1.48535	0.524288	0	0	0.323335	NA	2.24883
ENSMUSG00000010663	Fads1	9	10	13	10	5	6	7.99571	4.91204	7.57595	4.114	2.43246	1.64422	0.0881697	0.202945	1.1299
ENSMUSG00000010721	Lmbr1	14	15	16	7	10	16	8.73623	5.17529	6.54931	2.02276	3.41709	3.07972	0.0558491	0.144726	1.0405
ENSMUSG00000010755	Cars	12	7	7	16	14	37	11.4484	3.69241	4.38069	7.06862	7.31398	10.8883	0.235425	0.405397	-0.667169
ENSMUSG00000010796	Asz1	0	4	1	4	2	6	0	2.89904	0.859859	2.42805	1.43562	2.42602	0.529204	0.689016	-0.822734
ENSMUSG00000010797	Wnt2	0	0	0	1	1	1	0	0	0	0.631239	0.746457	0.420474	0.490801	NA	-1.93983
ENSMUSG00000010803	Gabra1	1	0	0	0	1	0	0.655697	0	0	0	0.359057	0	0.864384	NA	0.520898
ENSMUSG00000010841	1700006E09Rik	3	6	4	16	9	15	13.2116	14.6094	11.5551	32.6291	21.7039	20.3761	0.118417	0.249802	-1.11881
ENSMUSG00000010911	Apip	2	4	4	19	25	43	6.68968	7.39745	8.77636	29.4292	45.7906	44.3648	7.73527e-05	0.000586365	-2.57443
ENSMUSG00000010914	Pdhx	7	10	8	29	19	29	8.58633	6.78198	6.43693	16.4724	12.7622	10.9724	0.0341863	0.0988115	-1.10166
ENSMUSG00000010936	Vac14	3	3	5	2	4	5	1.67851	0.928048	1.83506	0.518181	1.22553	0.862913	0.573471	0.723499	0.563331
ENSMUSG00000011008	Mcoln2	0	0	0	1	0	4	0	0	0	0.564858	0	1.50503	0.401029	NA	-2.32483
ENSMUSG00000011096	Akt1s1	21	44	34	44	45	82	29.2488	33.8835	31.0632	28.3786	34.3211	35.2288	0.416443	0.59352	-0.250701
ENSMUSG00000011114	Tbrg1	45	92	60	151	122	270	60.2989	68.1604	52.7385	93.6966	89.5195	111.598	1.37843e-05	0.000123431	-0.904832
ENSMUSG00000011148	Adssl1	1	0	1	3	1	3	1.68989	0	1.1085	2.34762	0.925377	1.56378	0.512546	0.675672	-1.12803
ENSMUSG00000011154	Cfap161	24	41	34	84	82	167	25.7231	24.2964	23.904	41.6908	48.1267	55.2107	1.01675e-05	9.32279e-05	-1.18224
ENSMUSG00000011158	Brf1	22	25	30	42	23	58	20.6177	12.954	18.4424	18.227	11.8034	16.7664	0.834963	0.90588	-0.0759961
ENSMUSG00000011179	Odc1	28	43	38	69	64	143	38.9807	33.0984	34.702	44.4826	48.7902	61.4077	0.0062865	0.0261115	-0.752854
ENSMUSG00000011254	Thg1l	8	8	5	11	5	12	10.9294	6.0429	4.48082	6.95905	3.74058	5.0569	0.784757	0.874151	0.189904
ENSMUSG00000011257	Pabpc4	3	2	0	0	0	2	2.91273	1.07364	0	0	0	0.59897	0.256574	0.430421	2.22644
ENSMUSG00000011263	Exoc3l2	3	3	0	7	6	17	2.29624	1.2696	0	2.4811	2.51483	4.01366	0.0878353	0.202419	-1.65961
ENSMUSG00000011267	Zfp296	3	3	1	1	2	5	6.02727	3.33248	1.31789	0.930355	2.20034	3.09859	0.692365	0.809241	0.490315
ENSMUSG00000011305	Plin5	1	0	0	0	1	1	1.54779	0	0	0	0.847563	0.477427	0.897807	NA	-0.343385
ENSMUSG00000011306	Sugp1	27	38	30	79	53	149	28.0106	21.7966	20.4155	37.9521	30.109	47.6805	0.00109039	0.00597019	-0.951628
ENSMUSG00000011349	Dmrtc2	8	13	10	6	6	23	15.1892	13.6469	12.4544	5.27527	6.23815	13.47	0.439575	0.613603	0.481037
ENSMUSG00000011350	Gm5893	12	26	22	12	4	14	18.9066	22.6492	22.7371	8.75516	3.45107	6.80388	0.00316802	0.0148236	1.54756
ENSMUSG00000011382	Dhdh	4	2	1	2	2	5	2.3099	0.638574	0.378803	0.534827	0.632448	0.890634	0.75556	0.853415	0.370422
ENSMUSG00000011486	Slc25a41	0	1	2	0	1	2	0	1.3874	3.29203	0	1.37409	1.54803	0.793015	NA	0.539432
ENSMUSG00000011589	Fsd1	0	2	0	1	1	1	0	1.94458	0	0.814327	0.962964	0.542431	0.905979	NA	-0.265676
ENSMUSG00000011632	Pinlyp	0	0	0	3	5	3	0	0	0	5.06563	9.98375	3.37427	0.0307122	0.0915077	-3.8733
ENSMUSG00000011658	Fuz	74	155	119	70	57	129	83.7207	96.9571	88.3135	36.6732	35.3132	45.018	2.18536e-06	2.2418e-05	0.996115
ENSMUSG00000011751	Sptbn4	15	19	18	37	27	51	5.27136	3.69175	4.14938	6.02119	5.19584	5.52837	0.140194	0.282083	-0.579338
ENSMUSG00000011752	Pgam1	3	4	3	1	4	7	5.19533	3.83	3.40795	0.80194	3.79326	3.73926	0.738879	0.84189	0.345094
ENSMUSG00000011831	Evi5	1	1	2	2	4	2	0.525544	0.290574	0.689475	0.48673	1.15114	0.324216	0.682935	0.803102	-0.564008
ENSMUSG00000011832	Evi5l	43	74	81	60	52	129	32.5722	30.9926	40.2479	21.0465	21.5696	30.1414	0.233551	0.403297	0.305078
ENSMUSG00000011837	Snapc2	2	4	3	14	8	17	4.00248	4.42595	3.93822	12.9741	8.76698	10.4941	0.0458209	0.124096	-1.57933
ENSMUSG00000011877	Git1	106	203	173	80	72	177	92.7773	98.2379	99.3257	32.4247	34.5088	47.7864	6.54051e-09	1.00989e-07	1.12867
ENSMUSG00000011884	Gltp	1	2	1	0	1	3	1.74456	1.92913	1.14436	0	0.955313	1.61436	0.70429	NA	0.655883
ENSMUSG00000011958	Bnip2	4	13	13	38	18	29	4.99011	8.96686	10.6383	21.9524	12.2965	11.1595	0.0440189	0.120262	-1.04115
ENSMUSG00000011960	Ccnt1	14	38	23	105	87	134	5.81786	8.73103	6.26963	20.2057	19.7977	17.1765	2.29145e-08	3.2599e-07	-1.63045
ENSMUSG00000012017	Scarf2	0	0	3	8	10	15	0	0	1.71752	3.23326	4.77928	4.0382	0.0105363	0.0398332	-2.92931
ENSMUSG00000012042	4930579F01Rik	3	9	10	13	13	15	5.09769	8.45555	11.1463	10.2293	12.0964	7.8621	0.48586	0.654023	-0.441182
ENSMUSG00000012076	Brms1l	5	5	4	6	6	6	5.89097	3.25712	3.0914	3.27354	3.87105	2.18053	0.840285	0.908341	0.167596
ENSMUSG00000012114	Med15	16	42	24	15	10	29	14.1532	20.5415	13.926	6.14436	4.84392	7.91278	0.00731478	0.029486	1.15293
ENSMUSG00000012117	Dhdds	2	4	4	19	7	25	1.90985	2.11192	2.50558	8.40181	3.6604	7.36385	0.0175129	0.0592184	-1.77016
ENSMUSG00000012126	Ubxn11	38	65	44	156	128	266	52.9263	50.0551	40.1995	100.615	97.6246	114.279	8.07475e-10	1.38054e-08	-1.34077
ENSMUSG00000012211	Tex22	67	109	83	435	348	688	162.551	146.214	132.09	488.712	462.332	514.87	4.01059e-35	5.31582e-33	-1.94851
ENSMUSG00000012296	Tjap1	4	26	16	20	17	24	4.80485	17.2679	12.6072	11.125	11.1823	8.89256	0.979873	0.990792	0.0128639
ENSMUSG00000012405	Rpl15	10	24	20	81	61	205	15.9933	21.2225	20.982	59.989	53.4229	101.131	1.09988e-09	1.85675e-08	-2.06723
ENSMUSG00000012422	Tmem167	1	6	2	9	4	9	0.35377	1.1736	0.46412	1.47439	0.774893	0.982107	0.376523	0.556779	-0.833487
ENSMUSG00000012428	Steap4	4	0	0	0	1	0	3.89719	0	0	0	0.533522	0	0.468061	0.639315	2.86911
ENSMUSG00000012429	Mplkip	3	2	4	9	10	15	2.13664	0.787565	1.86874	2.96825	3.90005	3.29531	0.0984694	0.219628	-1.34083
ENSMUSG00000012443	Kif11	8	5	9	6	4	17	5.10298	1.7634	3.76579	1.77229	1.39719	3.34486	0.549209	0.704577	0.431291
ENSMUSG00000012483	Rpa3	0	0	1	0	1	1	0	0	2.95655	0	2.46812	1.39028	0.902082	NA	-0.346452
ENSMUSG00000012535	Tnpo3	24	52	56	99	72	130	17.3544	20.7898	26.5624	33.15	28.5097	28.996	0.0107781	0.0405994	-0.66996
ENSMUSG00000012609	Ttll5	64	137	80	68	57	136	35.8865	42.4736	29.4253	17.6567	17.502	23.5226	0.00396034	0.0178149	0.667758
ENSMUSG00000012640	Zfp715	0	6	2	1	3	4	0	2.33724	0.924304	0.326253	1.15741	0.869282	0.776141	0.867695	0.369604
ENSMUSG00000012705	Retn	0	0	0	3	1	0	0	0	0	3.74919	1.47784	0	0.344164	NA	-2.49394
ENSMUSG00000012777	Acp4	0	4	2	2	2	1	0	4.1605	2.46802	1.74228	2.06029	0.580275	0.721312	0.828611	0.530373
ENSMUSG00000012819	Cdh23	4	19	7	1	3	2	1.10811	2.91021	1.27204	0.128284	0.455099	0.170903	0.00346252	0.0159179	2.71214
ENSMUSG00000012848	Rps5	31	46	37	269	193	431	76.355	62.6442	59.7802	306.816	260.312	327.453	1.47494e-29	1.36173e-27	-2.3957
ENSMUSG00000013033	Adgrl1	48	97	85	10	8	17	18.0354	20.1513	20.9499	1.73994	1.64602	1.97028	3.90641e-20	1.92971e-18	3.25707
ENSMUSG00000013076	Amotl1	20	29	21	7	7	13	6.8637	5.50267	4.72745	1.11244	1.31549	1.37615	9.57131e-05	0.000709868	1.94837
ENSMUSG00000013083	2200002J24Rik	1	3	1	0	2	2	5.02272	8.3312	3.29472	0	5.50085	3.09859	0.624041	0.76153	0.788936
ENSMUSG00000013089	Etv5	1	1	1	0	0	3	0.77331	0.427563	0.507263	0	0	0.715599	0.669289	NA	0.887658
ENSMUSG00000013091	Tmem190	2	6	4	12	9	21	10.4377	17.3131	13.6935	29.0005	25.7205	33.8057	0.0828312	0.193914	-1.26613
ENSMUSG00000013150	Gfod2	0	2	0	1	1	0	0	0.78105	0	0.327078	0.386779	0	0.956076	NA	0.139062
ENSMUSG00000013155	Enkd1	17	37	35	128	81	179	15.5803	18.7489	21.0414	54.3234	40.6512	50.603	4.65235e-09	7.32719e-08	-1.58108
ENSMUSG00000013158	4933405L10Rik	36	57	50	90	74	134	91.1537	79.7983	83.0465	105.527	102.604	104.658	0.0383242	0.108027	-0.510359
ENSMUSG00000013160	Atp6v0d1	3	3	4	7	6	9	5.66097	3.12995	4.95118	6.1167	6.19986	5.2385	0.501644	0.666089	-0.582294
ENSMUSG00000013236	Ptprs	16	42	39	9	8	17	7.17469	10.4131	11.4717	1.86885	1.96442	2.3514	5.5288e-06	5.33627e-05	2.03843
ENSMUSG00000013275	Slc41a1	1	4	1	4	3	2	0.65444	1.44736	0.429289	1.21221	1.07511	0.403734	0.857243	0.919544	-0.225767
ENSMUSG00000013338	Fer1l4	1	1	0	0	0	0	0.503424	0.278343	0	0	0	0	0.421056	NA	2.45927
ENSMUSG00000013353	4931406B18Rik	2	3	5	9	11	12	1.54857	1.28431	2.53951	3.22695	4.66395	2.866	0.140859	0.282838	-1.18619
ENSMUSG00000013367	Iglon5	0	2	1	2	1	3	0	1.29639	0.769019	1.08577	0.641976	1.08486	0.75162	NA	-0.538388
ENSMUSG00000013415	Igf2bp1	4	6	2	1	1	5	1.46761	1.21716	0.481349	0.169902	0.200914	0.565869	0.196034	0.356807	1.45843
ENSMUSG00000013419	Zfp651	3	1	4	5	1	2	1.45155	0.267522	1.26955	1.12029	0.264955	0.298495	0.621285	0.759171	0.591696
ENSMUSG00000013465	Nelfb	2	3	3	2	6	11	2.23232	1.85138	2.19648	1.03373	3.66723	3.78717	0.511896	0.675348	-0.651435
ENSMUSG00000013483	Card14	9	22	18	10	5	2	6.57754	8.88978	8.62925	3.38432	2.00102	0.450865	0.00347701	0.0159789	1.91864
ENSMUSG00000013495	Tmem175	11	32	27	32	21	46	8.54726	13.7477	13.7619	11.5142	8.93541	11.0252	0.962355	0.981416	0.0183869
ENSMUSG00000013523	Bcas1	0	8	3	31	28	42	0	4.60587	2.04916	14.9481	15.9659	13.4902	1.4486e-05	0.000129282	-2.75781
ENSMUSG00000013539	Tango2	2	4	1	9	3	6	1.61233	1.78292	0.528814	3.35982	1.32436	1.49201	0.401545	0.579419	-0.867449
ENSMUSG00000013562	4833413E03Rik	0	1	1	0	0	0	0	1.55638	1.84649	0	0	0	0.496669	NA	2.25777
ENSMUSG00000013584	Aldh1a2	20	36	41	73	63	97	27.1546	27.0249	36.5155	45.8972	46.8399	40.6239	0.011096	0.0414574	-0.746685
ENSMUSG00000013593	Ndufs2	24	40	30	85	71	152	39.9858	36.8469	32.7865	65.5787	64.7759	78.1148	2.89988e-05	0.00024339	-1.14281
ENSMUSG00000013622	Atraid	4	1	1	3	2	1	7.24978	1.0021	1.1889	2.51788	1.98498	0.559062	0.642885	0.775343	0.618768
ENSMUSG00000013629	Cad	1	8	5	2	2	5	0.4307	1.90507	1.41262	0.398891	0.4717	0.664263	0.280445	0.457788	1.12277
ENSMUSG00000013643	Lypd8	1	1	0	3	0	10	2.52166	1.39423	0	3.50314	0	7.77825	0.264519	0.439126	-1.87301
ENSMUSG00000013646	Sh3bp5l	2	3	4	4	7	11	0.996242	0.826235	1.307	0.922666	1.90939	1.69014	0.421145	0.596979	-0.732321
ENSMUSG00000013662	Atad1	5	9	3	5	3	7	4.07572	4.05624	1.60411	1.88735	1.33911	1.76006	0.383311	0.56327	0.738744
ENSMUSG00000013663	Pten	7	27	13	16	12	26	2.59495	5.53404	3.16122	2.74663	2.43598	2.97303	0.55803	0.710785	0.295084
ENSMUSG00000013668	4933402N03Rik	1	8	6	2	2	6	1.68341	7.44607	6.62553	1.55908	1.84366	3.11556	0.27593	0.452338	1.09787
ENSMUSG00000013698	Pea15a	2	4	3	1	2	6	2.45814	2.71822	2.41868	0.56915	1.34607	2.2747	0.584142	0.731602	0.625568
ENSMUSG00000013701	Timm23	10	22	16	35	21	53	26.2055	31.8759	27.5038	42.4727	30.1351	42.8414	0.127665	0.263926	-0.629247
ENSMUSG00000013707	Tnfaip8l2	1	1	1	0	1	0	2.73967	1.51476	1.79712	0	1.50023	0	0.36724	NA	2.02253
ENSMUSG00000013736	Trnt1	26	51	43	20	23	42	35.0073	37.9666	37.978	12.4699	16.9579	17.4433	0.00229292	0.0112256	1.04359
ENSMUSG00000013766	Ly6g6e	0	0	1	0	1	0	0	0	1.76565	0	1.47396	0	0.874007	NA	0.519841
ENSMUSG00000013787	Ehmt2	154	341	229	195	149	323	117.581	143.952	114.692	68.9447	62.2965	76.0702	2.06501e-05	0.000178696	0.658643
ENSMUSG00000013822	Elof1	57	104	91	461	382	814	166.394	167.858	174.254	623.179	610.642	732.963	1.92547e-42	3.73568e-40	-2.15335
ENSMUSG00000013833	Med16	45	78	69	128	94	168	43.2674	41.4658	43.5188	56.9911	49.4922	49.8256	0.0264677	0.0813848	-0.487662
ENSMUSG00000013858	Tmem259	39	78	56	82	71	146	34.3798	38.0172	32.3822	33.4736	34.2734	39.6997	0.31652	0.49634	-0.238536
ENSMUSG00000013878	Rnf170	4	1	2	2	3	0	3.12945	0.432569	1.0264	0.724583	1.28526	0	0.469075	0.640112	0.987231
ENSMUSG00000013921	Clip3	0	2	1	0	0	0	0	1.03004	0.611021	0	0	0	0.338289	NA	2.75118
ENSMUSG00000013936	Myl2	14	1	0	0	0	9	48.408	1.91177	0	0	0	9.59901	0.493746	0.659755	2.19612
ENSMUSG00000013973	Dedd	80	134	134	106	92	165	77.8204	72.0701	85.5043	47.7484	49.0063	49.5088	0.0129825	0.0468709	0.485585
ENSMUSG00000013997	Nit1	895	1514	1365	1328	1241	1742	904.685	846.15	905.078	621.615	686.921	543.147	0.00585186	0.0246225	0.316504
ENSMUSG00000014030	Pax5	0	1	2	0	0	1	0	0.212339	0.50384	0	0	0.118462	0.453533	NA	1.88973
ENSMUSG00000014039	Prdm15	1	5	3	4	0	6	0.484385	1.33908	0.953216	0.897222	0	0.896473	0.720063	0.827683	0.429702
ENSMUSG00000014074	Rnf168	11	8	12	2	11	6	7.58138	3.04855	5.42521	0.638315	4.15154	1.27556	0.0924591	0.210216	1.2227
ENSMUSG00000014075	Tctex1d2	12	31	24	77	42	94	17.0931	24.4145	22.4249	50.7901	32.7604	41.3012	0.000625959	0.00372432	-1.14521
ENSMUSG00000014077	Chp1	3	3	0	0	4	5	3.04649	1.6844	0	0	2.22433	1.56619	0.972206	0.987026	0.0475287
ENSMUSG00000014158	Trpv4	0	0	0	1	0	2	0	0	0	0.440967	0	0.587465	0.610061	NA	-1.67116
ENSMUSG00000014164	Klhl3	1	1	0	2	6	5	0.429977	0.237735	0	0.398222	1.41272	0.663148	0.142285	0.28489	-2.20793
ENSMUSG00000014177	Tvp23b	1	4	4	8	5	4	1.72304	3.81068	4.52101	6.38315	4.71766	2.12594	0.591209	0.736645	-0.526451
ENSMUSG00000014195	Dnajc7	115	191	143	264	261	440	151.716	139.321	123.751	161.283	188.554	179.053	0.000366625	0.00234272	-0.559601
ENSMUSG00000014226	Cacybp	6	14	13	27	16	26	8.79096	11.3412	12.4942	18.3189	12.8371	11.7504	0.257957	0.431875	-0.571911
ENSMUSG00000014232	Cluap1	7	12	12	30	48	83	12.0952	11.4642	13.6011	24.0041	45.4168	44.2372	3.34294e-05	0.000277789	-1.81555
ENSMUSG00000014243	Zswim7	4	5	9	44	18	47	16.7973	11.609	24.7914	85.5621	41.3917	60.8797	0.00020325	0.00139749	-2.0322
ENSMUSG00000014245	Pigl	1	6	1	1	0	4	1.41394	4.69061	0.927493	0.654758	0	1.74456	0.382838	0.56304	1.2861
ENSMUSG00000014294	Ndufa2	8	18	9	81	66	139	42.9917	53.4828	31.7261	201.571	194.222	230.412	5.10403e-12	1.166e-10	-2.48135
ENSMUSG00000014301	Pam16	12	33	13	103	70	140	22.5746	34.3241	16.0421	89.7274	72.1103	81.2385	2.52629e-09	4.12936e-08	-1.91677
ENSMUSG00000014303	Glis2	2	1	3	2	1	1	1.69876	0.469623	1.67149	0.78665	0.465118	0.261998	0.429966	0.605476	1.14146
ENSMUSG00000014313	Cox6c	27	39	21	103	77	181	27.3191	21.818	13.938	48.2602	42.6633	56.4907	2.17915e-07	2.68128e-06	-1.46172
ENSMUSG00000014329	Bicc1	2	10	8	3	2	8	1.13199	3.12938	2.97016	0.786288	0.619871	1.39668	0.181688	0.33841	1.1692
ENSMUSG00000014349	Ube2z	14	15	8	11	3	9	10.7667	6.37815	4.03576	3.91741	1.26339	2.13498	0.0460922	0.124603	1.28952
ENSMUSG00000014353	Tmem87b	2	2	0	0	0	2	1.27893	0.707121	0	0	0	0.394495	0.378773	NA	1.85285
ENSMUSG00000014355	Anapc1	5	9	6	4	1	3	1.7188	1.71059	1.35297	0.636745	0.188242	0.318106	0.0440452	0.120284	1.85707
ENSMUSG00000014402	Tsg101	5	15	6	23	23	35	7.88585	13.0803	6.2074	16.7979	19.864	17.0272	0.0266106	0.0817431	-1.15343
ENSMUSG00000014418	Hps5	5	13	10	11	9	21	3.10307	4.4608	4.07101	3.16129	3.05862	4.0201	0.993559	0.997532	-0.00477778
ENSMUSG00000014426	Map3k4	3	7	3	2	3	8	1.69486	2.18654	1.11176	0.523228	0.928098	1.39411	0.53892	0.696921	0.588247
ENSMUSG00000014444	Piezo1	1	4	4	5	3	3	0.374	0.827139	0.981321	0.865947	0.614404	0.346089	0.908376	0.94906	0.123683
ENSMUSG00000014453	Blk	2	0	0	0	0	2	2.64308	0	0	0	0	0.815279	0.646562	NA	1.17183
ENSMUSG00000014470	Rnf166	44	70	48	102	96	174	75.8563	66.7244	54.2825	81.4308	90.6299	92.5303	0.00574913	0.0242864	-0.643261
ENSMUSG00000014496	Ankrd28	5	8	10	4	3	12	2.28986	2.0257	3.00413	0.848297	0.752351	1.69518	0.226664	0.395113	0.913248
ENSMUSG00000014498	Ankrd52	0	5	2	1	0	2	0	1.28366	0.609175	0.215022	0	0.286456	0.317952	0.497794	1.70534
ENSMUSG00000014503	Pkd2l2	168	286	261	241	198	344	136.33	128.32	138.931	90.5622	87.9846	86.1062	0.00496559	0.0215756	0.40751
ENSMUSG00000014504	Srp19	10	27	14	51	35	78	9.329	13.9266	8.56727	22.032	17.8799	22.4453	0.002064	0.0102412	-1.15387
ENSMUSG00000014529	Tmbim7	6	19	12	43	52	99	11.8837	20.8065	15.5905	39.4382	56.3979	60.4824	2.9119e-06	2.93316e-05	-1.85743
ENSMUSG00000014547	Wdfy2	1	2	4	1	2	0	0.46252	0.511455	1.21358	0.21418	0.506549	0	0.311528	0.490695	1.54674
ENSMUSG00000014550	Rbsn	6	12	12	4	4	4	3.45771	3.82354	4.53626	1.06745	1.26229	0.711038	0.0158774	0.054923	1.8059
ENSMUSG00000014551	Mrps25	1022	1779	1628	937	855	1069	517.295	497.864	540.532	219.622	236.981	166.902	2.42585e-17	9.38579e-16	1.11587
ENSMUSG00000014592	Camta1	12	20	18	14	6	14	4.32285	3.98351	4.25344	2.33543	1.18359	1.55565	0.0365261	0.10417	1.10146
ENSMUSG00000014599	Csf1	3	1	3	0	0	0	2.20827	0.406984	1.44854	0	0	0	0.0213329	0.0690649	4.30647
ENSMUSG00000014601	Strip1	5	7	7	11	4	15	4.65461	3.60295	4.27456	4.74194	2.03908	4.30725	0.939574	0.96633	-0.0536536
ENSMUSG00000014602	Kif1a	0	3	4	0	0	1	0	0.621337	0.982875	0	0	0.115546	0.118778	0.250446	3.08205
ENSMUSG00000014606	Slc25a11	7	14	10	19	13	26	12.5759	13.9064	11.7847	15.8068	12.7892	14.4082	0.482956	0.651681	-0.367815
ENSMUSG00000014609	Chrne	3	1	1	9	5	11	5.70651	1.05171	1.24775	7.92759	5.20811	6.45412	0.102367	0.225839	-1.6659
ENSMUSG00000014633	Cmc2	1	2	0	6	7	11	1.90689	2.10864	0	5.29817	7.30945	6.47014	0.0385152	0.108411	-2.47688
ENSMUSG00000014668	Chfr	4	12	11	9	8	18	3.84118	6.37138	6.9291	4.00218	4.20684	5.33179	0.796281	0.880539	0.161389
ENSMUSG00000014747	Ankrd53	7	10	10	3	7	7	12.3734	9.77323	11.595	2.45562	6.77563	3.81667	0.0985626	0.21969	1.18879
ENSMUSG00000014748	Tex261	23	41	36	26	16	39	23.693	23.3519	24.3262	12.4027	9.02553	12.3923	0.0163829	0.0562788	0.866677
ENSMUSG00000014763	Fam120b	8	31	31	21	28	36	4.24939	9.10429	10.8014	5.16542	8.14434	5.89841	0.680239	0.801616	0.176114
ENSMUSG00000014767	Tbp	74	126	100	308	258	348	17.7794	16.7379	15.7603	34.2677	33.9441	25.7904	1.94883e-09	3.21292e-08	-1.10805
ENSMUSG00000014769	Psmb1	7	9	9	32	35	66	10.9225	7.76451	9.21184	23.1219	29.9056	31.7661	6.76454e-05	0.000519845	-1.83605
ENSMUSG00000014771	Pdcd2	4	7	9	16	7	11	6.39066	6.18345	9.43208	11.8374	6.12413	5.42093	0.69031	0.807891	-0.272115
ENSMUSG00000014773	Dll1	0	1	1	0	0	1	0	0.474606	0.563074	0	0	0.264778	0.647407	NA	1.31198
ENSMUSG00000014776	Nol3	10	18	10	3	2	3	9.67855	9.63229	6.34877	1.34456	1.05999	0.895626	0.000356029	0.00228264	2.77476
ENSMUSG00000014778	Fhod1	8	8	13	4	2	6	5.71358	3.15904	6.09033	1.3229	0.782184	1.3218	0.0134953	0.0482924	1.88924
ENSMUSG00000014782	Plekhg4	1	12	3	5	3	9	0.635761	4.21815	1.25111	1.47202	1.04442	1.76495	0.692514	0.809313	0.362777
ENSMUSG00000014786	Slc9a5	55	91	86	100	76	128	42.5642	38.9377	43.6575	35.8369	32.2074	30.5553	0.520083	0.681581	0.1433
ENSMUSG00000014791	Elmo3	25	39	49	28	14	35	24.0977	20.7849	30.9821	12.4981	7.38967	10.4064	0.00234913	0.0114231	1.11801
ENSMUSG00000014813	Stc1	2	6	5	0	0	0	1.46481	2.42968	2.40215	0	0	0	0.00216364	0.0106762	5.00257
ENSMUSG00000014837	4931428F04Rik	12	22	12	8	6	11	10.3848	10.5266	6.81206	3.20595	2.84335	2.93634	0.0130083	0.0469514	1.41837
ENSMUSG00000014846	Tppp3	2	12	9	6	3	3	4.40388	14.6094	12.9995	6.11795	3.61732	2.03761	0.122366	0.255745	1.31904
ENSMUSG00000014850	Msh3	4	6	1	14	11	15	2.89037	2.39713	0.473994	4.68458	4.35258	3.34333	0.0762513	0.182477	-1.34918
ENSMUSG00000014856	Tmem208	3	8	3	6	1	4	9.70707	14.3121	6.36748	8.99017	1.77185	3.99229	0.391282	0.570101	0.844037
ENSMUSG00000014859	E2f4	6	8	19	23	11	20	9.25411	6.82214	19.2228	16.4271	9.29045	9.515	0.746842	0.847573	-0.183634
ENSMUSG00000014867	Surf4	45	77	49	78	60	104	42.1596	39.8862	30.1134	33.8399	30.782	30.0547	0.889422	0.938126	0.0351871
ENSMUSG00000014873	Surf2	92	148	137	39	55	46	86.9082	77.3004	84.8932	17.0603	28.4509	13.4037	2.93453e-13	7.73318e-12	1.90829
ENSMUSG00000014905	Dnajb9	11	19	13	25	15	25	13.7395	13.1214	10.6513	14.46	10.2596	9.63195	0.870504	0.926568	-0.0772972
ENSMUSG00000014907	Naf1	4	18	21	52	50	76	4.11225	10.2315	14.1618	24.7555	28.1482	24.1006	7.6335e-05	0.000579964	-1.56978
ENSMUSG00000014932	Yes1	9	22	15	20	21	21	6.03252	8.15317	6.59519	6.20778	7.70791	4.34181	0.970424	0.986061	0.0177522
ENSMUSG00000014956	Ppp1cb	2	17	12	16	13	20	1.03117	4.84613	4.05844	3.82004	3.67031	3.18071	0.692977	0.809643	-0.232207
ENSMUSG00000014959	Gorasp2	28	35	36	61	58	108	35.61	24.611	30.0328	35.9247	40.3927	42.3675	0.0334756	0.0971556	-0.619966
ENSMUSG00000014980	Tsen15	1	0	1	2	0	2	1.27126	0	0.833899	1.17737	0	0.784259	0.911424	NA	-0.226581
ENSMUSG00000015002	Efr3a	4	10	9	6	2	5	2.35774	3.25899	3.47983	1.63771	0.645546	0.909079	0.100127	0.222136	1.32766
ENSMUSG00000015013	Trappc2l	2	5	10	29	23	43	3.70573	5.12226	12.1541	24.8824	23.3363	24.5758	0.000522599	0.00318451	-1.95101
ENSMUSG00000015016	Acsf3	6	14	15	20	10	29	7.08273	9.13744	11.615	10.9327	6.46414	10.5595	0.708092	0.81898	-0.196272
ENSMUSG00000015023	Ddx19a	3	5	0	3	4	3	3.62062	3.3364	0	1.67661	2.64352	1.11681	0.905986	0.947641	0.138035
ENSMUSG00000015027	Galns	2	2	4	14	15	20	2.40431	1.32934	3.15427	7.79359	9.87443	7.41626	0.00681798	0.027793	-2.08719
ENSMUSG00000015053	Gata2	4	9	2	7	1	3	3.44319	4.28342	1.1293	2.79028	0.47137	0.796558	0.352129	0.533736	0.922562
ENSMUSG00000015083	C8g	0	3	0	6	8	12	0	4.43365	0	7.42666	11.7096	9.89394	0.0285879	0.0864288	-2.68795
ENSMUSG00000015087	Rabl6	21	74	41	101	102	192	16.5179	32.1821	21.1543	36.7881	43.9336	46.5835	7.31576e-05	0.000557088	-1.03483
ENSMUSG00000015090	Ptgds	3	9	8	2	1	1	6.9493	11.5268	12.156	2.14535	1.26847	0.714521	0.0109548	0.041071	2.7729
ENSMUSG00000015092	Edf1	80	187	130	502	396	761	270.233	349.251	288.053	785.24	732.496	792.92	4.21408e-26	3.18722e-24	-1.5375
ENSMUSG00000015094	Npdc1	0	2	0	7	2	3	0	2.25108	0	6.59874	2.22948	1.88378	0.167955	0.320139	-2.2251
ENSMUSG00000015095	Fbxw5	58	123	106	175	154	273	74.6594	87.5404	89.5038	104.314	108.552	108.396	0.0032474	0.0151316	-0.542702
ENSMUSG00000015112	Slc25a13	0	0	0	1	1	0	0	0	0	0.456086	0.539334	0	0.64444	NA	-1.54782
ENSMUSG00000015120	Ube2i	36	68	40	59	40	118	12.6152	13.1749	9.19457	9.574	7.67561	12.7547	0.991424	0.99656	0.00307095
ENSMUSG00000015126	Tsr3	0	1	1	18	5	23	0	0.877874	1.04151	13.2345	4.34726	11.2644	0.00145201	0.00758114	-3.9431
ENSMUSG00000015127	Unkl	0	1	4	2	2	1	0	0.355038	1.68487	0.594712	0.703263	0.198072	0.815934	0.892777	0.360559
ENSMUSG00000015143	Actn1	5	1	1	1	1	1	4.1161	0.455159	0.540002	0.381211	0.450793	0.253929	0.18575	0.343886	1.96336
ENSMUSG00000015149	Sirt2	26	53	43	79	74	139	37.7523	42.5493	40.956	53.1186	58.8386	62.2558	0.0056213	0.0238442	-0.717946
ENSMUSG00000015165	Hnrnpl	42	101	74	46	44	75	48.1911	64.0747	55.6966	24.4413	27.6459	26.5445	0.000434855	0.00271267	0.907925
ENSMUSG00000015176	Nolc1	22	53	37	30	25	48	18.6092	24.7873	20.5299	11.751	11.5799	12.524	0.0542425	0.141493	0.643655
ENSMUSG00000015189	Casd1	2	2	0	0	0	3	1.55209	0.858149	0	0	0	0.718129	0.501923	NA	1.33934
ENSMUSG00000015202	Magi1	1	1	0	0	0	0	0.891763	0.493056	0	0	0	0	0.421056	NA	2.45927
ENSMUSG00000015214	Mtmr1	2	1	1	0	0	0	1.32496	0.366285	0.434562	0	0	0	0.113424	NA	3.50678
ENSMUSG00000015217	Hmgb3	0	3	1	1	1	6	0	2.92524	1.15684	0.816663	0.965726	3.26392	0.785076	0.874215	-0.430741
ENSMUSG00000015222	Map2	3	17	10	5	4	8	1.47335	4.61617	3.22155	1.13712	1.07574	1.21191	0.0803834	0.189578	1.28119
ENSMUSG00000015224	Cyp2j9	1	0	0	1	0	1	1.21211	0	0	0.561295	0	0.373884	0.924948	NA	-0.256233
ENSMUSG00000015242	Nipsnap3a	0	3	3	3	3	13	0	3.28313	3.89511	2.74973	3.25163	7.93703	0.347863	0.528887	-1.0695
ENSMUSG00000015243	Abca1	4	11	5	2	0	4	1.19817	1.82179	0.982444	0.27742	0	0.369585	0.0240332	0.0758446	2.3312
ENSMUSG00000015247	Nipsnap3b	1	0	0	1	0	1	1.98061	0	0	0.917167	0	0.610934	0.924948	NA	-0.256233
ENSMUSG00000015290	Ubl4a	2	1	1	4	1	4	2.51753	0.695972	0.825704	2.3316	0.689296	1.5531	0.715954	0.824684	-0.496744
ENSMUSG00000015305	Sash1	3	2	5	0	0	0	1.28383	0.473219	1.40357	0	0	0	0.00545005	0.0232134	4.75139
ENSMUSG00000015312	Gadd45b	1	1	2	4	6	6	2.39401	1.32365	3.14076	4.4344	7.8657	4.4307	0.205545	0.368308	-1.49765
ENSMUSG00000015316	Slamf1	0	0	0	1	1	1	0	0	0	0.322046	0.380828	0.214518	0.490801	NA	-1.93983
ENSMUSG00000015335	Zdhhc12	2	5	5	14	20	47	4.14552	5.73016	6.79828	13.4378	22.7008	30.0499	0.000869078	0.00492239	-2.16414
ENSMUSG00000015337	Endog	226	440	436	720	584	933	653.53	703.489	827.034	964.138	924.764	832.213	0.000108836	0.000790554	-0.513623
ENSMUSG00000015341	Golga7	14	30	18	15	18	44	9.02006	10.6868	7.60734	4.4753	6.3506	8.74438	0.535327	0.693681	0.26885
ENSMUSG00000015342	Xk	1	1	0	0	0	2	0.605576	0.334824	0	0	0	0.373589	0.732671	NA	0.872705
ENSMUSG00000015357	Clpx	7	23	23	25	26	52	7.45835	13.5494	16.075	12.3349	15.1698	17.0901	0.306001	0.484444	-0.432879
ENSMUSG00000015363	Trabd	2	10	5	22	10	18	1.3772	3.80727	2.25848	7.01518	3.77075	3.82326	0.095499	0.214648	-1.11114
ENSMUSG00000015365	Mov10l1	43	97	74	55	58	88	31.9811	39.8882	36.1024	18.9425	23.6219	20.1885	0.016707	0.0570845	0.597299
ENSMUSG00000015377	Dennd6b	4	7	8	3	7	6	2.33713	2.26135	3.06614	0.811695	2.23966	1.08136	0.367323	0.547773	0.726935
ENSMUSG00000015401	Tmem27	1	0	1	0	1	3	2.21304	0	1.45167	0	1.21185	2.04788	0.937841	NA	-0.161306
ENSMUSG00000015405	Ace2	1	1	1	0	1	0	0.859113	0.475004	0.563546	0	0.470447	0	0.36724	NA	2.02253
ENSMUSG00000015443	Gzmn	2	3	3	7	3	5	6.21619	5.1554	6.11639	10.0749	5.10595	4.79358	0.696627	0.811711	-0.395344
ENSMUSG00000015451	C4a	1	0	0	1	0	0	0.572315	0	0	0.265024	0	0	0.867296	NA	0.520574
ENSMUSG00000015461	Atf6b	7	10	18	8	7	18	8.38556	6.6234	14.1444	4.43786	4.5919	6.65123	0.255228	0.42913	0.684987
ENSMUSG00000015468	Notch4	4	9	6	2	2	6	1.86552	2.32075	1.83557	0.431935	0.510776	0.863149	0.0941927	0.212784	1.50642
ENSMUSG00000015474	Ppt2	4	4	6	21	21	44	7.02607	3.88472	6.91326	17.0813	20.1991	23.8397	0.000641785	0.00380158	-2.02258
ENSMUSG00000015476	Prrt1	2	2	1	0	0	0	3.16898	1.75213	1.03937	0	0	0	0.0719842	NA	3.75414
ENSMUSG00000015478	Rnf5	1	4	3	0	1	4	2.48296	5.49132	4.88619	0	1.35966	3.06355	0.356768	0.538414	1.30021
ENSMUSG00000015488	Cacfd1	0	1	4	2	1	2	0	0.632043	2.99943	1.05872	0.62598	0.705221	0.759275	0.85597	0.479647
ENSMUSG00000015522	Arnt	3	7	3	1	2	4	2.13219	2.75074	1.39864	0.32912	0.778387	0.87692	0.180842	0.337553	1.44634
ENSMUSG00000015533	Itga2	0	4	0	1	0	1	0	0.956424	0	0.200259	0	0.133395	0.554031	NA	1.34124
ENSMUSG00000015536	Mocs2	2	1	1	3	4	7	1.3485	0.372793	0.442283	0.936681	1.47687	1.45584	0.341345	0.522297	-1.16258
ENSMUSG00000015542	Nat9	9	15	15	54	38	107	22.9777	21.174	25.1209	63.8421	53.1262	84.2642	5.40088e-06	5.22034e-05	-1.75041
ENSMUSG00000015568	Lpl	1	0	0	0	2	1	0.747	0	0	0	0.81811	0.230418	0.665462	NA	-1.04251
ENSMUSG00000015575	Atp6v0e	0	1	1	1	1	12	0	0.604397	0.717059	0.506203	0.598599	4.04624	0.217492	0.383403	-2.04613
ENSMUSG00000015597	Zfp318	46	104	85	70	49	94	10.8269	13.5341	13.1234	7.62948	6.31545	6.8245	0.00594032	0.0249367	0.661625
ENSMUSG00000015599	Ttbk1	105	158	127	33	47	50	36.1595	30.0842	28.6891	5.26256	8.86324	5.31128	2.55754e-17	9.86681e-16	2.10607
ENSMUSG00000015605	Srf	7	15	14	9	10	9	8.22528	9.74521	10.791	4.89717	6.43448	3.26205	0.171862	0.325005	0.819751
ENSMUSG00000015647	Lama5	1	3	4	1	0	5	0.269925	0.447725	0.708243	0.124995	0	0.416302	0.415227	0.592353	1.12443
ENSMUSG00000015653	Steap2	5	13	13	18	11	17	1.4767	2.12282	2.51852	2.46176	1.779	1.5487	0.875756	0.929866	-0.0883788
ENSMUSG00000015656	Hspa8	40	59	33	75	50	120	38.9348	31.7525	21.0704	33.8056	26.6507	36.0292	0.283407	0.460639	-0.302379
ENSMUSG00000015659	Serac1	11	26	24	5	1	7	8.43847	11.0279	12.0771	1.7762	0.42008	1.6564	1.1177e-05	0.000101373	2.78703
ENSMUSG00000015668	Pdzd11	3	6	9	2	2	1	5.67141	6.27146	11.1607	1.75085	2.07043	0.58313	0.0297186	0.0892024	2.29283
ENSMUSG00000015671	Psma2	3	5	5	18	14	40	3.16789	2.91921	3.46336	8.80178	8.09538	13.0288	0.0034044	0.0156938	-1.86193
ENSMUSG00000015672	Mrpl32	0	4	3	9	7	7	0	2.25631	2.00767	4.2519	3.91066	2.20285	0.17496	0.329375	-1.34628
ENSMUSG00000015697	Setdb1	11	29	18	15	17	27	5.98248	8.72034	6.42156	3.77771	5.06289	4.52947	0.289629	0.466701	0.478701
ENSMUSG00000015709	Arnt2	3	2	1	0	0	3	1.48069	0.545782	0.323759	0	0	0.456729	0.258754	0.432825	1.91056
ENSMUSG00000015711	Prune1	1	3	1	2	2	3	0.978951	1.62379	0.642156	0.906652	1.07214	0.905894	0.997181	0.998748	-0.00485331
ENSMUSG00000015714	Cers2	4	1	3	1	1	7	5.54857	0.766952	2.72974	0.642348	0.759594	2.99512	0.563942	0.71593	0.700915
ENSMUSG00000015733	Capza2	2	1	6	7	4	10	1.67151	0.462089	3.28935	2.70911	1.83063	2.57795	0.520645	0.681875	-0.609568
ENSMUSG00000015745	Plekho1	1	7	11	19	11	22	1.59187	6.16103	11.4863	14.0059	9.58875	10.8025	0.13951	0.281268	-0.967047
ENSMUSG00000015747	Vps45	2	10	3	5	8	16	2.33137	6.44507	2.29394	2.69898	5.10659	5.75302	0.571782	0.722095	-0.450556
ENSMUSG00000015748	Prpf3	10	21	13	34	20	51	10.4804	12.1687	8.9372	16.5009	11.4781	16.4871	0.102357	0.225839	-0.697477
ENSMUSG00000015749	Anp32e	3	2	3	2	2	7	2.81665	1.03822	1.84762	0.869544	1.02826	2.02724	0.818589	0.894348	0.25402
ENSMUSG00000015750	Aph1a	4	11	10	3	7	6	4.29466	6.52994	7.04285	1.49156	4.11555	1.98708	0.150745	0.297248	1.09084
ENSMUSG00000015755	Tab2	9	6	7	1	2	3	6.31625	2.32817	3.22251	0.324987	0.768612	0.649431	0.00807209	0.0320346	2.52734
ENSMUSG00000015757	Ppil4	13	13	19	8	13	21	11.5128	6.36541	11.0375	3.28077	6.30435	5.73655	0.187899	0.346618	0.696721
ENSMUSG00000015759	Cnih1	5	6	10	5	3	3	9.99319	6.63029	13.1103	4.62758	3.28334	1.84948	0.0892716	0.204812	1.43818
ENSMUSG00000015766	Eps8	1	2	0	1	0	2	0.673069	0.744281	0	0.31168	0	0.415226	0.742033	NA	0.672061
ENSMUSG00000015776	Med22	9	12	13	10	16	10	7.8908	5.81711	7.47655	4.06002	7.68174	2.70442	0.528822	0.688803	0.372606
ENSMUSG00000015790	Surf1	0	5	2	8	2	16	0	7.24452	3.43797	9.70805	2.87001	12.9333	0.198956	0.36048	-1.34509
ENSMUSG00000015804	Med28	9	29	14	56	42	117	6.06692	10.8086	6.19061	17.4809	15.5037	24.328	5.10893e-05	0.000404694	-1.4872
ENSMUSG00000015806	Qdpr	2	5	2	6	6	3	4.45494	6.15784	2.92227	6.18888	7.31853	2.06124	0.716717	0.825258	-0.363199
ENSMUSG00000015837	Sqstm1	141	217	201	629	546	792	162.148	137.974	151.624	334.959	343.831	280.939	6.40835e-19	2.77633e-17	-1.29597
ENSMUSG00000015839	Nfe2l2	4	1	2	1	1	1	4.96793	0.686693	1.62939	0.575128	0.680105	0.383099	0.194185	0.354542	1.90555
ENSMUSG00000015846	Rxra	6	9	9	3	1	3	3.76013	3.11847	3.69976	0.870607	0.343172	0.57992	0.00918594	0.0356235	2.34212
ENSMUSG00000015850	Adamtsl4	1	2	1	0	0	0	0.761622	0.842202	0.499596	0	0	0	0.14745	NA	3.34067
ENSMUSG00000015869	Prpsap1	12	28	22	28	12	27	20.0363	25.8489	24.0957	21.6493	10.9718	13.9058	0.366165	0.546513	0.399837
ENSMUSG00000015879	Fam184b	1	5	3	0	1	0	0.520031	1.43763	1.02336	0	0.284768	0	0.0473342	0.12691	3.46439
ENSMUSG00000015880	Ncapg	7	26	18	41	19	46	5.41317	11.1166	9.13073	14.6821	8.04577	10.9725	0.196549	0.3575	-0.558491
ENSMUSG00000015882	Lcorl	60	120	115	117	144	204	17.6037	19.4662	22.1325	15.896	23.1354	18.462	0.482891	0.65166	-0.147741
ENSMUSG00000015889	Lta4h	4	5	2	7	6	18	3.8126	2.63498	1.25046	3.08964	3.13165	5.29211	0.2969	0.47424	-0.848261
ENSMUSG00000015932	Dstn	6	5	5	3	3	10	9.6512	4.44679	5.27569	2.2346	2.64248	4.96164	0.413037	0.590299	0.697861
ENSMUSG00000015937	H2afy	38	78	52	27	26	50	29.0713	32.993	26.0954	9.5652	10.8922	11.799	3.3209e-05	0.000276473	1.2473
ENSMUSG00000015942	Gtf2ird2	3	4	8	13	12	21	2.6484	1.9524	4.63267	5.31441	5.80101	5.71842	0.114951	0.244533	-1.06348
ENSMUSG00000015943	Bola1	2	8	4	14	12	21	6.17871	13.6648	8.10601	20.0283	20.3006	20.0116	0.0666253	0.164499	-1.25822
ENSMUSG00000015944	Gatsl2	0	0	2	0	1	2	0	0	0.547406	0	0.228487	0.25741	0.984861	NA	0.0445855
ENSMUSG00000015950	Ncf1	4	1	1	0	0	3	4.26635	0.589717	0.699642	0	0	0.986991	0.234115	0.403725	2.01544
ENSMUSG00000015957	Wnt11	2	0	1	0	0	0	1.78146	0	0.584285	0	0	0	0.200027	NA	3.2177
ENSMUSG00000015961	Adss	13	23	31	50	38	78	14.4211	14.1068	22.5577	25.6846	23.0833	26.6897	0.0309792	0.0920007	-0.755691
ENSMUSG00000015962	1700016C15Rik	0	3	3	1	4	5	0	6.63892	7.87644	1.85344	8.76698	6.17298	0.812402	0.89086	-0.307041
ENSMUSG00000015966	Il17rb	3	4	3	0	1	0	3.58125	2.6401	2.34917	0	0.653694	0	0.0232534	0.0738538	3.74001
ENSMUSG00000015968	Cacna1d	66	130	133	90	62	109	21.0062	22.8767	27.7673	13.2646	10.8058	10.701	0.000113636	0.000823183	0.852945
ENSMUSG00000015970	Chdh	16	26	24	22	18	34	8.64367	7.76602	8.5049	5.50365	5.3249	5.66569	0.338568	0.519379	0.388161
ENSMUSG00000015971	Actr8	11	35	22	38	23	69	8.45747	14.8786	11.0956	13.5295	9.68359	16.3641	0.314969	0.494487	-0.384472
ENSMUSG00000015980	Lrrc27	108	180	149	320	260	494	157.114	144.781	142.186	215.571	207.122	221.673	5.23736e-07	6.01824e-06	-0.745461
ENSMUSG00000015981	Stk32c	1	2	2	0	0	1	1.39343	1.54086	1.82808	0	0	0.429814	0.179181	NA	2.70557
ENSMUSG00000015994	Fnta	22	28	21	84	78	128	35.0393	24.6569	21.9398	61.953	68.0282	62.8838	7.34978e-07	8.18565e-06	-1.47667
ENSMUSG00000016018	Skiv2l2	413	644	528	839	799	1116	344.137	296.698	288.599	323.738	364.577	286.841	0.0311953	0.0924533	-0.276925
ENSMUSG00000016028	Celsr1	0	0	3	0	1	0	0	0	0.535082	0	0.148895	0	0.44732	NA	1.9434
ENSMUSG00000016128	Stard13	1	4	2	1	2	4	0.542901	1.20068	0.712246	0.251403	0.594582	0.669848	0.687257	0.805806	0.51955
ENSMUSG00000016181	Diexf	1	0	0	3	2	4	0.551868	0	0	0.766666	0.604402	0.680912	0.169038	0.321355	-2.48072
ENSMUSG00000016200	Syt14	1	2	0	0	0	0	0.331454	0.366522	0	0	0	0	0.28033	NA	2.92936
ENSMUSG00000016239	Lonrf3	1	1	2	1	0	0	1.05596	0.583842	1.38534	0.488988	0	0	0.248696	NA	2.42223
ENSMUSG00000016252	Atp5e	10	29	33	150	124	246	18.1138	29.0438	39.2105	125.82	122.996	137.448	9.60589e-18	3.78218e-16	-2.31889
ENSMUSG00000016253	Nelfcd	0	7	5	7	7	18	0	5.21796	4.42186	4.37022	5.16791	7.48555	0.275313	0.451935	-0.919125
ENSMUSG00000016256	Ctsz	1	5	2	1	1	5	2.13318	5.89717	2.79857	0.987816	1.16812	3.28997	0.548114	0.703711	0.777101
ENSMUSG00000016257	Prelid3b	13	19	20	27	22	46	25.7313	20.7931	25.9674	24.7476	23.8453	28.0849	0.471197	0.641893	-0.296115
ENSMUSG00000016262	Sertad4	2	4	6	0	0	0	1.83517	2.02933	3.61141	0	0	0	0.00296433	0.0139829	4.92242
ENSMUSG00000016308	Ube2a	0	4	0	1	1	2	0	3.39065	0	0.709947	0.839532	0.945805	0.856782	NA	0.338632
ENSMUSG00000016319	Slc25a5	5	3	0	4	2	8	12.3948	4.11185	0	4.59175	2.71494	6.11722	0.973231	0.987473	-0.0372309
ENSMUSG00000016344	Ppdpf	3	0	0	1	2	2	7.94976	0	0	1.22711	2.90217	1.63477	0.962256	0.98139	0.0809672
ENSMUSG00000016346	Kcnq2	0	2	4	0	0	2	0	0.414073	0.982516	0	0	0.231007	0.258973	NA	2.22923
ENSMUSG00000016356	Col20a1	7	15	9	14	9	13	4.29316	5.08649	3.62077	3.9761	3.02262	2.45934	0.643987	0.776148	0.272366
ENSMUSG00000016382	Pls3	0	0	2	2	0	1	0	0	1.2439	0.878126	0	0.292464	0.987819	NA	-0.0355447
ENSMUSG00000016386	Mpped2	0	0	0	0	1	3	0	0	0	0	0.591033	0.998774	0.467256	NA	-2.11289
ENSMUSG00000016427	Ndufa1	2	5	6	25	16	18	14.6726	20.2812	28.874	84.931	64.2773	40.7328	0.00956461	0.0368147	-1.73251
ENSMUSG00000016458	Wt1	1	1	0	0	2	5	0.994792	0.550021	0	0	1.08949	1.53425	0.558428	NA	-1.08847
ENSMUSG00000016477	E2f3	1	1	0	1	0	1	0.603081	0.333444	0	0.279271	0	0.186025	0.776297	NA	0.670371
ENSMUSG00000016481	Cr1l	0	1	0	0	1	1	0	0.440416	0	0	0.436191	0.245703	0.904214	NA	-0.347609
ENSMUSG00000016487	Ppfibp1	4	9	7	3	4	3	2.40243	2.98868	2.75783	0.834375	1.31556	0.555785	0.0957919	0.215126	1.44917
ENSMUSG00000016494	Cd34	7	15	12	1	0	0	7.02492	8.32304	7.89958	0.464722	0	0	5.19604e-05	0.00041038	5.45668
ENSMUSG00000016495	Plgrkt	0	0	1	1	0	1	0	0	1.97683	1.39553	0	0.929578	0.929705	NA	-0.25385
ENSMUSG00000016503	Gtf3a	40	86	70	331	278	427	62.4143	74.1942	71.6476	239.167	237.536	205.517	1.39843e-24	9.55143e-23	-1.90006
ENSMUSG00000016510	Mtif3	33	61	52	211	164	297	20.5884	21.0419	21.2809	60.9593	56.029	57.1557	8.08254e-16	2.7532e-14	-1.66865
ENSMUSG00000016520	Lnx2	9	8	8	4	6	17	6.07091	2.98366	3.53982	1.24946	2.21627	3.53717	0.400445	0.578497	0.579828
ENSMUSG00000016526	Dyrk3	24	34	27	41	29	60	23.3166	18.2633	17.2067	18.4454	15.4281	17.9805	0.901363	0.945734	-0.0420017
ENSMUSG00000016528	Mapkapk2	3	8	2	3	5	9	3.23116	4.76402	1.41301	1.49626	2.94895	2.99002	0.877171	0.930703	0.140312
ENSMUSG00000016534	Lamp2	6	10	1	3	3	2	5.11749	4.71577	0.559481	1.18489	1.40116	0.526176	0.122485	0.255811	1.55551
ENSMUSG00000016541	Atxn10	17	46	37	41	41	77	26.978	40.3614	38.5161	30.1297	35.6292	37.6918	0.64656	0.777673	-0.146743
ENSMUSG00000016554	Eif3d	38	80	59	97	73	211	45.8792	53.4034	46.7265	54.2317	48.2632	78.5796	0.0354208	0.101646	-0.514566
ENSMUSG00000016559	H3f3b	106	183	154	251	208	393	129.608	123.715	123.517	142.118	139.267	148.222	0.0104509	0.0395776	-0.394465
ENSMUSG00000016619	Nup50	25	69	49	65	66	130	16.1241	24.6055	20.7306	19.4133	23.3099	25.8628	0.204338	0.366588	-0.340745
ENSMUSG00000016624	Phf21b	0	0	0	5	4	10	0	0	0	1.95582	1.85025	2.60558	0.00521065	0.022404	-4.4752
ENSMUSG00000016626	Nlrp14	10	8	3	44	35	79	9.39458	4.15541	1.84875	19.1417	18.0055	22.8928	2.09769e-06	2.16347e-05	-2.28542
ENSMUSG00000016637	Ift27	5	15	16	39	31	49	9.79575	16.2482	20.5621	35.3819	33.2575	29.6114	0.00485549	0.0211797	-1.23327
ENSMUSG00000016664	Pacsin2	12	21	26	12	16	30	9.98832	9.66446	14.1959	4.62532	7.29276	7.70243	0.200455	0.362145	0.588393
ENSMUSG00000016757	Ttll12	0	4	3	1	0	2	0	1.80134	1.60284	0.377171	0	0.502474	0.302268	0.480406	1.73789
ENSMUSG00000016758	Bik	1	1	0	1	0	1	2.30255	1.27308	0	1.06625	0	0.710239	0.776297	NA	0.670371
ENSMUSG00000016763	Scube1	0	1	0	0	1	0	0	0.291021	0	0	0.28823	0	0.878564	NA	0.519355
ENSMUSG00000016831	Tox4	36	70	37	39	28	88	20.6842	22.2373	13.945	10.3765	8.80959	15.5961	0.122312	0.255745	0.48584
ENSMUSG00000016833	Mrps18c	2	4	0	23	15	36	7.49733	8.29056	0	39.9258	30.7914	41.6269	0.000109552	0.000794892	-3.06421
ENSMUSG00000016918	Sulf1	3	8	15	0	1	5	1.64732	2.42882	5.40292	0	0.30069	0.846882	0.00655591	0.0269877	2.74782
ENSMUSG00000016921	Srsf6	22	51	25	17	13	27	19.1738	24.5755	14.2924	6.86094	6.20425	7.25845	0.00109487	0.0059849	1.31034
ENSMUSG00000016933	Plcg1	6	15	11	8	5	13	3.6114	4.99187	4.34307	2.22979	1.64799	2.41359	0.182319	0.339034	0.84187
ENSMUSG00000016940	Kctd2	1	3	2	12	7	24	1.1604	1.92476	1.52236	6.44821	4.44803	8.59044	0.0109983	0.0411959	-2.2494
ENSMUSG00000016946	Kctd5	2	3	3	4	3	9	2.5165	2.08706	2.4761	2.33065	2.06704	3.49305	0.703495	0.816232	-0.384524
ENSMUSG00000016982	Pom121l2	62	132	121	24	14	32	64.3859	75.7914	82.4259	11.5414	7.96137	10.2505	1.66418e-21	8.94497e-20	2.70261
ENSMUSG00000016984	Etaa1	1	1	2	2	3	6	0.734506	0.406109	0.963617	0.680259	1.20664	1.35938	0.515849	0.678686	-0.851448
ENSMUSG00000017004	Svs5	1	0	0	0	0	2	4.89475	0	0	0	0	3.01965	0.98725	NA	-0.0480671
ENSMUSG00000017009	Sdc4	5	3	3	4	3	1	6.25286	2.07433	2.46099	2.31642	2.05443	0.385748	0.365386	0.545857	0.973563
ENSMUSG00000017049	Ccdc70	12	27	14	28	18	55	34.997	43.5372	26.7829	37.8144	28.7464	49.4775	0.40939	0.586124	-0.349558
ENSMUSG00000017119	Nbr1	38	56	57	11	24	31	24.391	19.8738	23.9994	3.26955	8.43564	6.13766	1.17303e-06	1.26335e-05	1.74313
ENSMUSG00000017132	Cyth1	5	8	8	6	7	17	4.90256	4.33701	5.14544	2.72429	3.75848	5.14159	0.898267	0.943367	0.0877468
ENSMUSG00000017146	Brca1	2	3	4	0	0	1	0.935455	0.775821	1.22725	0	0	0.144274	0.0366542	0.10438	3.57649
ENSMUSG00000017176	Nt5c3b	2	10	11	15	10	18	3.76013	10.3949	13.5658	13.0591	10.2952	10.4386	0.500949	0.665628	-0.427374
ENSMUSG00000017188	Coa3	2	3	4	6	7	19	6.93884	5.75473	9.10325	9.63957	13.2989	20.3332	0.155726	0.303539	-1.20523
ENSMUSG00000017195	Zpbp2	34	26	33	133	82	169	66.2732	28.0207	42.1941	120.049	87.5253	101.611	7.66732e-07	8.50393e-06	-1.43623
ENSMUSG00000017210	Med24	14	34	33	23	34	58	9.40238	12.6251	14.5379	7.15298	12.504	12.0153	0.947445	0.97154	0.0247339
ENSMUSG00000017221	Psmd3	15	44	27	28	35	39	15.9325	25.84	18.812	13.7721	20.3573	12.7777	0.592528	0.737754	0.20197
ENSMUSG00000017264	Exosc10	2	19	14	41	39	91	2.18317	11.4672	10.0246	20.7248	23.3122	30.6404	4.95912e-05	0.00039493	-1.77047
ENSMUSG00000017286	Glod4	0	2	8	16	19	38	0	0.808739	3.83796	5.41877	7.60932	8.57255	0.00137392	0.00722414	-2.32036
ENSMUSG00000017288	Vps53	3	5	5	10	6	30	3.25511	2.99958	3.55872	5.02451	3.56497	10.0406	0.118087	0.249264	-1.14956
ENSMUSG00000017291	Taok1	3	11	5	5	1	5	0.743148	1.50658	0.812462	0.573553	0.135648	0.382049	0.155996	0.304021	1.29126
ENSMUSG00000017299	Dnttip1	13	24	17	30	24	55	24.0149	24.513	20.5999	25.663	24.2778	31.3397	0.262177	0.436647	-0.444794
ENSMUSG00000017307	Acot8	7	9	4	15	10	9	16.8631	11.9875	6.32091	16.7333	13.1917	6.68771	0.680483	0.801692	-0.282207
ENSMUSG00000017344	Vtn	5	2	0	0	1	2	8.8128	1.94904	0	0	0.965172	1.08735	0.195889	0.35669	2.06046
ENSMUSG00000017376	Nlk	1	4	4	1	1	3	0.691698	1.52976	1.81491	0.320307	0.378772	0.640078	0.283393	0.460639	1.39415
ENSMUSG00000017386	Traf4	0	4	1	2	0	3	0	2.1093	0.625619	0.883303	0	0.882565	0.778453	0.869516	0.478165
ENSMUSG00000017390	Aldoc	0	1	2	2	1	1	0	0.610038	1.4475	1.02185	0.604186	0.340334	0.988876	NA	-0.0253661
ENSMUSG00000017400	Stac2	0	1	2	1	0	1	0	0.557234	1.32221	0.466703	0	0.310875	0.621538	NA	1.09405
ENSMUSG00000017404	Rpl19	84	131	103	614	486	1186	343.819	296.462	276.546	1163.77	1089.3	1497.38	2.0221e-47	4.51164e-45	-2.24793
ENSMUSG00000017405	Nek8	0	3	2	5	10	9	0	1.76915	1.39928	2.46954	5.8406	2.96097	0.078295	0.186287	-1.8784
ENSMUSG00000017412	Cacnb4	9	11	11	33	38	57	3.36354	2.27297	2.69666	5.71108	7.77677	6.5709	0.000639711	0.00379265	-1.49749
ENSMUSG00000017417	Plxdc1	13	24	20	20	21	26	13.8705	14.1581	13.9977	9.88159	12.2695	8.55689	0.540297	0.698148	0.266207
ENSMUSG00000017418	Arl5b	1	1	1	0	2	4	0.440325	0.243456	0.288837	0	0.482241	0.543286	0.843464	0.910321	-0.332488
ENSMUSG00000017421	Zfp207	11	15	14	22	14	33	10.312	7.77477	8.60908	9.5504	7.18684	9.54242	0.667826	0.792229	-0.203173
ENSMUSG00000017428	Psmd11	12	19	21	49	20	64	12.3989	10.8544	14.2332	23.4449	11.316	20.3976	0.0582473	0.149372	-0.768577
ENSMUSG00000017453	Pipox	1	0	1	0	1	1	1.53849	0	1.00919	0	0.842473	0.474559	0.764152	NA	0.689034
ENSMUSG00000017466	Timp2	6	12	6	11	14	24	4.96191	5.48689	3.25483	4.2125	6.33997	6.12216	0.408721	0.585567	-0.488756
ENSMUSG00000017478	Zc3h18	106	181	155	98	72	137	68.038	64.235	65.2615	29.1287	25.3069	27.1245	1.18444e-08	1.77361e-07	1.07238
ENSMUSG00000017485	Top2b	7	10	7	2	1	9	2.08199	1.64447	1.36571	0.275461	0.16287	0.825692	0.0434459	0.118914	1.7013
ENSMUSG00000017493	Igfbp4	2	3	4	0	1	6	1.60475	1.3309	2.10532	0	0.439379	1.48499	0.387522	0.566659	1.10573
ENSMUSG00000017499	Cdc6	1	4	4	1	1	2	0.64013	1.41571	1.67961	0.296427	0.350533	0.394906	0.214999	0.38006	1.67114
ENSMUSG00000017548	Suz12	17	20	22	19	24	24	11.9498	7.77299	10.1441	6.18464	9.23811	5.20376	0.452125	0.62572	0.332423
ENSMUSG00000017550	Atad5	1	2	3	0	0	0	0.422704	0.467427	0.831835	0	0	0	0.051957	NA	3.92248
ENSMUSG00000017561	Crlf3	2	1	1	0	2	5	2.56586	0.709334	0.841556	0	1.40506	1.97865	0.983027	0.992143	-0.0323859
ENSMUSG00000017615	Tnfaip1	4	4	5	8	8	8	3.26317	1.80421	2.67565	3.02217	3.5738	2.0131	0.641716	0.774533	-0.370375
ENSMUSG00000017631	Abr	2	9	10	0	1	3	0.980356	2.43918	3.21539	0	0.26842	0.453597	0.00981406	0.0376126	2.94307
ENSMUSG00000017639	Rab11fip4	8	12	8	0	2	3	3.43645	2.85002	2.25419	0	0.470447	0.3975	0.00133262	0.00704296	3.07156
ENSMUSG00000017664	Slc35c2	1	4	6	16	8	18	1.50534	3.32922	5.92469	11.1533	6.59456	8.35801	0.0622864	0.156823	-1.41999
ENSMUSG00000017667	Zfp334	2	0	2	0	2	0	0.749276	0	0.491498	0	0.410301	0	0.455694	0.628633	1.46585
ENSMUSG00000017670	Elmo2	5	10	6	16	15	23	3.2736	3.61995	2.57683	4.85092	5.37783	4.64492	0.148654	0.294208	-0.848295
ENSMUSG00000017677	Wsb1	5	8	5	9	8	12	6.2074	5.49132	4.07183	5.17407	5.43865	4.59533	0.820926	0.895986	-0.158922
ENSMUSG00000017679	Ttpal	8	17	10	1	2	0	5.43814	6.38934	4.45902	0.314782	0.744476	0	0.000139444	0.000992415	3.98333
ENSMUSG00000017686	Rhot1	6	16	14	21	16	33	4.32944	6.38334	6.62656	7.01697	6.32211	7.34497	0.377425	0.557681	-0.432113
ENSMUSG00000017688	Hnf4g	0	1	0	0	1	0	0	0.41656	0	0	0.412564	0	0.878564	NA	0.519355
ENSMUSG00000017697	Ada	0	1	0	1	0	2	0	1.00685	0	0.843272	0	1.12342	0.788704	NA	-0.727168
ENSMUSG00000017707	Serinc3	15	13	20	11	10	23	12.5193	5.99901	10.9496	4.25139	4.57035	5.92123	0.138327	0.279515	0.760473
ENSMUSG00000017713	Tha1	5	5	2	1	0	1	5.72209	3.16375	1.50139	0.529949	0	0.353004	0.0271682	0.0829231	3.23534
ENSMUSG00000017715	Pgs1	7	20	12	22	28	42	6.91209	10.9191	7.7727	10.0597	15.1402	12.7925	0.104839	0.229514	-0.741506
ENSMUSG00000017716	Birc5	10	18	15	38	27	53	9.21987	9.17581	9.07185	16.224	13.6317	15.0729	0.0253365	0.0788427	-0.913375
ENSMUSG00000017720	Trp53tg5	6	16	15	4	4	13	19.7467	29.1146	32.3828	6.09612	7.20883	13.1972	0.0332275	0.0966363	1.39732
ENSMUSG00000017721	Pigt	9	19	11	9	15	19	10.5956	12.3676	8.49485	4.90654	9.67021	6.89974	0.503038	0.667279	0.362414
ENSMUSG00000017723	Wfdc2	1	1	0	0	0	0	3.62062	2.00184	0	0	0	0	0.421056	NA	2.45927
ENSMUSG00000017724	Etv4	0	3	0	0	1	0	0	2.12889	0	0	0.702823	0	0.526049	NA	1.70409
ENSMUSG00000017733	Eppin	0	1	0	0	1	4	0	2.18453	0	0	2.16357	4.87491	0.547371	NA	-1.43837
ENSMUSG00000017734	Dbndd2	0	1	1	1	0	1	0	0.472495	0.56057	0.395731	0	0.2636	0.8327	NA	0.518472
ENSMUSG00000017740	Slc12a5	11	16	18	9	2	8	5.60932	4.51112	6.02101	2.12525	0.558481	1.25835	0.00373195	0.01697	1.81434
ENSMUSG00000017747	Ghdc	7	10	4	24	26	33	8.73978	6.90319	3.27599	13.876	17.7761	12.709	0.00674331	0.0275642	-1.46658
ENSMUSG00000017754	Pltp	1	0	0	0	2	0	1.38091	0	0	0	1.51236	0	0.808489	NA	-0.657158
ENSMUSG00000017756	Slc12a7	4	8	2	4	4	5	1.75979	1.94597	0.577177	0.814909	0.963653	0.678524	0.513461	0.676612	0.601522
ENSMUSG00000017760	Ctsa	4	11	6	4	4	11	3.37236	5.12759	3.31822	1.56165	1.84669	2.86063	0.358977	0.540383	0.706906
ENSMUSG00000017764	Zswim1	18	37	40	12	7	14	20.4548	23.2473	29.8169	6.31472	4.35594	4.90735	5.15106e-06	4.99691e-05	2.05086
ENSMUSG00000017765	Slc12a4	0	2	1	3	1	4	0	0.891926	0.529092	1.12053	0.441685	0.995192	0.559148	0.711802	-0.933942
ENSMUSG00000017767	Spata25	8	13	11	19	13	20	31.2866	28.1098	28.2189	34.4089	27.8402	24.1264	0.733087	0.837223	-0.181441
ENSMUSG00000017774	Myo1c	15	24	17	20	20	53	9.77291	8.64552	7.26542	6.03409	7.13548	10.6513	0.77734	0.868673	-0.119224
ENSMUSG00000017776	Crk	3	7	5	11	17	20	2.14958	2.77318	2.35008	3.64985	6.67026	4.42037	0.0732168	0.177211	-1.19491
ENSMUSG00000017778	Cox7c	8	23	23	112	72	201	34.6844	55.134	65.4111	224.86	170.938	268.804	1.00386e-12	2.50255e-11	-2.26248
ENSMUSG00000017781	Pitpna	40	60	51	89	84	140	32.6924	27.1135	27.3424	33.6842	37.5948	35.2948	0.0381005	0.107629	-0.503463
ENSMUSG00000017801	Mlx	10	23	20	23	18	27	15.6433	19.8931	20.5228	16.6612	15.4192	13.0283	0.759781	0.856147	0.135727
ENSMUSG00000017802	Retreg3	4	3	6	3	3	6	3.80787	1.57903	3.74674	1.32249	1.56388	1.76185	0.43218	0.607475	0.738729
ENSMUSG00000017817	Jph2	2	2	2	6	2	12	1.45994	0.807202	0.957667	2.02818	0.799459	2.70198	0.320239	0.500048	-1.04988
ENSMUSG00000017830	Dhx58	9	17	20	20	18	43	11.4698	11.9787	16.7195	11.803	12.5616	16.9035	0.597663	0.741266	-0.238484
ENSMUSG00000017831	Rab5a	4	12	13	2	8	14	3.81141	6.322	8.12548	0.882482	4.17424	4.11481	0.253127	0.426727	0.813282
ENSMUSG00000017832	Hspb9	116	253	220	1226	999	2119	491.148	592.273	611.021	2403.78	2316.22	2767.45	3.05079e-81	3.14161e-78	-2.33303
ENSMUSG00000017837	Nkiras2	36	45	41	63	49	96	52.7709	36.4713	39.4235	42.7644	39.3323	43.4069	0.498649	0.663744	-0.190885
ENSMUSG00000017843	Ppp2r5c	91	149	150	89	53	116	68.0929	61.6444	73.6259	30.839	21.7169	26.774	4.22745e-08	5.78659e-07	1.15275
ENSMUSG00000017858	Ift52	12	20	15	62	54	108	16.4088	15.1207	13.4544	39.2587	40.4342	45.5526	9.79588e-07	1.07299e-05	-1.69257
ENSMUSG00000017861	Mybl2	2	4	5	4	1	4	1.68387	1.86203	2.76139	1.55951	0.461041	1.03881	0.430446	0.60594	0.842552
ENSMUSG00000017868	Sgk2	2	0	2	0	1	1	2.02631	0	1.32918	0	0.554799	0.312515	0.375086	NA	1.71466
ENSMUSG00000017929	B4galt5	2	5	2	0	0	2	1.46029	2.01849	0.957895	0	0	0.450437	0.0867978	0.20065	2.82919
ENSMUSG00000017950	Hnf4a	0	1	0	0	0	2	0	0.38963	0	0	0	0.434741	0.9915	NA	-0.0356578
ENSMUSG00000017969	Ptgis	1	0	0	2	2	6	1.4589	0	0	1.35116	1.59778	2.70005	0.156125	0.304096	-2.54904
ENSMUSG00000017978	Cadps2	0	1	0	1	0	1	0	0.342034	0	0.286465	0	0.190817	0.93192	NA	-0.252777
ENSMUSG00000017999	Ddx27	17	33	22	49	41	78	19.2544	20.6653	16.3449	25.6996	25.4288	27.2503	0.0402652	0.112111	-0.681208
ENSMUSG00000018001	Cyth3	3	16	7	5	2	2	1.87129	5.51807	2.86416	1.44424	0.683142	0.384809	0.0313571	0.0927945	1.90262
ENSMUSG00000018008	Cyth4	1	1	0	1	0	1	0.988394	0.546484	0	0.457699	0	0.304878	0.776297	NA	0.670371
ENSMUSG00000018040	Rrp7a	46	79	74	161	113	249	32.4088	30.7737	34.1992	52.5268	43.5958	54.1128	5.85623e-05	0.000456861	-0.831436
ENSMUSG00000018042	Cyb5r3	11	32	17	28	32	76	13.2756	21.353	13.4583	15.6484	21.1482	28.2924	0.114283	0.243694	-0.623901
ENSMUSG00000018068	Ints2	2	2	4	2	4	1	1.04094	0.575538	1.36564	0.482033	1.14003	0.160543	0.620778	0.758729	0.597552
ENSMUSG00000018076	Med13l	4	2	6	1	1	0	1.32268	0.365655	1.30144	0.153124	0.181074	0	0.0310141	0.0920018	3.10949
ENSMUSG00000018102	Hist1h2bc	2	1	1	1	2	1	5.31818	1.47021	1.74426	1.23135	2.91222	0.820216	0.729842	0.835026	0.545287
ENSMUSG00000018143	Mafk	13	6	17	11	7	10	12.9031	3.29267	11.0682	5.05582	3.80459	3.06157	0.12467	0.259357	0.969815
ENSMUSG00000018160	Med1	14	48	26	13	12	22	5.36325	10.1669	6.5336	2.30618	2.51734	2.59967	0.00148387	0.00772038	1.39181
ENSMUSG00000018167	Stard3	2	1	1	5	5	4	2.83309	0.783209	0.929202	3.27982	3.87848	1.74778	0.28967	0.466701	-1.27697
ENSMUSG00000018168	Ikzf3	0	0	0	2	0	2	0	0	0	0.617948	0	0.411621	0.442308	NA	-2.18087
ENSMUSG00000018169	Mfng	0	1	0	1	0	0	0	0.911295	0	0.76324	0	0	0.882625	NA	0.51893
ENSMUSG00000018171	Vmp1	2	7	4	7	5	7	2.20589	4.26873	2.89396	3.57521	3.01984	2.38148	0.912623	0.95128	-0.0942126
ENSMUSG00000018189	Uchl5	9	7	7	26	18	29	14.9947	6.44821	7.65018	20.0594	16.4221	14.9035	0.0444861	0.121167	-1.08948
ENSMUSG00000018196	Glrx2	14	16	16	34	30	53	11.0204	6.96364	8.26169	12.3936	12.9316	12.8689	0.0548819	0.142733	-0.775094
ENSMUSG00000018199	Trove2	1	4	1	0	0	0	0.351786	0.778011	0.230759	0	0	0	0.0641062	NA	3.84512
ENSMUSG00000018209	Stk4	8	17	14	8	6	7	4.70016	5.52229	5.39548	2.17652	1.93034	1.26858	0.0266661	0.0818759	1.37305
ENSMUSG00000018238	Gdf9	0	3	1	3	2	6	0	2.84367	1.12458	2.38167	1.87759	3.1729	0.480214	0.649103	-0.983975
ENSMUSG00000018239	Zcchc10	1	2	1	1	0	2	2.42613	2.68282	1.59145	1.12348	0	1.49672	0.555374	NA	1.07164
ENSMUSG00000018263	Tbx5	0	1	0	0	1	0	0	0.431143	0	0	0.427007	0	0.878564	NA	0.519355
ENSMUSG00000018286	Psmb6	14	36	32	161	100	227	44.5494	63.3378	66.7948	237.24	174.251	222.81	1.87451e-14	5.58889e-13	-2.03407
ENSMUSG00000018287	Spag7	18	28	26	9	15	24	47.7397	41.0594	45.2335	11.0535	21.7851	19.6342	0.0103271	0.0392417	1.14725
ENSMUSG00000018293	Pfn1	30	56	37	52	56	91	46.1779	47.6593	37.3589	37.0651	47.2021	43.2065	0.571432	0.721948	-0.161159
ENSMUSG00000018322	Tomm34	15	30	22	15	8	17	20.0298	22.149	19.2702	9.27526	5.84973	7.00212	0.00642775	0.0265581	1.27424
ENSMUSG00000018326	Ywhab	1	15	6	5	10	14	1.02021	8.46116	4.01534	2.36217	5.58666	4.4057	0.99662	0.998522	0.0032163
ENSMUSG00000018334	Ksr1	1	2	0	2	2	1	0.559401	0.618586	0	0.518087	0.612652	0.172551	0.839895	0.908066	-0.342722
ENSMUSG00000018339	Gpx3	42	26	8	6	45	22	80.9938	27.7219	10.1198	5.358	47.5199	13.0864	0.583923	0.731602	0.616341
ENSMUSG00000018340	Anxa6	4	2	3	3	0	2	4.93999	1.36566	2.43034	1.71568	0	0.761888	0.231683	0.400715	1.53493
ENSMUSG00000018341	Il12rb2	1	1	1	1	0	0	1.02532	0.566899	0.672571	0.474798	0	0	0.370986	NA	2.02293
ENSMUSG00000018347	Zkscan6	1	8	4	11	10	16	1.33532	5.90639	3.50368	6.80186	7.31217	6.59023	0.159812	0.309459	-1.06051
ENSMUSG00000018362	Kpna2	28	35	38	62	50	110	41.9033	28.9604	37.3038	42.9666	40.9752	50.7783	0.0645349	0.160671	-0.542811
ENSMUSG00000018363	Smurf2	8	13	18	14	14	19	4.64863	4.17662	6.86099	3.76715	4.45475	3.40552	0.637364	0.771534	0.247542
ENSMUSG00000018372	Cep95	10	26	19	28	34	85	11.4017	16.3905	14.2103	14.7835	21.2281	29.8941	0.0349229	0.100433	-0.838693
ENSMUSG00000018377	Vezf1	5	5	0	0	1	2	3.3536	1.85421	0	0	0.367284	0.413777	0.0990688	0.220341	2.44177
ENSMUSG00000018379	Srsf1	34	88	70	56	40	82	19.4914	27.8929	26.3234	14.8662	12.557	14.5002	0.0184179	0.0615018	0.627251
ENSMUSG00000018381	Abi3	277	458	414	111	85	142	212.549	194.309	208.382	39.4414	35.7157	33.6096	1.82487e-50	4.79011e-48	2.3043
ENSMUSG00000018387	Shroom1	1	3	1	2	0	2	0.675881	1.12108	0.443353	0.625964	0	0.416961	0.589886	0.735975	0.877
ENSMUSG00000018395	Kif3a	29	55	46	91	66	172	28.201	29.5717	29.3429	40.9786	35.1456	51.5929	0.00321806	0.0150001	-0.757876
ENSMUSG00000018398	2024-09-08	0	1	1	0	1	0	0	0.372466	0.441895	0	0.368893	0	0.633931	NA	1.29488
ENSMUSG00000018401	Mtmr4	13	27	32	22	23	29	6.94608	7.9764	11.2157	5.44338	6.72953	4.77958	0.273466	0.449852	0.451704
ENSMUSG00000018405	Mrm1	0	0	1	0	0	3	0	0	0.814037	0	0	1.14837	0.858289	NA	-0.528513
ENSMUSG00000018411	Mapt	13	18	19	6	1	6	7.60723	5.82375	7.29317	1.62586	0.320438	1.083	0.000117851	0.000851417	2.53243
ENSMUSG00000018412	Kansl1	4	21	18	8	7	17	2.23151	6.47747	6.58705	2.0667	2.13844	2.92539	0.116676	0.247025	0.930409
ENSMUSG00000018415	Gid4	6	6	4	12	10	15	4.3062	2.3809	1.88314	3.98817	3.9301	3.3207	0.347155	0.52829	-0.645033
ENSMUSG00000018417	Myo1b	0	0	1	0	1	0	0	0	0.399123	0	0.333187	0	0.874007	NA	0.519841
ENSMUSG00000018425	Dhx40	29	49	47	76	52	107	23.3788	21.8407	24.8543	28.3718	22.9556	26.6074	0.186582	0.345091	-0.358461
ENSMUSG00000018428	Akap1	50	89	70	22	27	34	40.1503	39.5144	36.8719	8.18071	11.8725	8.42157	5.23963e-10	9.10948e-09	1.85075
ENSMUSG00000018433	Nol11	1	1	1	2	2	4	0.973371	0.538178	0.638496	0.901484	1.06603	1.20097	0.58561	0.732943	-0.813781
ENSMUSG00000018442	Derl2	8	15	14	5	11	18	5.62858	5.83508	6.46124	1.62903	4.23801	3.9064	0.247702	0.420452	0.676877
ENSMUSG00000018446	C1qbp	1	4	1	2	3	12	1.53849	3.40253	1.00919	1.42487	2.52742	5.69471	0.444888	0.618583	-0.882166
ENSMUSG00000018449	Rpain	13	26	33	4	11	12	36.328	40.1715	60.4911	5.17616	16.8326	10.3437	0.000267155	0.00178285	1.91987
ENSMUSG00000018451	6330403K07Rik	1	1	0	0	0	0	1.95417	1.08046	0	0	0	0	0.421056	NA	2.45927
ENSMUSG00000018474	Chd3	21	55	48	14	17	36	8.89024	12.8737	13.3295	2.74455	3.94098	4.70102	0.000125816	0.000903112	1.4277
ENSMUSG00000018476	Kdm6b	24	34	23	18	17	33	11.0871	8.68428	6.96972	3.85061	4.30049	4.70237	0.0364872	0.104081	0.831777
ENSMUSG00000018479	1700125H20Rik	0	4	3	7	8	15	0	7.03753	6.26202	10.3148	13.94	14.7231	0.0837132	0.195511	-1.62103
ENSMUSG00000018481	Appbp2	7	10	12	6	12	24	3.32931	2.62968	3.74384	1.32147	3.12535	3.52098	0.9091	0.949307	0.0689169
ENSMUSG00000018501	Ncor1	33	70	42	18	5	24	11.2248	13.1647	9.3712	2.83523	0.931316	2.5181	2.0246e-08	2.91559e-07	2.19046
ENSMUSG00000018507	Trpv2	0	0	2	1	0	1	0	0	1.09854	0.387753	0	0.258286	0.812786	NA	0.602875
ENSMUSG00000018509	Cenpv	41	109	88	272	261	402	122.122	179.508	171.938	375.171	425.708	369.345	2.82695e-15	9.14116e-14	-1.48151
ENSMUSG00000018537	Pcgf2	0	2	1	1	0	1	0	1.36786	0.811416	0.572814	0	0.381557	0.648756	NA	1.02323
ENSMUSG00000018541	Cwc25	3	10	7	2	4	7	2.96996	5.47364	4.54576	0.916871	2.16845	2.13758	0.181457	0.33823	1.1351
ENSMUSG00000018543	1700001P01Rik	1	3	3	10	6	21	4.92613	8.17098	9.69408	22.8116	16.1852	31.9095	0.0401056	0.111783	-1.80586
ENSMUSG00000018547	Pip4k2b	1	2	2	0	0	2	0.608333	0.672695	0.798088	0	0	0.37529	0.289626	NA	2.04213
ENSMUSG00000018548	Trim37	95	209	141	221	183	417	51.8503	63.0698	50.4808	55.856	54.694	70.2036	0.0503146	0.132931	-0.327676
ENSMUSG00000018554	Ybx2	732	1411	1191	2513	1945	3712	1344.95	1433.4	1435.44	2138.14	1956.93	2103.77	1.44155e-17	5.6427e-16	-0.757434
ENSMUSG00000018559	Ctdnep1	13	18	19	16	9	29	24.561	18.8028	23.547	13.9982	9.31122	16.9004	0.296093	0.473547	0.503401
ENSMUSG00000018565	Elp5	19	53	38	74	66	117	40.168	61.9511	52.6974	72.4448	76.4066	76.297	0.0103828	0.0394106	-0.715567
ENSMUSG00000018566	Slc2a4	20	19	19	2	1	4	19.254	10.1133	11.9984	0.891602	0.527172	1.18781	6.91646e-07	7.73523e-06	3.69411
ENSMUSG00000018567	Gabarap	44	93	63	252	208	431	100.112	116.994	94.0276	265.513	259.155	302.488	4.15343e-18	1.67476e-16	-1.60706
ENSMUSG00000018569	Cldn7	1	2	1	0	2	1	2.30255	2.54616	1.51039	0	2.52174	0.710239	0.636506	NA	0.83435
ENSMUSG00000018570	2810408A11Rik	14	39	26	19	14	28	19.3588	29.8169	23.5833	12.1662	10.6008	11.9428	0.0331305	0.096417	0.882784
ENSMUSG00000018572	Phf23	15	32	28	40	31	71	20.8259	24.5646	25.5006	25.7171	23.5687	30.4065	0.292027	0.469386	-0.364675
ENSMUSG00000018574	Acadvl	14	5	8	25	15	48	19.8499	3.91966	7.44048	16.4142	11.6462	20.9927	0.0803877	0.189578	-0.961795
ENSMUSG00000018581	Dnah11	20	38	24	33	39	48	4.36883	4.5895	3.43895	3.33809	4.66509	3.23423	0.883389	0.933896	-0.052253
ENSMUSG00000018583	G3bp1	9	19	22	20	19	32	4.12728	4.8175	6.61795	4.24718	4.77129	4.52654	0.967474	0.984536	0.0183456
ENSMUSG00000018585	Atox1	6	7	10	30	24	46	34.0914	21.9907	37.2711	78.934	74.6733	80.6207	0.0018819	0.0094533	-1.55258
ENSMUSG00000018593	Sparc	17	26	16	31	16	37	22.7202	19.2125	14.0269	19.1855	11.7096	15.2532	0.897251	0.942744	0.054221
ENSMUSG00000018599	Mief2	0	3	4	1	0	1	0	2.02169	3.19805	0.56441	0	0.375959	0.204504	0.366737	2.27503
ENSMUSG00000018604	Tbx3	1	2	0	0	0	0	0.617002	0.682282	0	0	0	0	0.28033	NA	2.92936
ENSMUSG00000018651	Tada2a	0	0	0	1	0	2	0	0	0	0.661759	0	0.881608	0.610061	NA	-1.67116
ENSMUSG00000018659	Pnpo	1	0	0	0	1	2	1.19468	0	0	0	0.654202	0.737015	0.74384	NA	-0.815855
ENSMUSG00000018661	Cog1	262	538	467	455	369	587	204.667	232.367	239.3	164.591	157.846	141.442	0.00746583	0.0299775	0.348602
ENSMUSG00000018666	Cbx1	9	18	12	44	27	43	11.6387	12.8701	10.1794	26.349	19.1199	17.1524	0.0152662	0.0533042	-1.04744
ENSMUSG00000018669	Cdk5rap3	30	59	52	111	86	208	40.9854	44.5664	46.6005	70.2232	64.338	87.653	7.48296e-05	0.000569172	-0.949934
ENSMUSG00000018677	Slc25a39	57	113	72	136	103	187	103.984	113.977	86.1594	114.889	102.894	105.227	0.165036	0.316291	-0.288291
ENSMUSG00000018678	Sp2	5	14	12	5	4	9	5.03094	7.78851	7.92027	2.32969	2.20394	2.7933	0.057985	0.148792	1.31123
ENSMUSG00000018697	Aatf	7	26	16	53	56	80	10.8019	22.1831	16.1957	37.8727	47.3206	38.0791	6.86218e-05	0.000526442	-1.4757
ENSMUSG00000018698	Lhx1	1	5	3	2	1	0	0.799248	2.20952	1.57283	0.74022	0.437665	0	0.194172	0.354542	1.89208
ENSMUSG00000018707	Dync1h1	200	435	321	64	53	96	42.8658	51.5486	45.13	6.352	6.22039	6.34669	2.87812e-54	1.01393e-51	2.68811
ENSMUSG00000018727	Cpsf4l	1	1	3	0	1	2	2.23557	1.23605	4.39935	0	1.22419	1.37916	0.41979	0.596005	1.37365
ENSMUSG00000018733	Pex12	2	9	9	6	1	5	2.25277	5.60501	6.64981	3.12959	0.616805	1.73721	0.170066	0.322704	1.22839
ENSMUSG00000018736	Ndel1	3	6	4	7	1	6	3.87142	4.28102	3.38601	4.18308	0.706659	2.38834	0.634769	0.769693	0.449509
ENSMUSG00000018740	Slc25a35	3012	5354	4714	16216	14438	19909	2537.99	2494.37	2605.58	6327.45	6661.98	5174.64	9.6568e-41	1.7709e-38	-1.45657
ENSMUSG00000018750	Zbtb4	0	6	2	3	2	1	0	1.30552	0.51629	0.546707	0.430998	0.121389	0.632196	0.768189	0.653556
ENSMUSG00000018752	Tnfsfm13	0	1	0	2	0	0	0	0.760432	0	1.27377	0	0	0.878327	NA	-0.464792
ENSMUSG00000018761	Mpdu1	1	1	3	2	2	5	2.32695	1.28657	4.57919	2.1551	2.54846	3.58883	0.860817	0.921606	-0.229679
ENSMUSG00000018765	Fxr2	42	54	36	34	38	46	43.7493	31.1001	24.5982	16.4002	21.6753	14.78	0.0324455	0.0949188	0.69987
ENSMUSG00000018770	Atp5g3	6	11	12	19	25	51	21.3961	21.6882	28.0701	31.3752	48.8185	56.0982	0.0210644	0.0684606	-1.13603
ENSMUSG00000018776	Slc35g3	13	30	29	9	5	22	24.6976	31.5123	36.1401	7.91779	5.20167	12.8923	0.00124188	0.00663286	1.59536
ENSMUSG00000018796	Acsl1	34	94	65	37	26	33	18.4131	28.1464	23.0909	9.27896	7.7105	5.51261	3.41919e-06	3.40065e-05	1.46164
ENSMUSG00000018800	Abca5	3	3	5	5	1	10	1.12036	0.61945	1.22486	0.864684	0.204503	1.15195	0.870025	0.926492	0.159287
ENSMUSG00000018809	Smyd4	0	1	0	2	0	5	0	0.483243	0	0.809464	0	1.34798	0.380046	NA	-1.91154
ENSMUSG00000018819	Lsp1	1	0	0	1	0	1	1.15344	0	0	0.534125	0	0.355786	0.924948	NA	-0.256233
ENSMUSG00000018820	Zfyve27	2	4	7	2	2	10	1.09567	1.21159	2.51552	0.507376	0.599986	1.68984	0.566557	0.718453	0.560557
ENSMUSG00000018821	Avpi1	1	1	2	4	7	15	2.94435	1.62794	3.86278	5.4538	11.2862	13.6231	0.0573963	0.147662	-2.08148
ENSMUSG00000018822	Sfrp5	3	4	2	1	0	0	4.85354	3.57803	2.12249	0.749181	0	0	0.0339603	0.0983086	3.59321
ENSMUSG00000018830	Myh11	6	9	10	0	0	1	2.81622	2.33564	3.0789	0	0	0.144781	0.000312274	0.00204722	5.05098
ENSMUSG00000018841	Rad51d	3	5	1	4	3	12	2.59986	2.39578	0.568472	1.60524	1.42368	3.20779	0.667477	0.792016	-0.423083
ENSMUSG00000018844	Fndc8	2	16	7	4	2	9	2.83832	12.5545	6.51643	2.6287	1.55426	3.93976	0.135118	0.274604	1.24056
ENSMUSG00000018845	Unc45b	26	36	30	11	18	17	19.2489	14.7361	14.5691	3.77116	7.29737	3.8822	0.000370099	0.00236042	1.51728
ENSMUSG00000018846	Pank3	1	2	0	0	1	1	0.416744	0.460836	0	0	0.228208	0.128548	0.610464	NA	1.09651
ENSMUSG00000018848	Rars	2	2	7	9	7	8	2.91504	1.61173	6.69255	6.07444	5.58693	3.59666	0.468689	0.639847	-0.624884
ENSMUSG00000018849	Wwc1	1	0	1	0	0	1	0.678417	0	0.445016	0	0	0.209263	0.548736	NA	1.58998
ENSMUSG00000018858	Mrpl58	1	4	4	16	13	27	1.18409	2.61874	3.10689	8.77315	8.42927	9.86154	0.00423293	0.0188636	-2.1066
ENSMUSG00000018861	Fdxr	1	6	6	8	13	17	1.57798	5.2348	6.21058	5.84576	11.2333	8.27458	0.14927	0.295099	-1.08425
ENSMUSG00000018862	Otop3	1	1	1	0	0	0	1.26916	0.701719	0.832522	0	0	0	0.230636	NA	3.00036
ENSMUSG00000018865	Sult4a1	4	4	3	10	8	13	5.15972	2.85282	2.53844	5.97332	5.6509	5.17256	0.236073	0.405948	-0.927263
ENSMUSG00000018882	Mrpl45	6	8	7	18	14	35	7.58677	5.59297	5.80608	10.5397	9.69381	13.6511	0.0573525	0.147596	-1.07146
ENSMUSG00000018893	Mb	5	0	0	0	0	9	13.9217	0	0	0	0	7.72964	0.86414	0.923917	0.652121
ENSMUSG00000018899	Irf1	1	4	4	2	3	3	1.43909	3.18271	3.77597	1.33281	2.36413	1.3317	0.596939	0.740958	0.607457
ENSMUSG00000018900	Slc22a5	3	1	2	3	2	4	3.01166	0.55505	1.31703	1.39462	1.09945	1.23863	0.941358	0.967537	0.089308
ENSMUSG00000018906	P4ha2	0	2	0	2	0	1	0	1.11083	0	0.930355	0	0.309859	0.932059	NA	-0.204689
ENSMUSG00000018909	Arrb1	2	1	0	0	0	2	0.861641	0.238201	0	0	0	0.26578	0.49035	NA	1.54698
ENSMUSG00000018919	Tm4sf5	1	1	0	0	0	0	3.07391	1.69956	0	0	0	0	0.421056	NA	2.45927
ENSMUSG00000018920	Cxcl16	74	143	104	149	105	179	84.279	90.0473	77.6963	78.5821	65.4844	62.8834	0.662094	0.788073	0.085894
ENSMUSG00000018921	Pelp1	15	16	11	36	21	44	13.4232	7.91646	6.45708	14.9182	10.2907	12.1454	0.123087	0.256821	-0.677851
ENSMUSG00000018923	Med11	3	6	6	16	13	33	10.2236	11.3053	13.4127	25.2495	24.2599	34.6891	0.0200333	0.0657908	-1.46538
ENSMUSG00000018925	Heatr9	1	3	2	0	1	5	1.63942	2.7193	2.15079	0	0.897739	2.52845	0.645428	0.77701	0.680819
ENSMUSG00000018927	Ccl6	2	0	0	0	0	3	4.26931	0	0	0	0	1.97535	0.784711	NA	0.660561
ENSMUSG00000018931	Natd1	6	7	8	6	7	9	4.41336	2.84684	3.86	2.04371	2.81953	2.042	0.503357	0.667568	0.479239
ENSMUSG00000018932	Map2k3	6	10	6	10	6	13	8.39101	7.73232	5.50419	6.47608	4.59489	5.60792	0.816059	0.892786	0.15639
ENSMUSG00000018965	Ywhah	4	8	8	4	1	6	5.63761	6.23407	7.39613	2.61062	0.771784	2.60844	0.0973152	0.217816	1.45204
ENSMUSG00000018974	Sart3	23	40	35	67	57	70	15.8983	15.2873	15.8698	21.4461	21.5754	14.9251	0.109714	0.236554	-0.494897
ENSMUSG00000018995	Nars2	2	1	0	2	1	3	1.62727	0.449858	0	0.753543	0.445543	0.752914	0.867607	0.925396	-0.270901
ENSMUSG00000018999	Slc35b4	3	15	11	3	1	9	1.47477	4.077	3.54711	0.682925	0.269193	1.36471	0.0341832	0.0988115	1.73366
ENSMUSG00000019027	Dnah1	44	87	66	22	20	45	10.5074	11.4871	10.3387	2.43286	2.61538	3.31476	6.09404e-09	9.47514e-08	1.73756
ENSMUSG00000019039	Dalrd3	24	40	39	40	37	65	42.253	38.9362	45.0392	32.6104	35.6705	35.2984	0.791985	0.878256	0.0831114
ENSMUSG00000019054	Fis1	8	5	10	49	16	71	25.9401	8.96395	21.2697	73.5746	28.4095	71.0127	0.000268945	0.0017939	-1.89134
ENSMUSG00000019055	Plod1	3	3	4	1	3	1	2.25085	1.24449	1.96863	0.347435	1.23256	0.23143	0.227189	0.395602	1.45963
ENSMUSG00000019066	Rab3d	0	1	2	0	0	1	0	0.437356	1.03776	0	0	0.243996	0.453533	NA	1.88973
ENSMUSG00000019080	Mfsd3	2	8	5	5	5	9	2.73723	6.05366	4.4888	3.16884	3.74724	3.79943	0.858618	0.920477	0.148757
ENSMUSG00000019082	Slc25a22	0	3	0	0	1	0	0	0.91211	0	0	0.30112	0	0.526049	NA	1.70409
ENSMUSG00000019087	Atp6ap1	0	2	0	1	1	2	0	1.55282	0	0.650271	0.768963	0.866304	0.784464	NA	-0.582921
ENSMUSG00000019124	Scrn1	0	7	3	0	3	2	0	2.47338	1.25761	0	1.04985	0.394249	0.358625	0.540073	1.28308
ENSMUSG00000019132	BC005537	26	36	30	11	6	14	13.6641	10.4606	10.3421	2.67702	1.72672	2.26951	2.09525e-06	2.16347e-05	2.14618
ENSMUSG00000019139	Isyna1	65	136	121	317	249	435	104.282	120.637	127.339	235.507	218.754	215.268	1.65055e-11	3.51287e-10	-1.11699
ENSMUSG00000019143	Hars2	3	4	9	3	8	5	2.7643	2.03785	5.43984	1.28007	4.0366	1.42112	0.604439	0.746597	0.450191
ENSMUSG00000019173	Rab5c	14	20	17	43	34	74	21.8783	17.2808	17.4267	31.1175	29.0955	35.6708	0.00790219	0.0314654	-0.986752
ENSMUSG00000019178	Styxl1	2	19	7	26	15	39	3.72369	19.5589	8.54911	22.4164	15.2931	22.3977	0.0616572	0.155767	-1.04247
ENSMUSG00000019179	Mdh2	10	11	4	13	9	12	19.1401	11.6409	5.02209	11.5223	9.43297	7.0847	0.86692	0.92505	0.108675
ENSMUSG00000019188	H13	8	14	15	25	24	71	4.72545	4.57223	5.81198	6.83822	7.76292	12.9362	0.0170176	0.0579975	-1.0751
ENSMUSG00000019189	Rnf145	1	2	3	3	0	4	0.729451	0.806628	1.43548	1.01337	0	0.900018	0.767107	0.861564	0.411513
ENSMUSG00000019194	Scn1b	0	1	1	0	1	0	0	1.08046	1.28186	0	1.0701	0	0.633931	NA	1.29488
ENSMUSG00000019210	Atp6v1e1	4	8	12	22	15	45	4.19933	4.64362	8.26381	10.6953	8.62326	14.5723	0.0297961	0.0893351	-1.17541
ENSMUSG00000019214	Chtf18	4	8	17	16	15	30	3.2255	3.56677	8.9922	5.97458	6.62353	7.46198	0.354601	0.536365	-0.520678
ENSMUSG00000019232	Etnppl	1	0	1	0	2	1	0.687983	0	0.451291	0	0.753474	0.212213	0.994655	NA	-0.0140872
ENSMUSG00000019235	Rps6kl1	3	3	3	0	3	2	3.20087	1.76977	2.09966	0	1.75279	0.658222	0.28034	0.457672	1.37646
ENSMUSG00000019254	Ppp1r12c	27	53	41	76	68	156	27.8228	30.1968	27.7141	36.2661	38.3713	49.5858	0.00520494	0.0223975	-0.738794
ENSMUSG00000019256	Ahr	1	1	0	1	0	0	0.554057	0.306338	0	0.256569	0	0	0.57667	NA	1.46726
ENSMUSG00000019261	Map1s	3	11	9	4	6	12	1.98958	4.03349	3.91528	1.22843	2.17898	2.45481	0.424888	0.600568	0.587099
ENSMUSG00000019295	Tmem129	15	40	24	32	32	55	16.3043	24.0391	17.112	16.1069	19.0468	18.4404	0.819064	0.894721	-0.0821804
ENSMUSG00000019297	Nop9	15	43	22	66	53	95	12.482	19.7838	12.0087	25.4324	24.1507	24.3844	0.00391072	0.0176094	-0.91796
ENSMUSG00000019301	Hsd17b1	0	1	1	0	0	0	0	1.26928	1.50588	0	0	0	0.496669	NA	2.25777
ENSMUSG00000019302	Atp6v0a1	3	8	5	2	0	6	2.21569	3.26682	2.42236	0.684019	0	1.36689	0.115797	0.245709	1.65395
ENSMUSG00000019303	Psmc3ip	45	106	58	247	214	441	107.146	139.546	90.5882	272.34	279.022	323.891	3.47314e-16	1.19832e-14	-1.56869
ENSMUSG00000019312	Grb7	1	1	1	0	3	0	1.2824	0.709038	0.841205	0	2.10671	0	0.884508	NA	0.28092
ENSMUSG00000019320	Noxo1	48	94	84	59	67	84	65.9283	71.3847	75.6814	37.526	50.3925	35.5881	0.0161917	0.0557819	0.601854
ENSMUSG00000019326	Aoc3	1	0	0	0	1	0	0.699092	0	0	0	0.38282	0	0.864384	NA	0.520898
ENSMUSG00000019338	Zfp687	12	16	16	8	12	20	7.08273	5.2214	6.19468	2.18655	3.87848	3.6412	0.174245	0.328463	0.714823
ENSMUSG00000019362	D8Ertd738e	11	15	12	59	43	82	54.8912	41.3855	39.2799	136.336	117.5	126.217	6.42606e-06	6.13593e-05	-1.71941
ENSMUSG00000019370	Calm3	161	285	224	811	591	1439	216.113	211.518	197.234	504.11	434.414	595.815	1.62627e-30	1.55507e-28	-1.50118
ENSMUSG00000019373	Cops3	4	6	12	58	58	86	6.03022	5.00117	11.8668	40.4903	47.8809	39.9914	1.54637e-09	2.57799e-08	-2.6764
ENSMUSG00000019428	Fkbp8	27	37	38	142	129	252	46.1342	34.9549	42.5914	112.356	120.701	132.817	1.11826e-13	3.10584e-12	-1.78764
ENSMUSG00000019432	Ddx39b	12	18	15	14	24	35	12.9519	10.7416	10.6199	6.99726	14.1848	11.6524	0.752811	0.851669	-0.146945
ENSMUSG00000019433	Gipc1	3	2	2	5	4	9	6.05895	2.23333	2.64963	4.67623	4.42381	5.60678	0.473449	0.644047	-0.718304
ENSMUSG00000019437	Tlcd1	278	510	373	2259	2094	3984	294.976	299.198	259.615	1109.96	1216.69	1303.94	4.9855e-111	1.33482e-107	-2.29276
ENSMUSG00000019461	Plscr3	5	5	5	1	1	1	5.51868	3.05128	3.62005	0.511111	0.604402	0.340456	0.0179514	0.0602445	2.89305
ENSMUSG00000019464	Ptger1	54	95	77	49	57	72	35.3624	34.3968	33.0764	14.8591	20.4401	14.5437	0.000799297	0.00458056	0.854563
ENSMUSG00000019467	Arhgef25	1	1	5	1	1	4	1.19561	0.661052	3.92137	0.553653	0.654711	1.47518	0.517911	0.6798	0.88477
ENSMUSG00000019470	Xab2	22	27	42	20	19	52	15.3382	10.4079	19.2079	6.45699	7.25379	11.1828	0.107038	0.232806	0.631057
ENSMUSG00000019471	Cdc37	40	66	72	124	99	207	15.6612	14.2875	18.4917	22.4821	21.2257	24.9995	0.00149506	0.00777557	-0.708294
ENSMUSG00000019478	Rab4a	0	0	4	0	2	5	0	0	5.68392	0	2.37246	3.34098	0.928126	0.960311	-0.156921
ENSMUSG00000019487	Trip10	0	3	3	1	0	0	0	2.29258	2.71992	0.640037	0	0	0.164837	NA	2.83126
ENSMUSG00000019494	Cops6	10	22	13	66	35	115	17.2015	20.9236	14.6686	52.5726	32.9682	61.0182	8.89961e-06	8.25635e-05	-1.67378
ENSMUSG00000019505	Ubb	515	1073	799	2757	2123	4716	1056.08	1216.57	1074.77	2618.03	2383.96	2983.03	3.40973e-49	8.61247e-47	-1.45296
ENSMUSG00000019518	Ap4m1	335	548	517	543	478	646	295.993	267.71	299.644	222.17	231.273	176.061	0.068778	0.168756	0.253771
ENSMUSG00000019528	Gyg	1	0	0	1	1	1	1.59933	0	0	0.740605	0.875786	0.493324	0.676572	NA	-0.967922
ENSMUSG00000019539	Rcn3	1	2	0	0	0	0	2.10253	2.32499	0	0	0	0	0.28033	NA	2.92936
ENSMUSG00000019558	Slc6a8	1	0	1	1	1	2	0.775456	0	0.50867	0.359093	0.424637	0.47839	0.88024	NA	-0.292212
ENSMUSG00000019564	Arid3a	2	12	9	6	6	9	1.14677	3.80429	3.38506	1.59311	1.8839	1.59178	0.439512	0.613603	0.576541
ENSMUSG00000019577	Pdk4	0	2	1	0	1	1	0	0.97564	0.578751	0	0.48314	0.27215	0.667647	NA	0.953196
ENSMUSG00000019578	Ubxn6	491	912	794	903	699	1284	434.202	445.916	460.586	369.784	338.492	350.244	0.169288	0.321638	0.140355
ENSMUSG00000019579	Mydgf	13	21	14	69	58	145	23.3689	20.8718	16.5083	57.4372	57.0931	80.4003	2.09943e-08	3.00911e-07	-1.90705
ENSMUSG00000019590	Cyb561	3	0	1	1	0	2	3.36436	0	0.735633	0.519315	0	0.691842	0.452639	0.626043	1.36593
ENSMUSG00000019659	Ccdc12	33	57	48	150	92	227	88.2077	84.2393	84.1615	185.666	134.661	187.16	3.82877e-07	4.51318e-06	-1.1934
ENSMUSG00000019689	Fmc1	1	0	3	6	2	8	6.14781	0	12.0982	17.0813	6.73304	15.1707	0.284467	0.461588	-1.34078
ENSMUSG00000019699	Akt3	3	4	3	5	3	10	1.87968	1.3857	1.233	1.45072	1.02931	1.93267	0.813165	0.891186	-0.219428
ENSMUSG00000019710	Mrpl24	15	36	33	93	83	187	34.4351	45.694	49.6939	98.865	104.34	132.418	2.93071e-08	4.11252e-07	-1.55192
ENSMUSG00000019715	Gle1	16	12	12	5	6	16	12.2041	5.06074	6.00408	1.76606	2.5061	3.76444	0.0380428	0.107488	1.26258
ENSMUSG00000019726	Lyst	1	1	2	1	0	0	0.233207	0.12894	0.305951	0.107992	0	0	0.248696	NA	2.42223
ENSMUSG00000019731	Slc35e1	3	1	0	0	2	2	2.10397	0.387763	0	0	0.768086	0.432658	0.662789	0.788111	0.74283
ENSMUSG00000019732	Calr3	6	16	11	11	6	12	10.4259	15.372	12.5382	8.85126	5.70919	6.4319	0.261376	0.4358	0.687105
ENSMUSG00000019734	Tmc4	0	5	2	3	2	3	0	3.67871	1.74577	1.84863	1.45737	1.23139	0.8992	0.944066	0.165196
ENSMUSG00000019738	Polr2i	24	48	25	103	90	203	90.0778	99.6082	61.5497	179.017	184.974	235.016	5.06663e-08	6.87203e-07	-1.46186
ENSMUSG00000019761	Krt10	3	6	2	4	0	4	4.40388	4.86981	1.92585	2.71909	0	1.81121	0.358174	0.539765	1.05543
ENSMUSG00000019763	Rmnd1	2	8	8	1	2	3	1.95853	4.33148	5.13888	0.45347	1.07248	0.906183	0.0454003	0.123281	2.07218
ENSMUSG00000019767	Ccdc170	1	0	1	0	0	0	0.917584	0	0.601901	0	0	0	0.388892	NA	2.56052
ENSMUSG00000019777	Hdac2	4	26	10	16	8	24	3.78327	13.5965	6.20421	7.00772	4.14341	7.00187	0.71049	0.82072	0.213898
ENSMUSG00000019782	Rwdd1	5	7	9	34	32	56	14.1005	10.9146	16.6489	44.401	49.4168	48.7133	4.62199e-05	0.00037095	-1.98763
ENSMUSG00000019790	Stxbp5	2	4	2	6	2	12	0.696636	0.770341	0.456967	0.96778	0.381476	1.2893	0.490178	0.657187	-0.685702
ENSMUSG00000019791	Hint3	0	0	1	20	10	13	0	0	0.824691	11.6437	6.8845	5.04139	0.000445135	0.00277164	-4.81027
ENSMUSG00000019792	Trmt11	0	0	0	0	1	2	0	0	0	0	0.713548	0.803874	0.577031	NA	-1.7699
ENSMUSG00000019794	Katna1	4	4	4	7	8	14	6.92711	3.83	4.54393	5.61358	7.58653	7.47852	0.382823	0.56304	-0.681862
ENSMUSG00000019795	Pcmt1	31	50	36	113	83	182	34.5633	30.8227	26.3291	58.3421	50.6749	62.5922	6.65604e-06	6.34406e-05	-1.12273
ENSMUSG00000019796	Lrp11	2	5	1	3	1	3	1.81566	2.50969	0.595502	1.26117	0.497124	0.840079	0.567663	0.719087	0.71005
ENSMUSG00000019797	1700021F05Rik	4	8	5	45	28	85	4.3264	4.78414	3.54745	22.5387	16.5839	28.3583	2.09549e-07	2.58786e-06	-2.62019
ENSMUSG00000019802	Sec63	25	28	38	42	33	72	12.74	7.88923	12.7026	9.91124	9.20882	11.3177	0.781998	0.872	-0.092844
ENSMUSG00000019803	Nr2e1	1	1	0	0	0	0	0.93574	0.517371	0	0	0	0	0.421056	NA	2.45927
ENSMUSG00000019804	Snx3	30	65	40	36	38	72	65.8224	78.852	57.5694	36.5767	45.6559	48.7282	0.156309	0.304321	0.42663
ENSMUSG00000019808	Adat2	14	45	22	68	55	116	29.3552	52.1694	30.2593	66.026	63.151	75.0257	0.000961056	0.00535622	-1.04301
ENSMUSG00000019809	Pex3	5	9	9	25	14	47	5.19416	5.16934	6.13292	12.0264	7.96406	15.0605	0.0152001	0.0531429	-1.2963
ENSMUSG00000019810	Fuca2	2	4	1	1	0	3	1.07086	1.18416	0.351223	0.247943	0	0.495473	0.321739	0.501586	1.49068
ENSMUSG00000019813	Cep57l1	5	10	5	13	5	21	6.81576	7.53687	4.47088	8.2061	3.73229	8.82996	0.587265	0.734465	-0.364938
ENSMUSG00000019814	Ltv1	7	16	5	17	15	30	9.36758	11.8385	4.38914	10.5348	10.9921	12.3836	0.266816	0.441734	-0.6111
ENSMUSG00000019817	Plagl1	2	2	1	0	1	0	1.16879	0.646222	0.38334	0	0.320012	0	0.153985	NA	2.77904
ENSMUSG00000019818	Cd164	15	19	15	12	13	29	15.7798	11.0512	10.351	5.84576	7.48884	9.4103	0.327241	0.507034	0.471818
ENSMUSG00000019820	Utrn	2	3	2	0	0	0	0.496512	0.411783	0.325694	0	0	0	0.0271375	0.082886	4.1807
ENSMUSG00000019822	Smpd2	1	1	1	1	2	3	0.7407	0.409534	0.485872	0.342998	0.81121	0.685424	0.795655	0.880401	-0.412458
ENSMUSG00000019826	Zbtb24	1	7	3	1	3	8	1.08084	4.18318	2.12697	0.500507	1.77559	2.66714	0.705239	0.81691	0.408209
ENSMUSG00000019831	Wasf1	0	2	1	2	0	2	0	1.25014	0.741585	1.04703	0	0.69744	0.974867	NA	0.0616809
ENSMUSG00000019834	Slc22a16	33	71	49	92	65	142	44.7064	53.1816	43.5443	57.7156	48.2203	59.3389	0.0871682	0.201263	-0.422899
ENSMUSG00000019836	Amd-ps4	0	1	1	0	0	0	0	1.69448	2.01034	0	0	0	0.496669	NA	2.25777
ENSMUSG00000019837	Gtf3c6	0	1	1	15	7	18	0	0.672828	0.798246	8.45275	4.66462	6.75655	0.00226659	0.0111105	-3.78564
ENSMUSG00000019841	Rev3l	2	9	7	1	3	2	0.569822	1.41775	1.30824	0.131935	0.468049	0.175766	0.0548792	0.142733	1.98693
ENSMUSG00000019842	Traf3ip2	11	14	16	4	3	2	11.7938	8.29923	11.2528	1.98597	1.76135	0.661437	0.000266527	0.00177955	2.69758
ENSMUSG00000019843	Fyn	0	3	4	3	1	0	0	1.43141	2.26431	1.19886	0.472561	0	0.494759	0.660683	1.06599
ENSMUSG00000019845	Tube1	1	1	1	1	3	3	0.733279	0.40543	0.481004	0.339562	1.20462	0.678556	0.65401	0.782743	-0.688109
ENSMUSG00000019846	Lama4	0	3	1	2	2	0	0	0.843317	0.333505	0.470871	0.556818	0	0.935676	0.964648	0.143774
ENSMUSG00000019849	Prep	0	4	0	4	3	10	0	0.621811	0	0.520788	0.461884	0.867254	0.222805	0.389843	-1.61598
ENSMUSG00000019850	Tnfaip3	2	1	2	1	0	0	0.991743	0.274168	0.650547	0.229625	0	0	0.147356	NA	2.81936
ENSMUSG00000019851	Perp	3	0	0	0	0	2	4.72424	0	0	0	0	0.971485	0.44451	NA	1.75875
ENSMUSG00000019852	Arfgef3	1	3	3	0	1	1	0.210845	0.349729	0.414919	0	0.115458	0.0650366	0.172055	0.32505	2.29702
ENSMUSG00000019853	Hebp2	0	0	1	1	0	0	0	0	0.795412	0.561516	0	0	0.877677	NA	0.519449
ENSMUSG00000019854	Reps1	6	11	6	9	7	16	5.93418	6.01519	3.8926	4.12194	3.79113	4.88118	0.89065	0.938791	0.089863
ENSMUSG00000019856	Fam184a	15	19	12	14	16	23	11.0731	7.75498	5.81086	4.78583	6.46786	5.23725	0.467879	0.639315	0.354551
ENSMUSG00000019857	Asf1a	12	28	19	25	18	39	16.7591	21.621	17.4062	16.1681	13.7659	16.8008	0.882943	0.933772	0.0610453
ENSMUSG00000019861	Gopc	2	17	6	6	8	10	1.05091	4.93891	2.06807	1.45994	2.3019	1.6208	0.544002	0.700669	0.448964
ENSMUSG00000019863	Qrsl1	1	5	3	3	6	6	1.34232	3.71084	2.64153	1.86477	4.41029	2.48429	0.754498	0.852803	-0.316111
ENSMUSG00000019864	Rtn4ip1	1	2	1	0	2	2	1.03117	1.14026	0.676407	0	1.12933	0.636142	0.763734	0.858725	0.505564
ENSMUSG00000019865	Nmbr	0	1	1	1	2	7	0	1.06289	1.26102	0.890208	2.10539	4.15083	0.315799	0.495445	-1.6949
ENSMUSG00000019866	Crybg1	4	5	7	1	0	0	1.63397	1.12928	1.87569	0.189162	0	0	0.00332034	0.0153921	4.41603
ENSMUSG00000019868	Vta1	1	0	1	2	2	5	1.5572	0	1.02146	1.44219	1.70543	2.40164	0.372208	0.552592	-1.45868
ENSMUSG00000019872	Smpdl3a	1	5	4	10	15	27	1.56752	4.33341	4.11294	7.25876	12.8755	13.0549	0.0125516	0.0455978	-1.85702
ENSMUSG00000019873	Reep3	4	3	7	1	2	2	2.26439	0.938986	2.59937	0.262144	0.619986	0.349234	0.0648633	0.161189	2.058
ENSMUSG00000019876	Pkib	5	14	18	6	1	13	2.89064	4.47506	6.82615	1.60629	0.316581	2.31826	0.0329161	0.0958972	1.50595
ENSMUSG00000019877	Serinc1	2	4	2	3	2	6	2.13466	2.36051	1.40026	1.48275	1.16893	1.97535	0.909403	0.949328	0.125596
ENSMUSG00000019878	Hsf2	2	2	1	4	0	2	1.35803	0.750857	0.44541	1.25774	0	0.418895	0.815885	0.892777	0.342115
ENSMUSG00000019883	Echdc1	167	325	251	257	216	312	133.128	143.246	131.252	94.8716	94.2905	76.7191	0.0063024	0.0261694	0.42067
ENSMUSG00000019888	Mgat4c	0	0	0	0	2	2	0	0	0	0	0.871704	0.491025	0.395252	NA	-2.31809
ENSMUSG00000019889	Ptprk	1	0	0	1	0	0	0.497637	0	0	0.230442	0	0	0.867296	NA	0.520574
ENSMUSG00000019891	Dcbld1	1	0	2	0	0	0	0.632621	0	0.829952	0	0	0	0.239519	NA	3.07393
ENSMUSG00000019892	Lrriq1	22	28	29	16	15	23	12.9254	9.09553	11.1764	4.35304	4.82586	4.16818	0.00782778	0.0312062	1.10707
ENSMUSG00000019897	Ccdc59	3	7	5	5	3	7	2.13763	2.75775	2.33701	1.64979	1.17056	1.53852	0.536988	0.695027	0.534602
ENSMUSG00000019899	Lama2	15	26	18	19	15	23	4.79598	4.59628	3.77519	2.81313	2.62627	2.26835	0.197052	0.358221	0.572704
ENSMUSG00000019906	Lin7a	17	42	29	74	46	133	22.1144	30.2081	24.746	44.5767	32.7677	53.3671	0.00184133	0.00927735	-0.954087
ENSMUSG00000019907	Ppp1r12a	12	27	13	16	14	26	7.28126	9.05808	5.17426	4.49567	4.65173	4.86625	0.373774	0.55406	0.418834
ENSMUSG00000019916	P4ha1	0	1	0	0	0	2	0	0.420372	0	0	0	0.469042	0.9915	NA	-0.0356578
ENSMUSG00000019917	2024-09-10	17	32	24	81	68	131	20.6384	21.4795	19.1125	45.5367	45.2061	49.0562	2.10867e-06	2.17144e-05	-1.39376
ENSMUSG00000019920	Lims1	7	5	6	2	1	6	4.94538	1.95307	2.78056	0.654306	0.386868	1.30752	0.0656147	0.162599	1.73013
ENSMUSG00000019923	Zwint	4	7	6	5	6	22	4.59478	4.4458	4.52101	2.65965	3.77413	7.79511	0.6868	0.80573	-0.298361
ENSMUSG00000019929	Dcn	3	0	1	1	1	5	1.96541	0	0.429746	0.303377	0.358751	1.01041	0.931582	0.962276	0.130472
ENSMUSG00000019932	Kera	1	0	0	0	1	1	1.3482	0	0	0	0.738272	0.415864	0.897807	NA	-0.343385
ENSMUSG00000019935	Slc17a8	0	1	1	0	1	1	0	0.38141	0.452506	0	0.377752	0.212785	0.855357	NA	0.440907
ENSMUSG00000019936	Epyc	0	0	2	6	2	8	0	0	1.58832	3.36379	1.32592	2.98754	0.111779	0.239959	-2.39385
ENSMUSG00000019942	Cdk1	3	12	5	24	23	47	2.10782	4.66166	2.30442	7.8086	8.84914	10.186	0.00157325	0.00813482	-1.71396
ENSMUSG00000019943	Atp2b1	3	0	1	1	2	3	1.29337	0	0.282801	0.199641	0.472163	0.398949	0.890106	0.938631	0.208818
ENSMUSG00000019944	Rhobtb1	4	16	5	16	11	24	2.78056	6.14949	2.27993	5.1504	4.18722	5.1461	0.374139	0.554356	-0.536743
ENSMUSG00000019945	Cabcoco1	26	47	36	130	80	214	63.3293	63.296	57.5192	146.63	106.704	160.783	7.28992e-08	9.62427e-07	-1.37885
ENSMUSG00000019947	Arid5b	1	3	3	1	1	2	0.405475	0.672562	0.79793	0.187765	0.222037	0.250144	0.351858	0.533505	1.32768
ENSMUSG00000019948	Actr6	7	3	8	10	21	21	12.6201	2.99044	9.46097	8.34864	20.7322	11.6783	0.14445	0.287889	-0.958987
ENSMUSG00000019951	Uhrf1bp1l	16	27	22	10	3	19	7.62756	7.11666	6.87967	2.20757	0.783155	2.79392	0.00143106	0.0074893	1.64671
ENSMUSG00000019952	Poc1b	9	18	12	14	13	21	8.02121	8.86986	7.01549	5.77797	6.34456	5.77314	0.665479	0.790339	0.222364
ENSMUSG00000019960	Dusp6	2	1	0	0	0	0	2.19879	0.607856	0	0	0	0	0.215959	NA	3.15375
ENSMUSG00000019961	Tmpo	9	15	7	28	25	44	6.22949	5.74048	3.17824	8.97465	9.47569	9.39416	0.0191182	0.0634602	-1.10114
ENSMUSG00000019969	Psen1	40	87	75	52	41	97	40.6736	48.9124	50.0257	24.4853	22.8295	30.4242	0.0124429	0.0453013	0.643939
ENSMUSG00000019970	Sgk1	2	0	1	0	2	2	1.98573	0	0.651282	0	1.08738	0.612512	0.857488	0.919733	0.32502
ENSMUSG00000019971	Cep290	82	161	122	88	79	133	30.6979	33.3248	29.9594	15.2555	16.1951	15.3582	4.18301e-05	0.000339794	0.809576
ENSMUSG00000019975	Ikbip	0	1	2	1	2	2	0	0.525855	1.24775	0.440422	1.04162	0.586738	0.856749	NA	-0.312482
ENSMUSG00000019977	Hbs1l	21	47	30	34	20	67	23.1121	28.5999	21.6581	17.328	12.0534	22.7452	0.42592	0.601709	0.280753
ENSMUSG00000019978	Epb41l2	52	114	70	22	16	43	36.4522	44.1848	32.1883	7.14156	6.14189	9.2979	1.85883e-12	4.49986e-11	2.09869
ENSMUSG00000019984	Med23	5	5	5	5	1	5	3.01482	1.66689	1.97761	1.39608	0.330181	0.929942	0.250919	0.424389	1.07275
ENSMUSG00000019986	Ahi1	69	149	94	61	52	98	43.7228	52.2027	39.0721	17.8994	18.0436	19.1549	1.14964e-06	1.24215e-05	1.09359
ENSMUSG00000019987	Arg1	2	4	1	0	0	1	4.16236	4.60275	1.36518	0	0	0.641956	0.0842836	0.196432	3.19254
ENSMUSG00000019988	Nedd1	4	2	3	7	10	11	3.47924	0.961836	1.71169	2.8195	4.76305	2.95129	0.211599	0.375777	-1.06195
ENSMUSG00000019989	Enpp3	0	0	0	2	1	1	0	0	0	0.669383	0.395782	0.222941	0.346492	NA	-2.3746
ENSMUSG00000019992	Mtfr2	0	1	1	1	0	1	0	0.853624	1.01274	0.714939	0	0.476228	0.8327	NA	0.518472
ENSMUSG00000019996	Map7	165	281	255	169	118	178	119.284	112.318	120.925	56.5762	46.7133	39.6929	2.28414e-10	4.1546e-09	1.10617
ENSMUSG00000019997	Ctgf	1	1	0	1	1	1	1.2345	0.682556	0	0.571664	0.676008	0.380791	0.983197	NA	-0.0433642
ENSMUSG00000019998	Stx7	1	1	1	0	0	4	0.894878	0.494779	0.587007	0	0	1.10413	0.803602	NA	0.495291
ENSMUSG00000020003	Pex7	1	3	3	3	1	1	0.379541	0.629546	0.746895	0.527266	0.207836	0.117072	0.50686	0.67082	0.90395
ENSMUSG00000020009	Ifngr1	0	3	1	1	0	3	0	2.41415	0.95472	0.673979	0	1.34683	0.767754	NA	0.558037
ENSMUSG00000020014	Cfap54	9	19	11	7	6	17	2.79361	3.2608	2.23973	1.00617	1.01985	1.62768	0.101852	0.225036	0.959018
ENSMUSG00000020015	Cdk17	3	12	2	2	3	7	2.55096	5.64171	1.11556	0.78752	1.3969	1.83601	0.287501	0.464604	1.01188
ENSMUSG00000020017	Hal	2	2	0	1	0	0	1.15582	0.639054	0	0.267615	0	0	0.251231	NA	2.48151
ENSMUSG00000020018	Snrpf	286	515	436	179	162	281	1021.07	1016.58	1021.06	295.931	316.711	309.449	1.25264e-30	1.21515e-28	1.53061
ENSMUSG00000020019	Ntn4	2	2	0	0	2	1	1.68618	0.93229	0	0	0.923347	0.260057	0.606111	0.747628	0.930243
ENSMUSG00000020020	Usp44	9	15	19	10	5	12	9.39075	8.65359	13.0044	4.83178	2.85686	3.8622	0.034356	0.0991214	1.22491
ENSMUSG00000020021	Fgd6	4	16	28	4	3	8	1.52855	3.38054	7.01869	0.707828	0.62777	0.942983	0.00165446	0.00847292	2.20121
ENSMUSG00000020022	Ndufa12	17	42	26	126	102	187	37.703	51.502	37.8251	129.404	123.876	127.928	2.14543e-11	4.5017e-10	-1.76698
ENSMUSG00000020023	Tmcc3	1	2	1	1	5	4	0.55586	0.614671	0.364624	0.257404	1.52194	0.685837	0.520213	0.681618	-0.867424
ENSMUSG00000020024	Cep83	30	46	41	36	31	60	23.585	19.9949	21.1435	13.1059	13.3455	14.5499	0.152613	0.299765	0.445838
ENSMUSG00000020027	Socs2	1	1	3	0	1	1	0.724636	0.400652	1.426	0	0.396808	0.223519	0.301482	NA	1.88017
ENSMUSG00000020029	Nudt4	117	256	189	287	240	467	112.04	135.542	118.721	127.267	125.851	137.942	0.0482049	0.128678	-0.289682
ENSMUSG00000020032	Nuak1	3	3	1	13	6	10	1.65918	0.917361	0.362787	3.32939	1.81712	1.70595	0.0984902	0.219638	-1.50506
ENSMUSG00000020033	4930463O16Rik	1	2	1	1	0	3	1.47218	1.62794	0.965694	0.681726	0	1.36231	0.685679	NA	0.704262
ENSMUSG00000020034	Tcp11l2	2	6	2	0	3	1	2.25608	3.74216	1.4799	0	1.85313	0.347952	0.212681	0.377207	1.67193
ENSMUSG00000020037	Rfx4	10	14	15	12	13	21	8.69809	6.73285	8.55844	4.83342	6.19196	5.63428	0.540576	0.69832	0.317705
ENSMUSG00000020038	Cry1	11	19	10	14	11	21	11.1741	10.6714	6.66348	6.58566	6.11893	6.58016	0.503821	0.667919	0.34806
ENSMUSG00000020044	Timp3	5	3	2	0	5	1	3.25488	1.07977	0.854032	0	1.78236	0.200798	0.327848	0.507739	1.21056
ENSMUSG00000020048	Hsp90b1	162	276	227	475	377	718	154.554	145.587	142.06	209.85	196.955	211.293	8.17186e-08	1.07147e-06	-0.689742
ENSMUSG00000020051	Pah	0	1	0	0	0	2	0	0.793448	0	0	0	0.885312	0.9915	NA	-0.0356578
ENSMUSG00000020053	Igf1	1	1	0	6	1	10	0.435891	0.241005	0	1.2111	0.238693	1.34454	0.107765	0.233832	-2.39428
ENSMUSG00000020056	Washc3	11	15	13	71	46	111	11.8725	8.95136	9.20393	35.4861	27.1875	36.9546	8.14462e-08	1.06894e-06	-1.9642
ENSMUSG00000020057	Dram1	3	3	0	1	1	1	3.28526	1.81642	0	0.507105	0.599665	0.337787	0.319705	0.499716	1.58367
ENSMUSG00000020059	Sycp3	22	27	18	107	71	153	57.8494	39.2543	31.0476	130.289	102.234	124.097	8.8594e-09	1.35235e-07	-1.72471
ENSMUSG00000020061	Mybpc1	0	0	1	1	1	1	0	0	0.514118	0.362938	0.429184	0.241757	0.68638	NA	-0.970155
ENSMUSG00000020062	Slc5a8	1	2	1	0	0	0	0.57661	0.637616	0.378235	0	0	0	0.14745	NA	3.34067
ENSMUSG00000020063	Sirt1	4	5	5	5	0	13	2.77554	1.91824	2.27581	1.60659	0	2.78244	0.677947	0.799595	0.395288
ENSMUSG00000020064	Herc4	14	31	25	15	11	36	10.9951	13.461	12.8792	5.4552	4.73068	8.72103	0.0795895	0.188544	0.765086
ENSMUSG00000020067	Mypn	1	1	3	5	4	8	0.585952	0.323973	1.15309	1.35669	1.28346	1.44593	0.287694	0.464714	-1.19102
ENSMUSG00000020069	Hnrnph3	15	24	21	27	28	48	20.8353	18.4318	19.1341	17.3669	21.2975	20.5658	0.555283	0.709446	-0.228788
ENSMUSG00000020070	Rufy2	34	63	43	11	10	8	23.2147	23.7833	19.259	3.47798	3.73892	1.68489	6.22376e-11	1.238e-09	2.75633
ENSMUSG00000020072	Pbld2	0	2	0	0	1	1	0	1.53668	0	0	0.760968	0.428648	0.895267	NA	0.342278
ENSMUSG00000020074	Ccar1	26	46	32	35	38	76	18.3643	17.9641	14.8262	11.4477	14.6976	16.5581	0.87953	0.931601	0.0482817
ENSMUSG00000020075	Ddx21	22	36	26	28	31	63	14.3215	12.9573	11.1024	8.44058	11.0506	12.6503	0.912842	0.95136	0.0384228
ENSMUSG00000020076	Ddx50	11	19	18	12	15	19	8.17726	7.80937	8.77742	4.13091	6.10615	4.35676	0.243638	0.415541	0.575705
ENSMUSG00000020077	Srgn	1	0	1	1	0	1	1.77991	0	1.16756	0.824229	0	0.549027	0.742176	NA	0.764449
ENSMUSG00000020078	Vps26a	46	79	53	84	56	117	52.1385	49.508	39.4054	44.0889	34.7576	40.9055	0.923931	0.957994	0.0236422
ENSMUSG00000020079	Supv3l1	5	6	3	6	4	9	5.90228	3.91605	2.32301	3.27982	2.58565	3.27708	0.849271	0.914138	0.158422
ENSMUSG00000020083	Fam241b	0	1	0	0	1	4	0	0.960749	0	0	0.951532	2.14397	0.547371	NA	-1.43837
ENSMUSG00000020085	Aifm2	6	11	8	22	22	26	5.97649	6.05807	5.22714	10.1477	11.9999	7.98846	0.0600981	0.152895	-0.998289
ENSMUSG00000020086	H2afy2	5	6	5	5	6	16	7.06645	4.68845	4.63533	3.27228	4.64348	6.97504	0.883235	0.933881	-0.111221
ENSMUSG00000020087	Tysnd1	4	9	4	21	12	29	5.37866	6.6912	3.5282	13.0762	8.83601	12.0284	0.0309364	0.0919508	-1.32221
ENSMUSG00000020088	Sar1a	8	13	8	28	28	41	9.41112	8.45555	6.17335	15.2531	18.0372	14.8775	0.0100432	0.0383917	-1.21789
ENSMUSG00000020089	Ppa1	6	10	6	20	14	25	12.8795	11.8685	8.44847	19.8805	16.4565	16.5532	0.11881	0.250473	-0.887783
ENSMUSG00000020091	Eif4ebp2	8	4	5	6	3	6	4.2516	1.17536	1.74306	1.4766	0.873061	0.983578	0.319879	0.499806	0.836394
ENSMUSG00000020092	Pald1	0	1	0	0	1	3	0	0.396909	0	0	0.393102	0.664294	0.643309	NA	-1.16061
ENSMUSG00000020096	Tbata	7	31	18	9	6	16	14.2877	34.9844	24.1	8.50663	6.70622	10.0735	0.0139922	0.0496853	1.35155
ENSMUSG00000020097	Sgpl1	1	1	0	1	0	1	0.704863	0.389719	0	0.326403	0	0.21742	0.776297	NA	0.670371
ENSMUSG00000020100	Slc29a3	1	1	2	1	2	0	0.586623	0.324344	0.769606	0.271649	0.642466	0	0.659982	0.786958	0.762785
ENSMUSG00000020101	Vsir	5	2	1	1	0	0	3.17159	0.70143	0.416089	0.293736	0	0	0.0389264	0.109316	3.59019
ENSMUSG00000020102	Slc16a7	15	22	21	19	14	25	4.19894	3.40501	3.85609	2.46293	2.14604	2.15866	0.213332	0.377961	0.55112
ENSMUSG00000020107	Anapc16	3	6	0	8	6	18	3.74258	4.13855	0	4.62157	4.09885	6.92656	0.168597	0.320916	-1.23025
ENSMUSG00000020108	Ddit4	0	1	0	2	1	4	0	0.968413	0	1.62216	0.959123	2.16107	0.311508	NA	-2.03429
ENSMUSG00000020109	Dnajb12	9	17	10	17	15	29	9.01145	9.41127	6.56798	7.88226	8.2244	8.95665	0.670227	0.793801	-0.213082
ENSMUSG00000020111	Micu1	2	5	3	4	6	16	1.30832	1.80843	1.28732	1.2117	2.1493	3.2285	0.375274	0.555438	-0.78037
ENSMUSG00000020114	Cand1	56	77	72	29	24	53	22.1657	16.8512	18.6941	5.31546	5.20194	6.4709	6.4564e-08	8.62594e-07	1.54112
ENSMUSG00000020115	Tbk1	2	1	2	1	4	1	2.03301	0.562025	1.33358	0.470715	2.22654	0.313548	0.895015	0.941429	0.184495
ENSMUSG00000020116	Pno1	5	35	18	34	28	46	9.95436	38.5264	23.5069	31.3452	30.5255	28.2486	0.285412	0.462343	-0.464844
ENSMUSG00000020121	Srgap1	8	14	8	4	8	8	3.15799	3.05559	2.07152	0.731189	1.7293	0.974105	0.109563	0.236498	1.08649
ENSMUSG00000020122	Egfr	3	3	0	0	0	3	0.903381	0.49948	0	0	0	0.278655	0.287667	0.464714	1.90182
ENSMUSG00000020124	Usp15	29	50	34	66	37	105	7.73477	7.37338	5.94851	8.1516	5.40396	8.63842	0.322283	0.502187	-0.294681
ENSMUSG00000020128	Vps54	0	4	1	3	4	3	0	1.57258	0.466428	0.987816	1.55749	0.657994	0.597166	0.740995	-0.705949
ENSMUSG00000020130	Tbc1d15	14	20	19	35	30	44	11.4698	9.05951	10.2108	13.2784	13.4589	11.1193	0.196716	0.357658	-0.510449
ENSMUSG00000020131	Pcsk4	19	37	30	48	52	74	21.0693	22.6854	21.8222	24.6484	31.5763	25.3119	0.112645	0.241045	-0.50576
ENSMUSG00000020132	Rab21	9	14	10	10	14	19	6.01155	5.17034	4.38151	3.0931	5.12074	3.91465	0.782908	0.872744	0.152744
ENSMUSG00000020133	2310011J03Rik	1	6	3	8	10	17	1.8641	6.18398	3.66835	6.90573	10.2078	9.77494	0.103548	0.227505	-1.32287
ENSMUSG00000020134	Peli1	1	1	0	4	0	2	0.830112	0.45897	0	1.53761	0	0.512109	0.602691	NA	-0.983742
ENSMUSG00000020135	Apc2	1	0	1	1	1	2	0.335104	0	0.219816	0.155177	0.183502	0.20673	0.88024	NA	-0.292212
ENSMUSG00000020137	Thap2	0	1	0	0	1	2	0	0.341965	0	0	0.338684	0.381557	0.759932	NA	-0.813248
ENSMUSG00000020140	Lgr5	30	45	51	32	18	35	19.24	15.9567	21.4552	9.50348	6.32145	6.92383	0.0011955	0.00643452	1.11492
ENSMUSG00000020143	Dock2	360	647	574	2558	2195	3510	172.664	171.574	180.589	568.133	576.495	519.281	5.56238e-73	3.91914e-70	-1.86777
ENSMUSG00000020149	Rab1	9	32	10	4	6	15	9.78605	19.2381	7.13254	2.01407	3.57254	5.03097	0.0111426	0.0415735	1.5563
ENSMUSG00000020150	Gamt	0	3	2	3	3	6	0	5.16062	4.08172	4.3222	5.11112	5.75811	0.526575	0.686861	-0.803478
ENSMUSG00000020151	Ptprr	902	1508	1345	1590	1371	1815	766.141	708.191	749.383	625.387	637.676	475.526	0.233552	0.403297	0.149541
ENSMUSG00000020152	Actr2	0	2	4	4	4	3	0	0.936141	2.22128	1.5681	1.85432	0.783395	0.68285	0.803102	-0.502023
ENSMUSG00000020153	Ndufs7	2	5	8	37	24	45	6.25413	8.64478	16.4099	53.5782	41.0969	43.4055	4.20996e-05	0.000341775	-2.29938
ENSMUSG00000020154	Ptprb	6	8	7	3	3	0	1.54844	1.14151	1.185	0.35852	0.42396	0	0.023923	0.0755858	2.21932
ENSMUSG00000020155	Kcnmb1	0	1	0	2	1	1	0	0.405527	0	0.679286	0.401637	0.226239	0.533171	NA	-1.40707
ENSMUSG00000020156	Mum1	118	232	206	187	171	324	45.7577	49.7413	52.3996	33.5794	36.311	38.7545	0.116306	0.246437	0.247457
ENSMUSG00000020160	Meis1	1	1	0	0	1	0	0.406978	0.225018	0	0	0.22286	0	0.572084	NA	1.46571
ENSMUSG00000020163	Uqcr11	9	33	18	116	88	166	45.7275	92.7035	59.9911	272.925	244.838	260.159	2.54131e-12	5.98953e-11	-2.12084
ENSMUSG00000020164	Kcnmb4os1	181	281	229	804	704	1218	675.215	579.585	560.374	1388.89	1438.13	1401.54	1.21217e-31	1.28788e-29	-1.4326
ENSMUSG00000020166	Cnot2	13	13	11	29	22	42	13.5231	7.47693	7.50594	13.9695	12.5319	13.4765	0.102477	0.226043	-0.739997
ENSMUSG00000020167	Tcf3	5	11	4	4	4	6	5.21001	6.33736	2.73406	1.93009	2.28239	1.92848	0.21228	0.376752	1.02214
ENSMUSG00000020170	Frs2	2	9	5	1	2	1	0.957603	2.38257	1.57038	0.22172	0.52438	0.14769	0.0405223	0.112686	2.38101
ENSMUSG00000020171	Yeats4	23	34	29	66	67	114	52.8005	43.1555	43.6704	70.1622	84.2259	80.7254	0.000941543	0.00526137	-0.968908
ENSMUSG00000020175	Rab36	4	3	0	4	2	6	3.73614	1.54928	0	1.7301	1.02295	1.72866	0.944984	0.969684	-0.0801601
ENSMUSG00000020176	Grb10	4	6	11	0	2	4	2.42949	2.0149	4.38254	0	0.665189	0.749393	0.0173352	0.0588255	2.41298
ENSMUSG00000020177	9530003J23Rik	2	0	1	0	0	1	4.98606	0	1.63534	0	0	0.768994	0.332296	NA	2.2466
ENSMUSG00000020180	Snrpd3	20	29	16	46	40	85	20.2497	16.2343	10.6264	21.5673	22.1773	26.5462	0.0203034	0.0665039	-0.81155
ENSMUSG00000020183	Cpm	1	4	7	0	0	0	0.591705	1.30862	2.71696	0	0	0	0.00405047	0.0181471	4.87988
ENSMUSG00000020184	Mdm2	26	58	43	18	9	31	25.4123	31.3433	27.5688	8.14689	4.81696	9.34602	5.98091e-06	5.75603e-05	1.69563
ENSMUSG00000020185	E2f7	3	2	1	1	0	0	1.68495	0.621072	0.368421	0.260085	0	0	0.0950216	0.214042	3.10033
ENSMUSG00000020186	Csrp2	3	7	5	18	8	27	6.66309	8.59606	7.28457	18.513	9.72983	18.4975	0.0603277	0.153295	-1.24667
ENSMUSG00000020189	Osbpl8	1	11	7	13	4	14	0.426694	2.59512	1.95927	2.56868	0.934626	1.84264	0.75314	0.851798	-0.239135
ENSMUSG00000020190	Mknk2	14	21	18	16	10	10	12.5137	10.3783	10.5538	6.62259	4.89462	2.75711	0.0441699	0.120551	1.0453
ENSMUSG00000020191	Spata48	1	6	3	8	9	12	2.14958	7.13104	4.23014	7.96332	10.5939	7.95667	0.194363	0.354728	-1.09367
ENSMUSG00000020193	Zpbp	11	26	29	49	42	84	7.95974	10.4022	13.7652	16.4192	16.6424	18.7491	0.0121417	0.0444252	-0.868282
ENSMUSG00000020196	Cabin1	6	18	13	8	3	11	2.48664	4.1246	3.53415	1.53533	0.680839	1.40621	0.0462231	0.124907	1.28396
ENSMUSG00000020198	Ap3d1	123	176	145	79	80	143	78.6869	62.2525	60.8478	23.4031	28.0252	28.2181	9.29314e-09	1.41051e-07	1.12807
ENSMUSG00000020211	Sf3a2	88	159	149	226	219	306	122.234	122.111	135.761	145.367	166.577	131.107	0.0176418	0.0595519	-0.417021
ENSMUSG00000020212	Mdm1	14	20	25	14	11	20	13.9996	11.0577	16.3986	6.48282	6.02338	6.16896	0.044196	0.120578	0.947469
ENSMUSG00000020213	Glipr1l1	1	6	5	14	9	16	3.4307	11.381	11.2521	22.2413	16.9078	16.9316	0.101945	0.225166	-1.22951
ENSMUSG00000020214	Glipr1l2	15	19	11	32	27	57	24.5389	17.1856	11.8042	24.2417	24.1874	28.763	0.0625981	0.157471	-0.773369
ENSMUSG00000020216	Jsrp1	1	0	0	0	3	1	2.31993	0	0	0	3.81116	0.715599	0.500509	NA	-1.51773
ENSMUSG00000020218	Wif1	0	0	1	0	0	2	0	0	0.878975	0	0	0.826652	0.990261	NA	-0.0394301
ENSMUSG00000020219	Timm13	22	44	34	98	59	138	55.2048	61.0456	55.9645	113.875	81.0713	106.814	0.000273563	0.00182198	-1.00918
ENSMUSG00000020220	Vps13d	4	4	5	7	2	4	0.775798	0.428939	0.636119	0.62869	0.212412	0.239301	0.555811	0.709647	0.549491
ENSMUSG00000020224	Llph	11	9	9	41	26	59	20.3203	9.19236	10.9058	35.0728	26.301	33.619	0.000916337	0.0051434	-1.50865
ENSMUSG00000020225	Tmbim4	2	16	10	13	12	29	6.80068	30.0808	22.305	20.4699	22.3442	30.4169	0.45229	0.625884	-0.447907
ENSMUSG00000020226	Slc5a4b	2	5	0	0	0	1	1.91999	2.65391	0	0	0	0.296118	0.105842	0.230879	3.1609
ENSMUSG00000020227	Irak3	12	24	16	7	13	23	11.9105	13.1707	10.4171	3.21734	7.06567	7.04162	0.102668	0.226264	0.829751
ENSMUSG00000020228	Helb	1	1	0	0	2	0	0.67499	0.373203	0	0	0.739245	0	0.896307	NA	0.307942
ENSMUSG00000020230	Prmt2	2	1	0	0	0	0	2.92753	0.809316	0	0	0	0	0.215959	NA	3.15375
ENSMUSG00000020231	Dip2a	2	10	5	0	0	1	0.938454	2.59436	1.53898	0	0	0.144737	0.00425762	0.0189547	4.38407
ENSMUSG00000020232	Hmg20b	6	5	6	9	12	23	7.37442	3.39777	4.83735	5.12235	8.07642	8.71967	0.25778	0.43166	-0.748419
ENSMUSG00000020234	4930404N11Rik	173	299	295	247	217	281	398.341	380.652	445.565	263.364	273.609	199.577	0.00136127	0.00717451	0.537892
ENSMUSG00000020235	Fzr1	45	72	72	98	75	165	45.2489	40.029	47.4905	45.6321	41.2969	51.1769	0.244937	0.417331	-0.266675
ENSMUSG00000020238	Ncln	10	16	26	45	30	63	9.85858	8.72131	16.8139	20.5436	16.1956	19.158	0.0308994	0.0919094	-0.8529
ENSMUSG00000020241	Col6a2	1	2	3	1	1	2	0.625795	0.692005	1.2315	0.289789	0.342683	0.386062	0.442326	0.61643	1.13457
ENSMUSG00000020246	Hcfc2	16	31	25	34	22	39	14.3724	15.3964	14.7309	14.1429	10.8217	10.8061	0.751514	0.850568	0.120329
ENSMUSG00000020248	Nfyb	13	40	30	3	6	6	10.7364	18.2651	16.2523	1.14732	2.71348	1.52848	2.40029e-07	2.93227e-06	2.93459
ENSMUSG00000020250	Txnrd1	2	8	5	5	10	8	1.69735	3.75387	2.7835	1.965	4.64732	2.09424	0.789113	0.87656	-0.216491
ENSMUSG00000020251	Glt8d2	4	3	1	0	0	1	4.14972	1.72079	0.680516	0	0	0.320003	0.0444326	0.12107	3.52228
ENSMUSG00000020253	Ppm1m	1	2	0	3	1	4	1.66517	1.84135	0	2.31329	0.911842	2.05454	0.595074	0.739946	-0.834549
ENSMUSG00000020255	D10Wsu102e	6	5	3	8	2	5	0.149729	0.0689876	0.0491083	0.0924471	0.0273303	0.0384875	0.578278	0.727165	0.500357
ENSMUSG00000020256	Aldh1l2	8	3	3	5	1	4	4.08018	0.845975	1.00367	1.18089	0.279287	0.629281	0.223261	0.390488	1.2104
ENSMUSG00000020257	Wdr82	4	9	2	2	3	6	3.28146	4.08222	1.07626	0.759777	1.34769	1.51829	0.29858	0.475958	0.998681
ENSMUSG00000020258	Glyctk	3	3	10	6	6	15	2.19095	1.21138	4.79061	2.02914	2.39952	3.37908	0.863471	0.923505	-0.135182
ENSMUSG00000020260	Pofut2	14	22	18	21	33	28	6.13904	5.33387	5.17755	4.26424	7.92405	3.78727	0.764277	0.859057	-0.132998
ENSMUSG00000020262	Adarb1	3	7	2	1	1	5	1.38423	1.78579	0.605334	0.213666	0.252666	0.711625	0.217998	0.38398	1.4079
ENSMUSG00000020263	Appl2	2	6	5	3	1	5	1.8205	3.01966	2.98544	1.26453	0.498449	1.40386	0.290147	0.467244	1.09368
ENSMUSG00000020265	Sumo3	9	16	10	13	7	14	10.5191	10.3396	7.6668	7.03603	4.48016	5.04729	0.317174	0.497005	0.576482
ENSMUSG00000020267	Hint1	24	40	27	185	162	313	115.996	106.891	85.6006	414.052	428.755	466.63	8.03765e-23	4.83703e-21	-2.30357
ENSMUSG00000020268	Lyrm7	1	2	3	7	6	9	0.895921	0.990711	1.76307	2.90414	2.94362	2.48718	0.171746	0.324879	-1.36447
ENSMUSG00000020270	Smim23	3	6	6	5	7	15	14.8737	16.4474	19.5132	11.4794	19.0046	22.9396	0.72474	0.830943	-0.271183
ENSMUSG00000020271	Fbxw11	1	1	1	2	0	2	0.764843	0.422882	0.501709	0.708357	0	0.471843	0.892356	NA	0.24516
ENSMUSG00000020272	Stk10	13	20	19	13	15	40	7.95081	6.76309	7.62256	3.68181	5.02366	7.54611	0.614592	0.753853	0.23312
ENSMUSG00000020273	Papolg	5	8	2	4	2	6	4.10182	3.62864	1.07626	1.51955	0.898458	1.51829	0.326553	0.506436	0.914255
ENSMUSG00000020275	Rel	4	5	4	0	0	0	1.64688	1.1382	1.08029	0	0	0	0.00142642	0.00747087	5.09351
ENSMUSG00000020277	Pfkl	0	7	2	4	2	7	0	3.18953	1.08116	1.52648	0.902553	1.77941	0.935632	0.964648	-0.092424
ENSMUSG00000020279	Il9r	0	1	1	0	1	1	0	0.379198	0.449881	0	0.37556	0.21155	0.855357	NA	0.440907
ENSMUSG00000020280	Pus10	6	8	6	7	10	15	5.1822	3.82032	3.39933	2.79969	4.72959	3.99622	0.861671	0.922225	-0.117372
ENSMUSG00000020282	Rhbdf1	0	0	2	0	1	0	0	0	0.792442	0	0.330765	0	0.626055	NA	1.38122
ENSMUSG00000020283	Pex13	3	12	12	27	26	49	2.22424	4.91914	5.83609	9.26989	10.5559	11.2061	0.00431157	0.0191439	-1.40222
ENSMUSG00000020284	1810043G02Rik	6	11	8	12	15	37	2.93592	2.976	2.56781	2.71909	4.01925	5.58457	0.179605	0.335712	-0.754332
ENSMUSG00000020286	1700093K21Rik	10	21	17	15	15	37	23.2872	27.0385	25.9684	16.1755	19.128	26.5775	0.836093	0.906444	0.0962977
ENSMUSG00000020287	Mpg	9	23	17	31	27	42	12.9095	18.2408	15.9955	20.5911	21.2077	18.5829	0.199285	0.360715	-0.532564
ENSMUSG00000020288	Ahsa2	787	1273	1151	451	427	587	675.178	603.836	647.737	179.172	200.601	155.338	2.16862e-40	3.72196e-38	1.64859
ENSMUSG00000020289	Nprl3	38	83	65	259	236	388	33.0808	39.9501	37.1181	104.41	112.503	104.189	4.11603e-20	2.011e-18	-1.73119
ENSMUSG00000020290	Xpo1	3	8	6	5	4	13	1.53593	2.26458	2.01503	1.18541	1.12143	2.053	0.788317	0.876293	0.212045
ENSMUSG00000020299	4930524B15Rik	1	7	10	9	11	24	1.53695	5.94848	10.0818	6.40549	9.25793	11.378	0.275572	0.452149	-0.759166
ENSMUSG00000020300	Cpeb4	7	3	4	4	2	3	3.41383	0.808931	1.27962	0.903343	0.534114	0.451294	0.190313	0.349926	1.28606
ENSMUSG00000020305	Asb3	4	5	5	2	2	4	3.69238	2.5519	3.02758	0.854921	1.01097	1.13894	0.161003	0.311107	1.39869
ENSMUSG00000020307	Cdc34	33	71	57	156	116	228	80.1255	95.3152	90.7844	175.401	154.232	170.76	3.82982e-07	4.51318e-06	-1.10143
ENSMUSG00000020308	Tpgs1	10	25	16	23	38	42	26.8933	37.1733	28.2256	28.6432	55.9614	34.8409	0.201745	0.363738	-0.547941
ENSMUSG00000020309	Chac2	0	1	0	2	1	2	0	1.29244	0	2.16493	1.28005	1.44208	0.442873	NA	-1.6487
ENSMUSG00000020310	Madcam1	19	23	16	2	0	4	40.6715	27.2214	22.4665	1.98251	0	2.64114	6.71024e-07	7.54241e-06	3.91682
ENSMUSG00000020311	Erlec1	8	18	9	41	32	72	9.71218	12.0822	7.16719	23.0494	21.2734	26.9622	0.000350502	0.00225152	-1.49756
ENSMUSG00000020312	Shc2	0	0	3	1	0	2	0	0	1.6261	0.382646	0	0.509768	0.755998	NA	0.677332
ENSMUSG00000020315	Sptbn1	13	24	13	1	2	2	4.38792	4.47892	2.87831	0.156302	0.369663	0.208229	4.54989e-06	4.44919e-05	3.84929
ENSMUSG00000020317	Theg	16	27	24	14	18	34	34.0599	31.7786	33.5131	13.8007	20.9825	22.3253	0.163848	0.314787	0.589654
ENSMUSG00000020319	Wdpcp	1	7	4	27	11	39	1.01785	3.93939	2.67069	12.7261	6.13108	12.2446	0.00131892	0.00698156	-2.14186
ENSMUSG00000020321	Mdh1	6	11	4	9	5	11	8.69153	8.81018	3.80088	6.03722	3.96621	4.91511	0.682236	0.802839	0.293652
ENSMUSG00000020323	Prss57	33	49	42	52	31	42	35.7053	29.3132	29.809	26.0539	18.3672	14.0173	0.131803	0.269958	0.497682
ENSMUSG00000020325	Fstl3	2	2	2	2	0	4	3.14466	1.73868	2.06278	1.45621	0	1.93999	0.603109	0.745563	0.732425
ENSMUSG00000020326	Ccng1	1	5	2	0	0	4	0.875258	2.41965	1.14827	0	0	1.07992	0.279249	0.456503	1.70382
ENSMUSG00000020327	Fgf22	0	2	3	0	0	0	0	1.56859	2.79147	0	0	0	0.127097	NA	3.55449
ENSMUSG00000020328	Nudcd2	0	4	1	2	3	6	0	4.31088	1.27861	1.80525	3.20214	3.60749	0.598525	0.742004	-0.704262
ENSMUSG00000020329	Polrmt	4	6	8	18	16	16	2.86745	2.37812	3.76188	5.97527	6.28082	3.53795	0.112493	0.240927	-1.00001
ENSMUSG00000020330	Hmmr	0	6	1	3	3	8	0	2.62009	0.51808	1.09721	1.29748	1.94896	0.640053	0.773083	-0.561707
ENSMUSG00000020332	Meikin	4	5	4	10	9	24	8.25764	5.70707	5.41671	9.55972	10.1742	15.2828	0.121544	0.254634	-1.10115
ENSMUSG00000020333	Acsl6	14	34	30	53	45	67	7.41083	9.95095	10.4169	12.9916	13.044	10.9398	0.0778423	0.185357	-0.588057
ENSMUSG00000020334	Slc22a4	23	28	31	55	33	53	31.2416	21.0286	27.6215	34.5954	24.546	22.2064	0.490581	0.657332	-0.241549
ENSMUSG00000020335	Zfp354b	0	0	0	2	3	2	0	0	0	1.15963	2.05694	0.772439	0.118123	NA	-3.20841
ENSMUSG00000020340	Cyfip2	1	2	1	0	1	0	0.461617	0.510456	0.302804	0	0.25278	0	0.260248	NA	2.37051
ENSMUSG00000020346	Mgat1	6	7	8	1	4	5	5.8532	3.77561	5.11931	0.451743	2.1368	1.50455	0.0580888	0.149001	1.64666
ENSMUSG00000020349	Ppp2ca	31	51	37	31	24	54	13.4175	12.2047	10.5049	6.21328	5.68829	7.2094	0.0305573	0.0911883	0.699786
ENSMUSG00000020357	Flt4	1	1	1	0	1	0	0.491432	0.271713	0.322361	0	0.269106	0	0.36724	NA	2.02253
ENSMUSG00000020358	Hnrnpab	54	91	64	91	60	131	70.0384	65.2575	54.4505	54.6554	42.6142	52.4094	0.582799	0.730929	0.12841
ENSMUSG00000020359	Phykpl	84	148	142	51	40	82	66.3945	64.6787	73.6242	18.6669	17.313	19.9923	4.3051e-14	1.25016e-12	1.66615
ENSMUSG00000020361	Hspa4	104	236	180	317	307	477	69.2261	86.8552	78.5938	97.7114	111.901	97.9378	0.000161846	0.00113794	-0.580641
ENSMUSG00000020362	Cnot6	8	22	3	6	5	8	4.28718	6.51855	1.05459	1.48896	1.46728	1.32241	0.0802133	0.189352	1.27389
ENSMUSG00000020363	Gfpt2	1	0	0	0	1	0	1.04306	0	0	0	0.571178	0	0.864384	NA	0.520898
ENSMUSG00000020366	Mapk9	2	14	9	16	16	25	1.31307	5.082	3.87598	4.86439	5.75228	5.06284	0.208164	0.371559	-0.737411
ENSMUSG00000020368	Canx	51	95	88	64	43	85	36.6198	37.7152	41.4484	21.2802	16.9073	18.8261	0.0007299	0.00423361	0.82375
ENSMUSG00000020372	Rack1	17	29	30	139	106	212	11.7272	11.0609	13.5752	44.4027	40.0417	45.1104	1.17415e-14	3.59689e-13	-2.03614
ENSMUSG00000020375	Rufy1	0	1	1	0	1	1	0	0.632278	0.750137	0	0.626213	0.352742	0.855357	NA	0.440907
ENSMUSG00000020376	Rnf130	1	3	2	3	1	1	0.390139	0.647124	0.511834	0.541989	0.213639	0.120341	0.633053	0.768643	0.675599
ENSMUSG00000020380	Rad50	1	3	8	4	4	8	0.596527	0.989461	3.1304	1.10494	1.30663	1.47203	0.897904	0.943194	0.122205
ENSMUSG00000020381	Mrnip	1	13	4	40	28	68	2.69169	19.3471	7.06259	49.8579	41.2708	56.4584	6.35143e-06	6.069e-05	-2.4178
ENSMUSG00000020385	Clk4	1	6	3	4	6	15	0.8676	2.87818	1.70734	1.60705	2.85057	4.01426	0.388301	0.567426	-0.78238
ENSMUSG00000020386	Sar1b	2	0	2	2	4	7	5.11891	0	3.35782	2.37043	5.6062	5.52638	0.437423	0.612082	-0.995484
ENSMUSG00000020387	Jade2	3	2	6	0	0	1	1.47007	0.541867	1.92862	0	0	0.151151	0.0166272	0.0568698	3.9212
ENSMUSG00000020389	Cdkl3	62	78	68	98	73	160	68.8022	47.8578	49.4993	50.3601	44.3603	54.7679	0.745129	0.846275	-0.0751367
ENSMUSG00000020390	Ube2b	3	10	11	14	17	41	5.14605	9.48418	12.3773	11.1206	15.9684	21.6936	0.0721065	0.175189	-1.01779
ENSMUSG00000020392	Cdkn2aipnl	1	7	3	4	4	7	1.6779	6.49397	3.30191	3.10795	3.67524	3.62292	0.997142	0.998748	0.00349208
ENSMUSG00000020393	Kremen1	3	7	4	3	1	2	1.89904	2.44995	1.66093	0.879392	0.346635	0.390515	0.112936	0.241398	1.71311
ENSMUSG00000020396	Nefh	5	15	17	9	6	22	3.84815	6.38294	8.58244	3.20756	2.52868	5.22277	0.326648	0.506466	0.582648
ENSMUSG00000020397	Med7	7	16	7	21	18	39	8.44811	10.6765	5.54165	11.7363	11.8958	14.5185	0.100179	0.222183	-0.830573
ENSMUSG00000020400	Tnip1	3	4	6	3	6	3	3.10182	2.28667	4.06936	1.43637	3.3971	0.95678	0.559584	0.712155	0.552566
ENSMUSG00000020401	Fam71b	45	79	50	11	7	20	63.307	61.4488	46.1412	7.16607	5.3926	8.67889	1.42729e-13	3.88355e-12	2.76888
ENSMUSG00000020402	Vdac1	4	3	1	1	1	5	6.08092	2.52161	0.997215	0.703978	0.832473	2.34463	0.437473	0.612088	0.972368
ENSMUSG00000020409	Slu7	14	41	38	62	52	71	11.8716	19.2227	21.1371	24.3458	24.1461	18.571	0.105385	0.230296	-0.525659
ENSMUSG00000020412	Ascc2	61	100	72	106	83	150	38.7094	35.086	29.9708	31.1488	28.842	29.3611	0.981366	0.991363	0.00505632
ENSMUSG00000020413	Hus1	1	1	2	0	0	0	0.66248	0.366285	0.869125	0	0	0	0.136067	NA	3.39526
ENSMUSG00000020415	Pttg1	1	3	8	20	9	32	1.83626	3.04581	9.63617	17.0065	9.04979	18.1251	0.0136215	0.048588	-1.75786
ENSMUSG00000020419	Hormad2	1	2	2	3	3	6	1.56115	1.72632	2.04811	2.16878	2.56464	2.88929	0.557729	0.710617	-0.708172
ENSMUSG00000020420	Zfp607a	1	0	2	1	3	3	0.762567	0	1.00043	0.353124	1.25274	0.705658	0.686867	0.805739	-0.634231
ENSMUSG00000020422	Tns3	1	0	0	0	0	2	0.38925	0	0	0	0	0.240134	0.98725	NA	-0.0480671
ENSMUSG00000020423	Btg2	3	2	4	0	1	1	3.36191	1.2392	2.94038	0	0.613657	0.345669	0.071569	0.174199	2.78773
ENSMUSG00000020427	Igfbp3	1	2	0	0	3	0	1.26968	1.40402	0	0	2.08583	0	0.92105	NA	0.202717
ENSMUSG00000020430	Pes1	23	32	25	62	42	118	24.1874	18.6062	17.2457	30.1928	24.1864	38.2771	0.00687031	0.0279808	-0.858811
ENSMUSG00000020431	Adcy1	0	0	0	2	3	2	0	0	0	0.232228	0.411924	0.154689	0.118123	NA	-3.20841
ENSMUSG00000020432	Tcn2	3	3	0	2	5	1	4.54944	2.51539	0	1.40448	4.1521	0.46777	0.997461	0.998954	-0.0042035
ENSMUSG00000020434	4921536K21Rik	15	21	28	9	8	14	17.8025	13.7803	21.7986	4.94633	5.19926	5.12524	0.00135861	0.00716331	1.60558
ENSMUSG00000020435	Osbp2	100	167	134	66	49	123	75.0282	69.2769	65.9491	22.9307	20.1318	28.4659	1.27494e-10	2.42438e-09	1.3357
ENSMUSG00000020439	Smtn	2	6	1	1	2	0	1.81566	3.01163	0.595502	0.420391	0.994247	0	0.199779	0.361237	1.87272
ENSMUSG00000020440	Arf5	1	5	1	4	3	10	2.7544	7.61454	1.80678	5.10195	4.52489	8.49614	0.497186	0.662683	-0.737527
ENSMUSG00000020441	2310033P09Rik	5	25	14	26	18	44	11.9607	33.0655	21.9682	28.8012	23.5788	32.4665	0.28828	0.465413	-0.496877
ENSMUSG00000020444	Guk1	6	12	11	29	15	38	17.1089	18.9191	20.5752	38.293	23.422	33.4234	0.0590641	0.150924	-0.946108
ENSMUSG00000020448	Rnf185	5	15	2	8	8	15	5.2889	8.7727	1.38773	3.91863	4.63389	4.8942	0.994895	0.998303	0.00461456
ENSMUSG00000020451	Limk2	15	13	18	8	5	11	11.9794	5.74028	9.42963	2.95857	2.18662	2.70976	0.00743758	0.0299	1.55547
ENSMUSG00000020453	Patz1	4	8	5	0	8	3	3.32135	3.67275	2.72335	0	3.63752	0.768371	0.310154	0.489222	0.999224
ENSMUSG00000020454	Eif4enif1	13	18	19	23	12	34	10.7653	8.24142	10.3209	8.81982	5.44158	8.68474	0.77511	0.867107	0.129865
ENSMUSG00000020455	Trim11	19	39	25	32	24	57	16.5827	18.8197	14.3127	12.933	11.4703	15.3452	0.746793	0.847573	0.114914
ENSMUSG00000020456	Ogdh	15	26	22	9	15	16	11.1724	10.7072	10.7488	3.10419	6.11798	3.67597	0.0155338	0.0539432	1.16008
[truncated: 16,376 more rows]

## Sheet: up DEG
Table S1. The up DEGs in iKO pachytene spermatocytes identified by RNA-sequencing.
ID	Genes	iKO1_Count	iKO2_Count	iKO3_Count	Ctrl1_Count	Ctrl2_Count	Ctrl3_Count	iKO1_FPKM	iKO2_FPKM	iKO3_FPKM	Ctrl1_FPKM	Ctrl2_FPKM	Ctrl3_FPKM	pValue	FDR	log2FC
ENSMUSG00000000085	Scmh1	17	29	24	4	9	19	14.745	13.9073	13.6549	1.60659	4.27465	5.0833	0.000629349	0.0037395	1.72209
ENSMUSG00000000131	Xpo6	27	53	52	10	10	33	11.315	12.2804	14.2946	1.94062	2.29483	4.26579	8.69135e-07	9.56048e-06	1.91901
ENSMUSG00000000282	Mnt	8	18	21	4	8	6	5.35757	6.66496	9.22522	1.24047	2.93379	1.23944	0.00342174	0.0157574	1.83997
ENSMUSG00000000385	Tmprss2	5	3	1	0	0	1	2.79294	0.92653	0.366413	0	0	0.1723	0.0290138	0.087499	3.72606
ENSMUSG00000000439	Mkrn2	349	649	573	442	373	503	172.198	177.049	185.454	100.989	100.779	76.5536	1.06156e-07	1.37306e-06	0.743928
ENSMUSG00000000552	Zfp385a	37	55	54	31	30	49	48.4389	39.8109	46.373	18.7933	21.5067	19.7872	0.00165274	0.00846822	0.959841
ENSMUSG00000000568	Hnrnpd	12	46	36	22	20	30	5.41578	11.4785	10.6577	4.59782	4.94277	4.17634	0.0345513	0.0995134	0.845119
ENSMUSG00000000804	Usp32	25	54	45	15	12	39	10.8957	13.0124	12.865	3.02731	2.86391	5.24296	5.88066e-05	0.000458458	1.49767
ENSMUSG00000000823	Zfp512b	41	87	77	36	25	52	22.0564	25.8772	27.1719	8.96814	7.36463	8.62877	7.09273e-07	7.91913e-06	1.39311
ENSMUSG00000000861	Bcl11a	22	20	23	13	6	20	11.2917	5.67562	7.74361	3.08979	1.68635	3.16637	0.00466425	0.0204917	1.3855
ENSMUSG00000000915	Hip1r	68	110	110	66	52	103	31.0357	27.7583	32.9325	13.9491	12.9962	14.5006	2.77442e-05	0.000233445	0.940413
ENSMUSG00000000916	Nsun5	261	423	407	67	69	97	357.686	320.515	365.877	42.5193	51.7811	41.0042	1.02062e-58	4.71138e-56	2.76206
ENSMUSG00000001052	Sec24b	9	17	16	3	3	8	5.39492	5.63428	6.29132	0.832747	0.984747	1.4792	0.00125974	0.0067134	2.16229
ENSMUSG00000001089	Luzp1	15	34	21	7	4	12	6.12657	7.67808	5.62633	1.32396	0.894638	1.51183	4.30961e-05	0.000348807	2.15638
ENSMUSG00000001150	Mcm3ap	12	10	12	6	5	10	5.73936	2.64441	3.76481	1.32887	1.30952	1.47529	0.0401492	0.111881	1.32058
ENSMUSG00000001151	Pcnt	28	34	33	8	5	11	9.21415	6.18619	7.12345	1.21909	0.901007	1.11657	6.60215e-08	8.79433e-07	2.57443
ENSMUSG00000001228	Uhrf1	22	53	51	21	24	43	18.8583	25.1191	28.6767	8.33583	11.2655	11.3696	0.00247954	0.0119832	1.04414
ENSMUSG00000001323	Srr	69	132	115	80	61	97	57.3397	60.6495	62.6879	30.7855	27.7586	24.8641	2.30482e-05	0.000197533	0.924335
ENSMUSG00000001441	Npepps	17	20	13	12	7	14	12.3977	8.06436	6.21893	4.05251	2.79545	3.14932	0.0257476	0.0796956	1.18438
ENSMUSG00000001473	Tubb6	15	29	34	10	10	17	26.2279	28.036	38.9969	8.09695	9.57486	9.16887	0.000479132	0.00295718	1.60969
ENSMUSG00000001506	Col1a1	6	4	2	0	0	0	3.11019	1.14642	0.680057	0	0	0	0.00183043	0.00923283	5.07804
ENSMUSG00000001517	Foxm1	35	61	58	11	5	26	23.127	22.2858	25.1396	3.36584	1.80918	5.29931	1.79421e-10	3.34063e-09	2.48676
ENSMUSG00000001542	Ell2	8	14	11	3	3	6	4.79736	4.64181	4.32697	0.833072	0.985131	1.10984	0.00563115	0.0238784	2.01934
ENSMUSG00000001558	Klhl10	22	49	52	19	16	39	33.528	41.2884	51.9837	13.4087	13.3526	18.3335	0.000364885	0.00233383	1.28989
ENSMUSG00000001700	Gramd3	8	12	4	3	1	5	6.56467	5.44441	2.15309	1.13997	0.449349	1.26558	0.0204941	0.0669945	2.03618
ENSMUSG00000001829	Clpb	61	134	113	46	48	80	40.5248	49.2202	49.2435	14.1514	17.462	16.3937	9.96403e-09	1.50382e-07	1.34473
ENSMUSG00000001847	Rac1	13	9	10	5	1	9	9.60827	3.67783	4.84821	1.71128	0.404727	2.05182	0.0137374	0.048868	1.81973
ENSMUSG00000001855	Nup214	12	26	16	5	3	10	5.58469	6.69019	4.88447	1.07755	0.764539	1.43553	0.000313571	0.0020527	2.15122
ENSMUSG00000001910	Nacc1	8	24	13	3	6	11	5.66097	9.38986	6.03425	0.983041	2.32495	2.40098	0.00718668	0.0290659	1.68978
ENSMUSG00000001924	Uba1	12	18	21	3	7	10	9.06089	7.51466	10.4013	1.04896	2.89433	2.32908	0.00127925	0.00680657	1.90961
ENSMUSG00000001985	Grik3	0	3	5	0	0	0	0	0.568226	1.12358	0	0	0	0.0343308	0.0990915	4.23737
ENSMUSG00000001995	Sipa1l2	15	29	23	4	3	6	6.89217	7.36732	6.93221	0.851087	0.754825	0.850376	1.27104e-06	1.35709e-05	2.90609
ENSMUSG00000002052	Supt6	48	78	60	50	36	69	22.7416	20.4325	18.6471	10.9698	9.33992	10.0838	0.00225218	0.011052	0.814625
ENSMUSG00000002129	Sf3a1	31	48	49	20	17	39	19.3681	16.5811	20.0817	5.78635	5.81615	7.51598	0.000107918	0.000784625	1.33346
ENSMUSG00000002228	Ppm1j	3	12	15	3	0	6	5.35835	11.8505	17.5744	2.48131	0	3.30565	0.00865042	0.0339149	2.32324
ENSMUSG00000002320	Tm9sf1	4	15	9	5	2	4	4.88503	10.1285	7.2099	2.82766	1.33751	1.50682	0.0247496	0.0775387	1.80584
ENSMUSG00000002409	Dyrk1b	39	63	71	30	38	59	47.3095	42.2544	56.4965	16.8521	25.2423	22.0766	0.000793027	0.00454852	0.991006
ENSMUSG00000002413	Braf	6	13	10	2	1	4	1.89591	2.27121	2.07275	0.292649	0.173033	0.389872	0.00260017	0.0124672	2.61738
ENSMUSG00000002489	Tiam1	17	16	16	4	6	14	7.16921	3.73069	4.42611	0.781146	1.38559	1.82115	0.0037945	0.0171669	1.68619
ENSMUSG00000002496	Tsc2	28	61	62	28	28	50	13.7359	16.5454	19.9513	6.36074	7.52175	7.56599	0.000909686	0.00511673	1.03975
ENSMUSG00000002546	Golga2	29	48	43	19	21	35	20.0683	18.3654	19.5191	6.08857	7.95778	7.47094	0.000410745	0.0025813	1.22756
ENSMUSG00000002608	Ccdc97	24	56	51	28	16	36	24.3317	31.3904	33.9165	13.1453	8.88264	11.2579	0.00033992	0.00219513	1.23733
ENSMUSG00000002718	Cse1l	23	23	27	2	7	14	19.4177	10.7361	14.9525	0.781897	3.23615	3.6458	2.19565e-05	0.000188781	2.31245
ENSMUSG00000002748	Baz1b	9	30	28	6	5	8	4.26142	7.85381	8.6966	1.31557	1.29641	1.16842	5.17692e-05	0.000409353	2.29821
ENSMUSG00000002803	Btbd6	19	23	17	2	3	5	28.0116	18.7482	16.4404	1.36541	2.42196	2.27379	2.09644e-06	2.16347e-05	3.15727
ENSMUSG00000002885	Adgre5	17	20	18	3	3	2	17.4188	11.3304	12.0982	1.42344	1.68326	0.632113	3.05607e-06	3.06416e-05	3.32209
ENSMUSG00000002948	Map2k7	19	41	40	13	11	24	16.5686	19.768	22.8808	5.24958	5.25273	6.45562	8.32978e-05	0.000626817	1.60394
ENSMUSG00000002985	Apoe	24	17	15	8	10	19	52.3961	20.5203	21.4812	8.08774	11.955	12.7949	0.0161925	0.0557819	1.26808
ENSMUSG00000002996	Hbp1	117	218	193	130	120	134	114.464	117.92	123.857	58.8948	64.2875	40.4375	3.38359e-06	3.36774e-05	0.934256
ENSMUSG00000003032	Klf4	13	29	16	7	2	15	13.1927	16.2718	10.651	3.28957	1.11143	4.69546	0.00109098	0.00597094	1.87891
ENSMUSG00000003119	Cdk12	17	22	22	12	6	14	8.83904	6.3245	7.5034	2.88926	1.70832	2.24533	0.00267918	0.0127956	1.50772
ENSMUSG00000003123	Lipe	32	43	38	15	16	27	26.4921	19.6825	20.6361	5.75051	7.25348	6.89485	4.08786e-05	0.000333278	1.53397
ENSMUSG00000003153	Slc2a3	156	328	226	220	189	305	76.6879	89.1504	72.8769	50.0812	50.8774	46.2485	0.000981364	0.00544745	0.501738
ENSMUSG00000003316	Glg1	4	11	15	5	3	8	1.75126	2.66276	4.30787	1.0137	0.71924	1.08038	0.0484692	0.129254	1.44376
ENSMUSG00000003341	Atp8b3	528	1074	859	656	474	985	367.865	413.72	392.58	211.645	180.84	211.683	9.82913e-13	2.46409e-11	0.757971
ENSMUSG00000003345	Csnk1g2	50	130	99	64	52	89	37.1694	53.4325	48.2758	22.0315	21.168	20.408	6.93339e-05	0.000531295	0.943706
ENSMUSG00000003437	Paf1	52	72	79	48	55	101	79.8019	61.0927	79.5273	34.1115	46.2203	47.8108	0.0276621	0.084181	0.571169
ENSMUSG00000003452	Bicd1	6	15	13	2	0	1	1.76611	2.4412	2.51008	0.272612	0	0.0907947	0.000173046	0.00120843	4.01102
ENSMUSG00000003545	Fosb	5	17	12	1	0	0	4.06386	7.6395	6.39779	0.376373	0	0	6.9217e-05	0.000530703	5.41411
ENSMUSG00000003585	Sec14l2	38	46	37	13	17	27	44.397	29.7149	28.3564	7.03336	10.8763	9.73036	9.55713e-06	8.81746e-05	1.67188
ENSMUSG00000003660	Snrnp200	45	72	65	26	35	58	20.5079	18.1421	19.4313	5.48696	8.73449	8.15327	5.8022e-05	0.00045291	1.17138
ENSMUSG00000003662	Ciao1	12	16	21	11	6	16	11.9957	8.84326	13.7703	5.09199	3.28441	4.93356	0.0302545	0.0904502	1.15878
ENSMUSG00000003809	Gcdh	3	7	5	1	1	1	4.25552	5.49006	4.65244	0.656873	0.77677	0.437549	0.0235549	0.074599	2.80661
ENSMUSG00000003810	Mast2	27	54	31	12	18	29	14.2727	15.7827	10.7493	2.93746	5.21044	4.72862	0.000152782	0.00108102	1.46235
ENSMUSG00000003847	Nfat5	7	1	4	1	0	1	1.60064	0.126427	0.599976	0.105887	0	0.0705326	0.0226015	0.0722566	3.37875
ENSMUSG00000004040	Stat3	7	7	4	0	1	3	3.56129	1.96904	1.3349	0	0.278593	0.470789	0.0118447	0.0436339	2.86395
ENSMUSG00000004099	Dnmt1	30	69	64	22	15	36	15.7099	19.9778	21.9843	5.33488	4.30135	5.81501	3.02065e-07	3.6332e-06	1.69923
ENSMUSG00000004356	Utp20	7	17	8	6	0	3	2.43933	3.27543	1.8287	0.968219	0	0.32247	0.00553699	0.0235313	2.33609
ENSMUSG00000004530	Coro1c	7	11	11	2	0	13	4.19441	3.64429	4.3236	0.554949	0	2.40277	0.0388242	0.10912	1.71865
ENSMUSG00000004568	Arhgef18	6	6	13	1	2	4	2.80551	1.55117	3.98734	0.216526	0.512096	0.576921	0.00723937	0.029259	2.44989
ENSMUSG00000004633	Chn2	18	33	25	12	16	22	18.5485	18.8018	16.8988	5.72622	9.02855	6.99287	0.00871025	0.0341047	1.12802
ENSMUSG00000004661	Arid3b	12	38	18	18	7	15	8.84365	15.4839	8.70166	6.14289	2.82494	3.40986	0.0133259	0.0477885	1.23435
ENSMUSG00000004677	Myo9b	8	9	16	3	3	9	3.32224	2.06648	4.35854	0.576916	0.682219	1.15287	0.0137163	0.0488619	1.77188
ENSMUSG00000004798	Ulk2	26	44	30	19	22	27	13.9163	13.0212	10.533	4.70928	6.44815	4.4577	0.00447954	0.0197392	1.07112
ENSMUSG00000005045	Chd5	100	177	123	17	9	23	32.4047	31.7123	26.1452	2.55097	1.59702	2.29896	1.17544e-34	1.45701e-32	3.58483
ENSMUSG00000005057	Sh2b2	3	3	4	0	0	1	3.23796	1.79027	2.83198	0	0	0.332925	0.0227601	0.072528	3.77026
ENSMUSG00000005103	Wdr1	14	21	12	2	7	15	11.0091	9.13043	6.18993	0.72829	3.01428	3.63841	0.00926514	0.0358823	1.59257
ENSMUSG00000005198	Polr2a	34	74	55	10	7	25	15.5064	18.6599	16.454	2.11193	1.74819	3.51695	2.13531e-11	4.48751e-10	2.53155
ENSMUSG00000005237	Dnah2	30	54	54	24	8	27	6.72922	6.69706	7.94541	2.49289	0.982639	1.86811	1.56376e-06	1.64446e-05	1.78619
ENSMUSG00000005373	Mlxipl	2	4	1	0	0	0	1.69735	1.87693	0.5567	0	0	0	0.0314637	0.0929608	4.1494
ENSMUSG00000005417	Mprip	143	313	192	153	150	309	50.1447	60.6849	44.1641	24.8445	28.8032	33.4228	0.000215144	0.00147397	0.628765
ENSMUSG00000005442	Cic	19	22	32	8	6	12	7.10427	4.54816	7.84866	1.38518	1.22851	1.38402	4.30449e-05	0.000348604	2.07389
ENSMUSG00000005506	Celf1	7	13	6	3	2	4	2.74071	2.81421	1.54098	0.543922	0.428802	0.483082	0.0131234	0.0472427	2.07304
ENSMUSG00000005610	Eif4g2	64	146	91	74	59	127	24.6066	31.0365	22.9505	13.1751	12.4218	15.0616	0.000700327	0.00409957	0.749667
ENSMUSG00000005621	Zfp592	14	26	22	8	9	13	5.89759	6.05573	6.07923	1.56058	2.07611	1.68921	0.00174407	0.0088775	1.5728
ENSMUSG00000005672	Kit	6	6	4	1	1	1	3.51907	1.94569	1.53892	0.271598	0.321172	0.180914	0.0131244	0.0472427	2.99698
ENSMUSG00000005686	Ampd3	3	2	6	0	0	0	2.2525	0.830271	2.95511	0	0	0	0.00364734	0.0166383	4.88053
ENSMUSG00000005698	Ctcf	9	15	14	9	4	9	7.31495	6.74074	7.46408	3.38736	1.78029	2.25635	0.0313452	0.0927945	1.33178
ENSMUSG00000005763	Cd247	84	149	154	16	7	11	87.321	85.6392	105.012	7.70209	3.98472	3.52718	8.44616e-34	9.91831e-32	4.03236
ENSMUSG00000005803	Sqor	16	32	29	13	10	27	24.7771	27.3985	29.4583	9.3223	8.4799	12.897	0.00585261	0.0246225	1.19618
ENSMUSG00000005886	Ncoa2	6	15	29	3	2	1	2.25718	3.11999	7.15637	0.52262	0.412009	0.116041	2.71612e-05	0.000228972	3.50523
ENSMUSG00000005893	Nr2c2	12	25	23	7	13	18	4.8237	5.55631	6.06466	1.30301	2.86157	2.23186	0.0176427	0.0595519	1.17976
ENSMUSG00000005899	Smpd4	31	58	57	35	27	37	18.9936	19.6481	22.9087	9.93034	9.05881	6.99268	0.000869208	0.00492239	1.06271
ENSMUSG00000005936	Kctd20	20	23	32	11	17	26	14.6516	9.31601	15.3775	3.73162	6.81969	5.87521	0.0168409	0.0574248	1.05222
ENSMUSG00000005980	Dnase1	37	40	43	9	10	18	40.8823	24.4366	31.166	4.60496	6.05054	6.13481	2.63711e-08	3.72741e-07	2.30013
ENSMUSG00000005982	Naa60	19	15	20	4	4	17	24.8529	10.8483	17.1606	2.42288	2.86512	6.8591	0.00180754	0.00915188	1.83492
ENSMUSG00000006356	Crip2	4	12	6	2	2	3	8.54456	14.1729	8.40738	1.97838	2.33949	1.97673	0.0219703	0.0706162	2.1347
ENSMUSG00000006435	Neurl1a	2	5	4	0	1	0	1.47855	2.04373	1.93975	0	0.404825	0	0.0197972	0.065277	3.81189
ENSMUSG00000006527	Sfmbt1	27	46	45	29	16	41	10.5902	9.97575	11.578	5.2673	3.43654	4.96044	0.00305073	0.014345	1.0227
ENSMUSG00000006673	Qrich1	92	152	127	98	86	130	84.8992	77.5544	76.8775	41.8785	43.4585	37.0045	0.000105619	0.000770532	0.768959
ENSMUSG00000006676	Usp19	54	115	99	34	25	67	34.6464	40.7952	41.6657	10.1017	8.78345	13.2597	3.37226e-10	6.00324e-09	1.65175
ENSMUSG00000006932	Ctnnb1	9	13	7	5	3	5	7.63598	6.09835	3.89583	1.96445	1.39381	1.30854	0.0217334	0.0699893	1.70667
ENSMUSG00000007029	Vars	44	94	56	34	20	45	32.6932	38.6171	27.2943	11.6986	8.13759	10.3137	4.76112e-07	5.51359e-06	1.50422
ENSMUSG00000007033	Hspa1l	68	131	89	26	24	46	84.5573	90.0659	72.5958	14.9715	16.3423	17.6439	9.59244e-16	3.25924e-14	2.12975
ENSMUSG00000007107	Atp1a4	27	64	46	13	4	15	23.918	31.3464	26.73	5.33278	1.94036	4.09871	3.63159e-10	6.44777e-09	2.63199
ENSMUSG00000007655	Cav1	3	2	1	0	0	0	3.35824	1.23785	0.734293	0	0	0	0.0370462	0.105261	4.07624
ENSMUSG00000007670	Khsrp	21	45	28	7	8	17	16.2273	19.2258	14.1926	2.5048	3.38514	4.05201	3.44559e-06	3.42436e-05	2.10475
ENSMUSG00000007817	Zmiz1	4	12	9	0	1	1	1.64336	2.72585	2.42546	0	0.224975	0.126727	0.00123857	0.00661907	4.13696
ENSMUSG00000007836	Hnrnpa0	52	99	71	63	39	69	59.6875	62.8293	53.4586	33.4865	24.5135	24.4301	0.000499261	0.00306728	0.896668
ENSMUSG00000007837	Prrg2	27	33	20	17	16	30	51.1371	34.5568	24.8474	14.9098	16.5941	17.5262	0.0234734	0.0743584	0.939145
ENSMUSG00000007880	Arid1a	41	72	49	6	12	9	15.3939	14.9467	12.0682	1.0432	2.46722	1.04233	1.4491e-13	3.92744e-12	3.08598
ENSMUSG00000007907	Cabs1	14	22	20	4	8	12	28.5945	24.8441	26.7956	3.78324	8.94757	7.56015	0.00122439	0.00656687	1.78158
ENSMUSG00000008393	Carhsp1	27	49	42	21	20	34	29.0397	29.1388	29.6317	10.4592	11.7793	11.2798	0.000593998	0.00356106	1.19215
ENSMUSG00000008461	Fut1	18	33	25	2	3	4	21.4459	21.7386	19.5385	1.10344	1.95728	1.47003	2.20033e-08	3.147e-07	3.61441
ENSMUSG00000008496	Pou2f2	37	55	51	6	7	15	16.0302	13.1749	14.494	1.20376	1.66072	2.00459	2.08582e-12	4.99515e-11	2.93536
ENSMUSG00000008730	Hipk1	28	53	43	17	19	24	10.8413	11.3461	10.9213	3.04806	4.02846	2.86636	1.76213e-05	0.000154889	1.55637
ENSMUSG00000008855	Hdac5	38	64	58	25	23	36	21.6072	20.1206	21.6333	6.5827	7.16149	6.31411	2.90391e-06	2.92731e-05	1.4652
ENSMUSG00000009073	Nf2	22	41	46	32	20	42	14.3275	14.7632	19.6511	9.65046	7.13246	8.4371	0.0304568	0.0909693	0.755179
ENSMUSG00000009281	Rarres2	357	628	537	377	338	456	436.683	424.722	430.875	213.545	226.4	172.051	1.3812e-10	2.619e-09	0.879648
ENSMUSG00000009376	Met	2	4	1	0	0	0	0.902895	0.998422	0.296133	0	0	0	0.0314637	0.0929608	4.1494
ENSMUSG00000009569	Mkl2	9	8	4	0	0	2	3.33516	1.63912	0.97233	0	0	0.228612	0.00212729	0.0105357	4.1277
ENSMUSG00000010277	2610507B11Rik	53	115	97	43	39	74	21.8886	26.2596	26.2781	8.22357	8.81999	9.42691	1.39006e-07	1.75886e-06	1.29687
ENSMUSG00000010651	Acaa1b	20	34	35	13	11	14	36.3991	34.2127	41.7838	10.956	10.9626	7.85931	6.79761e-05	0.000521955	1.74077
ENSMUSG00000011350	Gm5893	12	26	22	12	4	14	18.9066	22.6492	22.7371	8.75516	3.45107	6.80388	0.00316802	0.0148236	1.54756
ENSMUSG00000011658	Fuz	74	155	119	70	57	129	83.7207	96.9571	88.3135	36.6732	35.3132	45.018	2.18536e-06	2.2418e-05	0.996115
ENSMUSG00000011877	Git1	106	203	173	80	72	177	92.7773	98.2379	99.3257	32.4247	34.5088	47.7864	6.54051e-09	1.00989e-07	1.12867
ENSMUSG00000012114	Med15	16	42	24	15	10	29	14.1532	20.5415	13.926	6.14436	4.84392	7.91278	0.00731478	0.029486	1.15293
ENSMUSG00000012609	Ttll5	64	137	80	68	57	136	35.8865	42.4736	29.4253	17.6567	17.502	23.5226	0.00396034	0.0178149	0.667758
ENSMUSG00000012819	Cdh23	4	19	7	1	3	2	1.10811	2.91021	1.27204	0.128284	0.455099	0.170903	0.00346252	0.0159179	2.71214
ENSMUSG00000013033	Adgrl1	48	97	85	10	8	17	18.0354	20.1513	20.9499	1.73994	1.64602	1.97028	3.90641e-20	1.92971e-18	3.25707
ENSMUSG00000013076	Amotl1	20	29	21	7	7	13	6.8637	5.50267	4.72745	1.11244	1.31549	1.37615	9.57131e-05	0.000709868	1.94837
ENSMUSG00000013236	Ptprs	16	42	39	9	8	17	7.17469	10.4131	11.4717	1.86885	1.96442	2.3514	5.5288e-06	5.33627e-05	2.03843
ENSMUSG00000013483	Card14	9	22	18	10	5	2	6.57754	8.88978	8.62925	3.38432	2.00102	0.450865	0.00347701	0.0159789	1.91864
ENSMUSG00000013736	Trnt1	26	51	43	20	23	42	35.0073	37.9666	37.978	12.4699	16.9579	17.4433	0.00229292	0.0112256	1.04359
ENSMUSG00000013787	Ehmt2	154	341	229	195	149	323	117.581	143.952	114.692	68.9447	62.2965	76.0702	2.06501e-05	0.000178696	0.658643
ENSMUSG00000014349	Ube2z	14	15	8	11	3	9	10.7667	6.37815	4.03576	3.91741	1.26339	2.13498	0.0460922	0.124603	1.28952
ENSMUSG00000014355	Anapc1	5	9	6	4	1	3	1.7188	1.71059	1.35297	0.636745	0.188242	0.318106	0.0440452	0.120284	1.85707
ENSMUSG00000014550	Rbsn	6	12	12	4	4	4	3.45771	3.82354	4.53626	1.06745	1.26229	0.711038	0.0158774	0.054923	1.8059
ENSMUSG00000014551	Mrps25	1022	1779	1628	937	855	1069	517.295	497.864	540.532	219.622	236.981	166.902	2.42585e-17	9.38579e-16	1.11587
ENSMUSG00000014592	Camta1	12	20	18	14	6	14	4.32285	3.98351	4.25344	2.33543	1.18359	1.55565	0.0365261	0.10417	1.10146
ENSMUSG00000014599	Csf1	3	1	3	0	0	0	2.20827	0.406984	1.44854	0	0	0	0.0213329	0.0690649	4.30647
ENSMUSG00000014748	Tex261	23	41	36	26	16	39	23.693	23.3519	24.3262	12.4027	9.02553	12.3923	0.0163829	0.0562788	0.866677
ENSMUSG00000014776	Nol3	10	18	10	3	2	3	9.67855	9.63229	6.34877	1.34456	1.05999	0.895626	0.000356029	0.00228264	2.77476
ENSMUSG00000014778	Fhod1	8	8	13	4	2	6	5.71358	3.15904	6.09033	1.3229	0.782184	1.3218	0.0134953	0.0482924	1.88924
ENSMUSG00000014791	Elmo3	25	39	49	28	14	35	24.0977	20.7849	30.9821	12.4981	7.38967	10.4064	0.00234913	0.0114231	1.11801
ENSMUSG00000014813	Stc1	2	6	5	0	0	0	1.46481	2.42968	2.40215	0	0	0	0.00216364	0.0106762	5.00257
ENSMUSG00000014837	4931428F04Rik	12	22	12	8	6	11	10.3848	10.5266	6.81206	3.20595	2.84335	2.93634	0.0130083	0.0469514	1.41837
ENSMUSG00000014873	Surf2	92	148	137	39	55	46	86.9082	77.3004	84.8932	17.0603	28.4509	13.4037	2.93453e-13	7.73318e-12	1.90829
ENSMUSG00000015090	Ptgds	3	9	8	2	1	1	6.9493	11.5268	12.156	2.14535	1.26847	0.714521	0.0109548	0.041071	2.7729
ENSMUSG00000015165	Hnrnpl	42	101	74	46	44	75	48.1911	64.0747	55.6966	24.4413	27.6459	26.5445	0.000434855	0.00271267	0.907925
ENSMUSG00000015243	Abca1	4	11	5	2	0	4	1.19817	1.82179	0.982444	0.27742	0	0.369585	0.0240332	0.0758446	2.3312
ENSMUSG00000015305	Sash1	3	2	5	0	0	0	1.28383	0.473219	1.40357	0	0	0	0.00545005	0.0232134	4.75139
ENSMUSG00000015365	Mov10l1	43	97	74	55	58	88	31.9811	39.8882	36.1024	18.9425	23.6219	20.1885	0.016707	0.0570845	0.597299
ENSMUSG00000015597	Zfp318	46	104	85	70	49	94	10.8269	13.5341	13.1234	7.62948	6.31545	6.8245	0.00594032	0.0249367	0.661625
ENSMUSG00000015599	Ttbk1	105	158	127	33	47	50	36.1595	30.0842	28.6891	5.26256	8.86324	5.31128	2.55754e-17	9.86681e-16	2.10607
ENSMUSG00000015659	Serac1	11	26	24	5	1	7	8.43847	11.0279	12.0771	1.7762	0.42008	1.6564	1.1177e-05	0.000101373	2.78703
ENSMUSG00000015668	Pdzd11	3	6	9	2	2	1	5.67141	6.27146	11.1607	1.75085	2.07043	0.58313	0.0297186	0.0892024	2.29283
ENSMUSG00000015755	Tab2	9	6	7	1	2	3	6.31625	2.32817	3.22251	0.324987	0.768612	0.649431	0.00807209	0.0320346	2.52734
ENSMUSG00000015846	Rxra	6	9	9	3	1	3	3.76013	3.11847	3.69976	0.870607	0.343172	0.57992	0.00918594	0.0356235	2.34212
ENSMUSG00000015879	Fam184b	1	5	3	0	1	0	0.520031	1.43763	1.02336	0	0.284768	0	0.0473342	0.12691	3.46439
ENSMUSG00000015937	H2afy	38	78	52	27	26	50	29.0713	32.993	26.0954	9.5652	10.8922	11.799	3.3209e-05	0.000276473	1.2473
ENSMUSG00000015966	Il17rb	3	4	3	0	1	0	3.58125	2.6401	2.34917	0	0.653694	0	0.0232534	0.0738538	3.74001
ENSMUSG00000015968	Cacna1d	66	130	133	90	62	109	21.0062	22.8767	27.7673	13.2646	10.8058	10.701	0.000113636	0.000823183	0.852945
ENSMUSG00000016262	Sertad4	2	4	6	0	0	0	1.83517	2.02933	3.61141	0	0	0	0.00296433	0.0139829	4.92242
ENSMUSG00000016494	Cd34	7	15	12	1	0	0	7.02492	8.32304	7.89958	0.464722	0	0	5.19604e-05	0.00041038	5.45668
ENSMUSG00000016918	Sulf1	3	8	15	0	1	5	1.64732	2.42882	5.40292	0	0.30069	0.846882	0.00655591	0.0269877	2.74782
ENSMUSG00000016921	Srsf6	22	51	25	17	13	27	19.1738	24.5755	14.2924	6.86094	6.20425	7.25845	0.00109487	0.0059849	1.31034
ENSMUSG00000016982	Pom121l2	62	132	121	24	14	32	64.3859	75.7914	82.4259	11.5414	7.96137	10.2505	1.66418e-21	8.94497e-20	2.70261
ENSMUSG00000017119	Nbr1	38	56	57	11	24	31	24.391	19.8738	23.9994	3.26955	8.43564	6.13766	1.17303e-06	1.26335e-05	1.74313
ENSMUSG00000017146	Brca1	2	3	4	0	0	1	0.935455	0.775821	1.22725	0	0	0.144274	0.0366542	0.10438	3.57649
ENSMUSG00000017478	Zc3h18	106	181	155	98	72	137	68.038	64.235	65.2615	29.1287	25.3069	27.1245	1.18444e-08	1.77361e-07	1.07238
ENSMUSG00000017485	Top2b	7	10	7	2	1	9	2.08199	1.64447	1.36571	0.275461	0.16287	0.825692	0.0434459	0.118914	1.7013
ENSMUSG00000017631	Abr	2	9	10	0	1	3	0.980356	2.43918	3.21539	0	0.26842	0.453597	0.00981406	0.0376126	2.94307
ENSMUSG00000017639	Rab11fip4	8	12	8	0	2	3	3.43645	2.85002	2.25419	0	0.470447	0.3975	0.00133262	0.00704296	3.07156
ENSMUSG00000017679	Ttpal	8	17	10	1	2	0	5.43814	6.38934	4.45902	0.314782	0.744476	0	0.000139444	0.000992415	3.98333
ENSMUSG00000017713	Tha1	5	5	2	1	0	1	5.72209	3.16375	1.50139	0.529949	0	0.353004	0.0271682	0.0829231	3.23534
ENSMUSG00000017720	Trp53tg5	6	16	15	4	4	13	19.7467	29.1146	32.3828	6.09612	7.20883	13.1972	0.0332275	0.0966363	1.39732
ENSMUSG00000017740	Slc12a5	11	16	18	9	2	8	5.60932	4.51112	6.02101	2.12525	0.558481	1.25835	0.00373195	0.01697	1.81434
ENSMUSG00000017764	Zswim1	18	37	40	12	7	14	20.4548	23.2473	29.8169	6.31472	4.35594	4.90735	5.15106e-06	4.99691e-05	2.05086
ENSMUSG00000017843	Ppp2r5c	91	149	150	89	53	116	68.0929	61.6444	73.6259	30.839	21.7169	26.774	4.22745e-08	5.78659e-07	1.15275
ENSMUSG00000018001	Cyth3	3	16	7	5	2	2	1.87129	5.51807	2.86416	1.44424	0.683142	0.384809	0.0313571	0.0927945	1.90262
ENSMUSG00000018076	Med13l	4	2	6	1	1	0	1.32268	0.365655	1.30144	0.153124	0.181074	0	0.0310141	0.0920018	3.10949
ENSMUSG00000018160	Med1	14	48	26	13	12	22	5.36325	10.1669	6.5336	2.30618	2.51734	2.59967	0.00148387	0.00772038	1.39181
ENSMUSG00000018209	Stk4	8	17	14	8	6	7	4.70016	5.52229	5.39548	2.17652	1.93034	1.26858	0.0266661	0.0818759	1.37305
ENSMUSG00000018287	Spag7	18	28	26	9	15	24	47.7397	41.0594	45.2335	11.0535	21.7851	19.6342	0.0103271	0.0392417	1.14725
ENSMUSG00000018322	Tomm34	15	30	22	15	8	17	20.0298	22.149	19.2702	9.27526	5.84973	7.00212	0.00642775	0.0265581	1.27424
ENSMUSG00000018379	Srsf1	34	88	70	56	40	82	19.4914	27.8929	26.3234	14.8662	12.557	14.5002	0.0184179	0.0615018	0.627251
ENSMUSG00000018381	Abi3	277	458	414	111	85	142	212.549	194.309	208.382	39.4414	35.7157	33.6096	1.82487e-50	4.79011e-48	2.3043
ENSMUSG00000018411	Mapt	13	18	19	6	1	6	7.60723	5.82375	7.29317	1.62586	0.320438	1.083	0.000117851	0.000851417	2.53243
ENSMUSG00000018428	Akap1	50	89	70	22	27	34	40.1503	39.5144	36.8719	8.18071	11.8725	8.42157	5.23963e-10	9.10948e-09	1.85075
ENSMUSG00000018449	Rpain	13	26	33	4	11	12	36.328	40.1715	60.4911	5.17616	16.8326	10.3437	0.000267155	0.00178285	1.91987
ENSMUSG00000018474	Chd3	21	55	48	14	17	36	8.89024	12.8737	13.3295	2.74455	3.94098	4.70102	0.000125816	0.000903112	1.4277
ENSMUSG00000018476	Kdm6b	24	34	23	18	17	33	11.0871	8.68428	6.96972	3.85061	4.30049	4.70237	0.0364872	0.104081	0.831777
ENSMUSG00000018501	Ncor1	33	70	42	18	5	24	11.2248	13.1647	9.3712	2.83523	0.931316	2.5181	2.0246e-08	2.91559e-07	2.19046
ENSMUSG00000018566	Slc2a4	20	19	19	2	1	4	19.254	10.1133	11.9984	0.891602	0.527172	1.18781	6.91646e-07	7.73523e-06	3.69411
ENSMUSG00000018570	2810408A11Rik	14	39	26	19	14	28	19.3588	29.8169	23.5833	12.1662	10.6008	11.9428	0.0331305	0.096417	0.882784
ENSMUSG00000018707	Dync1h1	200	435	321	64	53	96	42.8658	51.5486	45.13	6.352	6.22039	6.34669	2.87812e-54	1.01393e-51	2.68811
ENSMUSG00000018765	Fxr2	42	54	36	34	38	46	43.7493	31.1001	24.5982	16.4002	21.6753	14.78	0.0324455	0.0949188	0.69987
ENSMUSG00000018776	Slc35g3	13	30	29	9	5	22	24.6976	31.5123	36.1401	7.91779	5.20167	12.8923	0.00124188	0.00663286	1.59536
ENSMUSG00000018796	Acsl1	34	94	65	37	26	33	18.4131	28.1464	23.0909	9.27896	7.7105	5.51261	3.41919e-06	3.40065e-05	1.46164
ENSMUSG00000018822	Sfrp5	3	4	2	1	0	0	4.85354	3.57803	2.12249	0.749181	0	0	0.0339603	0.0983086	3.59321
ENSMUSG00000018830	Myh11	6	9	10	0	0	1	2.81622	2.33564	3.0789	0	0	0.144781	0.000312274	0.00204722	5.05098
ENSMUSG00000018845	Unc45b	26	36	30	11	18	17	19.2489	14.7361	14.5691	3.77116	7.29737	3.8822	0.000370099	0.00236042	1.51728
ENSMUSG00000018999	Slc35b4	3	15	11	3	1	9	1.47477	4.077	3.54711	0.682925	0.269193	1.36471	0.0341832	0.0988115	1.73366
ENSMUSG00000019027	Dnah1	44	87	66	22	20	45	10.5074	11.4871	10.3387	2.43286	2.61538	3.31476	6.09404e-09	9.47514e-08	1.73756
ENSMUSG00000019132	BC005537	26	36	30	11	6	14	13.6641	10.4606	10.3421	2.67702	1.72672	2.26951	2.09525e-06	2.16347e-05	2.14618
ENSMUSG00000019320	Noxo1	48	94	84	59	67	84	65.9283	71.3847	75.6814	37.526	50.3925	35.5881	0.0161917	0.0557819	0.601854
ENSMUSG00000019461	Plscr3	5	5	5	1	1	1	5.51868	3.05128	3.62005	0.511111	0.604402	0.340456	0.0179514	0.0602445	2.89305
ENSMUSG00000019464	Ptger1	54	95	77	49	57	72	35.3624	34.3968	33.0764	14.8591	20.4401	14.5437	0.000799297	0.00458056	0.854563
ENSMUSG00000019715	Gle1	16	12	12	5	6	16	12.2041	5.06074	6.00408	1.76606	2.5061	3.76444	0.0380428	0.107488	1.26258
ENSMUSG00000019763	Rmnd1	2	8	8	1	2	3	1.95853	4.33148	5.13888	0.45347	1.07248	0.906183	0.0454003	0.123281	2.07218
ENSMUSG00000019820	Utrn	2	3	2	0	0	0	0.496512	0.411783	0.325694	0	0	0	0.0271375	0.082886	4.1807
ENSMUSG00000019842	Traf3ip2	11	14	16	4	3	2	11.7938	8.29923	11.2528	1.98597	1.76135	0.661437	0.000266527	0.00177955	2.69758
ENSMUSG00000019866	Crybg1	4	5	7	1	0	0	1.63397	1.12928	1.87569	0.189162	0	0	0.00332034	0.0153921	4.41603
ENSMUSG00000019876	Pkib	5	14	18	6	1	13	2.89064	4.47506	6.82615	1.60629	0.316581	2.31826	0.0329161	0.0958972	1.50595
ENSMUSG00000019892	Lrriq1	22	28	29	16	15	23	12.9254	9.09553	11.1764	4.35304	4.82586	4.16818	0.00782778	0.0312062	1.10707
ENSMUSG00000019951	Uhrf1bp1l	16	27	22	10	3	19	7.62756	7.11666	6.87967	2.20757	0.783155	2.79392	0.00143106	0.0074893	1.64671
ENSMUSG00000019969	Psen1	40	87	75	52	41	97	40.6736	48.9124	50.0257	24.4853	22.8295	30.4242	0.0124429	0.0453013	0.643939
ENSMUSG00000019971	Cep290	82	161	122	88	79	133	30.6979	33.3248	29.9594	15.2555	16.1951	15.3582	4.18301e-05	0.000339794	0.809576
ENSMUSG00000019978	Epb41l2	52	114	70	22	16	43	36.4522	44.1848	32.1883	7.14156	6.14189	9.2979	1.85883e-12	4.49986e-11	2.09869
ENSMUSG00000019986	Ahi1	69	149	94	61	52	98	43.7228	52.2027	39.0721	17.8994	18.0436	19.1549	1.14964e-06	1.24215e-05	1.09359
ENSMUSG00000019996	Map7	165	281	255	169	118	178	119.284	112.318	120.925	56.5762	46.7133	39.6929	2.28414e-10	4.1546e-09	1.10617
ENSMUSG00000020018	Snrpf	286	515	436	179	162	281	1021.07	1016.58	1021.06	295.931	316.711	309.449	1.25264e-30	1.21515e-28	1.53061
ENSMUSG00000020020	Usp44	9	15	19	10	5	12	9.39075	8.65359	13.0044	4.83178	2.85686	3.8622	0.034356	0.0991214	1.22491
ENSMUSG00000020021	Fgd6	4	16	28	4	3	8	1.52855	3.38054	7.01869	0.707828	0.62777	0.942983	0.00165446	0.00847292	2.20121
ENSMUSG00000020070	Rufy2	34	63	43	11	10	8	23.2147	23.7833	19.259	3.47798	3.73892	1.68489	6.22376e-11	1.238e-09	2.75633
ENSMUSG00000020096	Tbata	7	31	18	9	6	16	14.2877	34.9844	24.1	8.50663	6.70622	10.0735	0.0139922	0.0496853	1.35155
ENSMUSG00000020101	Vsir	5	2	1	1	0	0	3.17159	0.70143	0.416089	0.293736	0	0	0.0389264	0.109316	3.59019
ENSMUSG00000020114	Cand1	56	77	72	29	24	53	22.1657	16.8512	18.6941	5.31546	5.20194	6.4709	6.4564e-08	8.62594e-07	1.54112
ENSMUSG00000020140	Lgr5	30	45	51	32	18	35	19.24	15.9567	21.4552	9.50348	6.32145	6.92383	0.0011955	0.00643452	1.11492
ENSMUSG00000020149	Rab1	9	32	10	4	6	15	9.78605	19.2381	7.13254	2.01407	3.57254	5.03097	0.0111426	0.0415735	1.5563
ENSMUSG00000020154	Ptprb	6	8	7	3	3	0	1.54844	1.14151	1.185	0.35852	0.42396	0	0.023923	0.0755858	2.21932
ENSMUSG00000020170	Frs2	2	9	5	1	2	1	0.957603	2.38257	1.57038	0.22172	0.52438	0.14769	0.0405223	0.112686	2.38101
ENSMUSG00000020176	Grb10	4	6	11	0	2	4	2.42949	2.0149	4.38254	0	0.665189	0.749393	0.0173352	0.0588255	2.41298
ENSMUSG00000020183	Cpm	1	4	7	0	0	0	0.591705	1.30862	2.71696	0	0	0	0.00405047	0.0181471	4.87988
ENSMUSG00000020184	Mdm2	26	58	43	18	9	31	25.4123	31.3433	27.5688	8.14689	4.81696	9.34602	5.98091e-06	5.75603e-05	1.69563
ENSMUSG00000020190	Mknk2	14	21	18	16	10	10	12.5137	10.3783	10.5538	6.62259	4.89462	2.75711	0.0441699	0.120551	1.0453
ENSMUSG00000020196	Cabin1	6	18	13	8	3	11	2.48664	4.1246	3.53415	1.53533	0.680839	1.40621	0.0462231	0.124907	1.28396
ENSMUSG00000020198	Ap3d1	123	176	145	79	80	143	78.6869	62.2525	60.8478	23.4031	28.0252	28.2181	9.29314e-09	1.41051e-07	1.12807
ENSMUSG00000020212	Mdm1	14	20	25	14	11	20	13.9996	11.0577	16.3986	6.48282	6.02338	6.16896	0.044196	0.120578	0.947469
ENSMUSG00000020231	Dip2a	2	10	5	0	0	1	0.938454	2.59436	1.53898	0	0	0.144737	0.00425762	0.0189547	4.38407
ENSMUSG00000020234	4930404N11Rik	173	299	295	247	217	281	398.341	380.652	445.565	263.364	273.609	199.577	0.00136127	0.00717451	0.537892
ENSMUSG00000020248	Nfyb	13	40	30	3	6	6	10.7364	18.2651	16.2523	1.14732	2.71348	1.52848	2.40029e-07	2.93227e-06	2.93459
ENSMUSG00000020251	Glt8d2	4	3	1	0	0	1	4.14972	1.72079	0.680516	0	0	0.320003	0.0444326	0.12107	3.52228
ENSMUSG00000020275	Rel	4	5	4	0	0	0	1.64688	1.1382	1.08029	0	0	0	0.00142642	0.00747087	5.09351
ENSMUSG00000020288	Ahsa2	787	1273	1151	451	427	587	675.178	603.836	647.737	179.172	200.601	155.338	2.16862e-40	3.72196e-38	1.64859
ENSMUSG00000020310	Madcam1	19	23	16	2	0	4	40.6715	27.2214	22.4665	1.98251	0	2.64114	6.71024e-07	7.54241e-06	3.91682
ENSMUSG00000020315	Sptbn1	13	24	13	1	2	2	4.38792	4.47892	2.87831	0.156302	0.369663	0.208229	4.54989e-06	4.44919e-05	3.84929
ENSMUSG00000020349	Ppp2ca	31	51	37	31	24	54	13.4175	12.2047	10.5049	6.21328	5.68829	7.2094	0.0305573	0.0911883	0.699786
ENSMUSG00000020359	Phykpl	84	148	142	51	40	82	66.3945	64.6787	73.6242	18.6669	17.313	19.9923	4.3051e-14	1.25016e-12	1.66615
ENSMUSG00000020368	Canx	51	95	88	64	43	85	36.6198	37.7152	41.4484	21.2802	16.9073	18.8261	0.0007299	0.00423361	0.82375
ENSMUSG00000020387	Jade2	3	2	6	0	0	1	1.47007	0.541867	1.92862	0	0	0.151151	0.0166272	0.0568698	3.9212
ENSMUSG00000020401	Fam71b	45	79	50	11	7	20	63.307	61.4488	46.1412	7.16607	5.3926	8.67889	1.42729e-13	3.88355e-12	2.76888
ENSMUSG00000020434	4921536K21Rik	15	21	28	9	8	14	17.8025	13.7803	21.7986	4.94633	5.19926	5.12524	0.00135861	0.00716331	1.60558
ENSMUSG00000020435	Osbp2	100	167	134	66	49	123	75.0282	69.2769	65.9491	22.9307	20.1318	28.4659	1.27494e-10	2.42438e-09	1.3357
ENSMUSG00000020451	Limk2	15	13	18	8	5	11	11.9794	5.74028	9.42963	2.95857	2.18662	2.70976	0.00743758	0.0299	1.55547
ENSMUSG00000020456	Ogdh	15	26	22	9	15	16	11.1724	10.7072	10.7488	3.10419	6.11798	3.67597	0.0155338	0.0539432	1.16008
ENSMUSG00000020458	Rtn4	42	54	42	42	33	54	27.9567	19.8736	18.3386	12.946	12.0285	11.0873	0.0315164	0.0930752	0.657434
ENSMUSG00000020486	2024-09-04	18	24	14	3	3	10	17.1354	12.6323	8.74239	1.32249	1.56388	2.93642	7.23482e-05	0.000551238	2.44584
ENSMUSG00000020572	Nampt	8	9	9	2	3	5	5.43213	3.37886	4.00869	0.628868	1.11548	1.04724	0.0144423	0.0509459	1.97547
ENSMUSG00000020585	Laptm4a	29	45	33	29	16	43	48.4738	41.588	36.1828	22.4469	14.645	22.1704	0.0143459	0.0507124	0.865527
ENSMUSG00000020593	Lpin1	53	102	79	18	25	34	29.1914	31.0617	28.542	4.59093	7.54014	5.77634	6.22927e-13	1.5884e-11	2.12616
ENSMUSG00000020609	Apob	10	13	2	0	1	3	2.20605	1.58564	0.289417	0	0.120802	0.204142	0.00267428	0.0127814	3.31765
ENSMUSG00000020622	Nt5c1b	46	90	65	21	24	37	69.7925	75.4989	64.691	14.7543	19.9399	17.316	1.23386e-09	2.07249e-08	1.82141
ENSMUSG00000020654	Adcy3	6	23	19	3	5	9	3.28117	6.95428	6.81569	0.75971	1.4973	1.51815	0.00194161	0.00970948	1.99658
ENSMUSG00000020659	Cbll1	3	10	9	2	1	4	2.33757	4.30815	4.60008	0.721644	0.426682	0.961388	0.020984	0.0682929	2.19272
ENSMUSG00000020668	Kif3c	188	328	320	266	198	316	85.0971	82.0876	95.0137	55.7555	49.0775	44.1204	5.89832e-05	0.000459342	0.618737
ENSMUSG00000020674	Pxdn	3	1	4	0	0	1	1.39427	0.256965	1.21946	0	0	0.143358	0.0450278	0.122493	3.51875
ENSMUSG00000020680	Taf15	36	68	36	34	28	59	53.5109	55.8851	35.1012	23.4028	22.7908	27.0513	0.0143708	0.0507469	0.766231
ENSMUSG00000020681	Ace	31	85	66	24	21	61	19.4234	29.4462	27.126	6.96344	7.20515	11.7893	2.38575e-05	0.000203717	1.34127
ENSMUSG00000020695	Mrc2	2	1	8	1	0	1	1.06088	0.293281	2.7836	0.245633	0	0.163619	0.0471964	0.126668	3.07894
ENSMUSG00000020696	Rffl	705	1239	1038	718	586	861	435.774	423.439	420.871	205.516	198.349	164.161	1.44088e-16	5.13006e-15	0.970489
ENSMUSG00000020697	Lig3	81	161	135	78	75	115	42.9509	47.202	46.957	19.1528	21.7776	18.8096	6.9076e-07	7.73178e-06	1.00876
ENSMUSG00000020705	Ddx42	31	54	55	22	15	43	23.7574	22.8812	27.649	7.80747	6.29492	10.1649	3.94239e-05	0.0003224	1.39333
ENSMUSG00000020716	Nf1	13	23	17	3	3	5	3.35326	3.28019	2.87642	0.358339	0.423746	0.397822	2.01339e-05	0.000174681	2.81285
ENSMUSG00000020721	Helz	5	13	10	3	0	8	1.16905	1.68056	1.53371	0.324814	0	0.576965	0.0190241	0.0632642	1.98756
ENSMUSG00000020733	Slc9a3r1	6	12	15	4	6	5	9.58101	10.5947	15.712	2.9578	5.24653	2.46278	0.0227873	0.0725798	1.60743
ENSMUSG00000020741	Cluh	12	34	24	19	8	27	6.04901	9.47609	7.93586	4.43513	2.20828	4.19819	0.0440698	0.120327	0.914059
ENSMUSG00000020747	Tmem94	11	22	23	6	8	10	6.34509	7.0164	8.70266	1.60268	2.52694	1.77926	0.00161358	0.00829852	1.73103
ENSMUSG00000020752	Recql5	12	19	6	7	7	7	8.36437	7.32239	2.74336	2.25943	2.67184	1.50503	0.0428258	0.11765	1.32076
ENSMUSG00000020790	Ankfy1	35	77	63	49	39	66	13.3981	16.2972	15.8196	8.68602	8.17524	7.79317	0.0107462	0.0405239	0.697483
ENSMUSG00000020802	Ube2o	36	65	46	31	26	47	21.2604	21.2241	17.82	8.47776	8.40822	8.56176	0.000687057	0.00403582	1.04072
ENSMUSG00000020821	Kif1c	8	9	7	1	1	7	3.67912	2.28846	2.1117	0.212963	0.251834	0.992996	0.0165196	0.0565595	2.1353
ENSMUSG00000020823	Sec14l1	26	46	40	26	22	37	17.1727	16.7984	17.3302	7.9522	7.95697	7.53809	0.00645251	0.0266358	0.932519
ENSMUSG00000020850	Prpf8	52	85	73	18	17	41	21.4785	19.4119	19.7789	3.44289	3.84513	5.22372	1.60202e-11	3.42045e-10	2.05033
ENSMUSG00000020859	Spag9	11	23	10	5	6	6	4.60667	5.32561	2.7471	0.969648	1.37596	0.77507	0.00366088	0.0166865	1.85405
ENSMUSG00000020867	Spata20	64	142	117	43	34	61	74.8877	91.8684	89.804	23.2996	21.7856	22.0169	4.03776e-13	1.04755e-11	1.74549
ENSMUSG00000020883	Fbxl20	10	29	16	1	1	4	3.57389	5.73042	3.75095	0.165497	0.195705	0.440958	3.17968e-06	3.18134e-05	3.73535
ENSMUSG00000020893	Per1	13	34	24	12	5	15	8.55508	12.3711	10.3603	3.65689	1.80182	3.04486	0.000699031	0.00409717	1.67675
ENSMUSG00000020900	Myh10	58	92	78	20	16	38	22.8837	20.0693	20.187	3.65407	3.45683	4.62462	1.17789e-13	3.25794e-12	2.20222
ENSMUSG00000020914	Top2a	39	77	57	51	40	64	22.9616	25.0654	22.0136	13.9045	12.8961	11.6228	0.0135742	0.0484839	0.673598
ENSMUSG00000020940	1700023F06Rik	23	49	35	27	18	43	58.9657	69.4568	58.8598	32.0542	25.27	34.0044	0.01762	0.0595053	0.830922
ENSMUSG00000020964	Sel1l	9	12	15	4	2	10	4.39129	3.23727	4.80088	0.903773	0.534369	1.50503	0.00863129	0.033855	1.81346
ENSMUSG00000020982	Nemf	52	100	120	101	65	107	33.7792	35.9164	51.1336	30.382	23.1217	21.44	0.041459	0.11453	0.501524
ENSMUSG00000020986	Sec23a	11	9	11	8	4	6	8.229	3.72258	5.39792	2.77137	1.63861	1.38453	0.0469366	0.126097	1.36336
ENSMUSG00000020994	Pnn	49	70	60	47	45	82	43.2199	34.1376	34.7151	19.1971	21.7351	22.3099	0.0212759	0.0689806	0.609823
ENSMUSG00000021010	Npas3	2	8	9	0	0	0	1.04572	2.31273	3.0868	0	0	0	0.000274898	0.00182906	5.53403
ENSMUSG00000021061	Sptb	4	15	5	1	3	5	1.18295	2.45271	0.969968	0.136949	0.485836	0.456114	0.0340883	0.0986467	1.90527
ENSMUSG00000021066	Atl1	1154	2087	1782	835	712	1108	588.761	588.712	596.377	197.274	198.918	174.369	5.44768e-45	1.1395e-42	1.43566
ENSMUSG00000021071	Trim9	19	32	21	1	4	2	12.1498	11.3139	8.80877	0.296119	1.40067	0.394495	4.64559e-08	6.33304e-07	3.87079
ENSMUSG00000021079	Timm9	47	82	67	42	35	56	56.3469	54.3542	52.6898	23.3169	22.9774	20.7088	5.58019e-05	0.000437622	1.08955
ENSMUSG00000021090	Lrrc9	12	18	16	8	7	10	7.78368	6.4554	6.80774	2.40294	2.48635	2.00078	0.0119405	0.043794	1.41603
ENSMUSG00000021096	Ppm1a	22	58	37	17	17	30	8.81924	12.8553	9.72948	3.15578	3.7318	3.70958	0.000193425	0.00133818	1.38021
ENSMUSG00000021097	Clmn	27	44	33	6	2	7	6.99439	6.30211	5.60763	0.719759	0.283712	0.559345	1.90858e-10	3.53392e-09	3.36049
ENSMUSG00000021127	Zfp36l1	2	6	4	0	0	1	2.05612	3.4105	2.69748	0	0	0.317113	0.0154237	0.0536305	3.92821
ENSMUSG00000021140	Pcnx	53	85	85	29	10	48	13.421	11.9007	14.1191	3.4006	1.38666	3.74925	3.74674e-10	6.6346e-09	1.96931
ENSMUSG00000021143	Pacs2	29	53	36	15	21	23	16.267	16.4374	13.2462	3.89629	6.45045	3.97954	6.45409e-05	0.00049885	1.5021
ENSMUSG00000021144	Mta1	22	46	46	24	15	32	23.9299	27.6645	32.8213	12.0887	8.93451	10.7365	0.000815342	0.00466253	1.21676
ENSMUSG00000021182	Ccdc88c	63	118	93	12	14	35	25.677	26.5909	24.8637	2.26483	3.12459	4.40015	1.85442e-19	8.56036e-18	2.74247
ENSMUSG00000021203	Otub2	15	28	27	14	8	18	14.2839	14.7422	16.8655	6.17354	4.17165	5.28719	0.00340187	0.0156875	1.35214
ENSMUSG00000021215	Net1	6	12	7	1	2	3	4.76451	5.26861	3.64624	0.36772	0.869678	0.734825	0.00518323	0.0223361	2.59642
ENSMUSG00000021218	Gdi2	174	301	264	127	112	199	108.031	103.326	107.518	36.5133	38.0782	38.1106	1.06108e-16	3.80821e-15	1.29935
ENSMUSG00000021223	Papln	7	13	6	2	5	5	4.9205	5.05244	2.76657	0.651014	1.92461	1.08412	0.0407383	0.113033	1.62045
ENSMUSG00000021224	Numb	57	117	89	58	49	67	49.3696	56.0296	50.5655	23.2628	23.2403	17.9001	8.48953e-06	7.93444e-05	1.09206
ENSMUSG00000021238	Aldh6a1	59	79	67	39	44	50	52.2502	38.6821	38.9216	15.9937	21.3378	13.6584	4.99965e-05	0.000397448	1.15124
ENSMUSG00000021244	Ylpm1	77	135	104	8	17	41	33.7985	32.7633	29.9446	1.6261	4.08617	5.55118	1.73003e-20	8.73959e-19	2.8568
ENSMUSG00000021248	Tmed10	79	106	115	96	73	99	76.3403	56.6343	72.8961	42.9584	38.6287	29.5092	0.0032003	0.0149448	0.689216
ENSMUSG00000021250	Fos	10	17	16	3	5	4	14.5821	13.7062	15.3045	2.02577	3.99255	1.79918	0.00060684	0.00363154	2.33785
ENSMUSG00000021254	Gpatch2l	9	21	14	10	6	10	6.3525	8.19537	6.48201	3.26853	2.31907	2.1772	0.0291019	0.0876856	1.25578
ENSMUSG00000021257	Angel1	34	59	50	26	19	39	27.1462	26.0453	26.1866	9.61286	8.307	9.60483	4.17579e-05	0.000339413	1.32069
ENSMUSG00000021258	Ccnk	88	163	149	72	47	123	96.9895	99.3292	107.723	36.7472	28.3662	41.816	6.57502e-10	1.13136e-08	1.29583
ENSMUSG00000021277	Traf3	2	3	4	0	1	0	0.870795	0.722195	1.14242	0	0.238422	0	0.0357451	0.102379	3.56671
ENSMUSG00000021301	Hecw1	6	6	2	0	0	2	1.94962	1.07795	0.426294	0	0	0.200459	0.0153334	0.0534562	3.55795
ENSMUSG00000021338	Carmil1	10	10	18	9	5	10	6.1626	3.40731	7.27639	2.56836	1.68731	1.9009	0.0443037	0.120817	1.24184
ENSMUSG00000021340	Gpld1	161	258	226	107	117	108	94.7356	83.9371	87.2319	29.1555	37.6994	19.6023	1.66396e-11	3.53579e-10	1.4315
ENSMUSG00000021363	Mak	27	47	42	21	14	31	12.1784	11.7211	12.4266	4.38625	3.45791	4.31302	0.00014081	0.00100107	1.37024
ENSMUSG00000021374	Nup153	20	41	31	11	10	16	10.0635	11.4065	10.232	2.56308	2.75538	2.48334	2.20995e-05	0.000189888	1.83522
ENSMUSG00000021414	Fam217a	27	49	51	15	16	48	34.5526	34.6706	42.8122	8.88911	11.2124	18.9476	0.00040924	0.0025769	1.2958
ENSMUSG00000021451	Sema4d	2	3	2	0	0	0	1.37167	1.13759	0.899763	0	0	0	0.0271375	0.082886	4.1807
ENSMUSG00000021495	Fam193b	6	15	13	7	2	4	3.85362	5.32668	5.47697	2.08193	0.70341	0.792452	0.0110326	0.0412781	1.86558
ENSMUSG00000021557	Agtpbp1	35	44	40	29	22	49	13.1621	9.14862	9.86723	5.05014	4.53043	5.68391	0.0107958	0.0406391	0.847315
ENSMUSG00000021573	Tppp	10	8	10	1	1	2	6.03911	2.67122	3.96143	0.279655	0.3307	0.372562	0.000580572	0.00349309	3.44364
ENSMUSG00000021585	Cast	31	76	63	35	30	67	18.5355	25.1249	24.7094	9.69082	9.82257	12.357	0.00189308	0.0095023	0.90572
ENSMUSG00000021668	Polk	4	9	6	2	1	4	2.91021	3.62037	2.86348	0.673819	0.398405	0.897675	0.0381828	0.107747	2.01208
ENSMUSG00000021670	Hmgcr	17	24	24	13	6	22	11.8094	9.21798	10.9362	4.18187	2.28239	4.71406	0.0074494	0.0299233	1.27741
ENSMUSG00000021692	Dimt1	29	42	37	19	11	20	26.7056	21.3846	22.3504	8.10228	5.54699	5.68106	2.24973e-05	0.000192935	1.66101
ENSMUSG00000021728	Emb	7	7	12	1	0	6	7.36139	4.07012	8.27794	0.48698	0	1.94629	0.00549197	0.0233771	2.63497
ENSMUSG00000021767	Kat6b	5	9	10	2	3	3	1.9963	1.98676	2.619	0.369773	0.655901	0.369465	0.01627	0.0559627	2.08891
ENSMUSG00000021819	Zswim8	22	64	33	18	13	37	11.1355	17.9108	10.9567	4.219	3.60323	5.77676	0.000412794	0.00259196	1.34781
ENSMUSG00000021823	Vcl	10	18	14	1	7	6	5.83616	5.80827	5.35963	0.270257	2.2371	1.08012	0.00242278	0.0117174	2.08744
ENSMUSG00000021824	Ap3m1	184	349	301	75	51	94	84.0164	88.1087	90.1555	15.8583	12.752	13.2394	9.35699e-44	1.92711e-41	2.45324
ENSMUSG00000021838	Samd4	31	68	64	16	15	25	13.8625	16.8127	18.7733	3.31322	3.6731	3.44839	2.72446e-09	4.43164e-08	2.06076
ENSMUSG00000021868	Ppif	21	45	44	8	11	15	17.7487	21.0284	24.3938	3.13103	5.09097	3.91051	2.76554e-07	3.3508e-06	2.20729
ENSMUSG00000021895	Arhgef3	11	18	12	4	10	12	9.34576	8.45555	6.68779	1.57373	4.65246	3.14484	0.0462443	0.124939	1.19048
ENSMUSG00000021901	Bap1	31	76	69	47	22	78	24.7188	33.5063	36.0906	17.3546	9.60616	19.1847	0.00663827	0.0272179	0.827718
ENSMUSG00000021910	Nisch	9	6	10	4	4	4	4.97664	1.83439	3.62722	1.02424	1.2112	0.682259	0.0376224	0.10648	1.63764
ENSMUSG00000021911	Parg	12	9	6	2	5	7	8.35868	3.46614	2.74149	0.645114	1.90716	1.50401	0.0378234	0.106913	1.59721
ENSMUSG00000021948	Prkcd	13	11	13	3	4	5	14.0164	6.55742	9.19425	1.49784	2.36164	1.66287	0.0017272	0.00879835	2.22287
ENSMUSG00000021983	Atp8a2	5	8	6	3	1	2	1.19273	1.05514	0.938865	0.331393	0.130627	0.147163	0.0262547	0.0809096	2.19397
ENSMUSG00000021986	Amer2	20	31	26	10	5	14	5.85172	5.0149	4.99006	1.35489	0.801095	1.2635	3.7223e-05	0.000306567	1.98577
ENSMUSG00000021998	Lcp1	8	2	3	0	0	0	6.4023	0.884959	1.57488	0	0	0	0.00101817	0.0056207	5.28373
ENSMUSG00000021999	Cpb2	5	2	3	0	1	1	10.4059	2.30137	4.09554	0	1.13965	0.641956	0.0452121	0.122894	3.01615
ENSMUSG00000022000	Zc3h13	16	39	25	11	8	13	7.99585	10.776	8.19529	2.54558	2.18925	2.00393	0.000105342	0.000769594	1.82056
ENSMUSG00000022070	Bora	4	9	14	6	0	5	3.207	3.98959	7.36285	2.22761	0	1.23653	0.0308866	0.0919094	1.85576
ENSMUSG00000022091	Sorbs3	9	17	17	6	3	11	9.03795	9.43894	11.1984	2.79015	1.64972	3.40734	0.00641623	0.0265351	1.68872
ENSMUSG00000022095	Fam160b2	20	28	25	11	9	12	15.2438	11.7996	12.4992	3.88244	3.75635	2.82123	0.000270665	0.00180448	1.7269
ENSMUSG00000022120	Rnf219	2	10	6	3	1	1	1.79761	4.96949	3.53749	1.24863	0.492182	0.277242	0.0397777	0.111054	2.23703
ENSMUSG00000022132	Cldn10	2	3	2	0	0	0	2.88901	2.396	1.89508	0	0	0	0.0271375	0.082886	4.1807
ENSMUSG00000022141	Nipbl	68	170	123	49	37	94	22.1825	30.6618	26.32	7.40196	6.60943	9.45855	3.15021e-11	6.49798e-10	1.54822
ENSMUSG00000022155	Mroh2b	39	83	70	50	42	91	24.8255	29.2118	29.2288	14.7385	14.6401	17.8678	0.0171026	0.0581539	0.61829
ENSMUSG00000022185	Acin1	273	560	460	207	192	382	177.228	201.004	195.888	62.2287	68.2547	76.4943	1.42452e-21	7.72067e-20	1.2712
ENSMUSG00000022187	Gm5546	10	12	12	6	6	1	11.0692	7.34418	8.71315	3.0755	3.63686	0.341437	0.0152464	0.0532628	1.81325
ENSMUSG00000022195	6030458C11Rik	5	2	1	0	0	1	3.87532	0.857067	0.508414	0	0	0.239074	0.0393895	0.110385	3.60182
ENSMUSG00000022197	Pdzd2	3	6	8	2	1	3	0.857356	0.948065	1.49972	0.264679	0.156495	0.264458	0.046051	0.124542	2.05906
ENSMUSG00000022219	Cideb	28	52	46	8	5	6	71.0143	72.9186	76.5289	9.39566	6.94415	4.69391	7.87668e-12	1.73715e-10	3.23976
ENSMUSG00000022228	Zscan26	12	25	13	9	9	13	8.44866	9.73182	6.00385	2.93426	3.46985	2.82323	0.025139	0.0785798	1.19933
ENSMUSG00000022240	Ctnnd2	1	8	8	1	0	3	0.517144	2.28744	2.71382	0.239476	0	0.478551	0.0310147	0.0920018	2.64888
ENSMUSG00000022246	Rai14	113	213	179	102	82	186	70.7581	73.7436	73.5241	29.5765	28.1172	35.9257	1.6582e-08	2.41549e-07	1.01188
ENSMUSG00000022248	Rad1	6	10	9	2	1	3	4.38503	4.04081	4.31463	0.676863	0.400205	0.676298	0.00444418	0.0196092	2.6292
ENSMUSG00000022272	Myo10	8	19	23	12	5	12	3.02662	3.97437	5.70787	2.10232	1.03585	1.40037	0.0205498	0.0670811	1.30238
ENSMUSG00000022280	Rnf19a	84	185	152	114	90	205	60.3713	73.514	71.6596	37.9407	35.4205	45.4465	0.0016252	0.00834223	0.59166
ENSMUSG00000022283	Pabpc1	303	654	497	336	295	513	319.408	381.178	343.668	164.018	170.289	166.808	2.11765e-12	5.0533e-11	0.862985
ENSMUSG00000022285	Ywhaz	32	92	57	33	32	54	29.9164	47.5547	34.9553	14.2864	16.3821	15.5721	0.000218642	0.00149211	1.09968
ENSMUSG00000022314	Rad21	10	30	20	5	3	16	7.77024	12.8885	10.194	1.79909	1.27649	3.83486	0.000915441	0.00514052	1.90956
ENSMUSG00000022338	Eny2	32	52	44	32	31	58	32.7883	29.4591	29.5734	15.1834	17.3937	18.3313	0.0376166	0.10648	0.641139
ENSMUSG00000022353	Mtss1	5	6	6	1	2	2	3.1125	2.06508	2.45002	0.288263	0.681758	0.38403	0.0272644	0.0831597	2.31779
ENSMUSG00000022377	Asap1	32	57	51	22	18	43	15.958	15.7163	16.6831	5.08043	4.91543	6.61442	5.67049e-05	0.000443664	1.32624
ENSMUSG00000022387	Brd1	13	25	28	7	3	15	7.75636	8.24711	10.9585	1.93403	0.98016	2.76059	0.000211745	0.00145142	2.00231
ENSMUSG00000022388	Ttll8	27	14	20	4	3	7	27.9634	8.01681	13.5874	1.91839	1.70141	2.23625	9.77874e-06	8.99711e-05	2.82267
ENSMUSG00000022390	Zc3h7b	7	7	13	3	1	7	3.74867	2.07264	4.56669	0.74396	0.293251	1.1563	0.0163941	0.0563027	1.96588
ENSMUSG00000022421	Nptxr	8	8	7	3	2	6	4.91235	2.71604	2.81953	0.853042	0.672497	1.13644	0.0377591	0.106754	1.70823
ENSMUSG00000022426	Josd1	11	14	15	8	4	15	9.82935	6.91683	8.79231	3.31033	1.95728	4.13446	0.0435302	0.119072	1.19547
ENSMUSG00000022439	Parvg	3	2	3	0	0	0	3.41545	1.25894	2.24041	0	0	0	0.0131938	0.0474035	4.45229
ENSMUSG00000022443	Myh9	9	10	15	2	2	5	3.72194	2.28651	4.06909	0.383006	0.452916	0.637811	0.00123562	0.00660591	2.53137
ENSMUSG00000022456	2024-09-03	2	15	9	0	1	4	0.954185	3.95677	2.81659	0	0.261254	0.588651	0.00600139	0.0250908	2.9074
ENSMUSG00000022469	Rapgef3	8	10	7	4	3	6	5.84949	4.04273	3.35742	1.35437	1.20119	1.35324	0.0464467	0.125359	1.53043
ENSMUSG00000022483	Col2a1	23	43	52	20	19	34	13.8518	14.3184	20.5429	5.57775	6.26606	6.31617	0.000660517	0.00389187	1.23264
ENSMUSG00000022488	Nckap1l	3	7	12	2	2	3	1.8473	2.3832	4.84704	0.57029	0.674383	0.569813	0.0218153	0.0702193	2.16178
ENSMUSG00000022508	Bcl6	12	11	18	6	3	4	9.37881	4.75342	9.22823	2.17154	1.28395	0.964322	0.00128832	0.00684122	2.2166
ENSMUSG00000022518	4930562C15Rik	18	23	22	15	8	16	14.4692	10.2223	11.6004	5.58359	3.52147	3.96724	0.00843668	0.0332392	1.25772
ENSMUSG00000022521	Crebbp	12	22	18	7	3	10	3.40914	3.45568	3.3544	0.920897	0.466708	0.876312	0.000842357	0.00479042	1.94717
ENSMUSG00000022537	Tmem44	13	14	15	5	4	6	8.72697	5.19631	6.60527	1.55432	1.47042	1.24241	0.00147702	0.00769189	2.06027
ENSMUSG00000022565	Plec	172	333	255	19	13	41	34.2098	36.6195	33.2691	1.74995	1.41588	2.51536	5.44474e-63	2.91555e-60	3.94317
ENSMUSG00000022568	Scrib	96	190	138	100	78	182	52.7049	57.6741	49.698	25.4232	23.4496	30.821	2.51383e-05	0.000213261	0.797735
ENSMUSG00000022602	Arc	79	144	112	97	68	145	79.4889	80.1104	73.9225	45.1961	37.467	45.0031	0.000960481	0.00535525	0.664344
ENSMUSG00000022610	Mapk12	3	4	6	0	0	2	4.78305	3.52607	6.27501	0	0	0.983578	0.0226489	0.0722873	3.3887
ENSMUSG00000022617	Chkb	27	62	55	26	23	32	33.8067	42.9218	45.1732	15.0752	15.7699	12.359	7.09776e-05	0.000542029	1.32271
ENSMUSG00000022620	Arsa	66	87	108	77	51	114	58.0979	42.3431	62.3619	31.3875	24.5837	30.954	0.00397221	0.0178563	0.693063
ENSMUSG00000022637	Cblb	37	55	49	27	31	32	17.1081	14.0608	14.8619	5.78113	7.84914	4.56399	0.000513877	0.00313835	1.15353
ENSMUSG00000022641	Bbx	36	61	75	35	19	46	12.6571	11.8579	17.297	5.69833	3.65801	4.98865	2.13889e-05	0.000184374	1.34046
ENSMUSG00000022668	Gtpbp8	55	71	80	70	43	71	49.5065	35.335	47.2356	29.1775	21.1948	19.713	0.00877491	0.0343278	0.708478
ENSMUSG00000022673	Mcm4	7	4	3	1	1	3	5.99536	1.89419	1.68546	0.396613	0.469006	0.792563	0.0490633	0.130475	2.21762
ENSMUSG00000022710	Usp7	25	60	31	19	21	37	16.1955	21.4908	13.1733	5.69977	7.44963	7.39352	0.00218168	0.0107573	1.11171
ENSMUSG00000022723	Crybg3	655	1156	1020	858	701	1029	192.597	187.937	196.738	116.827	112.872	93.3295	7.84007e-08	1.03099e-06	0.635807
ENSMUSG00000022724	Riox2	119	196	191	74	78	145	163.01	148.447	171.625	46.9406	58.5091	61.2676	3.10524e-12	7.26746e-11	1.3302
ENSMUSG00000022747	St3gal6	23	17	29	11	8	10	17.1477	7.00766	14.1826	3.79769	3.26609	2.29971	0.000402343	0.00254064	1.83251
ENSMUSG00000022768	Ccdc116	31	39	42	21	15	36	22.6345	15.7442	20.1158	7.10031	5.99737	8.10786	0.000651259	0.00384579	1.23677
ENSMUSG00000022781	Pak2	14	27	10	6	6	9	7.49603	7.99307	3.51223	1.48766	1.7592	1.48642	0.00233032	0.0113564	1.80439
ENSMUSG00000022791	Tnk2	9	10	4	2	2	5	6.09365	3.74353	1.77654	0.627067	0.741525	1.04424	0.0226522	0.0722873	1.9976
ENSMUSG00000022798	4930435E12Rik	2	10	3	0	0	2	4.4973	12.4328	4.4251	0	0	1.38723	0.0204802	0.0669685	3.46908
ENSMUSG00000022799	Arhgap31	2	2	2	0	0	0	0.77195	0.426812	0.506371	0	0	0	0.041793	NA	4.00067
ENSMUSG00000022801	Lrch3	172	296	246	203	170	261	95.5043	90.8727	89.6002	52.1963	51.6897	44.7023	6.73869e-06	6.40702e-05	0.69418
ENSMUSG00000022836	Mylk	24	45	21	10	2	10	9.42916	9.7751	5.41203	1.81933	0.430281	1.21187	6.41874e-07	7.23906e-06	2.59292
ENSMUSG00000022892	App	20	30	24	13	11	22	7.52763	6.24304	5.92541	2.2658	2.26716	2.55415	0.00400741	0.0179783	1.25659
ENSMUSG00000022906	Parp9	2	5	4	0	0	2	1.73275	2.3951	2.27325	0	0	0.534481	0.0467014	0.125719	3.10682
ENSMUSG00000022957	Itsn1	9	28	12	12	3	17	1.97439	3.39622	1.72684	1.21905	0.36039	1.15036	0.0458849	0.124219	1.16216
ENSMUSG00000022960	Donson	13	44	27	20	14	34	16.1002	30.1293	21.9347	11.4701	9.49462	12.9886	0.0463074	0.125034	0.819325
ENSMUSG00000022961	Son	72	146	119	36	24	59	25.3489	28.4202	27.4823	5.8692	4.62699	6.40728	5.80822e-17	2.13612e-15	2.05325
ENSMUSG00000022983	Scaf4	38	64	65	26	31	38	26.748	24.9077	30.0124	8.47482	11.949	8.25061	1.99729e-05	0.000173847	1.32798
ENSMUSG00000022995	Enah	26	38	29	16	13	44	7.11742	5.75149	5.20747	2.02824	1.94874	3.71533	0.0127128	0.0460327	0.988592
ENSMUSG00000023009	Nckap5l	5	9	10	0	4	0	3.16702	3.15188	4.15489	0	1.3874	0	0.00649888	0.0267694	2.93872
ENSMUSG00000023025	Larp4	3	12	9	3	2	2	1.41221	3.12324	2.77907	0.653955	0.515547	0.290404	0.0167243	0.0571289	2.2018
ENSMUSG00000023034	Nr4a1	1	12	3	0	1	1	1.20404	7.98855	2.36941	0	0.659327	0.371394	0.021796	0.0701738	3.37206
ENSMUSG00000023050	Map3k12	985	1829	1471	387	380	564	583.953	599.519	572.05	106.243	123.363	103.137	3.14489e-90	5.26257e-87	2.20194
ENSMUSG00000023084	Lrrc71	121	188	175	112	105	179	93.2655	80.1199	88.4816	39.9763	44.3186	42.5582	2.42957e-06	2.47901e-05	0.841136
ENSMUSG00000023088	Abcc1	6	9	9	4	3	4	2.71546	2.25207	2.67187	0.838306	0.74349	0.558404	0.0396872	0.110903	1.65181
ENSMUSG00000023118	Sympk	50	114	115	75	54	127	32.1471	40.5251	48.5008	22.3297	19.0119	25.1867	0.00426552	0.0189772	0.670842
ENSMUSG00000023467	Tulp2	185	317	275	165	161	296	264.13	250.238	257.548	109.089	125.873	130.357	4.17445e-09	6.59002e-08	0.875111
ENSMUSG00000023805	Synj2	10	25	13	6	1	8	5.42709	7.50161	4.62797	1.50788	0.297186	1.33922	0.000723306	0.00421179	2.23565
ENSMUSG00000023830	Igf2r	3	3	5	0	1	1	1.03766	0.573725	1.13445	0	0.189407	0.106692	0.0400844	0.11177	3.04337
ENSMUSG00000023913	Pla2g7	9	7	6	3	2	4	13.1927	5.67332	5.7693	2.0364	1.6054	1.80862	0.0260095	0.0803939	1.92655
ENSMUSG00000023949	Tcte1	54	93	103	54	40	90	53.9983	51.4182	67.5621	25.0052	21.9032	27.7603	5.0102e-05	0.00039805	1.00711
ENSMUSG00000023977	Ubr2	8	13	8	1	1	3	3.2217	2.89458	2.11332	0.186485	0.220524	0.372659	0.000902885	0.00508495	3.12836
ENSMUSG00000023988	Bysl	60	91	86	70	60	111	47.8553	40.1298	44.9942	25.8539	26.2054	27.3085	0.0197629	0.0651802	0.535357
ENSMUSG00000024002	Brd4	30	36	30	2	4	5	15.4805	10.271	10.1546	0.477906	1.13027	0.795845	2.551e-10	4.59626e-09	3.70956
ENSMUSG00000024018	Ccdc167	199	310	326	122	174	227	85.9502	74.0291	92.3614	24.4007	41.1532	30.2423	1.20766e-10	2.29971e-09	1.20095
ENSMUSG00000024026	Glo1	20	39	29	23	17	35	6.23194	6.71901	5.92749	3.31872	2.9007	3.36401	0.039681	0.110903	0.774668
ENSMUSG00000024042	Sik1	2	3	4	0	0	1	1.35983	1.12778	1.784	0	0	0.209726	0.0366542	0.10438	3.57649
ENSMUSG00000024044	Epb41l3	10	17	21	5	2	6	6.55138	6.15784	9.02467	1.51688	0.717502	1.21249	0.000217459	0.00148733	2.44336
ENSMUSG00000024045	Akap8	15	32	27	12	13	30	10.0894	11.9007	11.9129	3.73771	4.78827	6.22431	0.0216701	0.0698243	0.9933
ENSMUSG00000024050	Wiz	6	12	17	5	2	5	2.87013	3.17379	5.33431	1.10757	0.523891	0.73776	0.00493991	0.0214779	2.07519
ENSMUSG00000024059	Clip4	35	54	42	16	6	20	32.0485	27.3388	25.2271	6.78436	3.00851	5.64891	1.68498e-08	2.45183e-07	2.2216
ENSMUSG00000024073	Birc6	5	13	11	2	2	4	0.974729	1.40121	1.40665	0.180548	0.213503	0.24053	0.00457748	0.0201376	2.38122
ENSMUSG00000024095	Hnrnpll	129	253	186	64	58	132	85.2578	92.4511	80.6374	19.5873	20.991	26.91	1.30528e-19	6.06731e-18	1.72359
ENSMUSG00000024112	Cacna1h	77	152	118	46	29	83	28.5204	31.1283	28.6699	7.88991	5.88198	9.48284	4.13512e-13	1.07073e-11	1.70546
ENSMUSG00000024122	Pdpk1	21	20	15	7	3	4	9.01439	4.74672	4.22365	1.39144	0.705178	0.52963	4.5526e-05	0.00036648	2.57818
ENSMUSG00000024130	Abca3	10	10	5	1	6	5	4.74661	2.6244	1.5568	0.219803	1.55954	0.732064	0.0480788	0.128418	1.62643
ENSMUSG00000024131	Slc3a1	20	44	38	22	21	36	27.0709	32.9286	33.7393	13.7894	15.5652	15.0304	0.0135434	0.0483869	0.891109
ENSMUSG00000024143	Rhoq	49	138	91	73	70	131	36.2856	56.502	44.2037	25.0328	28.3855	29.923	0.021328	0.0690649	0.530613
ENSMUSG00000024168	Tmem204	16	34	28	4	10	11	26.6427	31.3029	30.5841	3.08438	9.11842	5.64998	2.40337e-05	0.000204929	2.14507
ENSMUSG00000024194	Cuta	411	814	747	600	555	642	459.744	503.437	548.118	310.795	339.96	221.516	0.000129129	0.000923421	0.592504
ENSMUSG00000024197	Plin3	3	7	9	1	2	3	2.52996	3.26391	4.97869	0.390519	0.9236	0.780386	0.0297672	0.0892882	2.18764
ENSMUSG00000024206	Rfx2	94	204	171	97	63	147	69.7771	83.7264	83.2647	33.3431	25.6087	33.6587	2.59516e-09	4.22644e-08	1.15367
ENSMUSG00000024207	Acsbg2	24	30	27	21	8	33	28.2766	19.5427	20.867	11.4574	5.1614	11.9929	0.016441	0.0563913	1.01905
ENSMUSG00000024209	1700061G19Rik	13	43	27	7	3	11	14.9274	27.2997	20.3369	3.72211	1.88636	3.8961	2.56224e-06	2.60644e-05	2.50087
ENSMUSG00000024212	Mllt1	47	66	54	31	32	68	39.7342	30.8502	29.9461	12.1361	14.8142	17.7325	0.00122109	0.00655443	0.945054
ENSMUSG00000024219	Anks1	24	39	42	31	20	28	10.7762	9.68201	12.3704	6.44562	4.9175	3.87799	0.0124653	0.0453512	0.919713
ENSMUSG00000024260	Sap130	10	43	28	8	5	12	7.36089	17.5003	13.5197	2.7269	2.0154	2.72462	3.08043e-05	0.000257253	2.17718
ENSMUSG00000024294	Mib1	9	24	25	12	13	13	2.70405	3.98686	4.92711	1.66956	2.13883	1.20479	0.0363825	0.103849	1.06101
ENSMUSG00000024302	Dtna	3	4	5	0	1	1	1.46493	1.07995	1.60156	0	0.267396	0.150623	0.0305523	0.0911883	3.1472
ENSMUSG00000024304	Cdh2	28	53	42	27	17	44	17.7719	18.5994	17.4866	7.93578	5.90862	8.61438	0.00188514	0.00946598	1.04822
ENSMUSG00000024354	Slc23a1	2	4	4	1	0	0	2.03166	2.24662	2.66539	0.470404	0	0	0.0265896	0.0816972	3.69454
ENSMUSG00000024370	Cdc23	348	630	582	387	333	455	258.824	259.067	283.941	133.286	135.622	104.384	9.36565e-11	1.81707e-09	0.905918
ENSMUSG00000024386	Proc	5	5	5	0	2	2	9.75843	5.39544	6.40117	0	2.13747	1.20402	0.0316976	0.0933945	2.49788
ENSMUSG00000024392	Bag6	223	448	368	267	224	392	177.678	197.357	192.334	98.512	97.7321	96.3407	8.68468e-09	1.32871e-07	0.759131
ENSMUSG00000024393	Prrc2a	451	874	727	161	108	238	201.268	215.653	212.819	33.2715	26.3926	32.7619	5.13115e-87	7.6323e-84	2.56268
ENSMUSG00000024422	Dhx16	55	117	99	77	50	126	50.4521	59.3402	59.5704	32.7082	25.1158	35.6518	0.00412226	0.0184256	0.655017
ENSMUSG00000024430	Cabyr	26	41	32	15	35	30	37.5042	32.6993	30.2787	10.0195	27.6462	13.3482	0.0489538	0.130275	0.791157
ENSMUSG00000024483	Ankhd1	15	18	14	10	10	12	5.60727	3.72032	3.43295	1.73105	2.04702	1.38368	0.0404718	0.112596	1.09878
ENSMUSG00000024491	Rbm27	26	59	42	25	19	45	12.6839	15.914	13.4403	5.64769	5.0757	6.77156	0.00157903	0.00816156	1.06039
ENSMUSG00000024498	Tcerg1	21	33	22	15	17	21	14.6144	12.6977	10.043	4.83397	6.47848	4.50794	0.0143574	0.0507307	1.04275
ENSMUSG00000024501	Dpysl3	19	42	30	15	17	34	10.6596	13.0282	11.0405	3.897	5.22275	5.88388	0.00993813	0.0380174	1.00942
ENSMUSG00000024528	Srfbp1	21	43	29	18	12	42	24.3042	27.5155	22.0161	9.64683	7.60509	14.9936	0.0142639	0.050476	0.967793
ENSMUSG00000024534	Sncaip	5	7	12	4	0	5	4.12716	3.19467	6.49743	1.52894	0	1.27305	0.0233053	0.0739132	2.04234
ENSMUSG00000024544	Ldlrad4	28	47	42	20	17	21	28.3964	26.3542	27.9404	9.39256	9.44092	6.5693	4.22204e-05	0.00034234	1.5224
ENSMUSG00000024592	C330018D20Rik	3	4	8	0	0	4	3.84238	2.83261	6.72123	0	0	1.58028	0.0363235	0.103747	2.66215
ENSMUSG00000024598	Fbn2	22	35	32	5	5	5	6.12498	5.38762	5.84402	0.644617	0.762277	0.429386	1.04178e-08	1.56699e-07	3.09196
ENSMUSG00000024613	Tcof1	19	37	37	26	12	29	12.7104	13.6853	16.2363	8.0543	4.39589	5.98409	0.0102066	0.0389055	1.0115
ENSMUSG00000024621	Csf1r	67	136	128	60	64	92	43.8102	49.1684	54.9022	18.1677	22.9161	18.556	5.75005e-07	6.54001e-06	1.12545
ENSMUSG00000024660	Incenp	62	138	114	41	53	86	55.2572	68.0023	66.6472	16.9212	25.8663	23.6424	3.22693e-08	4.49521e-07	1.32537
ENSMUSG00000024663	Rab3il1	50	70	64	27	25	42	29.0375	22.4768	24.3808	7.26109	7.95041	7.52373	2.57399e-07	3.13825e-06	1.53104
ENSMUSG00000024743	Syt7	3	9	7	2	0	1	1.39217	2.30919	2.13082	0.429784	0	0.143141	0.00899055	0.0350281	3.15445
ENSMUSG00000024773	Atg2a	27	46	40	14	17	30	13.0271	12.2712	12.6597	3.12796	4.49151	4.46477	9.66454e-05	0.000715709	1.44594
ENSMUSG00000024780	Cdc37l1	74	105	108	38	44	60	43.9214	34.4573	42.0482	10.4443	14.3007	10.9848	7.00803e-10	1.20278e-08	1.55832
ENSMUSG00000024782	Ak3	21	29	19	16	17	21	22.9804	17.5462	13.6387	8.1079	10.1871	7.08849	0.0426646	0.117231	0.887078
ENSMUSG00000024855	Pacs1	53	107	83	23	20	41	33.4601	37.3492	34.3723	6.72401	6.9142	7.98417	2.19367e-13	5.8616e-12	2.07667
ENSMUSG00000024883	Rin1	3	6	1	1	0	0	2.04791	2.26458	0.447783	0.31611	0	0	0.0293082	0.0882475	3.69722
ENSMUSG00000024897	Apba1	56	92	59	27	40	40	26.0028	23.6193	17.9707	5.80558	10.1708	5.72912	1.89637e-06	1.96949e-05	1.45241
ENSMUSG00000024913	Lrp5	10	31	16	2	0	8	3.45655	5.92449	3.62779	0.320127	0	0.852958	1.97213e-05	0.000171993	3.11213
ENSMUSG00000024921	Smarca2	156	287	203	96	83	121	80.9879	82.3805	69.1307	23.079	23.5958	19.3765	2.20419e-19	1.01053e-17	1.62255
ENSMUSG00000024922	Ovol1	348	635	593	390	304	433	359.932	363.13	402.324	186.791	172.177	138.142	5.21221e-12	1.18869e-10	0.981774
ENSMUSG00000024948	Map4k2	12	27	20	5	6	10	7.25263	9.02246	7.9291	1.39937	1.98576	1.86427	0.000289764	0.00191749	2.01487
ENSMUSG00000024949	Sf1	78	134	122	49	35	82	55.0803	52.3183	56.5121	16.0231	13.5341	17.8612	5.88766e-12	1.3269e-10	1.57612
ENSMUSG00000024960	Plcb3	5	8	11	4	0	4	3.37199	2.983	4.86618	1.24918	0	0.832092	0.0167617	0.057242	2.18155
ENSMUSG00000024969	Mark2	21	58	48	22	32	38	14.3832	21.9641	21.5654	6.97766	12.0019	8.02817	0.00790764	0.0314777	0.93352
ENSMUSG00000024974	Smc3	9	25	13	7	2	6	5.70298	8.75884	5.40359	2.05403	0.693985	1.17275	0.00108895	0.00596472	2.14571
ENSMUSG00000024981	Acsl5	8	7	6	4	1	3	5.79572	2.8039	2.85133	1.34192	0.396715	0.6704	0.0268875	0.0824368	2.00678
ENSMUSG00000024991	Eif3a	144	204	168	105	98	157	86.3693	67.651	66.0976	29.1632	32.1872	29.0464	5.8847e-09	9.17096e-08	1.07545
ENSMUSG00000024997	Prdx3	5	1	1	0	0	0	10.3989	1.14991	1.36425	0	0	0	0.0178739	0.0600597	4.43293
ENSMUSG00000025026	Add3	19	41	37	20	22	30	13.1957	15.7438	16.8562	6.43219	8.36686	6.42681	0.0131318	0.0472442	0.931711
ENSMUSG00000025027	Xpnpep1	134	206	189	58	44	84	101.006	85.8534	93.4511	20.2451	18.1617	19.5307	5.724e-25	4.03301e-23	2.06795
ENSMUSG00000025047	Pdcd11	10	18	17	8	9	9	4.54653	4.5248	5.07	1.6843	2.2407	1.26217	0.0242906	0.0764711	1.2798
ENSMUSG00000025068	Gsto1	8	7	9	1	4	2	20.8048	10.0651	15.3531	1.20427	5.69631	1.60435	0.0106803	0.0402979	2.30647
ENSMUSG00000025081	Tdrd1	50	68	55	30	32	38	29.6309	22.2808	21.3804	8.23275	10.3845	6.9463	1.70882e-05	0.000150797	1.32271
ENSMUSG00000025089	Gfra1	23	55	28	20	15	31	15.2338	20.1414	12.1651	6.13421	5.4404	6.33339	0.0015166	0.00787232	1.20799
ENSMUSG00000025094	Slc18a2	17	20	27	13	12	11	11.8954	7.7376	12.3929	4.21233	4.59803	2.3742	0.006795	0.0277162	1.33988
ENSMUSG00000025139	Tollip	32	74	66	35	29	56	25.9675	33.2016	35.1321	13.1522	12.8866	14.0173	0.000344853	0.0022195	1.04563
ENSMUSG00000025153	Fasn	22	40	24	12	11	14	6.72895	6.76444	4.81521	1.69963	1.84238	1.32083	0.000103089	0.000756195	1.72799
ENSMUSG00000025154	Arhgap19	10	22	22	6	9	12	6.02372	7.32714	8.69295	1.67365	2.96871	2.22967	0.00557373	0.0236499	1.50875
ENSMUSG00000025161	Slc16a3	310	531	453	377	313	477	219.818	208.182	210.707	123.792	121.536	104.331	2.98436e-07	3.59601e-06	0.668858
ENSMUSG00000025224	Gbf1	52	99	70	30	21	64	24.7819	26.0863	21.8831	6.62066	5.48038	9.40819	6.95619e-08	9.21199e-07	1.52992
ENSMUSG00000025231	Sufu	12	21	22	8	5	18	8.1572	7.89271	9.80984	2.51825	1.86119	3.77423	0.00715226	0.0289441	1.43134
ENSMUSG00000025234	Arih1	38	80	50	39	27	49	16.7563	19.5044	14.4626	7.9636	6.51959	6.6648	0.00032088	0.00208931	1.06595
ENSMUSG00000025241	Fyco1	27	53	52	19	16	27	10.441	11.3319	13.1905	3.40237	3.38812	3.2206	5.23899e-06	5.07117e-05	1.61657
ENSMUSG00000025243	Slc6a20b	58	116	108	60	51	72	28.268	31.2588	34.528	13.5416	13.6113	10.8242	2.83425e-06	2.8614e-05	1.12563
ENSMUSG00000025261	Huwe1	24	37	26	6	4	7	5.06027	4.31332	3.59597	0.585819	0.461832	0.455257	3.43846e-08	4.77497e-07	2.90884
ENSMUSG00000025278	Flnb	10	10	8	4	2	2	3.37792	1.86765	1.77263	0.625689	0.369947	0.208389	0.00477198	0.0208823	2.36077
ENSMUSG00000025324	Atp10a	7	19	7	2	2	1	3.97072	5.95898	2.60465	0.525353	0.621244	0.174971	0.000649684	0.00384068	3.1552
ENSMUSG00000025332	Kdm5c	5	11	5	1	1	1	2.38324	2.89893	1.56332	0.220723	0.261011	0.147026	0.00429907	0.0191011	3.30243
ENSMUSG00000025369	Smarcc2	102	200	167	85	69	165	68.7283	74.5096	73.8127	26.5218	25.4592	34.2937	3.95117e-09	6.28198e-08	1.12221
ENSMUSG00000025380	Fscn2	2	8	7	2	2	1	3.58892	7.93725	8.23969	1.66193	1.96528	0.553514	0.0465672	0.125482	2.15492
ENSMUSG00000025389	Mip	4	9	6	1	0	0	5.7349	7.13437	5.64282	0.663919	0	0	0.00167095	0.0085443	4.61106
ENSMUSG00000025404	R3hdm2	14	42	30	12	4	16	10.0525	16.6741	14.1301	3.99003	1.57277	3.54373	5.06214e-05	0.000401225	1.95494
ENSMUSG00000025409	Mbd6	11	18	11	6	2	6	7.88733	7.13603	5.17379	1.99222	0.785286	1.32704	0.00222501	0.0109388	2.07506
ENSMUSG00000025437	Usp33	9	22	33	1	5	8	6.61371	8.93866	15.9073	0.340292	2.01203	1.81338	2.4674e-05	0.000209721	2.72939
ENSMUSG00000025450	Gm9752	16	23	31	9	9	15	18.4966	14.701	23.5079	4.81797	5.69739	5.34883	0.000711347	0.00415662	1.6411
ENSMUSG00000025482	Odf3	16	28	19	11	6	23	30.1918	29.2129	23.5181	9.61195	6.19986	13.3873	0.0095361	0.0367155	1.26408
ENSMUSG00000025498	Irf7	9	12	17	0	1	2	8.53863	6.29468	10.5797	0	0.519525	0.58529	4.93461e-05	0.000393212	4.25695
ENSMUSG00000025527	Satl1	7	24	7	0	1	2	8.92095	16.9111	5.85182	0	0.697869	0.78621	0.000118179	0.00085332	4.16324
ENSMUSG00000025571	Tnrc6c	59	110	88	20	21	47	15.648	16.1305	15.3098	2.45633	3.04991	3.84504	5.4469e-14	1.56476e-12	2.11319
ENSMUSG00000025722	Wdr73	6	17	13	7	2	5	5.86997	9.19561	8.34271	3.17126	1.07146	1.50886	0.00953584	0.0367155	1.84762
ENSMUSG00000025743	Sdc3	5	5	2	1	0	2	3.0906	1.70879	0.810927	0.286234	0	0.381327	0.0439517	0.120114	2.70516
ENSMUSG00000025759	Mfsd8	12	17	24	8	4	4	10.4941	8.2198	13.7675	3.2397	1.91552	1.079	0.00034741	0.00223488	2.22719
ENSMUSG00000025808	Ccdc7a	25	42	27	24	19	42	13.8614	12.8755	9.81998	6.16209	5.76875	7.1831	0.049562	0.131514	0.715712
ENSMUSG00000025813	Homer2	3	7	9	0	2	3	0.839712	1.08331	1.65246	0	0.306549	0.259015	0.021504	0.069451	2.47053
ENSMUSG00000025815	Dhtkd1	44	72	70	17	25	27	24.681	22.33	25.7565	4.41579	7.67911	4.67164	2.45975e-09	4.02551e-08	1.94461
ENSMUSG00000025817	Nudt5	253	463	431	131	106	188	163.245	165.176	182.421	39.1417	37.4529	37.4173	1.68605e-40	3.00948e-38	1.96746
ENSMUSG00000025885	Myo5b	5	14	13	2	3	4	2.27866	3.52764	3.88626	0.422074	0.74867	0.562295	0.00364906	0.0166383	2.32346
ENSMUSG00000025983	Ccdc150	13	13	20	7	7	19	10.4967	5.80361	10.593	2.61731	3.09504	4.73213	0.0433708	0.118879	1.12382
ENSMUSG00000026005	Rpe	43	77	94	41	41	91	48.5235	48.042	69.581	21.4248	25.3354	31.6753	0.00132731	0.00701766	0.880682
ENSMUSG00000026018	Ica1l	21	50	40	26	20	53	17.6855	23.2817	22.0972	10.1396	9.22335	13.7679	0.0362383	0.103548	0.725545
ENSMUSG00000026074	Map4k4	8	10	10	2	2	3	4.25307	2.93941	3.48732	0.49237	0.582242	0.491959	0.0027003	0.0128827	2.56927
ENSMUSG00000026083	Eif5b	292	455	403	212	169	310	115.119	99.1794	104.219	38.7033	36.4847	37.6981	2.51502e-21	1.33077e-19	1.29097
ENSMUSG00000026110	Mgat4a	9	15	11	9	5	5	3.81536	3.51586	3.0589	1.76679	1.16071	0.65382	0.0385117	0.108411	1.36222
ENSMUSG00000026112	Coa5	13	7	8	2	1	3	10.3445	3.07972	4.17576	0.736962	0.435739	0.736347	0.0013683	0.00720778	2.92343
ENSMUSG00000026113	Inpp4a	2	6	9	3	0	1	1.08027	1.79184	3.18878	0.750365	0	0.166609	0.0301387	0.0902408	2.56205
ENSMUSG00000026114	Cnga3	15	23	23	14	5	16	12.9737	10.9989	13.0491	5.60726	2.36812	4.26863	0.00608066	0.025343	1.37607
ENSMUSG00000026116	Tmem131	17	21	21	6	7	12	7.80179	5.32858	6.32185	1.27511	1.75916	1.69872	0.000607173	0.00363192	1.82221
ENSMUSG00000026131	Dst	70	126	96	57	76	72	9.25437	9.21015	8.32529	3.48958	5.50204	2.93614	0.000125793	0.000903112	0.981903
ENSMUSG00000026156	B3gat2	618	1079	954	398	345	507	335.928	324.285	340.162	100.182	102.692	85.0083	1.77334e-40	3.12365e-38	1.59931
ENSMUSG00000026159	Agfg1	19	33	25	22	10	28	7.26059	6.97236	6.26669	3.89306	2.09257	3.30044	0.0270448	0.0827728	0.925347
ENSMUSG00000026173	Plcd4	47	83	80	51	33	47	30.8572	30.129	34.4531	15.5053	11.8641	9.51815	2.61176e-05	0.00022073	1.18529
ENSMUSG00000026174	Cnot9	10	14	23	11	6	7	9.40608	7.28088	14.1911	4.79127	3.09044	2.03096	0.013521	0.0483389	1.4694
ENSMUSG00000026193	Fn1	11	6	6	1	2	2	4.0665	1.22638	1.45499	0.17119	0.404873	0.228062	0.00390191	0.0175875	2.8584
ENSMUSG00000026199	Ankzf1	479	853	727	320	273	401	429.773	423.155	427.875	132.954	134.13	110.98	1.2148e-35	1.64268e-33	1.5638
ENSMUSG00000026202	Tuba4a	25	45	40	27	28	38	27.059	26.9297	28.3996	13.5327	16.5955	12.6868	0.0266346	0.081798	0.756318
ENSMUSG00000026204	Ptprn	2	5	10	1	1	2	1.72983	2.39106	5.67352	0.400519	0.473624	0.533579	0.0238179	0.0753426	2.61766
ENSMUSG00000026207	Speg	5	0	3	1	0	0	1.42297	0	0.560051	0.131788	0	0	0.0420669	0.115898	3.64676
ENSMUSG00000026219	Trip12	134	265	230	107	84	171	42.7641	46.7592	48.1483	15.8127	14.6796	16.8332	3.02542e-15	9.75933e-14	1.34002
ENSMUSG00000026226	Spata3	13	50	27	9	10	21	36.0007	76.557	49.0468	11.5414	15.1645	17.9383	0.00030571	0.00201107	1.66734
ENSMUSG00000026228	Htr2b	1	8	2	0	0	0	1.47571	6.52737	1.93602	0	0	0	0.00874189	0.0342186	4.66237
ENSMUSG00000026255	Efhd1	56	91	90	74	63	103	92.8472	83.4198	97.882	56.8149	57.1982	52.6761	0.0252445	0.0787574	0.518528
ENSMUSG00000026269	Rnpepl1	11	26	23	5	7	11	7.78204	10.17	10.6735	1.63802	2.71181	2.40043	0.000508007	0.00311102	1.90218
ENSMUSG00000026274	Pask	27	47	32	29	16	49	14.3616	13.8224	11.1652	7.14308	4.66035	8.0395	0.0313311	0.0927736	0.762209
ENSMUSG00000026301	Iqca	8	7	2	2	1	2	7.66082	3.70622	1.2563	0.88688	0.52438	0.59076	0.0261143	0.080607	2.40454
ENSMUSG00000026344	Lypd1	16	34	24	13	3	6	7.60868	8.93954	7.48652	2.86274	0.781216	0.880108	4.60503e-05	0.000369811	2.23352
ENSMUSG00000026349	Ccnt2	3	6	3	0	0	0	1.20703	1.33474	0.791768	0	0	0	0.00278084	0.0132199	4.92564
ENSMUSG00000026409	Pfkfb2	13	17	16	4	2	5	8.87032	6.41345	7.16135	1.26388	0.747286	1.05235	0.000107714	0.000783741	2.6467
ENSMUSG00000026414	Tnnt2	12	2	2	1	0	4	11.0771	1.02076	1.21103	0.42746	0	1.13894	0.0264151	0.081333	2.66917
ENSMUSG00000026463	Atp2b4	25	52	33	8	13	18	6.55417	7.53751	5.67507	0.971219	1.8663	1.45561	1.39521e-06	1.47913e-05	2.01634
ENSMUSG00000026469	Xpr1	4	13	16	5	5	8	1.64117	2.94906	4.30618	0.949975	1.12337	1.01246	0.0487556	0.129837	1.36612
ENSMUSG00000026473	Glul	25	44	29	10	12	23	27.5242	26.784	20.9437	5.09829	7.23465	7.81085	4.62696e-05	0.000371127	1.68601
ENSMUSG00000026491	Ahctf1	23	63	52	34	25	45	8.31176	12.5879	12.3267	5.68976	4.94727	5.01618	0.00509657	0.0220374	0.907204
ENSMUSG00000026499	Acbd3	10	26	20	11	9	14	8.61279	12.3812	11.2993	4.38719	4.2447	3.71935	0.0172809	0.0586722	1.21272
ENSMUSG00000026500	Cox20	46	77	47	9	8	27	211.044	195.323	141.447	19.1209	20.0986	38.2098	1.20002e-11	2.58275e-10	2.56051
ENSMUSG00000026553	Copa	18	43	24	17	14	24	11.9711	15.8116	10.4701	5.23551	5.09858	4.92342	0.00599154	0.0250742	1.13625
ENSMUSG00000026565	Pou2f1	24	51	40	4	4	6	5.65316	6.64198	6.18044	0.436304	0.515942	0.43594	1.16413e-11	2.51764e-10	3.55929
ENSMUSG00000026605	Cenpf	18	31	34	11	11	21	4.97128	4.73374	6.15962	1.40682	1.6636	1.789	0.000544928	0.00329986	1.50501
ENSMUSG00000026618	Iars2	23	31	27	13	6	31	12.9227	9.63014	9.95101	3.38234	1.84602	5.37255	0.00259953	0.0124672	1.35709
ENSMUSG00000026622	Nek2	50	75	79	55	41	90	47.6279	39.5003	49.3626	24.2607	21.3863	26.4441	0.00556115	0.0236115	0.708467
ENSMUSG00000026639	Lamb3	5	4	3	0	0	2	3.15791	1.39681	1.24288	0	0	0.389632	0.0253465	0.0788427	3.35335
ENSMUSG00000026640	Plxna2	10	21	18	5	12	12	2.78434	3.23287	3.28756	0.644675	1.82963	1.03062	0.0264571	0.0813848	1.24261
ENSMUSG00000026646	Suv39h2	8	9	11	6	2	6	5.68321	3.53503	5.12597	1.97381	0.778027	1.31477	0.0324241	0.094895	1.591
ENSMUSG00000026648	Dclre1c	19	49	29	14	18	25	8.25501	11.7708	8.26497	2.81671	4.2825	3.35042	0.00173555	0.00883752	1.25862
ENSMUSG00000026657	Frmd4a	3	6	6	1	0	0	1.36396	1.50827	1.78941	0.210537	0	0	0.00512715	0.0221339	4.28069
ENSMUSG00000026705	Klhl20	3	7	5	1	2	0	1.91441	2.46978	2.09297	0.295504	0.698883	0	0.0310155	0.0920018	2.69049
ENSMUSG00000026715	Serpinc1	41	78	72	24	32	50	25.3582	26.6732	29.211	6.87377	10.8379	9.53893	2.58625e-06	2.62886e-05	1.38396
ENSMUSG00000026725	Tnn	2	5	3	0	1	0	1.05687	1.46086	1.0399	0	0.289369	0	0.0280154	0.0850752	3.67266
ENSMUSG00000026740	Dnajc1	669	1026	975	331	272	410	374.103	317.219	357.642	85.7121	83.2903	70.7203	1.11766e-51	3.18342e-49	1.93078
ENSMUSG00000026743	Mllt10	42	66	45	35	27	51	25.4995	22.1551	17.9215	9.84012	8.9765	9.55098	0.000974718	0.00542334	0.994724
ENSMUSG00000026764	Kif5c	5	5	3	0	0	3	2.24176	1.23947	0.882308	0	0	0.414893	0.033275	0.0967323	2.90429
ENSMUSG00000026778	Prkcq	6	17	12	3	2	1	4.6457	7.27773	6.09482	1.07565	0.84799	0.238834	0.000581812	0.00349897	2.9726
ENSMUSG00000026782	Abi2	8	6	5	0	1	1	4.26339	1.76792	1.74789	0	0.291827	0.164384	0.00328213	0.0152509	3.89362
ENSMUSG00000026784	Pdss1	1	10	1	0	0	1	1.57636	8.71572	1.03404	0	0	0.486241	0.0288087	0.0869588	3.80012
ENSMUSG00000026797	Stxbp1	5	21	13	3	3	8	3.94901	9.17031	6.73505	1.09721	1.29748	1.94896	0.00512523	0.0221339	1.99053
ENSMUSG00000026810	Dpm2	21	32	24	11	9	17	45.7167	38.517	34.2726	11.0891	10.729	11.4156	0.000343724	0.00221436	1.62013
ENSMUSG00000026814	Eng	3	3	3	0	0	1	2.69483	1.48997	1.76771	0	0	0.27708	0.0322134	0.0944253	3.62605
ENSMUSG00000026821	Ralgds	35	79	82	59	35	75	24.4016	30.4526	37.5011	19.0481	13.3622	16.129	0.0075106	0.0300941	0.739145
ENSMUSG00000026822	Lcn2	19	8	12	5	2	4	42.5067	9.89557	17.6102	5.17992	2.45016	2.76032	0.000822664	0.00469238	2.51124
ENSMUSG00000026827	Gpd2	33	71	39	21	11	30	17.614	20.9531	13.6549	5.19054	3.21512	4.93924	1.09099e-06	1.18259e-05	1.75221
ENSMUSG00000026837	Col5a1	5	4	4	1	0	2	1.8284	0.808739	0.95949	0.169337	0	0.225593	0.0301586	0.09026	2.82321
ENSMUSG00000026842	Abl1	17	36	23	12	7	25	8.25927	9.67035	7.32993	2.69975	1.86231	3.74652	0.00258934	0.0124353	1.37314
ENSMUSG00000026867	Gapvd1	10	15	10	2	4	10	3.68618	3.05714	2.418	0.341394	0.807416	1.13703	0.0117951	0.0434748	1.75131
ENSMUSG00000026875	Traf1	2	11	7	0	2	2	1.78924	5.44098	4.10785	0	0.979779	0.551903	0.0150861	0.0527855	2.7598
ENSMUSG00000026878	Rab14	8	23	14	6	8	11	4.9153	7.81331	5.64245	1.70711	2.6916	2.08472	0.0224745	0.0719259	1.33219
ENSMUSG00000026880	Stom	8	11	15	6	5	10	8.82355	6.70801	10.8524	3.06446	3.01984	3.40211	0.0489815	0.130283	1.26725
ENSMUSG00000026883	Dab2ip	9	9	12	6	2	3	4.1608	2.30051	3.63911	1.2845	0.50632	0.42781	0.00993542	0.0380174	1.9961
ENSMUSG00000026917	Wdr5	12	17	17	10	3	13	12.7636	9.99744	11.861	4.92541	1.74733	4.26512	0.0137966	0.0490557	1.4254
ENSMUSG00000026918	Brd3	123	180	158	103	93	193	69.7713	56.4535	58.7906	27.0557	28.8878	33.7695	7.32249e-06	6.91786e-05	0.828397
ENSMUSG00000026924	Sec16a	17	35	27	8	3	19	5.94025	6.76194	6.1887	1.29448	0.574035	2.04788	5.96656e-05	0.000464046	2.00847
ENSMUSG00000026927	Sdccag3	31	46	42	31	11	47	43.4524	35.6498	38.6172	20.1216	8.44317	20.321	0.00436517	0.0193306	1.03537
ENSMUSG00000026933	Camsap1	78	128	130	27	27	53	30.0419	27.2578	32.844	4.81556	5.69453	6.29658	1.95739e-18	8.11257e-17	2.21481
ENSMUSG00000026958	Dpp7	5	8	5	1	0	0	5.09431	4.50663	3.34168	0.471807	0	0	0.00191509	0.0095912	4.57076
ENSMUSG00000026965	Anapc2	25	42	36	20	20	28	25.5818	23.7622	24.1642	9.47698	11.2068	8.8378	0.0022616	0.0110901	1.1244
ENSMUSG00000027130	Slc12a6	3	15	15	7	1	5	1.51052	4.17583	4.95422	1.63212	0.275718	0.776551	0.0211856	0.0687339	1.81322
ENSMUSG00000027193	Api5	27	47	32	17	33	29	22.2151	21.381	17.2708	6.47712	14.8682	7.35999	0.0198521	0.0653608	0.901392
ENSMUSG00000027204	Fbn1	2	2	2	0	0	0	0.513559	0.283947	0.336876	0	0	0	0.041793	NA	4.00067
ENSMUSG00000027208	Fgf7	6	8	12	4	1	1	6.90248	5.08852	9.05555	2.1309	0.629963	0.354854	0.00500416	0.021715	2.61461
ENSMUSG00000027223	Mapk8ip1	19	30	16	13	7	15	17.8388	15.5733	9.85397	5.65203	3.59891	4.34409	0.00319366	0.0149227	1.45066
ENSMUSG00000027253	Lrp4	7	4	1	0	0	1	2.71478	0.857716	0.254399	0	0	0.119628	0.0101777	0.0388285	4.15698
ENSMUSG00000027254	Map1a	40	65	53	7	7	13	10.398	9.34222	9.03743	0.84263	0.996433	1.04238	2.60162e-14	7.68827e-13	3.10924
ENSMUSG00000027263	Tubgcp4	48	72	66	21	25	30	34.7171	28.7926	31.313	7.03348	9.90153	6.69296	6.79606e-09	1.04694e-07	1.82028
ENSMUSG00000027272	Ubr1	10	33	25	11	15	12	3.95714	7.22009	6.48934	2.01569	3.25037	1.46473	0.0118594	0.04364	1.25158
ENSMUSG00000027309	4930402H24Rik	4	10	10	2	4	3	1.8551	2.56422	3.0422	0.429524	1.01585	0.429165	0.0296635	0.0891168	1.86664
ENSMUSG00000027329	Spef1	83	149	142	49	38	73	98.1285	97.3981	110.125	26.8264	24.6015	26.6217	2.57887e-15	8.42034e-14	1.76964
ENSMUSG00000027360	Hdc	2	6	1	0	1	0	1.36074	2.25706	0.446297	0	0.372568	0	0.0463814	0.125208	3.49254
ENSMUSG00000027363	Usp8	127	220	189	106	72	151	93.9783	90.0106	91.7414	36.3228	29.1754	34.4664	2.20255e-12	5.23721e-11	1.25745
ENSMUSG00000027377	Mall	6	17	8	0	0	0	9.19414	14.4031	8.04135	0	0	0	6.66506e-06	6.34603e-05	6.25599
ENSMUSG00000027380	Acoxl	5	20	16	0	2	0	5.408	11.9603	11.3518	0	1.18456	0	6.93793e-05	0.000531339	4.7542
ENSMUSG00000027399	Il1a	11	21	11	1	3	2	17.1292	18.0805	11.2361	0.721096	2.55815	0.960658	4.79132e-05	0.000383391	3.33908
ENSMUSG00000027408	Cpxm1	3	13	4	1	1	2	3.8976	9.33827	3.40891	0.601624	0.711437	0.801496	0.0131294	0.0472442	2.78743
ENSMUSG00000027422	Rrbp1	228	478	302	200	173	366	135.378	156.923	117.625	54.991	56.2496	67.033	1.442e-11	3.08865e-10	0.996028
ENSMUSG00000027435	Cd93	6	2	2	0	0	2	2.76223	0.50908	0.603975	0	0	0.284011	0.0414385	0.114504	3.21247
ENSMUSG00000027475	Kif3b	68	135	116	91	65	140	37.0942	40.7172	41.5082	22.9873	19.4165	23.557	0.00155833	0.00806706	0.654503
ENSMUSG00000027514	Zbp1	6	9	3	0	3	1	5.5469	4.60033	1.81928	0	1.51873	0.285164	0.0205091	0.0669973	2.63532
ENSMUSG00000027522	Stx16	5	10	6	1	1	4	3.97659	4.39732	3.1302	0.368291	0.435514	0.981288	0.0146157	0.0513813	2.40955
ENSMUSG00000027546	Atp9a	26	61	43	31	24	57	21.4324	27.8019	23.2512	11.8334	10.8335	14.4933	0.0170928	0.0581354	0.76244
ENSMUSG00000027547	Sall4	2	3	3	0	0	0	1.21187	1.00506	1.19241	0	0	0	0.016414	0.0563133	4.3682
ENSMUSG00000027580	Helz2	11	6	13	2	3	3	3.34484	1.00874	2.59302	0.281619	0.499533	0.281384	0.00254153	0.012243	2.51935
ENSMUSG00000027646	Src	3	2	5	0	1	0	2.36091	0.870233	2.58112	0	0.430942	0	0.0222012	0.0711533	3.78221
ENSMUSG00000027669	Gnb4	5	17	7	1	1	2	2.56287	4.81784	2.35361	0.237359	0.280684	0.316215	0.0010439	0.00574144	3.34628
ENSMUSG00000027677	Ttc14	1887	3155	2818	2077	1864	2637	600.4	555.028	588.151	306.023	324.77	258.806	2.79494e-12	6.5527e-11	0.766128
ENSMUSG00000027678	Ncoa3	14	20	14	7	4	9	5.71434	4.51352	3.7484	1.32308	0.894044	1.13312	0.00185859	0.00935726	1.83656
ENSMUSG00000027784	Ppm1l	7	2	7	1	0	2	2.28495	0.360957	1.49884	0.151157	0	0.201374	0.0119027	0.0437135	3.18392
ENSMUSG00000027797	Dclk1	7	6	6	2	0	1	2.7025	1.28076	1.51949	0.357559	0	0.119087	0.00550044	0.0233983	3.28336
ENSMUSG00000027799	Nbea	6	9	11	3	2	3	1.67881	1.39232	2.01894	0.388706	0.306437	0.258921	0.00852233	0.0335291	2.23565
ENSMUSG00000027806	Tsc22d2	8	20	19	3	14	9	2.50957	3.46885	3.90969	0.435792	2.4049	0.870857	0.0397187	0.110936	1.27194
ENSMUSG00000027809	Etfdh	23	45	34	21	21	48	18.9037	20.4493	18.3306	7.99259	9.45146	12.169	0.0350323	0.100683	0.750485
ENSMUSG00000027867	Spag17	104	200	138	54	51	116	40.6622	43.2349	35.3929	9.77689	10.9191	13.9898	7.01991e-14	1.99101e-12	1.56708
ENSMUSG00000027871	Hsd3b1	9	13	14	1	1	2	14.9138	11.9107	15.2179	0.767355	0.907418	1.02228	8.51464e-05	0.000638574	3.74223
ENSMUSG00000027875	Hmgcs2	13	11	6	4	3	4	12.1461	5.68243	3.67727	1.73063	1.53489	1.15279	0.00802796	0.0318809	2.05658
ENSMUSG00000027881	Prpf38b	108	231	174	120	84	151	87.043	102.936	91.9896	44.7858	37.0723	37.539	1.04641e-08	1.5722e-07	1.04631
ENSMUSG00000027896	Slc16a4	1	6	1	0	0	0	1.2145	4.029	0.796669	0	0	0	0.0299911	0.089839	4.21635
ENSMUSG00000027907	S100a11	4	4	3	1	0	0	24.0619	13.3038	11.8378	2.7856	0	0	0.0150736	0.0527833	3.91399
ENSMUSG00000027927	Lelp1	13	17	18	9	4	10	46.6287	33.7136	42.3508	14.9486	7.85653	11.0638	0.00443662	0.0196017	1.63749
ENSMUSG00000027937	Jtb	15	34	18	10	6	14	41.8788	52.4843	32.9652	12.9286	9.17308	12.0566	0.000784997	0.00451407	1.691
ENSMUSG00000027950	Chrnb2	19	36	30	14	6	18	9.12708	9.56154	9.45321	3.11427	1.5783	2.66714	0.000121419	0.000874361	1.71901
ENSMUSG00000028003	Lrat	4	11	9	2	0	2	2.29782	3.49378	3.39139	0.532029	0	0.35439	0.00335457	0.0154961	3.12055
ENSMUSG00000028053	Ash1l	7	7	10	0	2	3	1.84793	1.02172	1.73168	0	0.289121	0.24429	0.00373798	0.0169801	2.88175
ENSMUSG00000028059	Arhgef2	15	31	22	8	2	13	10.2646	11.729	9.87536	2.53507	0.749448	2.74403	7.5422e-05	0.000573353	2.14987
ENSMUSG00000028086	Fbxw7	9	17	19	6	5	11	6.18492	6.45933	8.56495	1.90938	1.88158	2.33174	0.00745008	0.0299233	1.58859
ENSMUSG00000028096	Gpr89	340	576	508	173	184	209	227.301	212.908	222.774	53.5571	67.3597	43.0986	1.16172e-29	1.08755e-27	1.82385
ENSMUSG00000028106	Rprd2	8	15	10	1	2	5	3.17061	3.28694	2.59975	0.183528	0.434054	0.611249	0.00130558	0.00692192	2.62928
ENSMUSG00000028136	Snx27	13	22	22	11	6	13	6.38249	5.97196	7.08515	2.50086	1.61309	1.96873	0.00441128	0.0195026	1.47339
ENSMUSG00000028141	Oaz3	239	422	409	113	119	140	325.793	318.056	365.718	71.33	88.8284	58.8664	2.01188e-31	2.06713e-29	2.02042
ENSMUSG00000028184	Adgrl2	111	181	181	46	54	63	60.7664	54.7856	64.9978	11.6613	16.1881	10.6384	5.43569e-20	2.60816e-18	2.05106
ENSMUSG00000028189	Ctbs	45	89	94	30	22	40	44.0949	48.2184	60.4204	13.6128	11.8048	12.0901	2.44947e-10	4.43722e-09	1.8368
ENSMUSG00000028264	Spaca1	22	34	25	22	10	26	56.4962	48.275	42.113	26.1619	14.0623	20.5952	0.0115772	0.0427897	1.05093
ENSMUSG00000028287	1700009N14Rik	19	41	27	18	8	23	46.4262	55.3912	43.2766	20.3672	10.7044	17.3354	0.00125215	0.00667832	1.37312
ENSMUSG00000028328	Tmod1	20	46	49	30	22	42	19.4674	24.7562	31.2863	13.5223	11.7263	12.6102	0.0191537	0.0635623	0.811952
ENSMUSG00000028332	Hemgn	6	25	21	3	6	9	7.80509	17.981	17.9195	1.80716	4.27404	3.61131	0.00141814	0.00743619	2.00874
ENSMUSG00000028337	Coro2a	10	28	23	9	7	13	7.39987	11.4559	11.1643	3.08401	2.8365	2.96731	0.00239878	0.0116349	1.57667
ENSMUSG00000028344	Invs	20	57	36	21	26	42	10.9139	17.1978	12.8864	5.30664	7.76936	7.06961	0.017903	0.0600971	0.844292
ENSMUSG00000028412	Slc44a1	1	3	3	0	0	0	0.701485	1.16355	1.38044	0	0	0	0.0338239	0.0979875	4.11154
ENSMUSG00000028414	Fktn	26	49	36	31	29	31	12.8059	13.3438	11.631	7.07046	7.82159	4.7097	0.0294922	0.088735	0.765424
ENSMUSG00000028427	Aqp7	9	17	17	5	4	13	10.9478	11.4336	13.5648	2.81647	2.66444	4.8778	0.0103848	0.0394106	1.56265
ENSMUSG00000028433	Ubap2	119	180	136	31	32	45	83.5148	69.8451	62.6087	10.0746	12.2978	9.74147	1.16294e-26	9.1578e-25	2.55693
ENSMUSG00000028437	Ubap1	129	208	198	139	121	183	114.738	102.289	115.521	57.2507	58.9336	50.2069	4.94634e-06	4.81576e-05	0.801015
ENSMUSG00000028439	Fam219a	46	70	58	53	31	56	42.1208	35.4392	34.8375	22.4732	15.544	15.8169	0.00276437	0.0131556	0.855234
ENSMUSG00000028456	Unc13b	4	10	7	1	1	4	0.833376	1.15193	0.956661	0.0964784	0.114088	0.257061	0.016057	0.0554007	2.38902
ENSMUSG00000028483	Snapc3	210	425	331	182	125	328	165.645	185.352	171.265	66.4785	53.9922	79.8049	1.3208e-14	4.00943e-13	1.17454
ENSMUSG00000028484	Psip1	182	383	280	222	189	389	172.086	200.226	173.664	97.2022	97.858	113.454	1.13211e-05	0.000102472	0.622572
ENSMUSG00000028540	Dph2	9	15	14	6	4	8	10.8151	9.96617	11.0356	3.3388	2.63215	2.96535	0.0109742	0.0411285	1.6279
ENSMUSG00000028572	Hook1	16	38	24	20	12	31	8.91472	11.7063	8.77159	5.16021	3.66125	5.32776	0.0396849	0.110903	0.850999
ENSMUSG00000028580	Pum1	17	31	16	6	5	14	9.69686	9.77668	5.98662	1.58483	1.56176	2.46323	0.000283861	0.00188308	1.94121
ENSMUSG00000028613	Lrp8	4	10	5	1	0	3	1.66359	2.29951	1.36407	0.192591	0	0.384861	0.0124068	0.0451945	2.85624
ENSMUSG00000028649	Macf1	5	13	12	3	5	8	0.656593	0.94388	1.03368	0.18243	0.359548	0.32405	0.0471578	0.126589	1.42532
ENSMUSG00000028690	Mmachc	9	9	11	3	3	9	13.1364	7.2631	10.5318	2.0277	2.39781	4.05201	0.0281494	0.0853729	1.60602
ENSMUSG00000028701	Lurap1	17	28	22	3	1	11	9.10073	8.28767	7.72555	0.743701	0.293149	1.81642	4.18974e-06	4.11504e-05	2.80767
ENSMUSG00000028702	Rad54l	824	1347	1220	818	688	941	554.123	500.834	538.169	254.731	253.355	195.193	1.00337e-14	3.08813e-13	0.976752
ENSMUSG00000028706	Nsun4	7	21	15	3	0	4	5.48912	9.10481	7.7157	1.08937	0	0.96752	0.000105049	0.000768043	3.16233
ENSMUSG00000028753	Vwa5b1	9	21	17	1	6	6	3.69559	4.76768	4.57898	0.190147	1.34913	0.759954	0.000542443	0.00329029	2.34948
ENSMUSG00000028758	Kif17	34	69	61	12	13	24	30.2672	33.9618	35.6208	4.9468	6.33721	6.59023	1.11924e-10	2.1466e-09	2.28298
ENSMUSG00000028759	Hp1bp3	9	10	16	6	3	4	5.36666	3.29692	6.25837	1.65677	0.979589	0.735728	0.00602016	0.0251535	1.96629
ENSMUSG00000028793	Rnf19b	110	224	207	152	110	243	133.543	150.356	164.845	85.4516	73.1274	90.9973	0.000162222	0.0011394	0.647627
ENSMUSG00000028809	Srrm1	66	114	82	17	8	31	44.6671	42.6575	36.403	5.32773	2.96479	6.47143	3.69618e-19	1.66602e-17	2.81408
ENSMUSG00000028813	CK137956	36	73	71	30	31	47	47.7191	53.5007	61.7345	18.4145	22.5015	19.2169	2.13442e-05	0.000184108	1.25427
ENSMUSG00000028820	Sfpq	51	95	58	56	47	91	45.2436	46.597	33.7516	23.0051	22.8321	24.9014	0.0145107	0.0511226	0.619588
ENSMUSG00000028830	AU040320	25	35	38	24	23	36	17.5291	13.5686	17.4776	7.79257	8.83098	7.78606	0.0284348	0.0860629	0.789425
ENSMUSG00000028838	Extl1	4	3	3	0	0	1	2.98003	1.23575	1.46609	0	0	0.229804	0.0205972	0.0671869	3.81431
ENSMUSG00000028854	Slc9a1	14	24	28	2	0	3	9.20331	8.72317	12.0741	0.608829	0	0.608321	1.21275e-07	1.55211e-06	4.30084
ENSMUSG00000028911	Srsf4	76	143	159	68	50	97	75.3603	78.3993	103.42	31.2239	27.1494	29.6685	1.25286e-09	2.10176e-08	1.352
ENSMUSG00000028958	Tmub1	88	124	118	86	61	83	169.276	131.881	148.893	76.6058	64.2546	49.2478	7.70414e-06	7.24774e-05	1.04454
ENSMUSG00000028960	Ube4b	13	21	14	11	9	11	7.10288	6.34391	5.01763	2.78313	2.69274	1.85387	0.0334238	0.0971017	1.14173
ENSMUSG00000028962	Slc4a2	13	27	18	7	6	15	9.37166	10.7618	8.51188	2.3368	2.36857	3.33549	0.00221986	0.0109174	1.61315
ENSMUSG00000028967	Errfi1	7	5	16	4	1	8	7.07109	2.79258	10.602	1.8711	0.553158	2.49272	0.0271561	0.0829052	1.79463
ENSMUSG00000028979	Masp2	118	129	134	7	7	12	118.614	71.6952	88.3563	3.25837	3.85312	3.72074	3.20721e-34	3.83348e-32	4.47613
ENSMUSG00000028986	Klhl7	11	12	9	3	4	8	10.9569	6.60881	5.88053	1.38377	2.1818	2.45799	0.0150833	0.0527855	1.7152
ENSMUSG00000028991	Mtor	49	79	66	35	22	51	17.5877	15.6779	15.5395	5.81743	4.32412	5.6465	7.51177e-07	8.35911e-06	1.41232
ENSMUSG00000029004	Kmt2e	22	34	39	16	14	18	9.2423	7.89739	10.7474	3.11263	3.22067	2.33252	0.000253817	0.00170403	1.50507
ENSMUSG00000029020	Mfn2	38	99	52	39	28	57	26.9082	38.7599	24.1537	12.7884	10.8572	12.45	0.000139777	0.000994256	1.12013
ENSMUSG00000029029	Wrap73	11	23	9	9	3	14	8.54078	9.8737	4.58381	3.23591	1.27552	3.35296	0.0319571	0.0938386	1.30939
ENSMUSG00000029047	Pex10	29	62	45	2	6	4	31.951	37.7681	32.5221	1.02039	3.61992	1.35938	1.03039e-13	2.87372e-12	3.99701
ENSMUSG00000029050	Ski	4	5	6	0	0	3	2.22666	1.5389	2.19091	0	0	0.515123	0.0202198	0.0663113	3.05654
ENSMUSG00000029074	Ttll10	22	40	24	9	13	16	26.4577	26.5973	18.933	5.01212	8.56119	5.93533	0.000142553	0.00101239	1.69685
ENSMUSG00000029097	Trmt44	2	2	4	1	0	0	1.62211	0.896868	2.12809	0.375579	0	0	0.0498912	0.132047	3.42637
ENSMUSG00000029104	Htt	9	20	14	9	2	14	2.09347	2.57217	2.13615	0.969428	0.25475	1.00449	0.0248999	0.0779547	1.37336
ENSMUSG00000029134	Plb1	4	5	8	1	1	2	2.57716	1.78114	3.38104	0.298353	0.352811	0.397472	0.0174953	0.0591888	2.66958
ENSMUSG00000029135	Fosl2	9	3	1	0	1	0	4.23209	0.779975	0.308455	0	0.257497	0	0.00669144	0.0274024	4.33538
ENSMUSG00000029146	Snx17	45	66	69	33	25	56	59.3164	48.1009	59.661	20.1431	18.0452	22.7691	1.98758e-05	0.000173115	1.23858
ENSMUSG00000029149	Krtcap3	36	82	70	11	13	20	101.71	128.092	129.73	14.3914	20.1125	17.4296	1.55529e-13	4.2062e-12	2.61098
ENSMUSG00000029155	Spata18	38	74	51	9	13	13	59.0538	63.5833	51.9893	6.47674	11.0629	6.23165	1.75013e-12	4.25209e-11	2.72143
ENSMUSG00000029166	Mapre3	17	45	30	19	13	34	21.399	31.3188	24.7711	11.0751	8.96085	13.2014	0.00989359	0.0378849	1.02013
ENSMUSG00000029192	Tbc1d14	12	27	21	11	4	18	7.93437	9.87056	9.10814	3.36801	1.44828	3.67112	0.00557358	0.0236499	1.43864
ENSMUSG00000029196	Tada2b	16	32	21	14	14	14	12.9735	14.3461	11.1695	5.25671	6.21621	3.50155	0.0101294	0.0386993	1.1905
ENSMUSG00000029238	Clock	3	10	6	3	0	1	0.9464	1.74422	1.24161	0.438252	0	0.097308	0.0173922	0.0589742	2.70513
ENSMUSG00000029249	Rest	8	15	16	5	3	2	3.51103	3.63984	4.60621	1.01616	0.720985	0.270751	0.00103896	0.00571665	2.42635
ENSMUSG00000029287	Tgfbr3	5	4	4	0	0	0	2.52498	1.11685	1.32503	0	0	0	0.00121449	0.0065242	5.14519
ENSMUSG00000029335	Bmp3	11	11	24	0	0	0	5.1162	2.82875	7.32227	0	0	0	1.89558e-07	2.354e-06	6.91729
ENSMUSG00000029381	Shroom3	35	71	55	33	26	52	15.9034	17.8373	16.3932	6.94362	6.4693	7.28822	0.000276221	0.00183603	1.07594
ENSMUSG00000029406	Pitpnm2	11	19	14	7	3	7	4.86378	4.64495	4.06058	1.43327	0.726378	0.954716	0.00229342	0.0112256	1.91583
ENSMUSG00000029414	Kntc1	7	9	9	5	2	4	3.09113	2.1974	2.607	1.02244	0.483626	0.544847	0.0298317	0.0894216	1.7387
ENSMUSG00000029420	Rimbp2	3	12	5	1	1	3	1.32382	2.92776	1.44729	0.204342	0.24164	0.408342	0.0181773	0.0608806	2.51153
ENSMUSG00000029423	Piwil1	126	296	203	88	65	125	96.4423	125.267	101.923	31.191	27.244	29.5122	7.30331e-20	3.467e-18	1.68459
ENSMUSG00000029427	Zcchc8	5	22	24	8	2	10	3.53323	8.5955	11.1248	2.61783	0.773913	2.1797	0.00363526	0.0166036	1.86576
ENSMUSG00000029442	Wdr66	38	68	39	35	33	69	23.9705	23.7165	16.1376	10.2238	11.3991	13.4258	0.0317648	0.0934788	0.648252
ENSMUSG00000029458	Brap	72	107	94	58	53	102	51.2555	42.1152	43.895	19.1199	20.6607	22.3977	4.90249e-05	0.000391119	0.928709
ENSMUSG00000029467	Atp2a2	52	82	67	35	24	69	28.1712	24.5619	23.8098	8.78049	7.11989	11.5304	8.50011e-06	7.93521e-05	1.25124
ENSMUSG00000029474	Rnf34	135	227	204	101	86	108	93.4634	86.8922	92.644	32.3801	32.6037	23.0636	1.31544e-13	3.61599e-12	1.4441
ENSMUSG00000029475	Kdm2b	35	68	42	11	5	28	20.7696	22.3109	16.3489	3.02276	1.62477	5.12524	5.53016e-09	8.65875e-08	2.33504
ENSMUSG00000029477	Morn3	45	82	43	37	40	81	122.629	123.55	76.8651	46.6909	59.6901	68.0866	0.0210536	0.0684493	0.672701
ENSMUSG00000029478	Ncor2	17	30	31	8	3	13	5.89668	5.75343	7.05342	1.28499	0.569824	1.39091	7.85551e-06	7.38495e-05	2.28561
ENSMUSG00000029480	Dhx37	6	15	11	6	2	5	3.87467	5.35577	4.65968	1.79426	0.707252	0.995976	0.0145115	0.0511226	1.8028
ENSMUSG00000029502	Golga3	44	102	109	61	40	97	16.6321	21.3177	27.0271	10.6776	8.27969	11.3099	0.000402201	0.00254064	0.908469
ENSMUSG00000029505	Ep400	111	266	171	82	70	147	31.9329	42.3102	32.2695	10.9239	11.0274	13.0445	1.91129e-13	5.13785e-12	1.40501
ENSMUSG00000029516	Cit	23	47	49	6	7	14	7.43114	8.396	10.3849	0.897694	1.23847	1.39525	1.70706e-09	2.83529e-08	2.68669
ENSMUSG00000029528	Pxn	23	42	43	9	18	25	18.7981	18.9795	23.0534	3.40627	8.05602	6.30264	8.55861e-05	0.000641153	1.58882
ENSMUSG00000029530	Ccr9	6	15	4	3	2	0	3.54886	4.90542	1.55195	0.821691	0.647782	0	0.00794826	0.0316206	2.69058
ENSMUSG00000029534	St7	9	14	15	5	6	11	6.75749	5.8119	7.38777	1.73845	2.46692	2.5476	0.0280195	0.0850752	1.35546
ENSMUSG00000029536	Gatc	8	23	21	5	4	15	13.6846	21.7529	23.5636	3.96061	3.74682	7.9146	0.00403296	0.0180869	1.69165
ENSMUSG00000029547	Ints1	15	43	29	15	13	21	6.49234	10.2902	8.23355	3.00643	3.08116	2.80365	0.00187136	0.00941448	1.31728
ENSMUSG00000029576	Radil	20	18	20	5	6	15	15.513	7.71945	10.176	1.79592	2.54846	3.58883	0.000911046	0.00512014	1.81686
ENSMUSG00000029577	Ube3b	21	55	42	29	18	33	12.4282	17.9969	16.3049	7.9476	5.8334	6.02418	0.00289894	0.0137248	1.0577
ENSMUSG00000029580	Actb	35	78	59	27	23	41	56.0347	69.0448	61.9613	20.0172	20.1641	20.2474	2.33627e-06	2.39111e-05	1.43942
ENSMUSG00000029587	Zfp12	17	33	28	19	7	17	9.92524	10.6525	10.7233	5.13683	2.23795	3.06152	0.00224624	0.011031	1.38649
ENSMUSG00000029591	Ung	3	4	4	0	1	0	2.97571	2.19369	2.60261	0	0.543163	0	0.0164691	0.0564299	3.87338
ENSMUSG00000029607	Ankrd61	10	24	16	7	11	9	17.3275	22.993	18.186	5.61674	10.4374	4.81033	0.0171443	0.0582811	1.33617
ENSMUSG00000029634	Rnf6	23	38	25	18	18	31	20.4808	18.709	14.6029	7.42236	8.77714	8.51485	0.0194074	0.0642592	0.911539
ENSMUSG00000029647	Pan3	10	15	9	5	3	6	5.54757	4.60088	3.2751	1.28446	0.911349	1.02671	0.00853813	0.0335714	1.84087
ENSMUSG00000029705	Cux1	33	66	53	44	36	69	7.88671	8.72114	8.30878	4.8695	4.71135	5.08659	0.0444716	0.121152	0.566555
ENSMUSG00000029710	Ephb4	3	6	4	0	0	1	2.12482	2.34963	1.8584	0	0	0.218472	0.00967135	0.0371401	4.08244
ENSMUSG00000029714	Gigyf1	6	9	3	0	0	2	3.39034	2.81178	1.11197	0	0	0.348592	0.00579644	0.0244387	3.84672
ENSMUSG00000029761	Cald1	7	7	9	0	1	1	4.50436	2.49047	3.79889	0	0.352368	0.198486	0.00129005	0.00684598	4.12114
ENSMUSG00000029815	Malsu1	336	607	532	284	254	379	366.383	365.958	380.528	143.405	151.667	127.476	4.05492e-20	1.9957e-18	1.20109
ENSMUSG00000029816	Gpnmb	5	1	1	0	0	0	4.1528	0.459218	0.544817	0	0	0	0.0178739	0.0600597	4.43293
ENSMUSG00000029821	Gsdme	98	172	128	42	42	58	65.0914	63.1645	55.7682	12.918	15.2759	11.8828	9.94605e-19	4.24037e-17	2.01096
ENSMUSG00000029823	Luc7l2	45	88	71	26	22	29	32.5243	35.1662	33.6615	8.70198	8.7072	6.4653	3.26871e-10	5.84222e-09	1.90982
ENSMUSG00000029828	4921507P07Rik	5	20	17	4	1	4	6.46322	14.2941	14.4147	2.39435	0.707847	1.5949	0.000441606	0.00275095	2.7114
ENSMUSG00000029909	Prss37	7	9	4	0	2	5	20.5122	14.5816	7.68873	0	3.20927	4.5194	0.0280924	0.0852581	2.18229
ENSMUSG00000029919	Hpgds	3	6	6	0	0	0	2.37001	2.62076	3.10928	0	0	0	0.00079167	0.00454269	5.24574
ENSMUSG00000029925	Tbxas1	2	3	1	0	0	0	1.34761	1.11764	0.441992	0	0	0	0.0470554	NA	3.96541
ENSMUSG00000030059	Tmf1	40	66	50	41	29	87	21.4508	19.5693	17.5887	10.1816	8.51615	14.3913	0.0409384	0.113443	0.598387
ENSMUSG00000030077	Chl1	22	47	59	14	15	21	8.94286	10.5633	15.7321	2.63531	3.33892	2.63311	2.07623e-06	2.1463e-05	1.86255
ENSMUSG00000030082	Sec61a1	26	38	31	21	19	37	25.196	20.3605	19.706	9.4238	10.0826	11.06	0.0170488	0.0580448	0.875798
ENSMUSG00000030084	Plxna1	4	10	5	0	0	2	1.36104	1.8813	1.11599	0	0	0.209911	0.00519073	0.0223579	3.85733
ENSMUSG00000030096	Slc6a6	5	11	11	1	1	2	2.48457	3.02218	3.58553	0.230107	0.272108	0.306553	0.0012169	0.00653456	3.28923
ENSMUSG00000030137	Tuba8	9	35	21	11	8	11	12.225	26.2858	18.7113	6.91908	5.95055	4.60887	0.00296207	0.0139802	1.55589
ENSMUSG00000030138	Bms1	63	108	86	76	61	110	44.5699	42.2446	39.9097	24.898	23.6315	24.0043	0.00689031	0.0280366	0.600443
ENSMUSG00000030206	Gsg1	18	44	37	15	10	23	38.8011	52.441	52.3181	14.9731	11.8041	15.2931	0.000119547	0.000862733	1.57459
ENSMUSG00000030207	Fam234b	185	406	298	165	149	269	134.725	163.474	142.354	55.6428	59.4186	60.4259	1.98999e-14	5.91999e-13	1.13196
ENSMUSG00000030209	Grin2b	8	20	12	3	4	3	1.02208	1.41277	1.00567	0.177487	0.279844	0.118226	0.000803243	0.0046012	2.45427
ENSMUSG00000030213	Atf7ip	13	25	20	10	5	14	4.95853	5.27226	5.00402	1.76628	1.04434	1.64715	0.00280907	0.0133351	1.55769
ENSMUSG00000030216	Wbp11	138	272	203	132	92	190	154.874	168.777	149.442	68.5997	56.5389	65.773	3.68899e-11	7.52814e-10	1.10655
ENSMUSG00000030232	Aebp2	12	17	24	9	4	14	6.12434	4.79704	8.03468	2.12701	1.11789	2.20395	0.00468174	0.0205288	1.57174
ENSMUSG00000030270	Cpne9	11	16	20	1	0	2	8.16147	6.56361	9.73386	0.343578	0	0.457721	6.96764e-06	6.59659e-05	4.56628
ENSMUSG00000030301	Ccdc91	41	82	71	39	28	78	51.2526	56.6752	58.2197	22.576	19.1669	30.0761	0.00033258	0.00215085	0.996861
ENSMUSG00000030313	Dennd5b	13	22	14	6	3	11	4.06477	3.80332	2.87144	0.868748	0.513659	1.06092	0.00155602	0.00806321	1.88805
ENSMUSG00000030314	Atg7	10	44	48	24	17	24	7.89193	19.1992	24.8487	8.77089	7.34671	5.84238	0.0115766	0.0427897	1.086
ENSMUSG00000030315	Vgll4	3	12	11	3	2	5	4.1955	9.27879	10.091	1.94282	1.53163	2.15689	0.0251523	0.0785798	1.88202
ENSMUSG00000030330	Ing4	27	51	48	4	3	5	24.001	25.0659	27.9889	1.64655	1.46032	1.37098	3.69121e-13	9.6324e-12	3.92587
ENSMUSG00000030336	Cd27	2	4	4	0	0	0	3.94343	4.36065	5.17349	0	0	0	0.00688147	0.0280092	4.66077
ENSMUSG00000030344	Akap3	66	156	115	27	40	48	64.3444	84.0888	73.5434	12.1893	21.3544	14.4345	6.98705e-15	2.1702e-13	2.03756
ENSMUSG00000030359	Pzp	11	6	6	0	1	11	7.22345	2.17846	2.58454	0	0.359594	2.22813	0.0497167	0.131846	1.85268
ENSMUSG00000030376	Slc8a2	15	28	13	8	4	8	8.76423	9.04539	4.98247	2.16452	1.2798	1.44181	0.000502181	0.00307997	2.01626
ENSMUSG00000030428	Ttyh1	31	31	34	7	14	14	21.8808	12.0979	15.742	2.28797	5.41117	3.04808	8.93595e-06	8.27859e-05	2.0206
ENSMUSG00000030435	U2af2	33	59	60	36	23	51	42.0559	41.5731	50.1584	21.2454	16.051	20.0484	0.000873524	0.00493829	1.01919
ENSMUSG00000030446	Zfp273	2	5	5	0	0	1	2.56266	3.54224	4.20252	0	0	0.395235	0.01461	0.0513813	3.94682
ENSMUSG00000030447	Cyfip1	68	126	95	37	30	58	32.4574	33.2524	29.7446	8.17817	7.84128	8.53941	1.41462e-12	3.48757e-11	1.75416
ENSMUSG00000030451	Herc2	28	56	31	14	9	15	5.63982	6.23653	4.09589	1.30583	0.992684	0.931953	3.47509e-07	4.12056e-06	2.11408
ENSMUSG00000030465	Psd3	86	120	90	48	35	57	23.3551	18.0182	16.0326	6.03633	5.20489	4.77477	9.19015e-11	1.78821e-09	1.63439
ENSMUSG00000030498	Gas2	9	13	14	5	5	11	8.76034	6.99631	8.93894	2.25371	2.66507	3.30268	0.0309765	0.0920007	1.36514
ENSMUSG00000030532	Hddc3	61	129	90	68	55	82	124.178	145.195	120.181	64.1021	61.3108	51.49	4.66814e-05	0.000374206	0.950747
ENSMUSG00000030536	Iqgap1	27	25	16	3	6	21	11.1493	5.70783	4.33395	0.573661	1.35674	2.67485	0.000627708	0.00373141	1.9171
ENSMUSG00000030583	Sipa1l3	6	26	18	2	3	4	2.39121	5.72912	4.70565	0.369102	0.654711	0.491725	6.72166e-05	0.000517055	2.93134
ENSMUSG00000030602	Pak4	11	20	16	5	3	9	11.6637	11.7252	11.1286	2.45506	1.7419	2.94361	0.000972336	0.00541233	2.04149
ENSMUSG00000030623	Prss23os	6	13	8	2	1	4	13.5414	16.222	11.8436	2.09022	1.23587	2.78464	0.00452161	0.0199049	2.51556
ENSMUSG00000030655	Smg1	18	42	41	10	7	18	3.55662	4.5884	5.31408	0.914986	0.757397	1.09707	2.42161e-06	2.47277e-05	2.07366
ENSMUSG00000030662	Ipo5	73	156	109	87	68	140	49.6669	58.6835	48.6463	27.4103	25.3346	29.3811	0.000328635	0.00213198	0.734511
ENSMUSG00000030671	Pde3b	17	38	26	21	14	20	7.95016	9.82557	7.9759	4.54774	3.58522	2.88504	0.0127115	0.0460327	1.04542
ENSMUSG00000030677	Kif22	52	84	75	44	36	46	44.5742	39.8113	42.1717	17.4656	16.8983	12.1628	5.83814e-06	5.62268e-05	1.25567
ENSMUSG00000030691	Fchsd2	23	23	29	12	8	12	15.8769	8.77835	13.1315	3.83591	3.02405	2.55514	0.000183829	0.00127671	1.80023
ENSMUSG00000030747	Dgat2	12	17	19	7	6	13	16.3072	12.773	16.9368	4.405	4.46488	5.44925	0.00861045	0.0337931	1.46598
ENSMUSG00000030779	Rbbp6	119	257	197	62	63	85	57.6509	68.8397	62.6044	13.9091	16.7132	12.702	1.15256e-22	6.79705e-21	1.94568
ENSMUSG00000030793	Pycard	3	2	6	0	0	1	2.42677	0.894508	3.18374	0	0	0.249518	0.0166272	0.0568698	3.9212
ENSMUSG00000030795	Fus	35	49	53	29	21	49	19.434	15.0431	19.3041	7.45662	6.3852	8.39239	0.0010385	0.00571646	1.05518
ENSMUSG00000030816	Rnf40	104	273	197	153	99	237	60.5581	87.8919	75.2462	41.2553	31.5671	42.5679	3.41414e-05	0.000283355	0.759606
ENSMUSG00000030822	Prr14	18	32	41	27	19	30	23.0351	22.642	34.4176	16.0004	13.3147	11.8422	0.0447569	0.12183	0.776353
ENSMUSG00000030830	Itgal	2	2	2	0	0	0	1.17729	0.650925	0.772259	0	0	0	0.041793	NA	4.00067
ENSMUSG00000030872	Gga2	10	13	15	3	2	4	6.25413	4.49529	6.15372	0.868836	0.684948	0.771654	0.000418913	0.00262423	2.65125
ENSMUSG00000030877	Mfsd13b	5	12	5	2	1	4	8.16226	10.831	5.35414	1.51189	0.893925	2.01417	0.0190456	0.0633136	2.21362
ENSMUSG00000030882	Dnhd1	37	87	57	22	24	41	7.82433	10.1721	7.90678	2.15436	2.77919	2.67439	3.4188e-07	4.07184e-06	1.57589
ENSMUSG00000030889	Vwa3a	2	13	9	2	0	4	1.34378	4.82936	3.96663	0.62227	0	0.829	0.0128339	0.0463967	2.53634
ENSMUSG00000030922	Lyrm1	142	230	241	31	40	58	74.6783	66.8776	83.1386	7.54948	11.5193	9.40869	3.65313e-37	5.2026e-35	2.7923
ENSMUSG00000030942	Thumpd1	6	18	20	4	8	13	6.85885	11.3768	14.9972	2.11743	5.00784	4.58393	0.0291478	0.0878041	1.33076
ENSMUSG00000030968	Pdilt	11	19	15	5	7	16	15.7563	15.0474	14.0939	3.3165	5.4906	7.0693	0.02523	0.0787319	1.2745
ENSMUSG00000030990	Pgap2	2	6	7	1	1	2	2.87147	4.76291	6.59252	0.66485	0.786203	0.885726	0.0397436	0.110982	2.4228
ENSMUSG00000030994	D7Ertd443e	13	12	20	2	4	6	13.7417	7.01333	13.8677	0.978984	2.31535	1.95633	0.000263711	0.00176163	2.51109
ENSMUSG00000031007	Atp6ap2	3	2	1	0	0	0	3.96804	1.46262	0.867629	0	0	0	0.0370462	0.105261	4.07624
ENSMUSG00000031010	Usp9x	5	17	15	5	2	4	1.29297	2.4306	2.54442	0.598739	0.28321	0.319061	0.00295116	0.0139453	2.2214
ENSMUSG00000031016	Wee1	4	14	8	4	3	4	3.59626	6.95932	4.71803	1.66533	1.47698	1.10929	0.0366117	0.10438	1.69179
ENSMUSG00000031026	Trim66	34	68	50	20	22	49	11.2987	12.4941	10.8993	3.07771	4.00343	5.02273	5.1131e-05	0.000404785	1.30606
ENSMUSG00000031065	Cdk16	6	17	8	3	5	8	5.64019	8.83566	4.93301	1.30591	2.57379	2.31968	0.0420487	0.115883	1.45985
ENSMUSG00000031072	Oraov1	13	27	19	12	9	18	9.93555	11.4093	9.52536	4.24697	3.76662	4.24342	0.0190519	0.0633186	1.13257
ENSMUSG00000031075	Ano1	2	8	5	0	0	2	1.32382	2.92776	2.17094	0	0	0.408342	0.0174703	0.0591339	3.49588
ENSMUSG00000031154	Otud5	3	14	7	0	2	7	2.16523	5.58673	3.31406	0	0.790449	1.55839	0.0366517	0.10438	1.9889
ENSMUSG00000031166	Wdr13	4	7	1	1	1	0	2.81107	2.71993	0.46099	0.325433	0.384833	0	0.0411175	0.113808	3.01541
ENSMUSG00000031207	Msn	6	5	2	0	0	2	4.80048	2.21182	1.04965	0	0	0.493581	0.0193143	0.0640001	3.47812
ENSMUSG00000031256	Cstf2	8	13	9	2	1	7	3.27272	2.94042	2.41513	0.378878	0.224017	0.883309	0.00573226	0.0242457	2.23355
ENSMUSG00000031257	Nox1	3	7	14	2	5	2	3.59802	4.64181	11.0141	1.11076	3.28377	0.73989	0.0434003	0.118887	1.8134
ENSMUSG00000031310	Zmym3	4	9	11	2	2	2	2.02999	2.52536	3.66189	0.470016	0.555807	0.313082	0.00813758	0.0322301	2.48321
ENSMUSG00000031328	Flna	10	4	8	2	1	1	3.63518	0.803957	1.90763	0.336671	0.199061	0.11213	0.00345464	0.0158925	3.10496
ENSMUSG00000031370	Zrsr2	6	8	9	3	3	3	4.76944	3.51604	4.69287	1.1043	1.30587	0.735585	0.0270645	0.0828141	1.87523
ENSMUSG00000031386	Hcfc1	8	22	6	2	0	0	2.97643	4.52559	1.46432	0.344576	0	0	0.000174236	0.00121485	4.62091
ENSMUSG00000031442	Mcf2l	5	5	10	4	0	3	2.52747	1.39744	3.31585	0.936322	0	0.46777	0.0311053	0.0922069	2.12561
ENSMUSG00000031445	Proz	4	12	7	1	0	1	3.65832	6.06807	4.19952	0.423518	0	0.282109	0.00197186	0.00982408	4.03485
ENSMUSG00000031446	Cul4a	20	41	32	17	14	23	16.4909	18.6916	17.3079	6.49102	6.32126	5.84976	0.0010469	0.00575557	1.30326
ENSMUSG00000031451	Gas6	6	12	18	3	1	6	7.2384	8.00423	14.2444	1.67595	0.66062	2.23274	0.00175248	0.00891695	2.43958
ENSMUSG00000031452	1700029H14Rik	55	120	108	50	45	81	120.074	144.849	154.665	50.5484	53.7974	54.5467	3.83468e-07	4.51494e-06	1.21066
ENSMUSG00000031467	Agpat5	15	36	47	18	8	26	4.27763	5.67625	8.79203	2.37703	1.24929	2.28708	0.000723103	0.00421179	1.46548
ENSMUSG00000031486	Adgra2	3	7	6	0	0	0	1.60099	2.06544	2.10038	0	0	0	0.000573493	0.00345515	5.32436
ENSMUSG00000031488	Rab11fip1	16	24	22	17	8	20	6.17483	5.1211	5.56938	3.03811	1.69066	2.38084	0.0275528	0.0838864	1.02949
ENSMUSG00000031493	Ggn	129	297	219	107	95	163	149.466	190.264	166.447	57.4099	60.2751	58.2554	1.19691e-14	3.65824e-13	1.33344
ENSMUSG00000031503	Col4a2	8	4	5	1	2	1	3.8126	1.05399	1.56308	0.220689	0.521941	0.147003	0.0153612	0.0534687	2.69569
ENSMUSG00000031529	Tnks	34	72	61	39	32	53	11.406	13.3546	13.4234	6.05853	5.87846	5.48434	0.00105201	0.00577891	0.94496
ENSMUSG00000031540	Kat6a	18	21	28	5	2	4	6.02005	3.88324	6.14278	0.774368	0.366285	0.412651	5.49161e-07	6.29166e-06	3.1756
ENSMUSG00000031543	Ank1	3	3	1	0	0	0	1.10229	0.609454	0.241019	0	0	0	0.0243829	0.0765871	4.24742
ENSMUSG00000031545	Gpat4	41	78	69	58	28	69	22.8398	24.0243	25.2137	14.9619	8.54137	11.8564	0.00320153	0.0149448	0.824363
ENSMUSG00000031561	Tenm3	19	33	28	7	11	18	6.5176	6.25886	6.30045	1.11194	2.06627	1.90459	0.000194927	0.00134649	1.70564
ENSMUSG00000031563	Wwc2	41	103	77	26	28	44	14.5229	20.1723	17.8913	4.26475	5.43113	4.8075	6.19824e-09	9.62596e-08	1.67677
ENSMUSG00000031570	Plpp5	1	5	3	0	0	0	1.45338	4.01788	2.8601	0	0	0	0.0153536	0.0534562	4.4278
ENSMUSG00000031574	Star	48	87	82	40	43	40	36.4675	36.5453	40.8656	14.0726	17.8893	9.37389	1.00383e-05	9.21058e-05	1.28924
ENSMUSG00000031616	Ednra	3	11	6	0	1	0	2.54392	5.1573	3.33744	0	0.464348	0	0.00162653	0.00834411	4.63796
ENSMUSG00000031659	Adcy7	6	6	4	2	1	0	3.09922	1.71356	1.35531	0.478388	0.282853	0	0.0164685	0.0564299	2.92011
ENSMUSG00000031691	Tnpo2	11	40	26	18	12	14	5.96454	11.992	9.24777	4.51966	3.56309	2.34157	0.00878945	0.0343586	1.2306
ENSMUSG00000031706	Rfx1	17	32	31	4	4	5	12.5255	13.036	14.9826	1.36476	1.61386	1.13635	5.13894e-08	6.96305e-07	3.14118
ENSMUSG00000031722	Hp	19	20	3	1	0	2	43.4232	25.2723	4.49748	1.05832	0	1.40992	4.12748e-05	0.000335894	4.49936
ENSMUSG00000031727	Pmfbp1	59	124	101	51	35	74	52.553	61.0681	59.0128	21.0361	17.0716	20.3317	1.37869e-08	2.03042e-07	1.3637
ENSMUSG00000031729	Ist1	15	32	24	7	5	9	6.59636	7.78055	6.92315	1.42548	1.20405	1.22082	1.53777e-05	0.000136512	2.27877
ENSMUSG00000031731	Ap1g1	15	10	15	7	5	15	6.68337	2.46349	4.38405	1.44428	1.21993	2.06154	0.0381452	0.107704	1.25305
ENSMUSG00000031737	Irx5	8	6	7	4	1	5	9.64363	3.99898	5.53513	2.23285	0.660102	1.85916	0.0458334	0.124104	1.73845
ENSMUSG00000031748	Gnao1	15	39	29	18	13	26	8.34394	11.9948	10.5817	4.63662	3.9599	4.46117	0.0103886	0.0394106	1.05692
ENSMUSG00000031775	Pllp	8	10	13	1	0	3	12.768	8.82432	13.61	0.739067	0	1.4769	0.000340378	0.00219703	3.60235
ENSMUSG00000031788	Kifc3	17	38	45	18	23	45	15.4422	19.0849	26.8134	7.57151	11.4406	12.6086	0.0440379	0.120284	0.766321
ENSMUSG00000031799	Tpm4	23	47	42	2	7	6	32.7617	37.0155	39.2435	1.31922	5.46007	2.63624	9.46227e-11	1.83316e-09	3.40415
ENSMUSG00000031821	Gins2	96	164	138	45	43	84	75.6654	71.4689	71.3484	16.4243	18.559	20.4221	2.63205e-16	9.17585e-15	1.77035
ENSMUSG00000031822	Gse1	12	27	26	14	18	11	5.17565	6.43865	7.35591	2.79616	4.25126	1.46343	0.0414261	0.114504	1.00773
ENSMUSG00000031847	1700030J22Rik	70	97	87	65	59	110	72.3029	55.3958	58.9463	31.09	33.3711	35.0466	0.0026711	0.0127753	0.691444
ENSMUSG00000031887	Tradd	2	5	4	0	1	1	3.63991	5.03127	4.7753	0	0.996602	0.561379	0.0480685	0.128418	2.96454
ENSMUSG00000031903	Pla2g15	2	8	1	0	0	0	2.27192	5.02458	0.745147	0	0	0	0.00759347	0.0303807	4.71138
ENSMUSG00000031906	Smpd3	7	16	12	4	5	9	4.17975	5.28225	4.70016	1.10602	1.63487	1.65764	0.0244108	0.0766208	1.49226
ENSMUSG00000031910	Has3	69	123	113	39	26	47	35.8761	35.3597	38.5402	9.3901	7.4027	7.53788	6.16859e-15	1.92941e-13	1.9795
ENSMUSG00000031930	Wwp2	11	21	32	6	10	15	7.83796	8.27326	14.9568	1.97975	3.90186	3.29683	0.00267551	0.0127827	1.57948
ENSMUSG00000031958	Ldhd	17	26	22	9	12	19	12.7392	10.7725	10.8143	3.12311	4.92421	4.39181	0.00731725	0.0294871	1.25795
ENSMUSG00000031967	Afg3l1	20	33	25	11	4	19	14.5441	13.2684	11.9255	3.70425	1.59287	4.26194	0.000155501	0.00109794	1.80541
ENSMUSG00000031980	Agt	16	30	26	2	2	1	26.0087	26.9629	27.7237	1.50549	1.78029	0.501412	2.91016e-08	4.09225e-07	4.35133
ENSMUSG00000031986	Sprtn	101	196	131	65	47	116	69.5485	74.6225	59.1721	20.7267	17.7225	24.6388	1.5383e-12	3.76475e-11	1.47301
ENSMUSG00000031987	Egln1	4	11	4	1	0	0	3.42115	5.20178	2.24415	0.396061	0	0	0.00197137	0.00982408	4.58697
ENSMUSG00000032009	Sesn3	9	15	16	7	6	10	3.0318	2.7938	3.53555	1.09196	1.1068	1.03909	0.0255061	0.0791961	1.3379
ENSMUSG00000032010	Usp2	56	104	75	71	41	83	44.5148	45.7085	39.1072	26.1351	17.8468	20.3512	0.00118503	0.00638645	0.804072
ENSMUSG00000032058	Ppp2r1b	111	183	163	84	80	115	93.5573	85.2811	90.1201	32.7856	36.9237	29.8984	2.03004e-10	3.72786e-09	1.23873
ENSMUSG00000032085	Tagln	34	58	38	16	8	27	65.5253	61.8023	48.0389	14.2791	8.44269	16.0505	3.48334e-07	4.12668e-06	1.93822
ENSMUSG00000032086	Bace1	72	107	88	26	21	25	36.5337	30.0187	29.2903	6.1092	5.83501	3.91288	1.86087e-16	6.57296e-15	2.41752
ENSMUSG00000032103	Pus3	58	103	89	11	2	11	83.156	81.6489	83.7019	7.30311	1.57021	4.86467	1.32e-23	8.25738e-22	3.93765
ENSMUSG00000032115	Hyou1	90	118	122	42	25	93	56.1729	40.7205	49.9486	12.139	8.54447	17.9045	9.67735e-11	1.86942e-09	1.69089
ENSMUSG00000032123	Dpagt1	26	52	50	14	8	16	36.2456	40.0804	45.7227	9.03773	6.10707	6.88014	1.26677e-08	1.88634e-07	2.27959
ENSMUSG00000032126	Hmbs	16	11	9	8	7	8	21.449	8.15317	7.91423	4.96622	5.13861	3.30805	0.0498426	0.131997	1.25015
ENSMUSG00000032177	Pde4a	11	18	18	7	3	7	7.26692	6.57472	7.80027	2.14144	1.08527	1.42643	0.00111611	0.00607125	2.01436
ENSMUSG00000032182	Yipf2	114	220	193	77	69	107	161.189	171.989	179.006	50.4163	53.4246	46.667	1.04607e-16	3.76891e-15	1.57786
ENSMUSG00000032187	Smarca4	111	273	224	104	98	195	53.5137	72.7699	70.8386	23.218	25.872	28.9983	3.13496e-10	5.61816e-09	1.14213
ENSMUSG00000032212	Sltm	74	149	97	69	60	113	60.5776	67.4394	52.0873	26.1565	26.8963	28.5335	1.33352e-05	0.000119731	0.940149
ENSMUSG00000032232	Cgnl1	3	8	9	2	2	4	1.36537	2.01311	2.6869	0.421511	0.498449	0.561545	0.0469217	0.126082	1.84787
ENSMUSG00000032278	Paqr5	7	8	7	0	0	3	6.03403	3.81282	3.9581	0	0	0.797675	0.00260778	0.0124992	3.59412
ENSMUSG00000032280	Tle3	10	33	30	9	13	7	3.55859	6.4929	7.0029	1.4831	2.53327	0.768371	0.00129024	0.00684598	1.71243
ENSMUSG00000032285	Dnaja4	65	97	91	57	27	65	66.5348	54.8977	61.1021	27.0184	15.1342	20.5231	4.48234e-07	5.2133e-06	1.32975
ENSMUSG00000032300	1700017B05Rik	26	52	50	41	26	47	19.2489	21.2855	24.2819	14.0562	10.5407	10.7331	0.0319893	0.0938712	0.686108
ENSMUSG00000032316	Clk3	112	204	148	60	63	100	83.3602	83.9494	72.2573	20.6796	25.6769	22.9581	2.14784e-15	7.04733e-14	1.59133
ENSMUSG00000032359	Ctsh	5	3	3	0	0	2	5.60318	1.8588	2.20529	0	0	0.691337	0.0328711	0.0958079	3.262
ENSMUSG00000032402	Smad3	10	8	8	6	3	1	6.03911	2.67122	3.16915	1.67793	0.992099	0.186281	0.0244059	0.0766208	1.88756
ENSMUSG00000032411	Tfdp2	7	7	5	1	0	2	2.92594	1.61775	1.37093	0.19356	0	0.257865	0.0052297	0.0224463	3.33959
ENSMUSG00000032420	Nt5e	5	5	2	1	0	0	3.84719	2.12711	1.00945	0.356306	0	0	0.0109103	0.0409697	4.05345
ENSMUSG00000032437	Stt3b	88	146	128	91	69	153	64.0852	58.7862	61.1455	30.6878	27.516	34.3686	8.24011e-05	0.000621117	0.779515
ENSMUSG00000032451	Trim42	4	4	3	0	0	0	4.99213	2.76015	2.45599	0	0	0	0.00320777	0.0149625	4.8828
ENSMUSG00000032477	Cdc25a	16	19	17	8	6	15	13.0979	8.59966	9.1287	3.03263	2.68963	3.78763	0.00655313	0.0269845	1.45548
ENSMUSG00000032479	Map4	77	150	141	43	28	69	38.8591	41.8543	46.6767	10.0489	7.73786	10.741	1.35971e-16	4.85398e-15	1.94941
ENSMUSG00000032480	Dhx30	63	109	97	76	51	150	41.8897	40.0719	42.3075	23.4007	18.5694	30.7647	0.0162893	0.0560146	0.556435
ENSMUSG00000032481	Smarcc1	22	41	25	5	3	25	11.7142	12.0704	8.73189	1.23285	0.874724	4.10605	4.57656e-05	0.000368188	2.09471
ENSMUSG00000032513	Gorasp1	1378	2540	2219	1235	1056	1586	1084.45	1105.2	1145.5	450.065	455.075	384.997	8.63388e-29	7.50531e-27	1.16833
ENSMUSG00000032514	Ttc21a	21	35	34	20	13	21	15.4357	14.224	16.3932	6.80747	5.23252	4.76125	0.00178501	0.00906522	1.26307
ENSMUSG00000032515	Csrnp1	14	25	13	10	9	12	14.5584	14.3739	8.86766	4.81544	5.12495	3.84913	0.0173859	0.0589675	1.26036
ENSMUSG00000032525	Nktr	44	88	81	51	51	92	15.1119	16.7108	18.2487	8.11124	9.59177	9.74654	0.00709454	0.0287366	0.672702
ENSMUSG00000032555	Topbp1	14	18	15	12	5	13	8.23788	5.85608	5.78973	3.26978	1.61108	2.35953	0.0253602	0.0788427	1.22956
ENSMUSG00000032601	Prkar2a	9	14	13	7	3	13	5.57203	4.79233	5.27952	2.00687	1.01708	2.48262	0.0459442	0.124319	1.26267
ENSMUSG00000032607	Amt	6	4	6	1	1	1	8.85852	3.26525	5.81086	0.68369	0.808483	0.455413	0.0123428	0.045035	3.02238
ENSMUSG00000032621	Srek1	48	93	75	63	40	95	23.3092	24.9699	23.8906	14.167	10.6367	14.23	0.00602374	0.0251582	0.680539
ENSMUSG00000032637	Atxn2l	198	371	294	104	75	134	151.288	156.733	147.356	36.7979	31.3807	31.5821	1.76801e-34	2.15166e-32	1.99375
ENSMUSG00000032719	Sbspon	3	5	8	0	0	0	3.35579	3.09237	5.87007	0	0	0	0.000543536	0.00329394	5.35221
ENSMUSG00000032739	Pram1	4	6	4	0	0	0	5.39755	4.47647	3.5406	0	0	0	0.00101258	0.00559218	5.18071
ENSMUSG00000032777	Gtf3c1	49	103	75	27	26	54	21.6379	25.148	21.725	5.52118	6.28714	7.35543	3.77734e-09	6.01991e-08	1.63184
ENSMUSG00000032803	Cdv3	57	107	83	69	56	93	46.2669	48.0204	44.1929	25.9355	24.8911	23.2849	0.00228971	0.0112156	0.705497
ENSMUSG00000032826	Ank2	3	21	13	8	4	6	0.64465	2.49499	1.83242	0.796053	0.470678	0.397694	0.0409689	0.113504	1.43858
ENSMUSG00000032855	Pkd1	6	9	4	0	1	3	1.30213	1.07993	0.569435	0	0.118841	0.200827	0.0104851	0.0396844	2.89085
ENSMUSG00000032890	Rims3	17	20	17	15	5	14	8.03327	5.22541	5.26953	3.28234	1.29382	2.04064	0.0170722	0.0580802	1.25522
ENSMUSG00000032988	Slc16a8	10	7	13	1	2	0	17.0205	6.58746	14.5143	0.788174	1.86408	0	0.000340612	0.00219748	3.85287
ENSMUSG00000033004	Mycbp2	26	48	43	29	23	57	5.24179	5.3505	5.68662	2.70741	2.53919	3.54467	0.0391809	0.109892	0.677162
ENSMUSG00000033014	Trim33	15	31	29	7	13	17	5.19533	5.93651	6.5887	1.12272	2.46562	1.81621	0.0011044	0.00602545	1.53512
ENSMUSG00000033033	Calhm2	7	11	11	4	4	7	6.37173	5.53604	6.56798	1.68604	1.99379	1.96541	0.0352972	0.101313	1.50695
ENSMUSG00000033060	Lmo7	6	5	1	0	1	0	3.02748	1.39492	0.330986	0	0.276307	0	0.0111241	0.0415275	4.09292
ENSMUSG00000033066	Gas7	4	11	4	1	2	2	4.14273	6.29893	2.71748	0.479597	1.13427	0.638928	0.0227185	0.0724338	2.3945
ENSMUSG00000033105	Lss	15	30	31	5	10	25	6.59448	7.29218	8.93985	1.01791	2.40741	3.39019	0.00172074	0.00877213	1.52313
ENSMUSG00000033124	Atg9a	16	30	23	8	10	28	11.6601	12.0879	10.9949	2.69975	3.99066	6.29415	0.0111103	0.0414993	1.18984
ENSMUSG00000033228	Scaf11	8	10	4	0	3	5	4.26487	2.94756	1.3988	0	0.875786	0.822207	0.0264321	0.0813628	2.09289
ENSMUSG00000033237	Arid2	57	121	75	15	9	19	20.5963	24.1739	17.7769	2.50989	1.78081	2.11769	2.03781e-20	1.02557e-18	3.08479
ENSMUSG00000033253	Szt2	3	5	7	1	0	3	0.841014	0.774995	1.28724	0.129817	0	0.259417	0.0336638	0.0976506	2.5628
ENSMUSG00000033257	Ttll4	6	17	18	5	2	9	1.84085	2.88378	3.62258	0.710372	0.336014	0.851734	0.00469613	0.0205852	1.91603
ENSMUSG00000033276	Stk36	17	27	30	13	9	11	9.5202	8.36004	11.0204	3.37124	2.75995	1.90014	0.000457768	0.00284105	1.67329
ENSMUSG00000033285	Wdr3	247	444	373	217	177	263	189.719	188.557	187.932	77.1832	74.4471	62.311	1.04731e-16	3.76891e-15	1.20876
ENSMUSG00000033295	Ptprf	6	19	15	8	4	10	2.40902	4.21783	3.95057	1.4874	0.879447	1.23847	0.0285695	0.0863926	1.36886
ENSMUSG00000033306	Lpp	3	10	8	0	1	4	0.596527	1.0994	1.04347	0	0.108885	0.245338	0.0133145	0.0477601	2.66047
ENSMUSG00000033307	Mif	27	37	28	14	11	19	138.326	104.806	94.0972	33.2137	30.8598	30.0254	9.7758e-05	0.000722233	1.62822
ENSMUSG00000033319	Fem1c	27	50	43	23	26	38	14.4945	14.8408	15.1421	5.71764	7.64317	6.29243	0.0034588	0.0159062	0.988081
ENSMUSG00000033379	Atp6v0b	188	326	299	170	155	215	577.894	554.058	602.894	241.985	260.905	203.856	6.76794e-12	1.51004e-10	1.10209
ENSMUSG00000033411	Ctdspl2	13	11	16	0	6	9	7.90833	3.69982	6.3847	0	1.99873	1.6888	0.00427574	0.0190047	2.0606
ENSMUSG00000033417	Cacul1	14	27	24	16	11	21	7.43002	7.92269	8.35512	3.93216	3.1968	3.43777	0.0309198	0.0919255	0.970382
ENSMUSG00000033420	Antxr1	6	13	18	0	1	1	3.51103	4.20604	6.90932	0	0.320438	0.180501	9.26749e-05	0.000690395	4.73311
ENSMUSG00000033444	Specc1l	17	27	25	11	9	28	7.87943	6.91922	7.60091	2.36096	2.28428	4.00313	0.0125421	0.0455757	1.1379
ENSMUSG00000033487	Fndc3a	39	67	57	19	23	25	19.5153	18.5367	18.7096	4.40264	6.3023	3.85874	8.52692e-08	1.11366e-06	1.78885
ENSMUSG00000033499	Larp4b	5	21	14	5	5	12	2.68698	6.23966	4.93517	1.24427	1.47138	1.98917	0.0318751	0.0937211	1.37302
ENSMUSG00000033565	Rbfox2	4	4	7	2	0	2	1.78017	0.984256	2.04352	0.412174	0	0.274553	0.0315428	0.0931327	2.53587
ENSMUSG00000033577	Myo6	9	7	10	1	1	5	3.48999	1.50081	2.54367	0.179569	0.212345	0.598063	0.00410205	0.0183475	2.60151
ENSMUSG00000033579	Fa2h	7	19	22	12	6	13	8.63457	12.9582	17.801	6.85446	4.05279	4.94631	0.0422191	0.11627	1.13684
ENSMUSG00000033618	Map3k13	6	5	4	1	0	1	2.14883	0.990076	0.939704	0.165844	0	0.110471	0.0101999	0.038891	3.56389
ENSMUSG00000033644	Piwil2	47	75	50	50	29	68	29.3884	25.9291	20.5082	14.4777	9.92973	13.1154	0.005184	0.0223361	0.795455
ENSMUSG00000033671	Cep350	55	103	86	39	26	57	12.705	13.1551	13.0313	4.17181	3.28885	4.06145	3.17598e-09	5.12251e-08	1.54897
ENSMUSG00000033705	Stard9	76	170	146	100	85	144	15.1709	18.7626	19.1175	9.24374	9.29133	8.86657	0.000101213	0.00074406	0.765315
ENSMUSG00000033706	Smyd5	6	11	12	1	2	3	6.55883	6.64837	8.6047	0.506203	1.1972	1.01156	0.00166558	0.00852428	2.81717
ENSMUSG00000033707	Lrrc24	17	25	31	12	6	10	27.4456	22.3157	32.8295	8.97128	5.30439	4.97988	0.00013035	0.000931131	1.91463
ENSMUSG00000033713	Foxn3	4	4	3	0	0	1	1.5958	0.882318	0.785088	0	0	0.123059	0.0152866	0.0533616	3.92272
ENSMUSG00000033722	BC034090	4	9	8	0	0	1	2.52321	3.13895	3.31027	0	0	0.194576	0.000996623	0.00551541	4.76149
ENSMUSG00000033760	Rbm4b	69	113	100	34	27	48	37.4073	33.8714	35.5621	8.53564	8.01553	8.02683	7.48299e-14	2.11786e-12	1.9191
ENSMUSG00000033767	Tmem131l	6	13	6	6	0	2	3.32015	3.97738	2.1779	1.53747	0	0.341375	0.0211367	0.0686621	2.13557
ENSMUSG00000033794	Lpcat2b	37	55	56	34	24	32	40.8823	33.6003	40.5883	17.3965	14.5213	10.9063	0.000154574	0.00109197	1.23621
ENSMUSG00000033799	Fam208b	14	26	14	5	4	12	5.16127	5.29967	3.3856	0.853588	0.807513	1.3646	0.000766939	0.00442353	1.94992
ENSMUSG00000033826	Dnah8	292	550	491	246	165	374	53.7957	56.024	59.337	20.9869	16.646	21.2535	1.17486e-22	6.8982e-21	1.31863
ENSMUSG00000033831	Fgb	10	11	0	2	0	6	8.06799	4.90688	0	0.747214	0	1.49318	0.0454678	0.123339	2.19417
ENSMUSG00000033849	B3galt2	5	4	3	0	0	0	1.65477	0.73194	0.651282	0	0	0	0.00187674	0.00943091	5.03906
ENSMUSG00000033854	Kcnk10	80	118	127	16	5	13	32.9641	26.8832	34.3269	3.05296	1.12819	1.65231	1.44692e-28	1.22595e-26	3.81396
ENSMUSG00000033860	Fgg	10	5	0	0	0	1	17.656	4.881	0	0	0	0.544612	0.005115	0.02211	4.52924
ENSMUSG00000033882	Rbm46	4	12	10	3	2	7	5.81353	9.64292	9.53366	2.01907	1.59174	3.13815	0.037744	0.106734	1.67144
ENSMUSG00000033902	Mapkbp1	32	57	52	30	26	49	14.1695	13.9549	15.1039	6.15144	6.30435	6.69264	0.00164871	0.00845321	0.973109
ENSMUSG00000033904	Ccp110	49	73	53	28	19	33	21.6784	17.8567	15.3811	5.73639	4.60304	4.50339	9.60449e-08	1.25073e-06	1.68028
ENSMUSG00000033949	Trim36	29	52	49	10	10	22	19.6092	19.4407	21.7338	3.1312	3.70273	4.58859	1.64299e-08	2.39593e-07	2.19544
ENSMUSG00000033960	Jcad	36	47	26	11	11	26	16.3168	11.7782	7.73011	2.30874	2.73015	3.63498	1.43042e-05	0.000127831	1.80233
ENSMUSG00000033987	Dnah17	152	313	261	70	49	113	31.3811	35.7286	35.3464	6.69226	5.53965	7.19613	1.16522e-33	1.35642e-31	2.19159
ENSMUSG00000034042	Gpbp1l1	10	18	11	7	7	6	8.56718	8.52624	6.18173	2.77706	3.28395	1.58557	0.0219157	0.0704815	1.43891
ENSMUSG00000034063	4930590J08Rik	11	14	23	1	4	18	9.95964	7.00851	13.6602	0.419276	1.98322	5.02711	0.00755117	0.0302295	1.77643
ENSMUSG00000034064	Poglut1	21	16	19	15	6	11	22.0917	9.30631	13.1112	7.3072	3.45639	3.56943	0.00919176	0.0356357	1.40779
ENSMUSG00000034075	Zdhhc5	76	154	125	87	51	114	49.6423	55.6169	53.5585	26.3152	18.2419	22.9688	1.27122e-06	1.35709e-05	1.03302
ENSMUSG00000034088	Hdlbp	149	239	214	128	108	219	73.5054	65.1895	69.251	29.241	29.1754	33.3252	3.7055e-09	5.91246e-08	0.971002
ENSMUSG00000034135	Sik3	21	29	37	14	7	12	10.2675	7.83957	11.8667	3.16975	1.87416	1.80977	2.89578e-05	0.000243198	1.93871
ENSMUSG00000034154	Ino80	4	20	13	2	7	7	1.9351	5.34959	4.1254	0.448046	1.85439	1.04457	0.023139	0.0735461	1.632
ENSMUSG00000034168	Irf2bpl	3	5	3	1	1	0	2.2503	2.07365	1.47611	0.347351	0.410752	0	0.0484258	0.12919	2.893
ENSMUSG00000034189	Hsdl1	7	17	12	9	3	9	6.85047	9.19853	7.70342	4.07863	1.6077	2.71682	0.0446682	0.121613	1.30059
ENSMUSG00000034190	Chmp7	15	21	22	8	7	21	13.772	10.6604	13.2497	3.4013	3.51936	5.9473	0.0096012	0.0369343	1.31014
ENSMUSG00000034209	Rasl10a	2	10	4	1	1	1	5.53857	15.3114	7.26619	1.28238	1.51645	0.854207	0.0245904	0.0770941	2.82725
ENSMUSG00000034210	Efcab14	7	12	11	5	3	8	5.00403	4.74297	5.15815	1.65517	1.17437	1.76404	0.0359141	0.102731	1.47839
ENSMUSG00000034227	Foxj1	24	43	47	13	19	30	28.1257	27.8617	36.1301	7.05481	12.1929	10.8445	0.000175476	0.00122285	1.42185
ENSMUSG00000034235	Usp54	9	18	15	3	10	11	4.20443	4.64926	4.59659	0.648986	2.55815	1.58509	0.0319424	0.0938186	1.31388
ENSMUSG00000034243	Golgb1	32	31	38	5	8	11	8.94146	4.78925	6.965	0.646961	1.22408	0.948083	2.73786e-08	3.85402e-07	2.67155
ENSMUSG00000034245	Hdac11	5	7	11	7	0	1	5.79326	4.48434	8.36037	3.75579	0	0.357395	0.0391545	0.109841	2.00704
ENSMUSG00000034254	Agpat1	62	140	120	79	59	138	87.0238	108.648	110.486	51.3479	45.3481	59.7477	0.000364881	0.00233383	0.770164
ENSMUSG00000034258	Flvcr2	23	38	35	13	7	18	20.5822	18.8016	20.5452	5.38712	3.43023	4.96857	8.82437e-06	8.19791e-05	1.90269
ENSMUSG00000034269	Setd5	13	29	17	8	2	5	5.91573	7.29643	5.0745	1.68579	0.498375	0.701828	5.91739e-05	0.000460559	2.47671
ENSMUSG00000034282	Evpl	2	3	4	0	0	0	0.963003	0.798668	1.26339	0	0	0	0.0102779	0.039077	4.53414
ENSMUSG00000034285	Nipsnap1	6	12	15	8	3	4	9.57603	10.5892	15.7038	5.91254	2.6219	1.9692	0.0250973	0.0784995	1.61179
ENSMUSG00000034290	Nek9	12	27	19	11	8	11	6.84866	8.51991	7.11307	2.90714	2.5002	1.93648	0.00530138	0.0226751	1.44018
ENSMUSG00000034292	Traf3ip1	151	295	257	156	128	196	133.61	144.321	149.167	63.9197	62.02	53.4949	9.79908e-11	1.89021e-09	1.05993
ENSMUSG00000034297	Med13	16	3	10	3	5	2	4.66362	0.483472	1.91198	0.404924	0.798057	0.179816	0.0116591	0.0430447	2.16816
ENSMUSG00000034300	Fam53c	13	29	16	8	5	19	8.92978	11.0139	7.20936	2.5447	1.88074	4.02575	0.0062649	0.026038	1.44667
ENSMUSG00000034312	Iqsec1	7	15	12	6	2	7	2.67762	3.17241	3.011	1.0628	0.41893	0.825931	0.0137342	0.048868	1.72761
ENSMUSG00000034354	Mtmr3	10	28	16	8	9	13	5.41753	8.38699	5.68592	2.00697	2.66996	2.1724	0.0124199	0.0452299	1.3344
ENSMUSG00000034377	Tulp4	26	33	35	17	19	26	8.25039	5.78978	7.28532	2.49804	3.30153	2.5449	0.00310967	0.014576	1.15164
ENSMUSG00000034452	Slc24a1	6	8	2	2	1	2	3.53797	2.60819	0.773593	0.546113	0.322897	0.363771	0.0395281	0.110678	2.2566
ENSMUSG00000034462	Pkd2	5	9	11	1	1	4	2.94492	2.93085	4.24987	0.272742	0.322526	0.726706	0.00487908	0.0212687	2.664
ENSMUSG00000034485	Uaca	19	30	27	13	6	23	12.9989	11.3481	12.1171	4.11858	2.24784	4.85375	0.00134701	0.00710779	1.46147
ENSMUSG00000034543	Morc2a	15	38	21	16	11	24	8.15216	11.4186	7.48652	4.02671	3.27367	4.02335	0.015799	0.0547505	1.05961
ENSMUSG00000034587	8430429K09Rik	58	64	58	12	14	22	94.6822	57.7653	62.108	9.07133	12.515	11.0779	2.52749e-12	5.96747e-11	2.50189
ENSMUSG00000034601	2700049A03Rik	24	40	34	24	15	35	12.8013	11.7964	11.896	5.92792	4.38121	5.75845	0.00847885	0.0333941	0.969691
ENSMUSG00000034610	Zcchc11	4	14	6	4	2	4	2.03099	3.93028	1.99838	0.940498	0.556082	0.626475	0.0425381	0.116964	1.73129
ENSMUSG00000034616	Ssh3	13	15	12	2	0	0	10.7827	6.87897	6.52899	0.768183	0	0	3.68465e-05	0.000303734	4.88444
ENSMUSG00000034621	Gpatch8	9	17	17	2	5	5	4.02636	4.20501	4.98883	0.414334	1.2249	0.689979	0.00064863	0.00383703	2.35013
ENSMUSG00000034675	Dbn1	9	16	13	7	3	6	8.98803	8.83464	8.51618	3.2372	1.64061	1.84828	0.00737423	0.0296631	1.77487
ENSMUSG00000034681	Rnps1	17	48	35	16	14	19	24.8131	38.7365	33.5104	10.8144	11.1898	8.55423	0.000250089	0.0016807	1.50198
ENSMUSG00000034731	Dgkh	6	25	14	5	4	16	1.20885	2.78489	1.85024	0.466488	0.441308	0.994344	0.0246814	0.0773612	1.40346
ENSMUSG00000034751	Mast4	90	130	150	54	46	47	26.0109	20.7732	28.4369	7.22696	7.27999	4.18992	1.61637e-12	3.93425e-11	1.82975
ENSMUSG00000034761	Map4k5	6	30	18	9	7	15	4.10036	11.3355	8.06906	2.84815	2.61957	3.16197	0.0219955	0.0706464	1.27489
ENSMUSG00000034789	Rab24	11	25	20	4	11	14	18.7226	23.5266	22.3297	3.1527	10.2524	7.35015	0.00744883	0.0299233	1.45987
ENSMUSG00000034799	Unc13a	33	40	45	32	21	39	9.89165	6.62921	8.84804	4.44175	3.44695	3.60591	0.00661784	0.027185	0.928164
ENSMUSG00000034818	Celf5	53	115	97	41	28	32	37.1025	44.5115	44.5429	13.2911	10.7336	6.90991	1.12982e-10	2.1638e-09	1.85982
ENSMUSG00000034832	Tet3	4	4	7	0	0	1	1.12763	0.623465	1.29444	0	0	0.0869561	0.00442144	0.019541	4.34714
ENSMUSG00000034855	Cxcl10	6	5	0	0	1	0	8.2706	3.81068	0	0	0.754825	0	0.0190745	0.0633781	3.98474
ENSMUSG00000034926	Dhcr24	6	14	13	0	2	2	4.57881	5.90713	6.50765	0	0.83578	0.470789	0.000300354	0.00197973	3.556
ENSMUSG00000034928	Rnf44	20	45	48	25	20	31	14.3239	17.8193	22.5503	8.29126	7.84371	6.84838	0.00311198	0.0145818	1.07435
ENSMUSG00000034931	Dhx8	30	53	45	28	19	42	21.3219	20.827	20.9796	9.21535	7.39467	9.20766	0.00102641	0.00565923	1.0809
ENSMUSG00000034987	Hrh2	4	10	5	0	2	4	2.91435	4.02836	2.38963	0	0.797943	0.898952	0.0319867	0.0938712	2.22769
ENSMUSG00000035004	Igsf6	2	3	3	0	0	0	2.82658	2.34423	2.7812	0	0	0	0.016414	0.0563133	4.3682
ENSMUSG00000035021	Baz1a	46	93	93	40	50	89	24.4298	27.3081	32.3985	9.8372	14.541	14.5797	0.000445346	0.00277166	0.916795
ENSMUSG00000035049	Rrp12	29	37	23	18	21	40	20.5399	14.4894	10.6858	5.90368	8.14481	8.73889	0.0472217	0.12671	0.771445
ENSMUSG00000035086	Becn1	1414	2298	2098	1468	1225	1788	995.762	894.754	969.15	478.72	472.393	388.391	2.77628e-15	9.00619e-14	0.890267
ENSMUSG00000035105	Egln3	3	2	6	1	0	0	3.46421	1.27691	4.54478	0.534727	0	0	0.0164	0.0563084	3.91222
ENSMUSG00000035107	Dcbld2	3	1	4	0	0	0	1.40554	0.25904	1.22931	0	0	0	0.0135921	0.0485091	4.47972
ENSMUSG00000035126	Wdr78	20	44	28	19	18	44	11.791	14.3423	10.8282	5.18708	5.81103	8.00143	0.0478949	0.128131	0.749323
ENSMUSG00000035152	Ap2b1	44	111	77	50	42	86	24.0448	33.5381	27.6018	12.6528	12.5683	14.4965	0.000328707	0.00213198	0.907695
ENSMUSG00000035161	Ints6	30	66	34	22	20	44	8.47351	10.307	6.29942	2.87749	3.09338	3.83345	0.000910057	0.00511673	1.14459
ENSMUSG00000035183	Slc24a5	517	799	762	268	226	327	813.311	694.96	786.322	195.232	194.686	158.675	3.80867e-43	7.49803e-41	1.86721
ENSMUSG00000035247	Hectd1	15	42	27	8	10	13	5.13002	7.94189	6.05718	1.26697	1.87279	1.37141	4.9773e-05	0.000396142	1.91849
ENSMUSG00000035248	Zcchc6	40	81	59	55	47	68	20.9501	23.4562	20.2702	13.3395	13.4799	10.9858	0.02851	0.0862516	0.585809
ENSMUSG00000035258	Abi3bp	3	2	1	0	0	0	1.77477	0.654182	0.388062	0	0	0	0.0370462	0.105261	4.07624
ENSMUSG00000035295	Wdr38	196	336	244	228	189	269	223.225	211.58	182.288	120.246	117.872	94.5008	1.63503e-05	0.000144859	0.690237
ENSMUSG00000035325	Sec31a	18	42	24	13	17	28	13.0866	16.8831	11.4458	4.37672	6.76808	6.27927	0.0110021	0.0411985	1.0557
ENSMUSG00000035356	Nfkbiz	4	2	2	0	0	0	2.988	0.826034	0.980009	0	0	0	0.0117422	0.0433159	4.50822
ENSMUSG00000035395	Pet2	3	3	2	0	1	0	2.20457	1.21891	0.964078	0	0.402405	0	0.0456187	0.123648	3.45512
ENSMUSG00000035495	Tstd2	6	6	9	3	2	4	4.94993	2.73682	4.87046	1.14609	0.903522	1.0179	0.0381339	0.1077	1.81447
ENSMUSG00000035504	Reep6	96	172	149	39	25	60	133.648	132.394	136.068	25.1423	19.0587	25.7655	9.5831e-24	6.05136e-22	2.30857
ENSMUSG00000035517	Tdrd7	51	96	65	58	50	96	42.1876	43.9069	35.2702	22.2174	22.6488	24.4952	0.0140366	0.0498166	0.601334
ENSMUSG00000035529	Prdm4	9	16	11	2	6	7	6.98262	6.86346	5.5982	0.718548	2.54911	1.67521	0.00950723	0.0366381	1.79149
ENSMUSG00000035545	Leng8	17	51	32	4	9	16	9.33317	15.4809	11.5242	1.01693	2.70572	2.70954	1.41281e-06	1.4963e-05	2.30185
ENSMUSG00000035569	Ankrd11	64	109	85	40	49	57	23.1966	21.8432	20.2089	6.71356	9.72524	6.37256	2.9827e-07	3.59601e-06	1.32965
ENSMUSG00000035578	Iqcg	315	506	490	254	237	404	172.353	153.076	175.867	64.3564	71.0098	68.1845	7.98967e-17	2.91438e-15	1.09884
ENSMUSG00000035621	Midn	2	9	6	0	1	1	1.64953	4.10413	3.2461	0	0.45164	0.254405	0.0107132	0.0404107	3.54657
ENSMUSG00000035629	Rubcn	39	66	45	23	19	32	22.5725	21.1206	17.0847	6.16441	6.02183	5.71294	2.11294e-06	2.17416e-05	1.56059
ENSMUSG00000035638	Muc20	32	42	38	17	7	27	26.7806	19.4342	20.8609	6.58822	3.20796	6.96993	1.10684e-05	0.000100524	1.75411
ENSMUSG00000035666	Gtf3c4	26	37	41	21	17	25	11.2139	8.82333	11.5997	4.19423	4.01507	3.32598	0.000835658	0.00475838	1.26092
ENSMUSG00000035696	Rnf38	34	66	67	43	34	62	19.9452	21.4067	25.7818	11.6809	10.9219	11.2188	0.00505385	0.0218768	0.79697
ENSMUSG00000035699	Slc51a	86	140	124	75	36	92	100.976	90.8858	95.5041	40.7785	23.1464	33.3199	4.43245e-09	6.98907e-08	1.35116
ENSMUSG00000035725	Prkx	3	4	1	0	0	0	2.22424	1.63971	0.486341	0	0	0	0.0164561	0.0564144	4.40048
ENSMUSG00000035829	Ppp1r26	14	18	15	7	5	6	7.87316	5.59681	5.53339	1.82292	1.53976	1.0408	0.00150685	0.00782779	1.92148
ENSMUSG00000035835	Plppr3	5	11	9	2	4	3	5.0178	6.10356	5.92469	0.929444	2.19819	0.928667	0.0214784	0.0693966	1.93724
ENSMUSG00000035851	Ythdc1	38	59	48	34	19	44	18.5028	15.8838	15.3312	7.66625	5.06605	6.6085	0.000306964	0.00201735	1.14587
ENSMUSG00000035877	Zhx3	17	18	44	12	19	25	5.46444	3.19901	9.27745	1.78619	3.34434	2.47874	0.0255212	0.0791961	1.04988
ENSMUSG00000035900	Gramd4	3	7	7	1	0	0	1.89708	2.44743	2.90364	0.292829	0	0	0.00301263	0.0141857	4.44778
ENSMUSG00000035933	Cog5	58	147	166	104	89	120	49.3869	69.2066	92.7195	41.0078	41.4987	31.5181	0.00298229	0.0140577	0.710963
ENSMUSG00000035934	Pknox2	7	11	10	4	0	3	5.92438	5.14736	5.55168	1.56767	0	0.783179	0.00372758	0.0169558	2.57653
ENSMUSG00000035936	Aldh5a1	51	93	64	60	42	71	27.7615	27.99	22.8524	15.1242	12.5194	11.9214	0.00219797	0.0108217	0.790324
ENSMUSG00000035949	Fbxw2	5	7	11	1	1	6	3.48911	2.70078	5.0352	0.323143	0.382125	1.29149	0.0178974	0.0600971	2.19379
ENSMUSG00000035969	Rusc2	15	35	34	17	19	23	8.65889	11.1708	12.8745	4.54432	6.006	4.09538	0.0162499	0.0559222	0.991785
ENSMUSG00000035983	Gm7008	23	49	40	25	18	36	51.7568	60.9653	59.0445	26.0513	22.1806	24.9884	0.00319086	0.0149148	1.03506
ENSMUSG00000035992	Fnip1	13	16	12	5	7	10	6.38861	4.34741	3.86833	1.13784	1.88375	1.51586	0.0148123	0.0519499	1.47108
ENSMUSG00000036002	Fam214b	2	8	8	0	1	1	1.87433	4.14528	4.91797	0	0.513189	0.289076	0.00792591	0.0315411	3.64523
ENSMUSG00000036019	Tmtc2	21	37	21	7	9	7	11.4678	11.1714	7.52243	1.77014	2.6913	1.17911	9.93568e-06	9.1227e-05	2.26616
ENSMUSG00000036057	Ptpn23	7	21	18	6	2	13	4.02494	6.67618	6.78912	1.59758	0.629727	2.30569	0.00672725	0.0275153	1.71261
ENSMUSG00000036067	Slc2a6	1	4	2	0	0	0	1.13386	2.50766	1.48755	0	0	0	0.0372166	NA	4.0782
ENSMUSG00000036087	Slain2	39	87	52	37	38	58	24.805	30.5943	21.6948	10.8975	13.2348	11.3788	0.00117169	0.00632479	0.928241
ENSMUSG00000036097	Slf2	14	23	18	8	4	10	6.25595	5.68251	5.27615	1.65541	0.978782	1.37835	0.000733778	0.00424874	1.8833
ENSMUSG00000036162	Fam219aos	31	54	49	19	15	20	134.592	129.628	139.551	38.1997	35.6623	26.7844	5.18766e-07	5.97653e-06	1.82528
ENSMUSG00000036180	Gatad2a	12	31	15	10	3	10	7.36706	10.5226	6.04065	2.84291	1.00854	1.89369	0.0011825	0.00637541	1.8512
ENSMUSG00000036202	Rif1	17	28	22	12	9	21	6.14131	5.59264	5.21332	2.00744	1.78039	2.34006	0.00659129	0.0271	1.24719
ENSMUSG00000036334	Igsf10	14	24	14	4	5	4	4.26762	4.04498	2.7994	0.564634	0.83462	0.376108	9.76528e-05	0.000721854	2.49744
ENSMUSG00000036377	C530008M17Rik	442	813	681	343	271	549	191.469	194.722	193.51	68.8051	64.2846	73.3575	1.35155e-30	1.30166e-28	1.28609
ENSMUSG00000036432	Siah2	11	32	30	12	15	29	13.4659	21.6591	24.0904	6.80259	10.0553	10.9506	0.0410614	0.113689	0.908146
ENSMUSG00000036478	Btg1	14	25	27	12	12	23	8.60522	8.49612	10.8862	3.41558	4.03902	4.36071	0.0214668	0.0693846	1.04403
ENSMUSG00000036499	Eea1	8	8	8	3	4	5	3.17347	1.75462	2.08168	0.551081	0.868892	0.611801	0.0454322	0.123295	1.57628
ENSMUSG00000036502	Tmem255a	4	14	14	1	1	3	3.32764	6.43949	7.63983	0.385235	0.455551	0.769826	0.000720518	0.0041992	3.20329
ENSMUSG00000036550	Cnot1	73	111	104	46	30	54	26.7455	22.4853	24.9943	7.80434	6.01881	6.10264	1.60521e-11	3.42181e-10	1.69558
ENSMUSG00000036555	Iqce	40	89	56	44	47	68	17.758	21.8459	16.308	9.04556	11.4259	9.31189	0.00843705	0.0332392	0.720696
ENSMUSG00000036561	Ppp6r2	14	29	19	9	2	12	12.7397	14.5907	11.3413	3.79248	0.996602	3.36827	0.000319494	0.00208332	2.00436
ENSMUSG00000036564	Ndrg4	9	16	12	4	6	4	8.92137	8.76912	7.80278	1.83611	3.25687	1.22305	0.00648375	0.02674	1.8707
ENSMUSG00000036565	Ttyh3	7	9	13	6	1	2	4.61944	3.28383	5.62748	1.83355	0.36137	0.407114	0.00839941	0.0331495	2.20458
ENSMUSG00000036574	Tex44	6	23	13	2	3	8	10.698	22.674	15.2046	1.65133	2.92911	4.39986	0.00187317	0.00942005	2.21785
ENSMUSG00000036672	Cenpt	52	69	68	39	42	65	48.7178	35.7421	41.79	16.9199	21.5474	18.7842	0.000693423	0.00406645	0.932413
ENSMUSG00000036731	Cysrt1	3	5	2	0	0	0	10.1449	9.34854	4.43646	0	0	0	0.00649012	0.0267415	4.6866
ENSMUSG00000036745	Ttll7	10	12	16	1	3	10	4.1573	2.75829	4.36325	0.192513	0.682957	1.28235	0.00342346	0.0157599	2.11043
ENSMUSG00000036770	Stpg3	7	11	14	5	3	2	11.5066	9.99744	15.0958	3.806	2.70042	1.01408	0.00574496	0.0242841	2.14923
ENSMUSG00000036779	Papd5	24	29	26	7	13	17	15.9545	10.659	11.3377	2.15487	4.73235	3.48592	0.00032028	0.00208642	1.66519
ENSMUSG00000036817	Sun1	18	26	23	17	9	26	13.3842	10.6891	11.2183	5.85354	3.66457	5.96333	0.0308331	0.0918067	0.959515
ENSMUSG00000036819	Jmjd4	15	20	21	9	5	15	10.1516	7.48377	9.32271	2.82056	1.853	3.13134	0.00321315	0.0149824	1.55267
ENSMUSG00000036822	Topors	88	170	154	88	66	117	70.1514	74.9289	80.5293	32.4852	28.811	28.7697	1.31562e-08	1.95041e-07	1.13113
ENSMUSG00000036825	Ssx2ip	31	77	53	33	33	56	27.6527	37.9763	31.0121	13.6313	16.1194	15.4084	0.00215002	0.0106326	0.911268
ENSMUSG00000036833	Pnpla7	18	30	19	16	10	20	11.9866	11.0457	8.29961	4.93394	3.64658	4.10819	0.0159387	0.0550637	1.09158
ENSMUSG00000036882	Arhgap33	9	19	10	4	3	9	6.29326	7.34571	4.58683	1.29522	1.14872	1.9412	0.00693815	0.0281924	1.81988
ENSMUSG00000036928	Stag3	65	129	116	79	64	145	42.7937	46.9573	50.0961	24.0848	23.0732	29.4463	0.00175374	0.00891995	0.665429
ENSMUSG00000036940	Kdm1a	37	73	55	31	36	55	37.5609	40.9737	36.6249	14.5729	20.0123	17.2224	0.00101018	0.00558353	0.959848
ENSMUSG00000036959	Bcorl1	6	9	11	0	4	2	2.47696	2.05427	2.97879	0	0.90425	0.254679	0.00577765	0.0243761	2.59661
ENSMUSG00000036964	Trim17	22	38	42	25	25	30	18.4569	17.6265	23.1134	9.71236	11.4851	7.76339	0.020293	0.0664861	0.851543
ENSMUSG00000036980	Taf6	47	96	86	60	66	99	55.1636	62.2979	66.2114	32.6104	42.4189	35.8415	0.0250875	0.078487	0.540522
ENSMUSG00000036990	Otud4	11	25	22	11	1	6	4.5979	5.77769	6.03211	2.12916	0.228891	0.773595	0.000410215	0.00257974	2.19474
ENSMUSG00000037012	Hk1	161	338	265	154	94	168	115.685	134.281	124.904	51.2413	36.9861	37.2353	1.4544e-15	4.84328e-14	1.3851
ENSMUSG00000037020	Wdr62	109	208	183	97	70	158	70.2718	74.1421	77.39	28.9585	24.7123	31.42	1.5641e-10	2.9491e-09	1.17691
ENSMUSG00000037071	Scd1	31	9	3	0	2	6	19.7208	3.16558	1.25188	0	0.696714	1.17736	0.0209873	0.0682929	3.44454
ENSMUSG00000037075	Rnf139	26	52	29	30	25	34	18.3812	20.326	13.4486	9.82136	9.67836	7.41439	0.0317088	0.0933945	0.763112
ENSMUSG00000037098	Rab11fip3	24	26	27	11	3	13	13.7049	8.20893	10.1137	2.90876	0.938098	2.28984	2.43269e-05	0.000207298	2.13497
ENSMUSG00000037110	Ralgapa2	5	9	7	1	2	2	1.39343	1.38677	1.27965	0.129052	0.305215	0.171926	0.00991381	0.0379514	2.58652
ENSMUSG00000037112	Sik2	50	78	81	8	10	9	28.6264	24.691	30.4202	2.12098	3.13515	1.58941	5.52846e-19	2.41073e-17	3.47618
ENSMUSG00000037119	Fam91a1	1	6	7	1	0	2	0.552861	1.83406	2.53859	0.256015	0	0.341068	0.039979	0.1115	2.76935
ENSMUSG00000037126	Psd	9	9	11	6	1	4	7.08818	3.91906	5.68282	2.18823	0.431274	0.971734	0.0115816	0.042794	1.98979
ENSMUSG00000037172	E330009J07Rik	5	1	4	0	0	0	2.27967	0.252086	1.1963	0	0	0	0.00444378	0.0196092	4.86373
ENSMUSG00000037174	Elf2	54	91	56	54	33	72	28.0437	26.1295	19.077	12.9863	9.38463	11.5337	0.000936509	0.00523686	0.895909
ENSMUSG00000037210	Fam193a	43	81	63	43	20	56	23.8761	24.8672	22.9464	11.0564	6.08114	9.59131	3.49212e-05	0.000288574	1.21092
ENSMUSG00000037234	Hook3	7	6	12	2	4	1	1.67633	0.794437	1.88504	0.221789	0.524544	0.073868	0.0108011	0.0406391	2.31044
ENSMUSG00000037253	Mex3c	2	8	11	4	1	2	1.64468	3.63738	5.93367	1.52321	0.450311	0.507314	0.0381595	0.107704	2.03336
ENSMUSG00000037270	4932438A13Rik	57	87	67	46	38	71	11.0315	9.30946	8.50574	4.12254	4.02719	4.2385	0.000100837	0.000741705	1.0062
ENSMUSG00000037331	Larp1	307	612	507	149	132	253	142.616	157.191	154.496	32.0527	33.5787	36.2531	5.73212e-48	1.37028e-45	1.9562
ENSMUSG00000037343	Taf2	9	27	24	6	9	11	5.49894	9.1211	9.61893	1.69761	3.0112	2.07312	0.0019545	0.00976299	1.68109
ENSMUSG00000037408	Cnnm4	8	12	11	2	4	3	5.40824	4.48533	4.87795	0.626102	1.48077	0.625579	0.00374912	0.0170105	2.29018
ENSMUSG00000037418	Best1	6	10	19	5	1	5	8.86704	8.17098	18.4188	3.42174	0.80926	2.27925	0.00389062	0.0175425	2.23402
ENSMUSG00000037432	Fer1l5	5	13	11	3	2	2	2.43381	3.49871	3.51228	0.67622	0.533099	0.300291	0.00358637	0.0164252	2.51351
ENSMUSG00000037443	Cep85	35	93	58	20	14	55	27.6359	40.601	30.0409	7.31283	6.05334	13.3957	1.02472e-06	1.1171e-05	1.64808
ENSMUSG00000037474	Dtl	7	20	8	5	5	10	4.58499	7.24298	3.43724	1.51656	1.79337	2.02039	0.0469143	0.126082	1.32111
ENSMUSG00000037487	Ubr5	101	216	183	67	48	99	33.5928	39.7215	39.9259	10.3193	8.74232	10.1568	1.52317e-18	6.39206e-17	1.75666
ENSMUSG00000037490	Slc2a12	42	92	67	26	23	25	30.9825	37.5234	32.4206	8.88157	9.29086	5.68856	1.31684e-09	2.19808e-08	1.91647
ENSMUSG00000037536	Fbxo34	10	21	14	11	9	9	8.80775	10.2266	8.08859	4.4865	4.34079	2.44514	0.0499766	0.132221	1.09878
ENSMUSG00000037568	Vash2	13	5	12	1	0	3	9.91091	2.10759	6.0011	0.353036	0	0.705483	0.000389011	0.00247161	3.67827
ENSMUSG00000037573	Tob1	9	20	11	4	4	9	12.0914	14.8563	9.69408	2.48854	2.94276	3.72969	0.00622828	0.0259179	1.78387
ENSMUSG00000037608	Bclaf1	46	65	56	52	38	62	26.0069	20.3185	20.7682	13.6139	11.7646	10.8123	0.0147388	0.0517055	0.681487
ENSMUSG00000037622	Wdtc1	52	121	99	39	20	48	38.1396	49.0688	47.6308	13.2461	8.03274	10.8595	7.64754e-12	1.69219e-10	1.87102
ENSMUSG00000037638	Zbtb42	17	22	20	8	10	19	15.0248	10.7506	11.595	3.27416	4.83974	5.17976	0.0101147	0.0386542	1.26597
ENSMUSG00000037640	Zfp60	18	40	25	11	13	20	9.38438	11.5303	8.54973	2.65568	3.7114	3.21631	0.000975174	0.00542362	1.43154
ENSMUSG00000037692	Ahdc1	41	99	82	23	11	35	19.0897	25.4857	25.0443	4.95898	2.80458	5.02665	1.93001e-12	4.65531e-11	2.2296
ENSMUSG00000037697	Ddhd1	25	56	40	19	11	33	7.82563	9.69202	8.21332	2.75412	1.88553	3.18631	4.89925e-05	0.000391093	1.50067
ENSMUSG00000037722	Gnpnat1	58	95	85	56	37	56	63.9478	57.912	61.4747	28.5914	22.3388	19.045	4.89955e-06	4.77715e-05	1.19591
ENSMUSG00000037736	Limch1	7	14	9	4	1	6	2.86974	3.17337	2.42029	0.759372	0.224495	0.758738	0.00946642	0.0365102	2.02963
ENSMUSG00000037747	Phyhipl	110	201	198	170	129	216	97.0243	98.0237	114.56	69.4362	62.3072	58.7675	0.00381285	0.0172267	0.505861
ENSMUSG00000037791	Phf12	12	24	19	5	7	17	8.36437	9.24933	8.6873	1.61388	2.67184	3.65507	0.00531854	0.0227401	1.50482
ENSMUSG00000037795	N4bp2	2	7	6	1	0	2	0.678941	1.31385	1.33608	0.1572	0	0.209424	0.0260886	0.0805647	2.88438
ENSMUSG00000037822	Smim14	47	90	68	48	38	66	26.3062	27.8516	24.966	12.4409	11.6467	11.3946	0.000224058	0.00152124	0.960146
ENSMUSG00000037826	Ppm1k	4	14	3	2	0	0	2.21144	4.27948	1.08797	0.51203	0	0	0.00528318	0.0226178	3.79305
ENSMUSG00000037857	Nufip2	7	12	8	4	1	8	4.17164	3.95401	3.12737	1.10387	0.32634	1.4706	0.0316836	0.0933856	1.68471
ENSMUSG00000037876	Jmjd1c	11	28	22	3	8	3	3.92763	5.52768	5.15276	0.496031	1.56419	0.330411	6.32381e-05	0.000489629	2.52737
ENSMUSG00000037885	Stk35	65	122	101	58	62	105	36.6949	38.0802	37.4019	15.1625	19.1666	18.2843	6.39113e-05	0.000494269	0.894288
ENSMUSG00000037926	Ssh2	49	83	66	19	18	12	16.4111	15.3698	14.4999	2.94677	3.30123	1.23971	3.57763e-12	8.34386e-11	2.48476
ENSMUSG00000037977	6430571L13Rik	9	7	4	0	0	0	10.6445	4.57751	3.1033	0	0	0	8.36995e-05	0.000629486	5.78943
ENSMUSG00000037979	Ccdc92	141	304	226	188	155	300	175.261	208.923	184.27	108.212	105.502	115.023	9.62786e-05	0.000713666	0.592911
ENSMUSG00000037982	Gm9725	40	56	48	19	13	15	45.6069	35.3025	35.8997	10.0317	8.11661	5.27542	1.27436e-08	1.89554e-07	2.13888
ENSMUSG00000037990	Sh3rf3	19	23	33	4	1	5	10.2788	6.87962	11.7107	1.00207	0.296244	0.834362	4.99377e-08	6.78432e-07	3.50532
ENSMUSG00000037993	Dhx38	57	94	62	40	37	85	39.2589	35.7963	28.0114	12.7577	13.9549	18.0583	0.00022864	0.00154994	0.980461
ENSMUSG00000037995	Igsf9	2	4	3	0	0	0	1.46202	1.61671	1.43855	0	0	0	0.0109524	0.041071	4.50959
ENSMUSG00000038002	Cramp1l	11	18	11	7	6	8	4.40617	3.98647	2.89029	1.29842	1.31608	0.988449	0.0175073	0.0592143	1.45286
ENSMUSG00000038011	Dnah10	27	59	46	16	9	7	5.9122	7.14306	6.60728	1.62239	1.07917	0.472801	1.03063e-08	1.55197e-07	2.4923
ENSMUSG00000038015	Prm2	525	1011	804	601	501	1052	2394.36	2549.35	2405.28	1269.27	1251.21	1479.93	8.7748e-11	1.71989e-09	0.674686
ENSMUSG00000038024	Dennd4c	9	8	11	1	1	8	3.48428	1.71241	2.79346	0.179275	0.211998	0.955334	0.00851563	0.0335192	2.23007
ENSMUSG00000038025	Phf2	60	112	86	28	23	60	33.5701	34.6471	31.5631	7.25453	7.04678	10.355	2.54661e-11	5.30556e-10	1.79306
ENSMUSG00000038039	Gcc2	7	8	10	3	4	1	3.2866	2.07676	3.07984	0.652257	1.02842	0.144825	0.0157921	0.0547409	2.0991
ENSMUSG00000038042	Ptpdc1	70	139	113	67	62	90	48.8808	53.6664	51.7605	21.6653	23.7079	19.3856	1.29193e-06	1.37699e-05	1.06525
ENSMUSG00000038044	Cct8l1	6	11	5	3	1	6	9.40512	9.53351	5.14118	2.17763	0.858369	2.90108	0.0454524	0.123322	1.75145
ENSMUSG00000038060	Dlec1	23	40	34	24	14	26	12.1582	11.6909	11.7896	5.87492	4.05256	4.23945	0.00308615	0.0144894	1.13228
ENSMUSG00000038080	Kdm1b	23	48	58	39	30	48	14.1768	16.3584	23.4509	11.1318	10.1259	9.12615	0.0477006	0.127714	0.649042
ENSMUSG00000038095	Sbno1	37	66	53	17	14	35	11.1932	11.0394	10.5174	2.38151	2.31923	3.26601	6.62114e-08	8.81085e-07	1.81578
ENSMUSG00000038141	Tmem181a	6	7	12	4	1	5	3.25338	2.0986	4.2682	1.00437	0.296924	0.836276	0.021437	0.0693348	1.93159
ENSMUSG00000038156	Spon1	4	9	6	0	1	3	1.99572	2.48273	1.96368	0	0.273212	0.461696	0.0119671	0.0438675	2.84304
ENSMUSG00000038178	Slc43a2	13	32	23	10	12	9	5.59283	7.61177	6.49076	1.99222	2.82703	1.19433	0.00190451	0.00955252	1.5682
ENSMUSG00000038188	Scarf1	1	6	5	0	0	1	1.06474	3.53217	3.49215	0	0	0.328427	0.0188171	0.0626629	3.8861
ENSMUSG00000038199	4931409K22Rik	15	28	19	4	10	11	14.8594	15.3361	12.3464	1.83492	5.42462	3.36122	0.000699498	0.00409811	1.8246
ENSMUSG00000038241	Cep250	18	30	20	5	2	12	6.93449	6.39014	5.05419	0.891993	0.421923	1.426	1.30709e-05	0.000117515	2.46092
ENSMUSG00000038244	Mical2	11	31	20	12	3	10	5.07017	7.90021	6.04699	2.5613	0.757202	1.42176	0.00110496	0.00602545	1.81057
ENSMUSG00000038260	Trpm4	6	4	3	0	1	0	4.27426	1.57549	1.40188	0	0.390095	0	0.00680497	0.0277485	4.21119
ENSMUSG00000038290	Smg6	32	49	49	22	15	38	16.8203	14.2405	16.895	5.35495	4.31753	6.16115	6.23462e-05	0.000483816	1.37751
ENSMUSG00000038298	Pdzk1	44	82	67	33	21	46	49.89	51.407	49.8328	17.327	13.0389	16.0884	2.3774e-07	2.90916e-06	1.49603
ENSMUSG00000038369	Ncoa6	22	30	20	13	5	20	9.52344	7.18025	5.67911	2.60594	1.18523	2.67052	0.00128096	0.00681297	1.54185
ENSMUSG00000038371	Sbf2	22	63	48	25	33	39	9.45288	14.9668	13.5289	4.97429	7.76455	5.16894	0.00735055	0.0296001	0.917261
ENSMUSG00000038384	Setd1b	17	53	38	4	8	3	5.90001	10.1701	8.65101	0.642856	1.52039	0.321159	3.21084e-09	5.16628e-08	3.25176
ENSMUSG00000038406	Scaf1	17	63	44	22	25	51	12.1725	24.9412	20.6663	7.29461	9.80236	11.2641	0.0182798	0.0611319	0.846497
ENSMUSG00000038418	Egr1	4	20	14	4	1	1	2.74211	7.58057	6.29553	1.2698	0.375393	0.211456	0.000545006	0.00329986	3.05773
ENSMUSG00000038425	Poli	9	10	12	3	4	11	7.89531	4.85036	6.90537	1.2187	1.92153	2.97656	0.0396208	0.110824	1.43151
ENSMUSG00000038437	Mllt6	3	4	6	0	1	1	1.26776	0.934597	1.66321	0	0.231408	0.13035	0.0230633	0.0733543	3.26019
ENSMUSG00000038453	Srcin1	15	20	24	2	1	7	6.50424	4.79493	6.82647	0.401592	0.237447	0.936265	2.78158e-06	2.81459e-05	3.19998
ENSMUSG00000038481	Cdk19	32	58	58	43	30	35	16.939	16.9752	20.1394	10.5404	8.69603	5.71481	0.00409911	0.0183405	0.93559
ENSMUSG00000038482	Tfdp1	7	28	19	13	7	15	7.72061	17.0749	13.7463	6.63967	4.22778	5.10317	0.0391417	0.109828	1.10099
ENSMUSG00000038485	Socs7	29	57	29	13	15	30	12.5008	13.5851	8.20007	2.59497	3.54073	3.98893	6.61547e-05	0.00051044	1.54413
ENSMUSG00000038495	Otud7b	45	100	72	20	32	49	17.0751	20.9797	17.9211	3.51424	6.6491	5.73513	3.93325e-08	5.4227e-07	1.62542
ENSMUSG00000038498	Catsper1	6	17	7	0	1	3	8.42936	13.205	6.45091	0	0.769315	1.30005	0.000789645	0.00453495	3.46249
ENSMUSG00000038518	Jarid2	14	30	24	3	3	8	5.152	6.10403	5.79347	0.511233	0.604547	0.908099	1.84388e-06	1.9197e-05	2.83882
ENSMUSG00000038524	Fchsd1	28	57	35	14	22	24	20.1568	22.6874	16.5276	4.66703	8.67254	5.32929	8.25055e-05	0.000621554	1.49212
ENSMUSG00000038538	Ubn2	8	23	5	5	1	7	1.67927	2.66935	0.688462	0.486016	0.114945	0.453236	0.00916421	0.0355495	2.01329
ENSMUSG00000038569	Rad9b	47	88	86	40	32	61	60.9336	63.0796	73.137	24.0142	22.718	24.3941	1.57748e-06	1.65759e-05	1.27372
ENSMUSG00000038587	Akap12	485	978	765	144	100	228	240.653	268.309	248.995	33.0873	27.1713	34.8963	2.84339e-102	6.34408e-99	2.78502
ENSMUSG00000038604	Ripor1	1	3	5	0	1	0	0.748273	1.24116	2.4542	0	0.409752	0	0.0430381	0.118064	3.51445
ENSMUSG00000038605	Samd10	4	4	5	0	1	2	5.6819	3.14152	4.65889	0	0.777847	0.876312	0.0337068	0.097754	2.75945
ENSMUSG00000038611	Phrf1	53	114	83	46	36	54	30.9082	36.7578	31.7508	12.4224	11.4964	9.71374	9.8384e-08	1.27747e-06	1.37956
ENSMUSG00000038615	Nfe2l1	16	23	22	8	8	14	10.5678	8.39922	9.53161	2.44683	2.89344	2.85225	0.00160637	0.00827093	1.58902
ENSMUSG00000038623	Tm6sf1	16	18	23	15	10	16	14.3851	8.94769	13.5643	6.245	4.92325	4.43718	0.0339641	0.0983086	1.03375
ENSMUSG00000038658	Ric1	6	8	5	0	1	1	2.56515	1.89103	1.4022	0	0.234111	0.131873	0.00390861	0.0176059	3.82475
ENSMUSG00000038664	Herc1	15	42	31	10	9	8	3.04287	4.71073	4.12509	0.93938	0.999759	0.500584	1.05146e-05	9.60809e-05	2.14648
ENSMUSG00000038677	Scube3	33	40	45	3	3	20	14.7526	9.88694	13.1961	0.621048	0.734407	2.75791	4.69873e-09	7.39152e-08	2.87897
ENSMUSG00000038704	Aspdh	6	3	7	2	0	1	18.1351	5.01346	13.8786	2.7993	0	0.93232	0.0134704	0.0482301	3.06461
ENSMUSG00000038708	Golga4	110	226	169	40	32	70	44.5905	50.653	44.9382	7.5086	7.1033	8.75272	1.22436e-28	1.05067e-26	2.37541
ENSMUSG00000038721	Hoxb7	4	13	21	0	3	2	9.52411	17.1141	32.7992	0	3.91153	1.46889	0.000302946	0.00199583	3.38256
ENSMUSG00000038733	Wdr26	26	33	23	22	17	27	11.3075	7.93515	6.56147	4.43064	4.04859	3.62204	0.0294609	0.0886831	0.873074
ENSMUSG00000038756	Ttll6	30	51	39	28	26	36	26.4612	24.8717	22.5648	11.4366	12.558	9.79458	0.00524059	0.0224786	0.934951
ENSMUSG00000038759	Nup205	38	71	58	48	26	75	18.2172	18.8193	18.2391	10.6558	6.82545	11.0906	0.00994894	0.0380424	0.738222
ENSMUSG00000038803	Ost4	1437	2392	2046	1237	1099	1701	3861.19	3553.64	3606.2	1539.16	1617.05	1409.82	1.738e-26	1.35271e-24	1.06789
ENSMUSG00000038816	Ctnnal1	3	2	5	1	0	0	2.42997	0.895686	2.65661	0.375084	0	0	0.0223473	0.0715874	3.78229
ENSMUSG00000038844	Kif16b	7	16	21	5	1	5	3.35998	4.24626	6.61208	1.11137	0.262845	0.740295	0.000441488	0.00275095	2.53923
ENSMUSG00000038861	Pi4kb	15	28	18	13	7	21	12.4888	12.8894	9.83062	5.01212	3.19145	5.39316	0.0171932	0.0584177	1.14792
ENSMUSG00000038866	Zcchc2	25	62	53	27	19	29	12.0678	16.5473	16.782	6.03533	5.02229	4.31798	5.58858e-05	0.000438023	1.38817
ENSMUSG00000038872	Zfhx3	7	15	20	3	4	2	1.25451	1.48633	2.35118	0.24897	0.392551	0.110561	0.000397663	0.00251703	2.66831
ENSMUSG00000038902	Pogz	4	6	7	1	2	0	1.92149	1.59359	2.20575	0.222448	0.526101	0	0.0150669	0.0527833	2.92351
ENSMUSG00000038909	Kat7	74	138	95	51	31	100	63.8958	65.882	53.8076	20.392	14.6576	26.634	4.04178e-08	5.55517e-07	1.34778
ENSMUSG00000038914	Dido1	59	79	75	27	15	31	20.7911	15.3921	17.3367	4.40593	2.89452	3.36963	6.79868e-12	1.51437e-10	2.11476
ENSMUSG00000038949	Cnst	9	31	20	14	6	19	5.87495	11.1885	8.56389	4.23194	2.14474	3.8257	0.0256212	0.0794145	1.13697
ENSMUSG00000038970	Lmtk2	7	17	15	2	3	4	2.65188	3.56083	3.72757	0.350861	0.622354	0.467424	0.000523099	0.00318451	2.62107
ENSMUSG00000039100	2024-03-06	16	15	18	4	7	14	7.85663	4.07244	5.79787	0.909548	1.88224	2.12051	0.0052566	0.0225257	1.61
ENSMUSG00000039114	Nrn1	4	11	5	0	1	0	6.91154	10.5088	5.66714	0	0.946184	0	0.00145188	0.00758114	4.66275
ENSMUSG00000039148	Sart1	61	117	94	63	65	101	36.8313	39.0589	37.2301	17.6148	21.4912	18.8107	0.000621149	0.00370063	0.772228
ENSMUSG00000039157	Fam102a	3	7	8	1	0	2	1.55379	2.00454	2.71794	0.239839	0	0.319518	0.00993956	0.0380174	3.17137
ENSMUSG00000039158	Akna	16	20	29	11	8	20	9.12985	6.30987	10.8548	2.9066	2.49974	3.52021	0.00564862	0.0239374	1.33675
ENSMUSG00000039159	Ube2h	6	22	24	6	2	12	3.96037	8.02886	10.3914	1.83394	0.722895	2.44321	0.00217501	0.0107284	1.93903
ENSMUSG00000039164	Naif1	25	35	29	13	14	19	16.5264	12.7924	12.5752	3.97952	5.06788	3.87424	0.000329882	0.00213649	1.49758
ENSMUSG00000039195	1110008P14Rik	234	378	357	204	243	348	274.749	245.392	274.959	110.918	156.238	126.036	1.59016e-07	1.98948e-06	0.816253
ENSMUSG00000039196	Orm1	6	8	0	0	0	2	23.798	17.5439	0	0	0	2.44689	0.0234164	0.0742481	3.55468
ENSMUSG00000039201	Tbc1d25	5	5	6	0	0	1	5.8042	3.20915	4.56881	0	0	0.35807	0.00302711	0.0142389	4.45087
ENSMUSG00000039202	Abhd2	33	35	24	11	5	11	14.7505	8.64981	7.03691	2.27685	1.22383	1.51663	1.00993e-06	1.10276e-05	2.37182
ENSMUSG00000039205	Ciz1	53	98	82	65	58	98	34.5823	35.355	35.0971	19.6399	20.7237	19.7242	0.00901983	0.0351282	0.608577
ENSMUSG00000039206	Daglb	10	11	20	6	5	5	6.30286	3.83334	8.26889	1.75121	1.72571	0.972083	0.00436054	0.0193212	1.88194
ENSMUSG00000039218	Srrm2	72	148	120	22	10	20	24.9685	28.3772	27.2974	3.53291	1.89899	2.13937	4.84059e-27	3.8572e-25	3.22778
ENSMUSG00000039220	Ppp1r10	33	92	56	42	35	65	23.8399	36.7473	26.5374	14.0504	13.8459	14.4844	0.00278017	0.0132199	0.853676
ENSMUSG00000039224	D1Pas1	47	99	88	71	46	111	44.9793	52.3838	55.243	31.4646	24.1065	32.7667	0.0143212	0.0506386	0.588693
ENSMUSG00000039316	Rftn1	5	8	4	0	0	1	3.81473	3.37466	2.00186	0	0	0.235336	0.00262886	0.0125957	4.49649
ENSMUSG00000039361	Picalm	17	31	15	11	11	25	6.36574	6.41814	3.68444	1.9074	2.25556	2.88759	0.0342149	0.0988635	0.998936
ENSMUSG00000039367	Sec24c	33	38	42	19	11	29	22.739	14.4773	18.984	6.06264	4.15061	6.16384	5.02741e-05	0.000399147	1.54638
ENSMUSG00000039391	Ccdc81	26	53	39	18	20	29	28.6663	32.3088	28.206	9.19009	12.075	9.86259	0.000204417	0.00140479	1.3321
ENSMUSG00000039405	Prss23	33	52	73	27	24	42	31.4247	27.3784	45.5994	11.9061	12.515	12.3368	6.05543e-05	0.000470482	1.31259
ENSMUSG00000039414	Heatr5b	3	9	8	2	1	2	1.4436	2.3945	2.5252	0.445662	0.263504	0.29686	0.015969	0.0551399	2.49106
ENSMUSG00000039431	Mtmr7	20	17	16	2	2	1	21.9643	10.3225	11.5262	1.01711	1.20276	0.338753	1.54118e-06	1.622e-05	3.99068
ENSMUSG00000039477	Tnrc18	22	50	40	14	13	6	7.23891	9.09636	8.63356	2.13318	2.34237	0.608972	2.47313e-06	2.51962e-05	2.17008
ENSMUSG00000039483	Asb6	8	12	14	4	4	7	5.92989	4.91796	6.80713	1.37299	1.62359	1.60048	0.0114952	0.0425687	1.7396
ENSMUSG00000039501	Znfx1	22	54	45	11	8	21	9.36907	12.7149	12.5709	2.16928	1.86563	2.7586	1.47027e-07	1.85159e-06	2.13963
ENSMUSG00000039512	Uhrf1bp1	12	7	9	0	0	4	4.27228	1.37792	2.10184	0	0	0.439272	0.000709338	0.00415031	3.6169
ENSMUSG00000039555	Cylc2	60	89	78	45	32	58	55.7035	45.6845	47.5013	19.3461	16.2683	16.6094	6.65097e-07	7.48206e-06	1.3039
ENSMUSG00000039579	Grin3a	4	12	9	1	2	1	1.64139	2.72257	2.42255	0.19002	0.449409	0.126574	0.00290813	0.0137612	3.07755
ENSMUSG00000039621	Prex1	3	9	11	4	2	2	1.41156	2.34136	3.39508	0.87154	0.51531	0.290271	0.0302728	0.0904804	1.96284
ENSMUSG00000039639	Kcne1	3	2	1	0	0	0	2.90539	1.07093	0.635277	0	0	0	0.0370462	0.105261	4.07624
ENSMUSG00000039646	Vasn	3	13	7	3	4	0	3.25971	7.80995	4.98925	1.50948	2.38001	0	0.0425034	0.116908	1.98462
ENSMUSG00000039652	Cpeb3	12	21	11	2	4	2	6.25307	6.05032	3.75997	0.482605	1.14139	0.321468	0.000103562	0.000759244	2.93922
ENSMUSG00000039686	Zer1	22	38	32	14	19	26	16.1437	15.4174	15.4032	4.75727	7.63475	5.88503	0.00307772	0.0144567	1.16999
ENSMUSG00000039701	Usp53	8	9	10	1	5	5	3.97595	2.47309	3.2601	0.230144	1.36076	0.766507	0.0203301	0.0665752	1.85556
ENSMUSG00000039703	Nploc4	43	78	68	40	39	76	32.0742	32.1684	33.2718	13.8165	15.9299	17.4863	0.00160293	0.00825639	0.841342
ENSMUSG00000039738	Slx4	81	102	87	60	49	74	43.6359	30.3813	30.7438	14.9679	14.4549	12.2966	6.15586e-06	5.89896e-05	1.11794
ENSMUSG00000039742	Fam71f1	18	39	24	10	14	30	34.9307	41.8453	30.551	8.98638	14.8773	17.9578	0.00786153	0.0313314	1.14774
ENSMUSG00000039781	Cep131	61	119	93	59	60	119	52.362	56.4781	52.3659	23.4524	28.2032	31.5086	0.000895465	0.00504741	0.751102
ENSMUSG00000039782	Cpeb2	21	48	33	10	4	8	9.04217	11.4272	9.32066	1.9939	0.943135	1.06252	2.26234e-08	3.22878e-07	2.71637
ENSMUSG00000039801	2410089E03Rik	12	18	19	11	5	13	3.52344	2.92217	3.65947	1.49564	0.803926	1.1774	0.01531	0.0534072	1.32445
ENSMUSG00000039804	Ncoa5	20	51	37	31	18	37	19.3388	27.2657	23.4683	13.8807	9.53089	11.0356	0.0190802	0.0633813	0.837681
ENSMUSG00000039841	Zfp800	3	15	11	3	3	7	2.13911	5.91359	5.14499	0.990566	1.17137	1.53959	0.0345098	0.09948	1.65392
ENSMUSG00000039842	Mcph1	5	12	11	4	2	4	3.29677	4.37468	4.75763	1.22132	0.72212	0.81353	0.0129775	0.0468652	1.99281
ENSMUSG00000039844	Rapgef1	35	70	46	31	31	65	16.8052	18.5832	14.4881	6.89265	8.15075	9.62684	0.00709326	0.0287366	0.806845
ENSMUSG00000039849	Pcif1	107	139	155	85	87	92	56.9045	40.8719	54.0722	20.933	25.3363	15.092	1.88379e-06	1.95794e-05	1.11315
ENSMUSG00000039852	Rere	26	47	22	3	4	6	10.3418	10.3364	5.74018	0.552579	0.871253	0.736156	2.00645e-09	3.2998e-08	3.41364
ENSMUSG00000039873	Neurl2	1	1	5	0	0	0	3.03147	1.6761	9.94265	0	0	0	0.0328037	0.095653	4.17552
ENSMUSG00000039899	Fgl2	6	7	3	2	1	0	4.86891	3.14069	1.59691	0.751554	0.444367	0	0.0179012	0.0600971	2.90545
ENSMUSG00000039929	Urb1	15	26	24	10	9	24	6.2784	6.01698	6.58944	1.93824	2.06282	3.09859	0.0113032	0.0420206	1.18736
ENSMUSG00000039959	Hip1	66	144	109	56	39	74	25.8938	31.2364	28.0516	10.1739	8.37871	8.95527	5.70055e-10	9.87306e-09	1.43737
ENSMUSG00000039963	Ccdc40	110	216	170	139	105	200	67.9112	73.7309	68.8457	39.7386	35.4976	38.0867	4.90594e-05	0.000391161	0.694237
ENSMUSG00000039968	Rsbn1l	67	100	98	84	65	103	26.9183	22.2136	25.8272	15.6279	14.3003	12.7645	0.0072742	0.0293666	0.609786
ENSMUSG00000039977	Deup1	23	46	31	21	13	35	23.4183	25.896	20.7047	9.90139	7.24822	10.9924	0.00358935	0.0164332	1.09895
ENSMUSG00000039989	Cbx4	5	5	5	0	1	2	2.96766	1.64082	1.94668	0	0.325017	0.366159	0.0178785	0.0600601	2.96924
ENSMUSG00000040010	Slc7a5	69	130	112	102	88	97	60.3069	62.8216	64.2119	41.2827	42.1174	26.1508	0.0121154	0.0443503	0.58661
ENSMUSG00000040018	Cox15	6	9	5	1	1	1	3.84398	3.18801	2.10126	0.296674	0.350826	0.197618	0.00466563	0.0204917	3.27539
ENSMUSG00000040022	Rab11fip2	8	23	16	11	3	10	4.58535	7.28883	6.01564	2.91961	0.941597	1.76798	0.0137401	0.048868	1.47567
ENSMUSG00000040054	Baz2a	108	207	180	27	13	36	39.3204	41.6688	42.9878	4.55205	2.59178	4.04289	1.96494e-38	3.05868e-36	3.25233
ENSMUSG00000040061	Plcb2	8	33	10	6	10	12	4.77964	10.901	3.91908	1.65999	3.27164	2.21147	0.0295884	0.0889311	1.29305
ENSMUSG00000040105	Plpp6	5	9	8	1	2	3	5.37584	5.35015	5.64217	0.497881	1.17752	0.994931	0.0111904	0.0416938	2.42121
ENSMUSG00000040140	Tdrd6	162	327	242	120	109	213	70.5444	78.7304	69.1261	24.1979	25.9917	28.6103	1.5346e-15	5.09769e-14	1.26839
ENSMUSG00000040177	2310057M21Rik	35	52	38	10	7	7	15.8846	13.0485	11.3129	2.10164	1.73968	0.979948	1.16858e-10	2.23164e-09	2.90303
ENSMUSG00000040181	Fmo1	4	1	1	0	0	0	3.95867	0.547188	0.649185	0	0	0	0.0315688	0.0931477	4.18308
ENSMUSG00000040183	Ankrd6	14	14	19	3	6	5	9.18955	5.08091	8.18087	0.911879	2.15664	1.01235	0.000421091	0.00263541	2.2953
ENSMUSG00000040188	Scamp2	7	18	14	5	3	11	9.19545	13.0736	12.0637	3.04154	2.15803	4.45721	0.0135974	0.048515	1.60555
ENSMUSG00000040204	Pclaf	23	31	26	7	11	16	27.9446	20.8247	20.7216	3.93838	7.31853	5.99633	9.90125e-05	0.00072989	1.80255
ENSMUSG00000040225	Prrc2c	27	39	34	7	3	3	7.21574	5.76274	5.9604	0.866293	0.439035	0.247305	4.30064e-10	7.55548e-09	3.46874
ENSMUSG00000040325	Dcaf1	14	22	20	6	5	11	7.7694	6.75039	7.28062	1.54191	1.51946	1.88299	0.000515906	0.00314788	1.92079
ENSMUSG00000040327	Cul9	7	28	13	9	8	13	2.54613	5.63103	3.10174	1.51591	1.59343	1.45855	0.0450809	0.122587	1.13742
ENSMUSG00000040383	Aqr	12	26	10	5	7	8	7.54641	9.04024	4.12514	1.45606	2.41056	1.55183	0.00397175	0.0178563	1.75491
ENSMUSG00000040407	Akap9	12	18	15	2	3	2	2.81086	2.33119	2.30477	0.216939	0.384804	0.144505	3.13874e-05	0.000261959	3.20025
ENSMUSG00000040412	5330417C22Rik	25	62	36	25	25	51	13.1679	18.0557	12.4382	6.09768	7.21068	8.28592	0.0150536	0.0527683	0.817735
ENSMUSG00000040423	Rc3h1	11	18	15	3	2	11	3.04046	2.75085	2.71968	0.383988	0.302718	0.937853	0.00145373	0.00758719	2.1035
ENSMUSG00000040459	Arglu1	42	76	60	48	36	71	36.2754	36.293	33.9933	19.1979	17.0265	18.9154	0.00538776	0.0229994	0.745885
ENSMUSG00000040463	Mybbp1a	31	44	41	21	20	36	21.4234	16.8122	18.5861	6.72039	7.56862	7.67403	0.000876528	0.00494691	1.1588
ENSMUSG00000040464	Gtpbp10	2	9	4	0	0	4	2.06858	5.14673	2.71382	0	0	1.27614	0.0495612	0.131514	2.56294
ENSMUSG00000040481	Bptf	34	58	59	4	7	15	8.68335	8.18999	9.88416	0.473062	0.978965	1.18167	3.40175e-13	8.91178e-12	3.11325
ENSMUSG00000040483	Xaf1	6	5	7	1	0	2	7.10182	3.27217	5.43496	0.54811	0	0.730204	0.00693911	0.0281924	3.2666
ENSMUSG00000040485	Lrrc52	2	5	2	0	0	0	5.37866	7.43467	3.5282	0	0	0	0.0123138	0.0449538	4.48447
ENSMUSG00000040489	Sox30	27	45	45	6	9	15	27.6928	25.519	30.2758	2.84974	5.05484	4.74559	5.43406e-09	8.51824e-08	2.52059
ENSMUSG00000040524	Zfp609	13	25	24	4	5	12	5.13833	5.46343	6.22256	0.73213	1.0822	1.46304	0.000122148	0.000879136	2.13548
ENSMUSG00000040548	Tex2	98	195	148	41	46	91	61.0545	67.1697	60.4829	11.8284	15.6931	17.4875	6.6586e-18	2.64506e-16	1.86075
ENSMUSG00000040549	Ckap5	10	19	16	8	3	18	4.61201	4.84497	4.8405	1.70856	0.757657	2.5607	0.0308858	0.0919094	1.26088
ENSMUSG00000040565	Btaf1	24	38	27	21	11	29	10.2407	8.96494	7.55718	4.1494	2.57022	3.81689	0.00498434	0.0216457	1.12069
ENSMUSG00000040649	Rimklb	26	42	41	17	13	38	16.9146	15.1072	17.4965	5.12138	4.63119	7.62549	0.000609224	0.00364191	1.28212
ENSMUSG00000040661	Rad54l2	14	16	14	1	7	13	4.6249	2.92241	3.03376	0.152976	1.26629	1.32469	0.00805059	0.0319612	1.7076
ENSMUSG00000040669	Phc1	36	87	60	40	27	53	26.2665	35.0966	28.7164	13.5148	10.7876	11.9281	9.9137e-05	0.000730405	1.12312
ENSMUSG00000040690	Col16a1	67	92	78	64	56	109	39.5604	30.0346	30.2107	17.4991	18.1065	19.8522	0.00774067	0.0308773	0.628193
ENSMUSG00000040697	Dnajc16	6	17	9	4	4	1	3.08987	4.84044	3.04026	0.95389	1.128	0.158849	0.00698688	0.0283693	2.20129
ENSMUSG00000040721	Zfhx2	7	26	23	1	2	0	2.06957	4.25014	4.46056	0.136909	0.323797	0	2.98597e-06	3.00099e-05	4.63319
ENSMUSG00000040723	Rcsd1	3	21	9	1	2	0	1.7717	6.85703	3.48652	0.273476	0.646786	0	0.000650738	0.00384441	3.76839
ENSMUSG00000040725	Hnrnpul1	135	258	228	81	74	119	109.666	115.879	121.494	30.4701	32.9179	29.8182	2.4259e-21	1.28871e-19	1.70547
ENSMUSG00000040729	Cep126	27	40	41	31	23	33	16.7498	13.72	16.6844	8.9055	7.81332	6.31475	0.0170265	0.0580131	0.837981
ENSMUSG00000040734	Ppp1r13l	34	65	46	29	24	28	33.3907	35.2945	29.6335	13.1884	12.9068	8.48203	7.03677e-05	0.000537678	1.32862
ENSMUSG00000040740	Slc25a34	5	1	7	0	0	0	5.75638	0.636541	5.28636	0	0	0	0.00145536	0.00758975	5.19758
ENSMUSG00000040761	Spen	87	158	141	13	6	7	21.744	21.8336	23.1164	1.50457	0.82117	0.539652	3.77052e-35	5.04759e-33	4.4098
ENSMUSG00000040818	Dennd6a	5	6	11	2	1	4	2.31539	1.53621	3.34138	0.428877	0.25358	0.571358	0.0155006	0.0538418	2.27032
ENSMUSG00000040822	1700123O20Rik	34	75	71	16	13	20	56.708	69.163	77.6789	12.3576	11.8732	10.2894	8.78317e-12	1.91811e-10	2.38536
ENSMUSG00000040838	Gm11639	12	14	17	6	5	10	2.08813	1.34695	1.94046	0.483479	0.47644	0.53675	0.00689822	0.0280603	1.62369
ENSMUSG00000040850	Psme4	34	51	40	23	26	54	16.1012	13.3535	12.4256	5.04378	6.74238	7.88802	0.00854143	0.0335714	0.867599
ENSMUSG00000040857	Erf	7	16	4	2	3	4	6.13904	7.75835	2.30113	0.812236	1.44074	1.08208	0.0144543	0.0509645	2.08912
ENSMUSG00000040860	Crocc	5	14	9	1	2	3	2.33509	3.615	2.75711	0.216263	0.511474	0.432165	0.00278663	0.0132427	2.72782
ENSMUSG00000040865	Ino80d	3	6	3	1	0	0	0.673216	0.744444	0.441605	0.103916	0	0	0.0134029	0.0480129	3.95958
ENSMUSG00000040867	Begain	4	7	10	1	0	2	3.75783	3.63599	6.1625	0.435038	0	0.579566	0.00400573	0.0179768	3.41066
ENSMUSG00000040929	Rfx3	3	8	7	1	1	2	1.00828	1.48661	1.54325	0.155636	0.184043	0.207341	0.0161344	0.0556106	2.69022
ENSMUSG00000040936	Ulk4	155	308	256	158	132	213	102.928	113.084	111.512	48.5859	47.9997	43.6293	6.22109e-11	1.238e-09	1.0312
ENSMUSG00000040997	Abhd4	21	41	36	26	16	42	25.7384	27.784	28.9431	14.7566	10.7385	15.8784	0.0304415	0.0909441	0.78629
ENSMUSG00000041040	Fam117b	60	122	85	50	42	64	33.3395	37.4814	30.9818	12.8655	12.7796	10.9694	1.72242e-07	2.14851e-06	1.28591
ENSMUSG00000041117	Ccdc8	6	7	3	0	2	0	3.83519	2.47389	1.25787	0	0.700046	0	0.0115615	0.0427669	3.46587
ENSMUSG00000041164	Zmiz2	30	73	52	19	29	40	21.3515	28.7261	24.2767	6.26196	11.3023	8.78138	6.63962e-05	0.000511419	1.31666
ENSMUSG00000041216	Clvs1	4	9	5	0	2	0	3.31151	4.1196	2.71528	0	0.906685	0	0.00817397	0.0323455	3.56016
ENSMUSG00000041235	Chd7	2	8	5	1	0	1	0.601783	1.3309	0.986868	0.139335	0	0.0928122	0.0170635	0.0580654	3.40218
ENSMUSG00000041258	Zfp236	10	12	11	1	1	5	3.19334	2.11872	2.30418	0.147875	0.174866	0.492504	0.000644796	0.00381604	2.8974
ENSMUSG00000041263	Rusc1	6	9	7	3	1	6	4.97664	4.12738	3.80858	1.15227	0.454199	1.53508	0.0406467	0.112919	1.76843
ENSMUSG00000041268	Dmxl2	5	14	6	0	3	6	1.44804	2.24175	1.13984	0	0.475766	0.535992	0.0249717	0.0781615	2.03055
ENSMUSG00000041328	Pcf11	30	58	39	28	21	52	15.3823	16.4428	13.1173	6.64827	5.89633	8.22432	0.00599469	0.0250742	0.898134
ENSMUSG00000041341	Atg2b	7	18	9	4	4	8	2.85149	4.05409	2.40489	0.754542	0.892267	1.00522	0.0199708	0.0656553	1.61147
ENSMUSG00000041362	Shtn1	4	11	7	1	1	3	3.09402	4.70438	3.55173	0.358189	0.423568	0.71578	0.00840527	0.0331628	2.68267
ENSMUSG00000041399	1700013G24Rik	30	36	46	18	14	23	87.9935	58.382	88.5047	24.4484	22.4863	20.8091	3.72615e-05	0.000306589	1.5904
ENSMUSG00000041417	Pik3r1	5	1	1	0	0	0	2.16077	0.238938	0.283477	0	0	0	0.0178739	0.0600597	4.43293
ENSMUSG00000041440	Gk5	4	3	4	0	0	1	2.75996	1.14449	1.81043	0	0	0.212833	0.0146668	0.0515203	3.94155
ENSMUSG00000041483	Zfp281	3	13	5	1	1	2	1.86788	4.47526	2.0421	0.288321	0.340948	0.384107	0.00962079	0.0369672	2.8613
ENSMUSG00000041528	Rnf123	19	34	39	21	21	34	12.3555	12.2245	16.636	6.32374	7.47799	6.81992	0.0320987	0.0941509	0.809148
ENSMUSG00000041540	Sox5	28	56	49	44	20	27	11.8831	13.1404	13.641	8.64718	4.64797	3.53453	0.00519427	0.022366	1.01771
ENSMUSG00000041566	Tssk1	54	131	110	25	27	52	44.8624	60.1738	59.9461	9.61786	12.2833	13.3256	4.13208e-14	1.20252e-12	2.03213
ENSMUSG00000041570	Camsap2	10	18	9	5	5	9	3.92932	3.91054	2.31974	0.909781	1.07584	1.09082	0.019201	0.063672	1.51084
ENSMUSG00000041592	Sdk2	6	11	4	1	0	5	1.63404	1.65635	0.714581	0.126113	0	0.420027	0.0162989	0.0560333	2.49788
ENSMUSG00000041605	5730559C18Rik	33	45	33	16	20	21	33.9488	25.5959	22.2691	7.62218	11.2668	6.66384	0.000120442	0.000868261	1.48762
ENSMUSG00000041638	Gcn1l1	38	105	70	31	21	49	13.6538	20.8596	16.4986	5.158	4.13191	5.43078	6.19284e-08	8.28894e-07	1.5962
ENSMUSG00000041642	Kif21b	9	11	13	5	3	3	2.98953	2.02023	2.83259	0.769096	0.545686	0.307381	0.00467319	0.0205047	2.10651
ENSMUSG00000041684	Bivm	7	13	12	3	4	7	6.02727	6.18889	6.77771	1.19617	1.88601	1.85916	0.0146339	0.0514318	1.74222
ENSMUSG00000041702	Btbd7	15	27	14	8	10	12	5.65264	5.62563	3.46073	1.39605	2.06358	1.39488	0.00720743	0.029141	1.41266
ENSMUSG00000041716	Gm20604	74	142	136	57	43	54	81.3843	86.3464	98.1131	29.0291	25.8963	18.3188	6.45396e-12	1.44722e-10	1.68261
ENSMUSG00000041740	Rnf10	94	184	156	111	91	197	83.1263	89.9654	90.493	45.4552	44.067	53.7369	0.000206829	0.00141991	0.67651
ENSMUSG00000041757	Plekha6	17	45	25	3	4	5	7.07315	10.352	6.82312	0.578009	0.911349	0.641696	1.3185e-08	1.95252e-07	3.34915
ENSMUSG00000041779	Tram2	10	10	20	3	1	7	4.73491	2.61794	6.21186	0.657783	0.259282	1.02236	0.000718879	0.00419148	2.52214
ENSMUSG00000041791	Capza3	10	12	16	6	5	14	25.1547	16.6897	26.4009	6.98908	6.88732	10.8628	0.0441475	0.120514	1.22717
ENSMUSG00000041815	Poldip3	19	21	11	11	5	16	17.7036	10.8187	6.72327	4.74625	2.55117	4.59858	0.017443	0.0590566	1.30981
ENSMUSG00000041836	Ptpre	2	2	2	0	0	0	1.06863	0.590845	0.70098	0	0	0	0.041793	NA	4.00067
ENSMUSG00000041842	Fhdc1	18	19	26	10	3	11	9.34949	5.45653	8.85867	2.40528	0.853292	1.7624	0.000247632	0.00166502	2.00203
ENSMUSG00000041852	Tcf20	34	70	56	29	10	27	14.091	16.0401	15.224	5.56557	2.26946	3.45161	2.74132e-07	3.33014e-06	1.80567
ENSMUSG00000041890	Git2	18	35	34	7	5	3	7.43687	7.99526	9.21459	1.33926	1.13122	0.382326	6.65742e-08	8.85033e-07	3.00336
ENSMUSG00000041912	Tdrkh	493	1069	827	440	332	632	266.24	319.191	292.962	110.034	98.1804	105.278	6.50903e-30	6.13636e-28	1.28783
ENSMUSG00000041915	Ammecr1l	21	72	38	23	28	37	19.07	36.1503	22.6358	9.67184	13.9236	10.364	0.00413493	0.0184761	1.02759
ENSMUSG00000041974	Spidr	7	12	7	3	2	2	3.3923	3.21532	2.22522	0.673235	0.530746	0.298966	0.00635896	0.0263454	2.39473
ENSMUSG00000042050	Wdr60	98	146	141	99	68	150	80.9575	66.6854	76.4063	37.8718	30.761	38.2224	1.7003e-05	0.000150145	0.855073
ENSMUSG00000042073	Abhd14b	9	31	15	5	9	7	15.854	30.1928	17.3327	4.07863	8.68157	3.80354	0.00248152	0.0119885	1.80111
ENSMUSG00000042087	4933440N22Rik	28	28	30	17	14	17	44.0929	24.379	30.9893	12.3968	12.0726	8.25762	0.00112536	0.00611164	1.39885
ENSMUSG00000042178	Armc5	48	66	77	15	14	18	38.484	29.257	40.4957	5.56903	6.14649	4.4515	2.02523e-13	5.42234e-12	2.56504
ENSMUSG00000042185	Nfrkb	7	13	13	4	3	10	3.98617	4.09306	4.85602	1.05479	0.935491	1.75652	0.0243238	0.0765272	1.55365
ENSMUSG00000042197	Zfp451	30	76	58	21	35	48	7.765	10.8763	9.84754	2.51703	4.96077	3.83228	0.000351072	0.0022541	1.15361
ENSMUSG00000042202	Slc35e2	24	38	29	1	1	6	11.7269	10.266	9.29498	0.226267	0.267566	0.90431	5.27483e-10	9.15878e-09	4.11818
ENSMUSG00000042207	Kdm5b	66	133	98	30	30	55	23.2818	25.9401	22.6766	4.90054	5.79502	5.98454	4.4981e-14	1.30056e-12	1.90725
ENSMUSG00000042246	Tmc7	9	6	5	1	1	4	6.0856	2.24316	2.21774	0.31312	0.370273	0.834289	0.0132897	0.0476842	2.46917
ENSMUSG00000042249	Grk3	9	14	10	0	4	0	4.23468	3.64211	3.08644	0	1.03062	0	0.000501823	0.00307997	3.45459
ENSMUSG00000042292	Mkl1	16	36	28	15	13	9	11.1982	13.9309	12.8548	4.86149	4.98233	1.94297	0.00116594	0.00630389	1.54095
ENSMUSG00000042298	Ttc19	23	55	36	26	16	45	20.7331	27.4123	21.2872	10.8532	7.898	12.5125	0.0076286	0.0304939	0.943357
ENSMUSG00000042323	Pbrm1	6	13	7	0	1	5	2.33255	2.79428	1.78507	0	0.212882	0.599576	0.00465174	0.0204441	2.75257
ENSMUSG00000042328	Hps4	9	24	20	8	8	17	8.2706	12.1942	12.056	3.40435	4.02574	4.8188	0.0209489	0.068201	1.21659
ENSMUSG00000042331	Specc1	4	20	17	7	2	8	1.79682	4.96731	5.00925	1.4561	0.491966	1.10848	0.0107685	0.0405964	1.76074
ENSMUSG00000042345	Ubash3a	7	14	9	3	1	1	2.81825	3.11642	2.37686	0.55931	0.220466	0.124187	0.000992717	0.00549835	3.06797
ENSMUSG00000042423	Fbrs	19	44	31	7	4	29	14.0193	17.9503	15.0042	2.39177	1.61619	6.60031	9.93621e-05	0.000731661	1.87926
ENSMUSG00000042428	Mgat3	12	20	14	0	1	1	7.90715	7.28645	6.05127	0	0.360828	0.203252	1.32804e-05	0.000119319	5.0767
ENSMUSG00000042444	Mindy2	2	6	12	1	1	3	0.760774	1.2619	2.99424	0.176147	0.208299	0.351999	0.017704	0.0596837	2.55444
ENSMUSG00000042451	Mybph	13	21	19	7	9	17	17.2245	15.384	16.5134	4.29487	6.52989	6.94779	0.0155484	0.05398	1.25418
ENSMUSG00000042520	Ubap2l	79	136	100	68	54	99	59.6215	56.7495	49.5057	23.7648	22.3167	23.0466	1.17658e-06	1.26614e-05	1.05684
ENSMUSG00000042523	Dnal1	183	312	267	149	133	226	98.2233	92.5902	94.0057	37.0339	39.0909	37.4168	1.35652e-13	3.70606e-12	1.12596
ENSMUSG00000042535	Gtpbp1	11	21	14	9	1	11	9.8037	10.3482	8.18474	3.71441	0.488043	3.02402	0.00604055	0.0251915	1.72479
ENSMUSG00000042548	Asxl1	42	49	61	36	35	64	18.4936	11.9293	17.619	7.34049	8.43921	8.69257	0.0118901	0.0437046	0.757068
ENSMUSG00000042557	Sin3a	13	15	27	12	6	17	7.67591	4.89694	10.4575	3.28108	1.93999	3.09621	0.0178717	0.0600597	1.25151
ENSMUSG00000042579	4632404H12Rik	1	4	6	0	0	0	0.593418	1.31241	2.33556	0	0	0	0.00599439	0.0250742	4.75153
ENSMUSG00000042589	Cux2	8	6	6	1	1	1	2.79955	1.1609	1.3773	0.16205	0.191628	0.107943	0.0036633	0.0166918	3.35027
ENSMUSG00000042594	Sh2b3	82	127	118	38	27	54	58.442	50.0451	55.1661	12.5413	10.5375	11.8714	1.71726e-16	6.08174e-15	2.01897
ENSMUSG00000042599	Kdm7a	21	20	24	13	15	22	6.74807	3.55334	5.05884	1.93443	2.63944	2.18061	0.0339623	0.0983086	0.964724
ENSMUSG00000042605	Atxn2	19	33	32	14	4	15	8.40832	8.07452	9.28935	2.86902	0.969341	2.04759	5.02997e-05	0.000399147	1.91151
ENSMUSG00000042606	Hirip3	176	364	308	210	184	350	195.592	223.659	224.527	108.071	111.974	119.978	3.75753e-07	4.4358e-06	0.724032
ENSMUSG00000042625	Safb2	63	105	74	40	22	53	59.0955	54.4566	45.5329	17.375	11.3005	15.3351	1.79061e-09	2.96669e-08	1.63678
ENSMUSG00000042650	Alkbh5	9	21	27	7	6	8	4.82812	6.22877	9.50121	1.73894	1.76258	1.3238	0.000777105	0.0044769	1.93211
ENSMUSG00000042678	Myo15	4	3	5	0	0	1	1.04475	0.433231	0.856644	0	0	0.080565	0.0106623	0.0402412	4.05861
ENSMUSG00000042688	Mapk6	26	65	42	14	8	36	19.5455	27.0168	20.7111	4.87361	3.29325	8.34779	4.53244e-06	4.43536e-05	1.78721
ENSMUSG00000042699	Dhx9	10	27	14	8	7	16	6.65924	9.94113	6.1155	2.46697	2.55261	3.28655	0.0213705	0.06917	1.24945
ENSMUSG00000042700	Sipa1l1	7	15	11	4	1	6	2.61927	3.10328	2.69995	0.693095	0.204901	0.692516	0.00467097	0.0205017	2.15854
ENSMUSG00000042726	Trafd1	77	139	123	78	71	156	76.7729	76.6265	80.4455	36.0132	38.7647	47.9774	0.000454652	0.00282433	0.721688
ENSMUSG00000042744	Hectd4	45	67	64	10	6	16	8.93462	7.35505	8.33533	0.919418	0.652342	0.979893	2.76704e-15	9.00619e-14	3.0385
ENSMUSG00000042757	Tmem108	21	34	46	16	2	9	13.5386	12.1194	19.4532	4.77665	0.706066	1.78975	1.68506e-06	1.76371e-05	2.43691
ENSMUSG00000042772	Smg7	27	25	18	7	2	8	14.3293	7.33583	6.26634	1.72032	0.581236	1.30963	3.7454e-06	3.70855e-05	2.68911
ENSMUSG00000042787	Exog	5	5	8	2	1	1	3.03746	1.67941	3.18793	0.562626	0.33266	0.187385	0.0134997	0.0482951	2.71319
ENSMUSG00000042790	Rnf214	20	26	32	21	10	33	15.5091	11.1475	16.2774	7.54094	4.24637	7.89344	0.0328826	0.0958204	0.896949
ENSMUSG00000042888	Prr30	12	23	20	8	3	6	17.5318	18.5789	19.167	5.41233	2.40009	2.7039	0.000218684	0.00149211	2.20975
ENSMUSG00000042903	Foxo4	3	7	8	1	1	1	2.91642	3.76248	5.1015	0.450172	0.532341	0.299864	0.0101556	0.0387663	3.07383
ENSMUSG00000043017	Ptgir	1	7	4	0	0	0	0.930077	3.59968	2.44039	0	0	0	0.00479536	0.020965	4.82061
ENSMUSG00000043036	Ccdc63	19	39	36	15	19	41	12.4132	14.0878	15.4281	4.53808	6.79744	8.26247	0.0207394	0.0676013	0.892764
ENSMUSG00000043050	Tnp2	388	750	676	417	436	767	2152.84	2300.85	2460.41	1071.44	1324.73	1312.72	1.33204e-08	1.96822e-07	0.699838
ENSMUSG00000043068	Fam89a	11	17	23	5	9	10	25.2713	21.5939	34.661	5.31929	11.3224	7.08647	0.00484721	0.0211504	1.60881
ENSMUSG00000043085	Tmem82	672	1040	979	362	340	416	712.79	609.92	681.168	177.808	197.484	136.107	6.42822e-35	8.19568e-33	1.77141
ENSMUSG00000043183	Simc1	12	22	18	12	5	18	7.65447	7.75896	7.53157	3.54458	1.74648	3.54162	0.0275231	0.0838152	1.15246
ENSMUSG00000043259	Fam13c	27	35	34	13	10	25	17.219	12.3412	14.2233	3.83916	3.49224	4.91789	8.99981e-05	0.000671574	1.60389
ENSMUSG00000043298	Smco3	14	26	22	7	9	12	20.9313	21.4925	21.5759	4.84635	7.36836	5.53406	0.00110499	0.00602545	1.66813
ENSMUSG00000043314	Olfr30	1	4	8	0	0	2	1.27866	2.82789	6.71005	0	0	0.788826	0.0316843	0.0933856	3.32735
ENSMUSG00000043419	Chd3os	6	14	10	3	4	7	8.86278	11.4339	9.68942	2.05206	3.23548	3.18942	0.0257744	0.0797417	1.62903
ENSMUSG00000043429	Ccdc185	26	54	42	10	15	32	38.8913	44.6601	41.2105	6.92673	12.2866	14.7647	1.38094e-05	0.000123574	1.66312
ENSMUSG00000043432	Leng9	21	34	24	16	13	17	26.2407	23.4899	19.6719	9.25817	8.89528	6.55239	0.0026726	0.0127779	1.29819
ENSMUSG00000043460	Elfn2	158	290	266	170	154	251	64.4391	65.3939	71.1628	32.1063	34.3933	31.5763	5.70607e-08	7.70032e-07	0.839675
ENSMUSG00000043467	Zbtb37	4	10	10	1	3	5	0.653536	0.903351	1.07174	0.0756587	0.268406	0.251985	0.0253504	0.0788427	1.95084
ENSMUSG00000043535	Setx	138	251	224	95	81	178	38.669	38.887	41.1729	12.327	12.4288	15.3851	5.96124e-15	1.86892e-13	1.35638
ENSMUSG00000043702	Pde12	14	33	33	10	4	12	5.57083	7.26028	8.61361	1.84264	0.871591	1.47288	1.80827e-05	0.000158632	2.15429
ENSMUSG00000043800	Kifc5c-ps	1	11	8	1	0	1	2.00909	12.2191	10.5431	0.930355	0	0.619718	0.0066757	0.0273463	3.76589
ENSMUSG00000043850	Clrn1	3	6	11	2	0	4	2.99115	3.30762	7.19431	0.923414	0	1.23019	0.0232936	0.0738938	2.36388
ENSMUSG00000043943	Naalad2	2	6	4	0	0	0	1.512	2.50797	1.98364	0	0	0	0.00330605	0.0153408	4.88469
ENSMUSG00000043962	Thrap3	50	63	58	46	32	50	35.1063	24.457	26.713	14.9562	12.3034	10.8288	0.000967409	0.00538715	0.969686
ENSMUSG00000043987	Cep164	81	114	105	35	23	59	40.784	31.7363	34.6796	8.16061	6.34152	9.16331	2.99108e-14	8.80034e-13	1.95197
ENSMUSG00000044024	Rell2	14	14	11	6	11	4	20.0161	11.0669	10.3163	3.9724	8.61203	1.76404	0.038287	0.10795	1.3589
ENSMUSG00000044084	Spem2	12	38	29	13	6	13	22.492	39.3802	35.6553	11.2834	6.15827	7.51598	0.00024372	0.00164367	1.78906
ENSMUSG00000044125	9530080O11Rik	8	32	23	3	8	9	16.672	36.8719	31.4417	2.89514	9.12955	5.78544	0.000344536	0.00221852	2.10638
ENSMUSG00000044197	Gpr146	4	3	1	0	1	0	2.88359	1.19575	0.472882	0	0.394761	0	0.043506	0.119039	3.51073
ENSMUSG00000044231	Nhlrc1	3	1	3	0	0	0	4.01993	0.740874	2.63693	0	0	0	0.0213329	0.0690649	4.30647
ENSMUSG00000044317	Gpr4	2	9	2	0	0	0	2.13318	5.30745	1.39928	0	0	0	0.0031784	0.0148618	4.94669
ENSMUSG00000044340	Phlpp1	18	22	11	6	3	1	8.88698	6.00553	3.56249	1.37177	0.81108	0.152292	7.14253e-05	0.000544827	2.84878
ENSMUSG00000044465	Fam160a2	191	320	316	116	116	141	54.0971	50.1116	58.7093	15.2142	17.9912	12.3184	2.81619e-20	1.4015e-18	1.65205
ENSMUSG00000044468	Fam46c	20	57	34	21	21	40	10.9004	17.1765	12.1554	5.30005	6.26746	6.7246	0.00870707	0.0341047	0.949381
ENSMUSG00000044469	Tnfaip8l1	1	3	8	0	0	1	0.767134	1.27245	4.02569	0	0	0.236628	0.0176577	0.0595876	3.94268
ENSMUSG00000044477	Zfand3	36	77	64	44	36	71	31.717	37.5083	36.987	17.9511	17.3681	19.2949	0.00503976	0.021834	0.76448
ENSMUSG00000044528	Tram1l1	5	5	6	0	0	1	3.95205	2.18509	3.11088	0	0	0.243808	0.00302711	0.0142389	4.45087
ENSMUSG00000044581	4932415D10Rik	17	29	30	3	7	8	3.45817	3.26169	4.00311	0.282597	0.779752	0.501976	1.66163e-06	1.74191e-05	2.60845
ENSMUSG00000044700	Tmem201	16	31	23	6	12	12	10.6203	11.3769	10.0144	1.84424	4.36172	2.45693	0.000568159	0.00342685	1.7184
ENSMUSG00000044715	Gskip	9	20	22	6	3	4	10.171	12.4968	16.3089	3.13995	1.85654	1.39437	0.000171417	0.00119831	2.4572
ENSMUSG00000044763	Trmt10c	2	7	2	0	0	1	2.04791	3.96301	1.34335	0	0	0.315846	0.0241774	0.0762098	3.77885
ENSMUSG00000044783	Hjurp	50	121	91	37	34	47	31.5079	42.1581	37.6157	10.7969	11.7324	9.1357	8.46845e-10	1.44601e-08	1.6383
ENSMUSG00000044786	Zfp36	8	7	4	3	2	3	8.81407	4.26414	2.89085	1.53058	1.20664	1.01954	0.0448845	0.122128	1.85409
ENSMUSG00000044787	Spata32	10	11	11	4	3	9	27.643	16.8122	19.9461	5.1203	4.54117	7.67403	0.0187279	0.0623812	1.63669
ENSMUSG00000044791	Setd2	15	22	16	8	5	22	5.52199	4.47789	3.8637	1.36378	1.00794	2.49817	0.0192191	0.0637005	1.24957
ENSMUSG00000044814	Olfr543	2	3	5	0	0	0	4.2224	3.50185	6.92434	0	0	0	0.00662898	0.0271918	4.68291
ENSMUSG00000044824	Olfr545	5	5	4	0	0	0	4.39632	2.43073	2.30706	0	0	0	0.000849136	0.00482487	5.22916
ENSMUSG00000044864	Ankrd50	3	5	4	0	1	0	1.31158	1.20862	1.14713	0	0.239406	0	0.0123986	0.0451893	3.97766
ENSMUSG00000044951	Mylk4	1	4	2	0	0	0	0.46787	1.03474	0.613811	0	0	0	0.0372166	NA	4.0782
ENSMUSG00000045004	Spata21	140	301	191	90	66	150	170.367	202.521	152.465	50.7165	43.9807	56.3046	3.39729e-18	1.38657e-16	1.59089
ENSMUSG00000045078	Rnf216	14	27	24	7	4	10	9.61884	10.2566	10.8165	2.22711	1.50493	2.11929	5.57669e-05	0.000437604	2.17995
ENSMUSG00000045248	Med26	42	89	93	71	41	106	43.0778	50.4709	62.57	33.7219	23.0276	33.5355	0.0209949	0.0683012	0.592784
ENSMUSG00000045252	Zfp574	48	114	71	37	23	73	35.6395	46.7996	34.5802	12.7216	9.35145	16.7189	9.55947e-07	1.04982e-05	1.3755
ENSMUSG00000045328	Cenpe	13	35	23	13	12	23	5.05193	7.5202	5.86302	2.33941	2.55362	2.757	0.0156895	0.0544253	1.08091
ENSMUSG00000045350	Fam186a	19	21	22	6	9	11	6.26655	3.82949	4.75967	0.91638	1.62547	1.11908	0.000513837	0.00313835	1.82119
ENSMUSG00000045427	Hnrnph2	2	9	6	2	0	2	1.54158	3.83553	3.03365	0.713863	0	0.475511	0.0278029	0.0845096	2.59222
ENSMUSG00000045482	Trrap	20	35	25	5	4	12	4.92653	4.76679	4.03952	0.570335	0.53955	0.911774	1.16656e-06	1.25739e-05	2.51531
ENSMUSG00000045498	Pcdhb3	19	39	25	0	1	2	15.4223	17.5028	13.3111	0	0.444484	0.50075	1.59826e-08	2.33326e-07	5.33642
ENSMUSG00000045518	Onecut3	4	14	6	1	1	0	2.57446	4.98197	2.53313	0.298041	0.352442	0	0.0019563	0.00976471	3.98023
ENSMUSG00000045521	Tssk2	52	121	99	63	69	107	115.161	148.161	143.819	64.6087	83.678	73.0937	0.00270027	0.0128827	0.694182
[truncated: 1,074 more rows]

## Sheet: down DEG
Table S1. The down DEGs in iKO pachytene spermatocytes identified by RNA-sequencing.
[truncated: 2,266 more rows]
