# Supplementary material for: m6A Reader hnRNPA2B1 Modulates Late Pachytene Progression in Male Meiosis Through Post‐Transcriptional Control
Source: Adv Sci (Weinh). 2025 Jul 28;12(38):e06600. doi: 10.1002/advs.202506600 (PMC12520546; doi:10.1002/advs.202506600)
Supplement: Supplementary file 3 — Supplemental Table 2 [file ADVS-12-e06600-s005.xlsx]

## Sheet: proteomics
Table S2. The protein levels in control and iKO pachytene spermatocytes identified by proteomics.
Accession	Protein ID	Gene	Fasta description	Mw (kDa)	Length	FC	Log2 FC	P value	Diff Sig	iKO1	iKO2	iKO3	Ctrl1	Ctrl2	Ctrl3
P20863	GDF1_MOUSE	Gdf1	Embryonic growth/differentiation factor 1 OS=Mus musculus OX=10090 GN=Gdf1 PE=2 SV=2	38.66	357	9.81295	3.29469	0.00353607	+	14.1829	13.548	12.5228	9.94988	9.84178	10.578
P12246	SAMP_MOUSE	Apcs	Serum amyloid P-component OS=Mus musculus OX=10090 GN=Apcs PE=1 SV=2	26.247	224	9.22037	3.20482	0.000315319	+	13.8848	12.993	13.2303	10.2506	10.0215	10.2216
Q8BNJ3	NMNA2_MOUSE	Nmnat2	Nicotinamide/nicotinic acid mononucleotide adenylyltransferase 2 OS=Mus musculus OX=10090 GN=Nmnat2 PE=1 SV=1	34.505	307	8.59466	3.10344	0.000252968	+	13.2721	13.1322	12.9777	10.4	10.0889	9.58289
P11260	LORF1_MOUSE	Lire1	LINE-1 retrotransposable element ORF1 protein OS=Mus musculus OX=10090 GN=Lire1 PE=1 SV=2	41.226	357	6.30667	2.65688	0.00313229	+	11.8656	12.2078	12.5551	9.15381	10.2862	9.21787
Q8CIZ8	VWF_MOUSE	Vwf	von Willebrand factor OS=Mus musculus OX=10090 GN=Vwf PE=1 SV=2	309.269	2813	5.30152	2.40641	0.0223233	+	12.8618	12.9497	10.9547	10.1129	9.67977	9.75438
Q3UFB2	BCD1_MOUSE	Znhit6	Box C/D snoRNA protein 1 OS=Mus musculus OX=10090 GN=Znhit6 PE=1 SV=2	52.213	460	4.72216	2.23945	0.0208896	+	12.5171	11.5226	11.8243	8.9598	10.7354	9.45042
Q6ZWY8	TYB10_MOUSE	Tmsb10	Thymosin beta-10 OS=Mus musculus OX=10090 GN=Tmsb10 PE=1 SV=3	5.026	44	4.54561	2.18447	0.0110546	+	18.3949	16.9092	17.9179	15.3605	15.9882	15.32
P49891	ST1E1_MOUSE	Sult1e1	Sulfotransferase 1E1 OS=Mus musculus OX=10090 GN=Sult1e1 PE=1 SV=2	35.59	295	4.18075	2.06376	0.000180778	+	14.1595	14.4868	13.9846	12.2114	12.0569	12.1714
Q8QZX5	LSM10_MOUSE	Lsm10	U7 snRNA-associated Sm-like protein LSm10 OS=Mus musculus OX=10090 GN=Lsm10 PE=1 SV=1	13.881	122	3.75709	1.90962	0.000107771	+	13.2683	13.6329	13.3352	11.3912	11.5667	11.5497
Q5M8Q2	H2AL1_MOUSE	H2al1a	Histone H2A-like 1 OS=Mus musculus OX=10090 GN=H2al1a PE=2 SV=1	12.122	105	3.51331	1.81283	0.00500033	+	12.8273	12.6118	12.531	10.2443	11.2905	10.9968
P19785	ESR1_MOUSE	Esr1	Estrogen receptor OS=Mus musculus OX=10090 GN=Esr1 PE=1 SV=1	66.955	599	3.29097	1.71851	0.004707	+	12.3153	12.9209	12.8127	11.3969	10.5782	10.9183
Q9D0B5	TSTD3_MOUSE	Tstd3	Thiosulfate sulfurtransferase/rhodanese-like domain-containing protein 3 OS=Mus musculus OX=10090 GN=Tstd3 PE=1 SV=1	17.271	157	3.18825	1.67277	0.0339989	+	10.4926	9.25568	10.1739	8.24211	7.68089	8.98096
P43024	CX6A1_MOUSE	Cox6a1	Cytochrome c oxidase subunit 6A1, mitochondrial OS=Mus musculus OX=10090 GN=Cox6a1 PE=1 SV=2	12.352	111	3.01461	1.59197	0.0104858	+	13.1221	13.1946	13.1303	11.1439	12.2525	11.2746
Q9QYR9	ACOT2_MOUSE	Acot2	Acyl-coenzyme A thioesterase 2, mitochondrial OS=Mus musculus OX=10090 GN=Acot2 PE=1 SV=2	49.657	453	2.93738	1.55453	6.35804e-05	+	15.0407	15.0581	15.0324	13.6247	13.521	13.3219
Q8BH61	F13A_MOUSE	F13a1	Coagulation factor XIII A chain OS=Mus musculus OX=10090 GN=F13a1 PE=1 SV=3	83.207	732	2.91671	1.54434	0.029572	+	12.0367	12.2008	11.9269	10.4851	11.3184	9.7279
Q9DAQ9	SPT19_MOUSE	Spata19	Spermatogenesis-associated protein 19, mitochondrial OS=Mus musculus OX=10090 GN=Spata19 PE=1 SV=1	18.057	154	2.82607	1.4988	0.0121991	+	11.8356	12.9562	12.7482	11.0411	10.969	11.0336
P01899	HA11_MOUSE	H2-D1	H-2 class I histocompatibility antigen, D-B alpha chain OS=Mus musculus OX=10090 GN=H2-D1 PE=1 SV=2	40.836	362	2.79605	1.48339	0.00231116	+	14.6186	14.4383	14.3447	12.7979	13.3822	12.7714
P08101	FCGR2_MOUSE	Fcgr2	Low affinity immunoglobulin gamma Fc region receptor II OS=Mus musculus OX=10090 GN=Fcgr2 PE=1 SV=2	36.695	330	2.76973	1.46974	0.0397261	+	11.8071	11.3945	12.2989	9.56288	10.9413	10.5871
P24815	3BHS1_MOUSE	Hsd3b1	3 beta-hydroxysteroid dehydrogenase/Delta 5-->4-isomerase type 1 OS=Mus musculus OX=10090 GN=Hsd3b1 PE=1 SV=3	42.062	373	2.70172	1.43388	0.00285977	+	16.4669	15.9465	16.3258	14.9566	14.5014	14.9796
Q9D2A5	CR3L4_MOUSE	Creb3l4	Cyclic AMP-responsive element-binding protein 3-like protein 4 OS=Mus musculus OX=10090 GN=Creb3l4 PE=1 SV=1	41.025	370	2.67776	1.42103	0.00830566	+	11.2738	10.7093	10.6813	9.64882	9.7233	9.0292
Q3U0Y2	TM35B_MOUSE	Tmem35b	Transmembrane protein 35B OS=Mus musculus OX=10090 GN=Tmem35b PE=1 SV=2	16.223	150	2.63622	1.39847	0.0235378	+	13.5455	14.5842	13.89	12.1269	12.9426	12.7548
P11859	ANGT_MOUSE	Agt	Angiotensinogen OS=Mus musculus OX=10090 GN=Agt PE=1 SV=1	51.99	477	2.62659	1.39319	0.0118554	+	12.6545	12.818	12.9236	10.7981	11.6188	11.7996
O35469	3BHS6_MOUSE	Hsd3b6	3 beta-hydroxysteroid dehydrogenase/Delta 5-->4-isomerase type 6 OS=Mus musculus OX=10090 GN=Hsd3b6 PE=1 SV=4	41.977	373	2.611	1.3846	0.00140117	+	14.8552	14.5121	14.6716	13.2888	13.047	13.5493
Q8C5Y2	MISFA_MOUSE	Misfa	Mitochondrial sheath formation-associated protein OS=Mus musculus OX=10090 GN=Misfa PE=1 SV=1	6.174	53	2.59768	1.37723	0.0100703	+	12.2499	11.93	11.4038	10.7727	10.496	10.1832
Q64520	KGUA_MOUSE	Guk1	Guanylate kinase OS=Mus musculus OX=10090 GN=Guk1 PE=1 SV=2	21.918	198	2.48768	1.3148	0.000135517	+	16.7615	16.5805	16.4895	15.3737	15.2927	15.2206
Q9CPQ1	COX6C_MOUSE	Cox6c	Cytochrome c oxidase subunit 6C OS=Mus musculus OX=10090 GN=Cox6c PE=1 SV=3	8.469	76	2.44681	1.2909	0.00495274	+	11.7082	12.3924	11.7437	10.5831	10.6152	10.7731
Q5HZH2	TSR3_MOUSE	Tsr3	18S rRNA aminocarboxypropyltransferase OS=Mus musculus OX=10090 GN=Tsr3 PE=1 SV=1	35.334	323	2.40664	1.26702	0.0256187	+	12.9422	13.1693	12.206	11.8759	11.5297	11.1109
Q9D0U6	MAF1_MOUSE	Maf1	Repressor of RNA polymerase III transcription MAF1 homolog OS=Mus musculus OX=10090 GN=Maf1 PE=2 SV=1	28.78	258	2.37959	1.25071	0.000999633	+	10.1684	10.5421	10.1206	9.06262	9.1032	8.91313
P58242	ASM3B_MOUSE	Smpdl3b	Acid sphingomyelinase-like phosphodiesterase 3b OS=Mus musculus OX=10090 GN=Smpdl3b PE=1 SV=1	51.6	456	2.37362	1.24709	0.0138212	+	11.9264	12.5095	12.2064	11.0815	11.3233	10.4962
Q9D4A5	CP086_MOUSE		Uncharacterized protein C16orf86 homolog OS=Mus musculus OX=10090 PE=1 SV=1	32.427	307	2.37132	1.24569	0.00484783	+	12.1316	12.5744	12.6487	11.1874	10.955	11.4752
P15947	KLK1_MOUSE	Klk1	Kallikrein-1 OS=Mus musculus OX=10090 GN=Klk1 PE=1 SV=3	28.775	261	2.29243	1.19688	0.00734347	+	11.0064	11.1259	11.1348	9.43154	10.1981	10.0468
Q9CQ84	UBL4B_MOUSE	Ubl4b	Ubiquitin-like protein 4B OS=Mus musculus OX=10090 GN=Ubl4b PE=2 SV=1	20.518	188	2.28592	1.19277	0.0498496	+	11.3856	12.7422	12.0404	11.1178	10.9449	10.5271
Q99MT2	MSH4_MOUSE	Msh4	MutS protein homolog 4 OS=Mus musculus OX=10090 GN=Msh4 PE=2 SV=1	107.006	958	2.28028	1.18921	0.0158329	+	14.227	13.3662	13.3362	12.4048	12.5455	12.4114
Q8R1F5	HYI_MOUSE	Hyi	Putative hydroxypyruvate isomerase OS=Mus musculus OX=10090 GN=Hyi PE=1 SV=2	30.449	277	2.24917	1.16939	0.00280059	+	14.2364	13.9657	14.5105	12.9429	13.2283	13.0333
P30677	GNA14_MOUSE	Gna14	Guanine nucleotide-binding protein subunit alpha-14 OS=Mus musculus OX=10090 GN=Gna14 PE=1 SV=2	41.528	355	2.2334	1.15924	0.03068	+	12.2538	12.0337	11.9536	11.1498	10.2475	11.366
Q99LB7	SARDH_MOUSE	Sardh	Sarcosine dehydrogenase, mitochondrial OS=Mus musculus OX=10090 GN=Sardh PE=1 SV=1	101.682	919	2.22244	1.15215	0.00146421	+	12.125	12.2316	12.3062	11.1106	11.2846	10.8113
P14231	AT1B2_MOUSE	Atp1b2	Sodium/potassium-transporting ATPase subunit beta-2 OS=Mus musculus OX=10090 GN=Atp1b2 PE=1 SV=2	33.344	290	2.18953	1.13062	0.0132958	+	10.9084	10.3271	10.362	9.0418	9.68243	9.48142
Q80X86	ARM12_MOUSE	Armc12	Armadillo repeat-containing protein 12 OS=Mus musculus OX=10090 GN=Armc12 PE=1 SV=1	38.53	340	2.17985	1.12423	0.00222804	+	14.482	14.0694	14.2196	13.2666	13.2109	12.9209
Q8VCE4	CI040_MOUSE		Uncharacterized protein C9orf40 homolog OS=Mus musculus OX=10090 PE=1 SV=1	17.985	163	2.16724	1.11586	0.0122858	+	13.9964	13.9418	13.9518	13.2858	12.86	12.3966
O54794	AQP7_MOUSE	Aqp7	Aquaporin-7 OS=Mus musculus OX=10090 GN=Aqp7 PE=1 SV=1	32.667	303	2.16678	1.11555	0.00701454	+	11.7951	11.7264	11.7481	11.0472	10.3003	10.5754
Q14BX2	PRS55_MOUSE	Prss55	Serine protease 55 OS=Mus musculus OX=10090 GN=Prss55 PE=1 SV=2	36.087	321	2.13903	1.09696	0.00437658	+	10.4328	10.7266	10.3693	9.39989	9.1532	9.68467
Q5M6W3	CLHC1_MOUSE	Clhc1	Clathrin heavy chain linker domain-containing protein 1 OS=Mus musculus OX=10090 GN=Clhc1 PE=2 SV=1	69.414	596	2.12831	1.08971	0.0085677	+	12.6687	12.9561	12.7385	11.3535	12.0759	11.6647
P27600	GNA12_MOUSE	Gna12	Guanine nucleotide-binding protein subunit alpha-12 OS=Mus musculus OX=10090 GN=Gna12 PE=1 SV=3	44.095	379	2.12453	1.08714	0.0151323	+	10.9515	11.0924	11.3837	10.512	9.91822	9.73597
P00329	ADH1_MOUSE	Adh1	Alcohol dehydrogenase 1 OS=Mus musculus OX=10090 GN=Adh1 PE=1 SV=2	39.771	375	2.11479	1.08051	0.00780338	+	14.7317	15.308	15.3226	13.8415	14.126	14.1532
Q8C165	P20D1_MOUSE	Pm20d1	N-fatty-acyl-amino acid synthase/hydrolase PM20D1 OS=Mus musculus OX=10090 GN=Pm20d1 PE=1 SV=1	55.663	503	2.11379	1.07984	0.0473989	+	11.1909	10.2521	11.4751	10.0774	9.84475	9.75642
Q9JKS5	HABP4_MOUSE	Habp4	Intracellular hyaluronan-binding protein 4 OS=Mus musculus OX=10090 GN=Habp4 PE=1 SV=2	45.924	411	2.09621	1.06779	0.039485	+	11.7749	10.966	11.1352	10.4378	10.5186	9.71641
P11087	CO1A1_MOUSE	Col1a1	Collagen alpha-1(I) chain OS=Mus musculus OX=10090 GN=Col1a1 PE=1 SV=4	138.032	1453	2.04567	1.03258	0.00790069	+	10.8486	10.8283	11.1209	9.85957	9.59789	10.2427
Q8VCT4	EST1D_MOUSE	Ces1d	Carboxylesterase 1D OS=Mus musculus OX=10090 GN=Ces1d PE=1 SV=1	61.788	565	2.04241	1.03027	0.000284496	+	15.3121	15.0784	15.072	14.1912	14.0719	14.1086
Q9DCE9	IRGM3_MOUSE	Igtp	Immunity-related GTPase family M protein 3 OS=Mus musculus OX=10090 GN=Igtp PE=1 SV=1	48.494	423	2.03605	1.02577	0.0278285	+	11.182	11.6534	11.7679	10.1058	10.4683	10.9518
Q8R0F3	SUMF1_MOUSE	Sumf1	Formylglycine-generating enzyme OS=Mus musculus OX=10090 GN=Sumf1 PE=1 SV=2	40.659	372	2.03098	1.02218	0.0245201	+	11.5701	11.1088	11.2367	10.4638	9.77769	10.6076
Q9QZ82	CP11A_MOUSE	Cyp11a1	Cholesterol side-chain cleavage enzyme, mitochondrial OS=Mus musculus OX=10090 GN=Cyp11a1 PE=1 SV=1	60.315	526	2.03069	1.02197	0.000617546	+	15.4933	15.8164	15.6153	14.7006	14.5423	14.6163
Q9R210	TFEB_MOUSE	Tfeb	Transcription factor EB OS=Mus musculus OX=10090 GN=Tfeb PE=1 SV=2	52.614	475	2.02444	1.01752	0.0319217	+	10.1627	9.28685	9.986	8.61062	8.64633	9.12607
P0C1V4	TMCO2_MOUSE	Tmco2	Transmembrane and coiled-coil domain-containing protein 2 OS=Mus musculus OX=10090 GN=Tmco2 PE=1 SV=1	20.331	183	2.02065	1.01482	0.0250299	+	11.2731	11.4463	10.5502	9.9111	10.2405	10.0734
Q9JJI6	PIGO_MOUSE	Pigo	GPI ethanolamine phosphate transferase 3 OS=Mus musculus OX=10090 GN=Pigo PE=1 SV=2	119.156	1093	2.01435	1.01032	0.00323668	+	15.2354	15.5981	15.1398	14.1924	14.4615	14.2883
Q9D424	CABYR_MOUSE	Cabyr	Calcium-binding tyrosine phosphorylation-regulated protein OS=Mus musculus OX=10090 GN=Cabyr PE=1 SV=1	48.333	453	1.99492	0.996329	0.0314872	+	12.1487	12.7934	12.9841	11.3863	11.9766	11.5743
Q9EQ06	DHB11_MOUSE	Hsd17b11	Estradiol 17-beta-dehydrogenase 11 OS=Mus musculus OX=10090 GN=Hsd17b11 PE=1 SV=1	32.881	298	1.99099	0.993488	0.00565173	+	14.7732	14.3383	14.3086	13.3519	13.3983	13.6895
Q9CQP8	CTSRZ_MOUSE	Catsperz	Cation channel sperm-associated auxiliary subunit zeta OS=Mus musculus OX=10090 GN=Catsperz PE=1 SV=1	22.741	194	1.97717	0.983437	0.026592	+	12.6648	13.5973	13.2074	12.0002	12.3317	12.1874
Q9JLV2	TP4AP_MOUSE	Trpc4ap	Short transient receptor potential channel 4-associated protein OS=Mus musculus OX=10090 GN=Trpc4ap PE=1 SV=2	90.727	797	1.95799	0.969377	0.000622893	+	14.0484	14.2324	14.3085	13.1019	13.279	13.3001
Q9Z0F8	ADA17_MOUSE	Adam17	Disintegrin and metalloproteinase domain-containing protein 17 OS=Mus musculus OX=10090 GN=Adam17 PE=1 SV=3	93.056	827	1.94914	0.962841	0.0210285	+	11.7063	11.733	11.5703	10.524	10.3843	11.2128
O09107	INSL3_MOUSE	Insl3	Insulin-like 3 OS=Mus musculus OX=10090 GN=Insl3 PE=1 SV=2	13.586	122	1.94841	0.962294	0.0384282	+	12.1925	12.6341	12.2744	11.8921	11.4207	10.9014
Q9D154	ILEUA_MOUSE	Serpinb1a	Leukocyte elastase inhibitor A OS=Mus musculus OX=10090 GN=Serpinb1a PE=1 SV=1	42.575	379	1.94702	0.961266	0.00706424	+	12.9182	12.9266	13.1628	12.2757	11.7078	12.1404
Q9DBJ3	BI2L1_MOUSE	Baiap2l1	BAR/IMD domain-containing adapter protein 2-like 1 OS=Mus musculus OX=10090 GN=Baiap2l1 PE=1 SV=1	57.188	514	1.94513	0.959867	0.0407925	+	10.9396	10.399	9.91771	9.59412	9.58223	9.2003
Q9D379	HYEP_MOUSE	Ephx1	Epoxide hydrolase 1 OS=Mus musculus OX=10090 GN=Ephx1 PE=1 SV=2	52.577	455	1.94078	0.956635	0.00421376	+	15.4005	15.0373	14.8737	14.2139	14.1748	14.053
Q9EPT5	SO2A1_MOUSE	Slco2a1	Solute carrier organic anion transporter family member 2A1 OS=Mus musculus OX=10090 GN=Slco2a1 PE=1 SV=2	70.147	643	1.93038	0.948882	0.0281947	+	10.3931	10.1591	10.0662	9.77767	8.91236	9.08179
Q9DAC0	CLF2B_MOUSE	Cmtm2b	CKLF-like MARVEL transmembrane domain-containing protein 2B OS=Mus musculus OX=10090 GN=Cmtm2b PE=2 SV=1	24.366	210	1.92171	0.942391	0.0013568	+	12.4828	12.1474	12.2045	11.2595	11.2993	11.4488
Q6PJN8	DALD3_MOUSE	Dalrd3	DALR anticodon-binding domain-containing protein 3 OS=Mus musculus OX=10090 GN=Dalrd3 PE=2 SV=1	58.733	538	1.91879	0.940199	0.0126575	+	11.8371	12.19	11.833	10.8462	10.8129	11.3806
Q8BLX7	COGA1_MOUSE	Col16a1	Collagen alpha-1(XVI) chain OS=Mus musculus OX=10090 GN=Col16a1 PE=1 SV=2	155.805	1580	1.91203	0.935103	0.000313703	+	16.1244	16.1483	16.1332	15.0426	15.2533	15.3047
Q80ZV0	RNH2B_MOUSE	Rnaseh2b	Ribonuclease H2 subunit B OS=Mus musculus OX=10090 GN=Rnaseh2b PE=1 SV=2	34.729	308	1.90186	0.927411	0.0205922	+	11.1575	11.1754	10.4998	10.1663	10.0909	9.79323
Q811J3	IREB2_MOUSE	Ireb2	Iron-responsive element-binding protein 2 OS=Mus musculus OX=10090 GN=Ireb2 PE=1 SV=2	104.92	963	1.89556	0.922621	0.000518711	+	12.4853	12.525	12.6442	11.7475	11.6539	11.4852
P10518	HEM2_MOUSE	Alad	Delta-aminolevulinic acid dehydratase OS=Mus musculus OX=10090 GN=Alad PE=1 SV=1	36.024	330	1.86929	0.902489	5.63589e-05	+	17.6408	17.6324	17.6154	16.6289	16.7894	16.7628
P17095	HMGA1_MOUSE	Hmga1	High mobility group protein HMG-I/HMG-Y OS=Mus musculus OX=10090 GN=Hmga1 PE=1 SV=4	11.614	107	1.86438	0.898696	0.0134876	+	13.5181	14.1337	13.6145	12.8894	13.0007	12.6802
Q8BMG8	S2532_MOUSE	Slc25a32	Solute carrier family 25 member 32 OS=Mus musculus OX=10090 GN=Slc25a32 PE=1 SV=1	35.049	316	1.86237	0.897141	0.0356018	+	10.9992	11.9691	11.6657	10.6029	10.6431	10.6967
Q04997	INHA_MOUSE	Inha	Inhibin alpha chain OS=Mus musculus OX=10090 GN=Inha PE=1 SV=2	39.55	366	1.85931	0.894771	0.0166297	+	12.6447	12.3251	11.9566	11.3805	11.6138	11.2478
P54869	HMCS2_MOUSE	Hmgcs2	Hydroxymethylglutaryl-CoA synthase, mitochondrial OS=Mus musculus OX=10090 GN=Hmgcs2 PE=1 SV=2	56.823	508	1.85799	0.893739	0.000236779	+	17.3439	17.5575	17.5126	16.5369	16.5598	16.636
Q7TQC5	APTX_MOUSE	Aptx	Aprataxin OS=Mus musculus OX=10090 GN=Aptx PE=1 SV=2	38.723	342	1.84896	0.886718	0.0149374	+	12.983	13.4805	13.6571	12.605	12.518	12.3375
Q8BGZ3	DCA12_MOUSE	Dcaf12	DDB1- and CUL4-associated factor 12 OS=Mus musculus OX=10090 GN=Dcaf12 PE=2 SV=1	50.459	453	1.84873	0.886535	0.00809385	+	10.8249	10.8967	10.6023	9.58266	9.96996	10.1116
Q3TAS6	EMC10_MOUSE	Emc10	ER membrane protein complex subunit 10 OS=Mus musculus OX=10090 GN=Emc10 PE=2 SV=2	27.053	258	1.84425	0.883032	0.00351021	+	13.8459	13.709	13.7908	12.7605	12.7621	13.174
Q64435	UD16_MOUSE	Ugt1a6	UDP-glucuronosyltransferase 1-6 OS=Mus musculus OX=10090 GN=Ugt1a6 PE=1 SV=1	60.439	531	1.82724	0.869669	0.0128956	+	12.3884	13.0695	12.7322	11.9063	11.7564	11.9185
P09242	PPBT_MOUSE	Alpl	Alkaline phosphatase, tissue-nonspecific isozyme OS=Mus musculus OX=10090 GN=Alpl PE=1 SV=2	57.514	524	1.82678	0.869303	0.0129571	+	11.9173	11.4756	12.0095	10.699	11.0968	10.9985
Q61475	DAF1_MOUSE	Cd55	Complement decay-accelerating factor, GPI-anchored OS=Mus musculus OX=10090 GN=Cd55 PE=1 SV=2	42.618	390	1.82048	0.86432	0.0467923	+	12.5475	12.3647	12.0575	11.7587	11.6948	10.9232
O70228	ATP9A_MOUSE	Atp9a	Probable phospholipid-transporting ATPase IIA OS=Mus musculus OX=10090 GN=Atp9a PE=1 SV=3	118.609	1047	1.81947	0.863519	0.0306863	+	12.0706	12.751	12.1782	11.1538	11.6381	11.6173
Q9ES18	FOXJ2_MOUSE	Foxj2	Forkhead box protein J2 OS=Mus musculus OX=10090 GN=Foxj2 PE=1 SV=1	61.57	565	1.81776	0.862165	0.00120988	+	10.1141	10.2781	10.1011	9.36547	9.12745	9.41385
Q9R0Y5	KAD1_MOUSE	Ak1	Adenylate kinase isoenzyme 1 OS=Mus musculus OX=10090 GN=Ak1 PE=1 SV=1	21.54	194	1.81354	0.858808	0.00934982	+	16.6856	17.1677	17.111	15.9982	16.0603	16.3294
Q8R2U7	LRC42_MOUSE	Lrrc42	Leucine-rich repeat-containing protein 42 OS=Mus musculus OX=10090 GN=Lrrc42 PE=1 SV=1	47.949	421	1.81191	0.857509	0.0211253	+	10.9257	11.1768	11.7003	10.3794	10.3504	10.5004
Q8BPC6	IDHG2_MOUSE		Probable isocitrate dehydrogenase [NAD] gamma 2, mitochondrial OS=Mus musculus OX=10090 PE=2 SV=1	43.85	396	1.80883	0.855059	0.0110681	+	11.5263	11.6958	11.5086	10.7916	10.9958	10.3781
Q5SXJ3	FANCJ_MOUSE	Brip1	Fanconi anemia group J protein homolog OS=Mus musculus OX=10090 GN=Brip1 PE=2 SV=1	131.36	1174	1.80864	0.854909	0.0136689	+	11.9015	11.238	11.6277	10.8529	10.6258	10.7239
Q8R0Z5	MFRN2_MOUSE	Slc25a28	Mitoferrin-2 OS=Mus musculus OX=10090 GN=Slc25a28 PE=2 SV=1	39.358	364	1.80413	0.851301	0.0163745	+	12.3719	12.4245	12.1951	11.6999	11.6624	11.0753
Q6PAR0	KLD10_MOUSE	Klhdc10	Kelch domain-containing protein 10 OS=Mus musculus OX=10090 GN=Klhdc10 PE=1 SV=1	49.012	439	1.80186	0.849486	0.00106084	+	12.0702	12.2947	12.264	11.3194	11.499	11.262
Q8VCH6	DHC24_MOUSE	Dhcr24	Delta(24)-sterol reductase OS=Mus musculus OX=10090 GN=Dhcr24 PE=1 SV=1	60.112	516	1.79723	0.845773	0.0179005	+	12.0433	12.2154	11.6124	11.2618	11.2074	10.8646
Q3UGS4	MCRI1_MOUSE	Mcrip1	Mapk-regulated corepressor-interacting protein 1 OS=Mus musculus OX=10090 GN=Mcrip1 PE=1 SV=1	11.101	97	1.79185	0.841453	0.0064863	+	16.1847	16.3383	16.2448	15.3831	15.6978	15.1625
Q80VQ1	LRRC1_MOUSE	Lrrc1	Leucine-rich repeat-containing protein 1 OS=Mus musculus OX=10090 GN=Lrrc1 PE=1 SV=2	59.412	524	1.78637	0.837029	0.00411006	+	13.2233	13.5309	13.5545	12.7732	12.4541	12.5704
Q3U2K0	F193B_MOUSE	Fam193b	Protein FAM193B OS=Mus musculus OX=10090 GN=Fam193b PE=1 SV=2	95.084	892	1.78312	0.834405	0.0206897	+	12.2839	12.1542	11.7632	11.1117	11.0334	11.5529
O08760	OGG1_MOUSE	Ogg1	N-glycosylase/DNA lyase OS=Mus musculus OX=10090 GN=Ogg1 PE=1 SV=2	38.883	345	1.77968	0.831621	0.0212992	+	13.8297	14.1737	13.8265	12.7455	13.1797	13.4099
Q61508	ECM1_MOUSE	Ecm1	Extracellular matrix protein 1 OS=Mus musculus OX=10090 GN=Ecm1 PE=1 SV=2	62.832	559	1.76859	0.822599	0.000882859	+	13.1323	13.0935	12.9986	12.1951	12.1448	12.4167
O09035	DBIL5_MOUSE	Dbil5	Diazepam-binding inhibitor-like 5 OS=Mus musculus OX=10090 GN=Dbil5 PE=1 SV=1	9.865	87	1.76791	0.822042	0.000115636	+	16.3499	16.4135	16.4148	15.4719	15.6017	15.6385
Q61490	CD166_MOUSE	Alcam	CD166 antigen OS=Mus musculus OX=10090 GN=Alcam PE=1 SV=3	65.092	583	1.75592	0.812225	0.0060451	+	12.4322	12.613	12.2644	11.8442	11.455	11.5738
E9PXT9	F170B_MOUSE	Fam170b	Protein FAM170B OS=Mus musculus OX=10090 GN=Fam170b PE=1 SV=1	43.766	378	1.75012	0.807457	0.00723327	+	12.2904	12.7055	12.7474	11.8616	11.6455	11.8138
Q8BQ30	PPR18_MOUSE	Ppp1r18	Phostensin OS=Mus musculus OX=10090 GN=Ppp1r18 PE=1 SV=1	65.63	594	1.74638	0.80437	0.0493146	+	11.1081	11.0011	11.4078	10.5304	9.85647	10.717
Q8BHK9	ERC6L_MOUSE	Ercc6l	DNA excision repair protein ERCC-6-like OS=Mus musculus OX=10090 GN=Ercc6l PE=1 SV=1	138.854	1240	1.74206	0.800796	0.00890744	+	11.3839	11.5853	11.6582	10.7015	11.0138	10.5097
P26040	EZRI_MOUSE	Ezr	Ezrin OS=Mus musculus OX=10090 GN=Ezr PE=1 SV=3	69.407	586	1.74157	0.800392	0.0101324	+	12.3488	12.5227	12.6157	11.4697	11.6216	11.9948
Q99LE1	RIPL2_MOUSE	Rilpl2	RILP-like protein 2 OS=Mus musculus OX=10090 GN=Rilpl2 PE=1 SV=1	22.394	197	1.73926	0.798477	0.0319583	+	10.2854	10.845	10.633	9.71571	10.1414	9.51087
Q8VI64	HUMMR_MOUSE	Mgarp	Protein MGARP OS=Mus musculus OX=10090 GN=Mgarp PE=1 SV=1	29.925	283	1.73512	0.795035	0.00759385	+	13.4547	13.2335	13.4539	12.3374	12.8279	12.5916
Q8C5W0	CLMN_MOUSE	Clmn	Calmin OS=Mus musculus OX=10090 GN=Clmn PE=1 SV=2	117.227	1052	1.73257	0.792915	0.0027062	+	13.4007	13.2987	13.1324	12.5728	12.5774	12.3027
Q9QY73	TMM59_MOUSE	Tmem59	Transmembrane protein 59 OS=Mus musculus OX=10090 GN=Tmem59 PE=1 SV=2	36.314	323	1.72885	0.789814	0.00218442	+	14.2695	14.1171	14.2386	13.3926	13.2552	13.608
Q497K5	ARRD5_MOUSE	Arrdc5	Arrestin domain-containing protein 5 OS=Mus musculus OX=10090 GN=Arrdc5 PE=2 SV=1	36.788	325	1.72508	0.786663	0.0255332	+	11.2262	11.2437	10.9002	10.1238	10.7305	10.1558
P00920	CAH2_MOUSE	Ca2	Carbonic anhydrase 2 OS=Mus musculus OX=10090 GN=Ca2 PE=1 SV=4	29.033	260	1.71848	0.781134	0.00591329	+	12.9108	13.3414	13.2645	12.4458	12.2681	12.4595
P09041	PGK2_MOUSE	Pgk2	Phosphoglycerate kinase 2 OS=Mus musculus OX=10090 GN=Pgk2 PE=1 SV=4	44.853	417	1.7178	0.780561	0.000218231	+	16.9742	17.0553	17.177	16.3163	16.2897	16.2588
Q61301	CTNA2_MOUSE	Ctnna2	Catenin alpha-2 OS=Mus musculus OX=10090 GN=Ctnna2 PE=1 SV=3	105.286	953	1.71407	0.777425	0.0245404	+	11.4879	11.7331	11.2706	10.3962	10.7606	11.0025
P42230	STA5A_MOUSE	Stat5a	Signal transducer and activator of transcription 5A OS=Mus musculus OX=10090 GN=Stat5a PE=1 SV=1	90.831	793	1.70937	0.773465	0.000162456	+	11.4397	11.2811	11.4464	10.6047	10.5953	10.6468
Q61241	TSSK1_MOUSE	Tssk1b	Testis-specific serine/threonine-protein kinase 1 OS=Mus musculus OX=10090 GN=Tssk1b PE=1 SV=2	41.589	365	1.70134	0.766668	0.0099598	+	11.8468	12.2708	12.1899	11.5155	11.3362	11.1558
Q9CRW3	CB076_MOUSE		UPF0538 protein C2orf76 homolog OS=Mus musculus OX=10090 PE=1 SV=2	14.588	126	1.69844	0.764209	0.00937989	+	12.4575	12.9898	12.7087	11.8752	12.0575	11.9306
Q80WR5	CA174_MOUSE		UPF0688 protein C1orf174 homolog OS=Mus musculus OX=10090 PE=1 SV=1	24.774	230	1.69798	0.763818	0.047342	+	15.874	15.5525	16.0543	14.9363	15.5032	14.7499
Q8VC74	COX18_MOUSE	Cox18	Cytochrome c oxidase assembly protein COX18, mitochondrial OS=Mus musculus OX=10090 GN=Cox18 PE=1 SV=5	36.303	331	1.69274	0.759362	0.00281481	+	11.656	11.6788	11.6534	10.7144	10.8821	11.1136
Q8VBZ0	DHRSX_MOUSE	Dhrsx	Dehydrogenase/reductase SDR family member on chromosome X homolog OS=Mus musculus OX=10090 GN=Dhrsx PE=1 SV=2	35.957	335	1.69256	0.759205	0.038766	+	11.8534	12.105	12.1507	11.332	10.8492	11.6502
Q9JJL0	TSGA8_MOUSE	Tsga8	Testis-specific gene A8 protein OS=Mus musculus OX=10090 GN=Tsga8 PE=1 SV=1	22.769	238	1.69254	0.75919	0.0447347	+	15.8399	15.6205	15.8833	15.1574	15.3715	14.5373
Q62087	PON3_MOUSE	Pon3	Serum paraoxonase/lactonase 3 OS=Mus musculus OX=10090 GN=Pon3 PE=1 SV=2	39.351	354	1.68684	0.754321	0.0106522	+	14.6636	14.2437	14.57	13.7133	13.5649	13.9362
Q61592	GAS6_MOUSE	Gas6	Growth arrest-specific protein 6 OS=Mus musculus OX=10090 GN=Gas6 PE=2 SV=2	74.61	674	1.68456	0.752368	0.0186614	+	11.3477	10.7072	11.0825	10.4156	10.198	10.2667
Q3V038	TTC9A_MOUSE	Ttc9	Tetratricopeptide repeat protein 9A OS=Mus musculus OX=10090 GN=Ttc9 PE=1 SV=1	24.351	219	1.6845	0.752323	0.00206427	+	13.4163	13.2059	13.2479	12.5319	12.686	12.3952
Q8BR63	F177A_MOUSE	Fam177a1	Protein FAM177A1 OS=Mus musculus OX=10090 GN=Fam177a1 PE=1 SV=1	23.578	207	1.68319	0.7512	0.0329678	+	15.6999	14.9019	15.1834	14.5512	14.4677	14.5126
Q8CJI4	H1FNT_MOUSE	H1-7	Testis-specific H1 histone OS=Mus musculus OX=10090 GN=H1-7 PE=2 SV=2	44.4	398	1.68124	0.749529	0.0225526	+	13.1458	12.6382	13.0394	12.2802	12.3748	11.9198
Q0P5Y3	TPPP2_MOUSE	Tppp2	Tubulin polymerization-promoting protein family member 2 OS=Mus musculus OX=10090 GN=Tppp2 PE=2 SV=1	18.681	170	1.67797	0.74672	0.00110061	+	15.0088	14.9028	14.9255	14.3633	14.0978	14.1359
Q9WTS2	FUT8_MOUSE	Fut8	Alpha-(1,6)-fucosyltransferase OS=Mus musculus OX=10090 GN=Fut8 PE=1 SV=2	66.557	575	1.67633	0.745306	0.00532945	+	13.6174	13.5116	13.6264	12.7963	12.6389	13.0843
Q8C0D7	ING4_MOUSE	Ing4	Inhibitor of growth protein 4 OS=Mus musculus OX=10090 GN=Ing4 PE=1 SV=2	28.528	249	1.67589	0.744929	0.0147092	+	13.631	13.6492	13.6578	13.0552	13.1076	12.5404
Q8BT51	COA4_MOUSE	COA4	Cytochrome c oxidase assembly factor 4 homolog, mitochondrial OS=Mus musculus OX=10090 GN=COA4 PE=3 SV=1	10.135	87	1.67193	0.741513	0.0318796	+	11.8242	12.102	12.2021	10.9386	11.3384	11.6268
Q80WQ8	M18BP_MOUSE	Mis18bp1	Mis18-binding protein 1 OS=Mus musculus OX=10090 GN=Mis18bp1 PE=1 SV=1	113.956	998	1.66861	0.738643	0.00150829	+	12.1448	12.0606	11.8727	11.1842	11.3377	11.3402
Q9JM93	AR6P4_MOUSE	Arl6ip4	ADP-ribosylation factor-like protein 6-interacting protein 4 OS=Mus musculus OX=10090 GN=Arl6ip4 PE=1 SV=1	25.525	229	1.6654	0.735873	0.0209607	+	13.3079	13.5047	13.6988	12.4535	12.8429	13.0074
Q9D3R9	TAF7L_MOUSE	Taf7l	Transcription initiation factor TFIID subunit 7-like OS=Mus musculus OX=10090 GN=Taf7l PE=1 SV=2	52.905	471	1.65833	0.729728	0.0126133	+	14.983	14.576	14.4489	14.0051	13.8347	13.9789
Q91X88	PMGT1_MOUSE	Pomgnt1	Protein O-linked-mannose beta-1,2-N-acetylglucosaminyltransferase 1 OS=Mus musculus OX=10090 GN=Pomgnt1 PE=1 SV=1	75.11	660	1.65408	0.726029	0.00599585	+	14.5377	14.4768	14.3484	13.4804	13.8729	13.8315
Q6K1E7	GGNB1_MOUSE	Ggnbp1	Gametogenetin-binding protein 1 OS=Mus musculus OX=10090 GN=Ggnbp1 PE=1 SV=2	40.505	370	1.65379	0.725776	0.00110801	+	15.3042	15.2227	15.3034	14.4037	14.6881	14.5611
Q8BKT2	HES7_MOUSE	Hes7	Transcription factor HES-7 OS=Mus musculus OX=10090 GN=Hes7 PE=1 SV=1	24.89	225	1.64591	0.718887	0.0491276	+	10.1952	9.98057	10.6058	9.84683	9.55603	9.22208
A2AF47	DOC11_MOUSE	Dock11	Dedicator of cytokinesis protein 11 OS=Mus musculus OX=10090 GN=Dock11 PE=1 SV=1	237.771	2073	1.6421	0.715538	0.00563886	+	12.281	11.9882	11.993	11.1942	11.436	11.4854
Q91VJ5	PQBP1_MOUSE	Pqbp1	Polyglutamine-binding protein 1 OS=Mus musculus OX=10090 GN=Pqbp1 PE=1 SV=1	30.597	263	1.63925	0.71304	0.000593973	+	14.2458	14.3847	14.4294	13.6155	13.7305	13.5747
Q8R2R5	LRC61_MOUSE	Lrrc61	Leucine-rich repeat-containing protein 61 OS=Mus musculus OX=10090 GN=Lrrc61 PE=2 SV=1	27.964	259	1.63705	0.7111	0.0101211	+	11.1441	10.7077	10.8437	10.2671	10.0155	10.2796
P70444	BID_MOUSE	Bid	BH3-interacting domain death agonist OS=Mus musculus OX=10090 GN=Bid PE=1 SV=2	21.952	195	1.6358	0.709992	0.00468285	+	12.7189	13.0362	12.9239	12.1095	12.0909	12.3486
Q9Z0M6	AGRE5_MOUSE	Adgre5	Adhesion G protein-coupled receptor E5 OS=Mus musculus OX=10090 GN=Adgre5 PE=1 SV=2	90.413	818	1.63277	0.707325	0.0331238	+	11.1165	11.7916	11.7624	10.8951	10.8207	10.8328
Q8C172	CERS6_MOUSE	Cers6	Ceramide synthase 6 OS=Mus musculus OX=10090 GN=Cers6 PE=1 SV=1	44.813	384	1.61615	0.69256	0.00859124	+	11.3701	11.3928	11.0982	10.3934	10.624	10.766
Q8C3Q9	CASP9_MOUSE	Casp9	Caspase-9 OS=Mus musculus OX=10090 GN=Casp9 PE=1 SV=1	49.979	454	1.61306	0.689801	0.0253573	+	13.5541	13.1727	13.4738	12.8776	12.3891	12.8645
Q6P902	TXND2_MOUSE	Txndc2	Thioredoxin domain-containing protein 2 OS=Mus musculus OX=10090 GN=Txndc2 PE=1 SV=1	57.767	515	1.59634	0.674769	0.0126977	+	14.1409	13.812	14.2618	13.3471	13.5559	13.2874
P16563	CRIS2_MOUSE	Crisp2	Cysteine-rich secretory protein 2 OS=Mus musculus OX=10090 GN=Crisp2 PE=1 SV=1	27.605	243	1.59628	0.674716	0.000552255	+	15.8753	15.7118	15.7346	15.0982	15.0242	15.1751
Q9QZL0	RIPK3_MOUSE	Ripk3	Receptor-interacting serine/threonine-protein kinase 3 OS=Mus musculus OX=10090 GN=Ripk3 PE=1 SV=2	53.322	486	1.59476	0.673339	0.023387	+	12.4928	12.6645	12.6395	12.0551	11.5683	12.1533
O08917	FLOT1_MOUSE	Flot1	Flotillin-1 OS=Mus musculus OX=10090 GN=Flot1 PE=1 SV=1	47.513	428	1.59237	0.671172	0.00803983	+	13.3081	13.0049	13.0036	12.375	12.3129	12.6152
Q8VCW8	ACSF2_MOUSE	Acsf2	Medium-chain acyl-CoA ligase ACSF2, mitochondrial OS=Mus musculus OX=10090 GN=Acsf2 PE=1 SV=1	67.951	615	1.5918	0.670657	0.00967373	+	14.457	14.2656	14.3584	13.8981	13.4416	13.7294
Q6X893	CTL1_MOUSE	Slc44a1	Choline transporter-like protein 1 OS=Mus musculus OX=10090 GN=Slc44a1 PE=1 SV=3	73.067	653	1.58867	0.667819	0.0179157	+	10.4136	10.9574	10.4751	9.94273	9.92986	9.97012
Q9D7Y9	SLX4I_MOUSE	Slx4ip	Protein SLX4IP OS=Mus musculus OX=10090 GN=Slx4ip PE=2 SV=1	45.736	413	1.5873	0.666573	0.0124328	+	10.9556	10.6198	11.0979	10.1954	10.3415	10.1368
Q922M3	BACD3_MOUSE	Kctd10	BTB/POZ domain-containing adapter for CUL3-mediated RhoA degradation protein 3 OS=Mus musculus OX=10090 GN=Kctd10 PE=1 SV=1	35.701	315	1.58615	0.665525	0.0179798	+	12.801	12.9795	12.8277	12.4798	11.9165	12.2153
Q9D517	PLCC_MOUSE	Agpat3	1-acyl-sn-glycerol-3-phosphate acyltransferase gamma OS=Mus musculus OX=10090 GN=Agpat3 PE=1 SV=2	43.296	376	1.58495	0.664434	0.00101186	+	12.9725	13.0906	13.0374	12.2334	12.4629	12.4108
O35490	BHMT1_MOUSE	Bhmt	Betaine--homocysteine S-methyltransferase 1 OS=Mus musculus OX=10090 GN=Bhmt PE=1 SV=1	45.021	407	1.58457	0.664091	1.66537e-05	+	16.549	16.6049	16.5791	15.9009	15.9561	15.8836
Q3TCJ1	ABRX2_MOUSE	Abraxas2	BRISC complex subunit Abraxas 2 OS=Mus musculus OX=10090 GN=Abraxas2 PE=1 SV=1	46.943	415	1.58163	0.661411	0.0144685	+	12.7615	13.0569	13.1451	12.4164	12.456	12.107
Q00262	STX2_MOUSE	Stx2	Syntaxin-2 OS=Mus musculus OX=10090 GN=Stx2 PE=1 SV=1	33.178	289	1.57764	0.657772	0.0362164	+	11.2789	11.884	11.9026	11.0073	11.1358	10.949
P11404	FABPH_MOUSE	Fabp3	Fatty acid-binding protein, heart OS=Mus musculus OX=10090 GN=Fabp3 PE=1 SV=5	14.819	133	1.57672	0.656928	0.0352206	+	15.7839	16.2152	16.0894	15.3024	15.126	15.6894
P24270	CATA_MOUSE	Cat	Catalase OS=Mus musculus OX=10090 GN=Cat PE=1 SV=4	59.795	527	1.57446	0.654853	0.0134131	+	13.1767	13.6179	13.3431	12.8164	12.5518	12.805
P30415	NKTR_MOUSE	Nktr	NK-tumor recognition protein OS=Mus musculus OX=10090 GN=Nktr PE=1 SV=4	163.449	1453	1.56855	0.649431	0.0135455	+	13.4173	13.1087	13.4338	12.6415	12.8776	12.4924
O08579	EMD_MOUSE	Emd	Emerin OS=Mus musculus OX=10090 GN=Emd PE=1 SV=1	29.436	259	1.56781	0.648747	0.00919652	+	13.2499	13.511	13.4623	12.7861	12.5532	12.9376
Q8VE96	S35F6_MOUSE	Slc35f6	Solute carrier family 35 member F6 OS=Mus musculus OX=10090 GN=Slc35f6 PE=1 SV=1	40.978	372	1.5593	0.640903	0.0302582	+	10.9317	11.0376	11.3659	10.3026	10.7586	10.3513
Q9CXF7	CHD1L_MOUSE	Chd1l	Chromodomain-helicase-DNA-binding protein 1-like OS=Mus musculus OX=10090 GN=Chd1l PE=1 SV=1	101.438	900	1.5585	0.640157	0.00156041	+	16.1661	15.8966	15.94	15.3582	15.3634	15.3606
Q8CEF1	FEM1C_MOUSE	Fem1c	Protein fem-1 homolog C OS=Mus musculus OX=10090 GN=Fem1c PE=2 SV=1	68.578	617	1.55641	0.638219	0.00986827	+	12.4454	12.1624	12.4394	11.8655	11.7481	11.5189
Q61880	DMC1_MOUSE	Dmc1	Meiotic recombination protein DMC1/LIM15 homolog OS=Mus musculus OX=10090 GN=Dmc1 PE=1 SV=1	37.821	340	1.55543	0.637314	0.0392779	+	14.5923	15.0447	15.0123	14.3127	14.4708	13.9538
Q7TPS0	KS6A6_MOUSE	Rps6ka6	Ribosomal protein S6 kinase alpha-6 OS=Mus musculus OX=10090 GN=Rps6ka6 PE=1 SV=2	86.571	764	1.55472	0.636654	0.041559	+	12.1352	11.9785	11.8708	10.973	11.4514	11.6501
Q8VCP8	KAD6_MOUSE	Ak6	Adenylate kinase isoenzyme 6 OS=Mus musculus OX=10090 GN=Ak6 PE=1 SV=1	19.947	172	1.55413	0.636103	0.00290246	+	14.9092	14.7301	14.7218	14.1501	14.0187	14.284
Q3TTY0	PLB1_MOUSE	Plb1	Phospholipase B1, membrane-associated OS=Mus musculus OX=10090 GN=Plb1 PE=1 SV=2	164.541	1478	1.55103	0.633228	0.000866975	+	12.7583	12.6326	12.8039	12.1402	12.0008	12.1541
Q8CDI6	CD158_MOUSE	Ccdc158	Coiled-coil domain-containing protein 158 OS=Mus musculus OX=10090 GN=Ccdc158 PE=2 SV=1	126.826	1109	1.55046	0.632694	0.000326179	+	13.5368	13.5902	13.4074	12.8857	12.8611	12.8895
Q9Z0U0	S53A1_MOUSE	Xpr1	Solute carrier family 53 member 1 OS=Mus musculus OX=10090 GN=Xpr1 PE=1 SV=1	81.751	695	1.55015	0.632404	0.0207444	+	12.9252	13.1537	12.8372	12.1324	12.2743	12.6121
Q5U4H9	NCOA4_MOUSE	Ncoa4	Nuclear receptor coactivator 4 OS=Mus musculus OX=10090 GN=Ncoa4 PE=1 SV=1	70.381	625	1.54626	0.62878	0.0202654	+	10.2378	10.5778	10.3471	9.49425	9.94154	9.84068
Q8R2X8	GO45_MOUSE	Blzf1	Golgin-45 OS=Mus musculus OX=10090 GN=Blzf1 PE=1 SV=2	45.541	403	1.5454	0.627981	0.0362625	+	11.9275	11.6792	11.9736	11.4155	10.8704	11.4104
Q6IE82	JADE3_MOUSE	Jade3	Protein Jade-3 OS=Mus musculus OX=10090 GN=Jade3 PE=1 SV=1	93.455	823	1.54453	0.627166	0.000566548	+	12.9542	12.8316	12.9093	12.2225	12.2166	12.3744
Q91W36	UBP3_MOUSE	Usp3	Ubiquitin carboxyl-terminal hydrolase 3 OS=Mus musculus OX=10090 GN=Usp3 PE=2 SV=1	58.868	520	1.54335	0.626061	0.0071119	+	13.5285	13.8707	13.8559	13.1802	13.176	13.0208
Q9QZX7	SRR_MOUSE	Srr	Serine racemase OS=Mus musculus OX=10090 GN=Srr PE=1 SV=1	36.359	339	1.54169	0.62451	0.0111458	+	11.9526	12.2229	12.0216	11.6606	11.2772	11.3858
Q80YR9	R12BA_MOUSE	Rbm12b1	RNA-binding protein 12B-A OS=Mus musculus OX=10090 GN=Rbm12b1 PE=1 SV=2	96.596	836	1.54146	0.624295	0.0369232	+	12.7438	13.1666	13.1476	12.1483	12.6618	12.3751
Q9Z2A7	DGAT1_MOUSE	Dgat1	Diacylglycerol O-acyltransferase 1 OS=Mus musculus OX=10090 GN=Dgat1 PE=1 SV=1	56.79	498	1.54002	0.622945	0.0131182	+	15.5811	15.9954	15.6666	15.095	15.2655	15.0138
Q8K4F5	ABHDB_MOUSE	Abhd11	sn-1-specific diacylglycerol lipase ABHD11 OS=Mus musculus OX=10090 GN=Abhd11 PE=1 SV=1	33.561	307	1.54001	0.62294	0.0318641	+	13.3661	13.8569	13.2314	12.8306	12.9244	12.8306
Q9JMH6	TRXR1_MOUSE	Txnrd1	Thioredoxin reductase 1, cytoplasmic OS=Mus musculus OX=10090 GN=Txnrd1 PE=1 SV=3	67.084	613	1.53692	0.620043	0.0227127	+	14.5619	14.8554	14.485	13.8274	13.9507	14.264
Q91X51	GORS1_MOUSE	Gorasp1	Golgi reassembly-stacking protein 1 OS=Mus musculus OX=10090 GN=Gorasp1 PE=1 SV=3	46.882	446	1.53537	0.618584	0.0369632	+	12.4742	11.8471	12.4214	11.6389	11.6169	11.6312
Q6ZPF4	FMNL3_MOUSE	Fmnl3	Formin-like protein 3 OS=Mus musculus OX=10090 GN=Fmnl3 PE=1 SV=2	117.169	1028	1.52961	0.613167	0.00489047	+	12.4683	12.4286	12.3555	11.6196	11.8148	11.9785
P70187	MF14A_MOUSE	Mfsd14a	Hippocampus abundant transcript 1 protein OS=Mus musculus OX=10090 GN=Mfsd14a PE=2 SV=3	53	490	1.52825	0.611885	0.0270991	+	11.6379	11.5335	12.05	11.0218	11.2987	11.0652
Q8BJ64	CHDH_MOUSE	Chdh	Choline dehydrogenase, mitochondrial OS=Mus musculus OX=10090 GN=Chdh PE=1 SV=1	66.415	596	1.52704	0.610733	0.00124463	+	12.7514	12.7215	12.9427	12.1455	12.192	12.2459
Q8VDF3	DAPK2_MOUSE	Dapk2	Death-associated protein kinase 2 OS=Mus musculus OX=10090 GN=Dapk2 PE=1 SV=1	42.778	370	1.52141	0.605413	0.0408732	+	11.5187	11.3828	11.8914	11.2065	10.7426	11.0276
Q9Z0K8	VNN1_MOUSE	Vnn1	Pantetheinase OS=Mus musculus OX=10090 GN=Vnn1 PE=1 SV=3	57.091	512	1.52058	0.604626	0.00897894	+	13.7163	14.1144	14.0517	13.3895	13.3841	13.295
Q8VBX6	MPDZ_MOUSE	Mpdz	Multiple PDZ domain protein OS=Mus musculus OX=10090 GN=Mpdz PE=1 SV=2	218.711	2055	1.51935	0.603452	0.0187072	+	11.7029	11.4237	11.1777	10.8018	10.9169	10.7753
Q3UQ44	IQGA2_MOUSE	Iqgap2	Ras GTPase-activating-like protein IQGAP2 OS=Mus musculus OX=10090 GN=Iqgap2 PE=1 SV=2	180.528	1575	1.51611	0.600372	0.00602553	+	12.2945	12.1924	12.163	11.8276	11.5138	11.5075
P47810	WEE1_MOUSE	Wee1	Wee1-like protein kinase OS=Mus musculus OX=10090 GN=Wee1 PE=1 SV=2	71.578	646	1.51455	0.598886	0.0456733	+	11.5807	11.2858	11.2877	10.6232	11.1542	10.5801
Q9DAM3	HSPB9_MOUSE	Hspb9	Heat shock protein beta-9 OS=Mus musculus OX=10090 GN=Hspb9 PE=2 SV=1	18.493	168	1.51001	0.594555	0.000131066	+	15.2701	15.2656	15.1869	14.6132	14.6179	14.7079
Q9CQ70	H2AB1_MOUSE	H2ab1	Histone H2A-Bbd type 1 OS=Mus musculus OX=10090 GN=H2ab1 PE=1 SV=1	12.843	111	1.50501	0.58977	0.00399746	+	14.5616	14.4835	14.3442	14.0227	13.7741	13.8232
A2CG49	KALRN_MOUSE	Kalrn	Kalirin OS=Mus musculus OX=10090 GN=Kalrn PE=1 SV=1	337	2964	1.50364	0.588456	0.0198758	+	10.4579	10.8688	10.3705	9.93053	10.0365	9.96479
P56565	S10A1_MOUSE	S100a1	Protein S100-A1 OS=Mus musculus OX=10090 GN=S100a1 PE=1 SV=2	10.505	94	0.166262	-2.58847	0.000226858	-	9.78791	9.14247	9.70305	12.0681	12.1693	12.1614
P02089	HBB2_MOUSE	Hbb-b2	Hemoglobin subunit beta-2 OS=Mus musculus OX=10090 GN=Hbb-b2 PE=1 SV=2	15.878	147	0.180389	-2.47082	0.00707597	-	11.2927	10.8122	10.0433	12.9733	13.821	12.7664
Q9D8W7	OCAD2_MOUSE	Ociad2	OCIA domain-containing protein 2 OS=Mus musculus OX=10090 GN=Ociad2 PE=1 SV=1	16.926	154	0.228559	-2.12936	0.00242608	-	10.4944	9.8312	10.8547	12.5636	12.3531	12.6516
O54942	CLD5_MOUSE	Cldn5	Claudin-5 OS=Mus musculus OX=10090 GN=Cldn5 PE=1 SV=2	23.054	218	0.244718	-2.03081	0.00134889	-	11.8365	11.1402	11.6674	13.592	13.8237	13.3209
Q64444	CAH4_MOUSE	Ca4	Carbonic anhydrase 4 OS=Mus musculus OX=10090 GN=Ca4 PE=1 SV=1	34.351	305	0.254377	-1.97496	0.00461892	-	11.2302	10.4572	10.1218	12.5586	12.4032	12.7724
Q9JI57	GT2D1_MOUSE	Gtf2ird1	General transcription factor II-I repeat domain-containing protein 1 OS=Mus musculus OX=10090 GN=Gtf2ird1 PE=2 SV=2	123.483	1104	0.270923	-1.88405	0.00512892	-	10.5722	9.80822	10.005	12.3623	11.5285	12.1468
Q14B25	PRS48_MOUSE	Prss48	Serine protease 48 OS=Mus musculus OX=10090 GN=Prss48 PE=2 SV=2	34.637	312	0.271192	-1.88261	0.0152492	-	10.5108	9.68674	10.7152	11.5196	12.6307	12.4103
Q9ER99	RSCA1_MOUSE	Rsc1a1	Regulatory solute carrier protein family 1 member 1 OS=Mus musculus OX=10090 GN=Rsc1a1 PE=1 SV=2	61.251	582	0.28025	-1.83521	0.000827302	-	11.0446	11.3387	11.7007	13.3	13.2311	13.0585
P97401	SFRP3_MOUSE	Frzb	Secreted frizzled-related protein 3 OS=Mus musculus OX=10090 GN=Frzb PE=1 SV=1	36.011	323	0.286347	-1.80416	0.0114339	-	11.648	11.8434	10.5877	13.1532	12.9661	13.3723
A1EGX6	FSCB_MOUSE	Fscb	Fibrous sheath CABYR-binding protein OS=Mus musculus OX=10090 GN=Fscb PE=1 SV=1	114.979	1074	0.295875	-1.75694	0.00123172	-	9.73009	9.36691	9.32005	11.3094	11.4793	10.8992
Q3KNK3	NB5R2_MOUSE	Cyb5r2	NADH-cytochrome b5 reductase 2 OS=Mus musculus OX=10090 GN=Cyb5r2 PE=2 SV=2	31.36	276	0.308684	-1.6958	0.00242622	-	9.51036	9.34302	9.96688	11.5164	11.4131	10.9781
Q9D5E4	DRC3_MOUSE	Drc3	Dynein regulatory complex subunit 3 OS=Mus musculus OX=10090 GN=Drc3 PE=1 SV=1	60.827	523	0.31211	-1.67987	2.85297e-05	-	12.3493	12.1691	12.2309	13.9554	13.8182	14.0153
Q8CF60	ZN263_MOUSE	Znf263	Zinc finger protein 263 OS=Mus musculus OX=10090 GN=Znf263 PE=1 SV=1	77.527	680	0.313602	-1.67299	0.0234151	-	9.85747	9.56957	11.0211	11.7428	12.1153	11.609
Q9QXT1	DAPP1_MOUSE	Dapp1	Dual adapter for phosphotyrosine and 3-phosphotyrosine and 3-phosphoinositide OS=Mus musculus OX=10090 GN=Dapp1 PE=1 SV=1	32.167	280	0.332177	-1.58998	0.020671	-	10.5025	9.54319	9.87227	11.7373	12.0146	10.936
Q8CGT6	PIWL4_MOUSE	Piwil4	Piwi-like protein 4 OS=Mus musculus OX=10090 GN=Piwil4 PE=1 SV=3	95.773	848	0.335202	-1.5769	0.00774731	-	11.6179	12.4862	12.6126	13.6995	13.9021	13.8457
Q78J03	MSRB2_MOUSE	Msrb2	Methionine-R-sulfoxide reductase B2, mitochondrial OS=Mus musculus OX=10090 GN=Msrb2 PE=1 SV=1	19.157	175	0.341057	-1.55192	0.00421575	-	12.4364	11.6976	12.4936	13.8362	13.6307	13.8164
Q62431	ARI3A_MOUSE	Arid3a	AT-rich interactive domain-containing protein 3A OS=Mus musculus OX=10090 GN=Arid3a PE=1 SV=1	64.173	601	0.3448	-1.53617	0.00157644	-	10.0408	10.482	9.87511	11.8421	11.6007	11.5636
A2AA28	MET23_MOUSE	Mettl23	Histone-arginine methyltransferase METTL23 OS=Mus musculus OX=10090 GN=Mettl23 PE=1 SV=1	28.289	253	0.350474	-1.51262	0.000715468	-	10.0993	10.5856	10.1206	11.8253	11.7872	11.7308
Q9Z0F7	SYUG_MOUSE	Sncg	Gamma-synuclein OS=Mus musculus OX=10090 GN=Sncg PE=1 SV=1	13.16	123	0.361501	-1.46793	0.0252471	-	11.2962	9.88407	10.2825	11.9934	11.9011	11.972
Q80YG3	KLDC1_MOUSE	Klhdc1	Kelch domain-containing protein 1 OS=Mus musculus OX=10090 GN=Klhdc1 PE=2 SV=1	46.83	406	0.36698	-1.44623	0.000364132	-	10.0179	10.3798	10.1945	11.7904	11.5345	11.6061
Q9WV54	ASAH1_MOUSE	Asah1	Acid ceramidase OS=Mus musculus OX=10090 GN=Asah1 PE=1 SV=1	44.67	394	0.371501	-1.42856	9.18703e-05	-	14.711	14.4131	14.5456	15.956	16.0366	15.9629
Q9JLZ3	AUHM_MOUSE	Auh	Methylglutaconyl-CoA hydratase, mitochondrial OS=Mus musculus OX=10090 GN=Auh PE=1 SV=1	33.395	314	0.378871	-1.40022	7.85153e-05	-	14.2572	14.1543	14.3432	15.5346	15.6624	15.7582
Q3UPC7	K0825_MOUSE		Uncharacterized protein KIAA0825 homolog OS=Mus musculus OX=10090 PE=2 SV=3	145.556	1272	0.403634	-1.30888	0.00354519	-	10.2113	10.4598	10.1836	11.9463	11.5575	11.2777
Q9CPX3	LYZL1_MOUSE	Lyzl1	Lysozyme-like protein 1 OS=Mus musculus OX=10090 GN=Lyzl1 PE=1 SV=1	16.802	148	0.405134	-1.30353	0.0151777	-	10.4562	9.59302	9.49101	11.0246	11.0942	11.3321
Q6P9L6	KIF15_MOUSE	Kif15	Kinesin-like protein KIF15 OS=Mus musculus OX=10090 GN=Kif15 PE=1 SV=1	160.12	1387	0.410116	-1.2859	5.01083e-06	-	13.7471	13.692	13.6352	14.9341	15.0026	14.9953
Q91VJ2	CAVN3_MOUSE	Cavin3	Caveolae-associated protein 3 OS=Mus musculus OX=10090 GN=Cavin3 PE=1 SV=1	27.853	260	0.411445	-1.28123	0.00380769	-	12.0599	11.6423	11.3426	13.0489	12.9201	12.9194
Q6P5F7	TTYH3_MOUSE	Ttyh3	Protein tweety homolog 3 OS=Mus musculus OX=10090 GN=Ttyh3 PE=1 SV=1	57.714	524	0.423452	-1.23973	0.0460236	-	12.6305	11.7479	12.9121	14.18	13.3938	13.436
Q91YE8	SYNP2_MOUSE	Synpo2	Synaptopodin-2 OS=Mus musculus OX=10090 GN=Synpo2 PE=1 SV=2	116.527	1087	0.426454	-1.22954	0.0368671	-	10.0937	10.7309	9.36608	11.2074	11.4113	11.2604
P14430	HA18_MOUSE	H2-Q8	H-2 class I histocompatibility antigen, Q8 alpha chain OS=Mus musculus OX=10090 GN=H2-Q8 PE=3 SV=1	37.411	326	0.426475	-1.22947	0.00846778	-	9.74206	10.0008	9.34133	11.259	10.7588	10.7548
Q99LQ4	SVBP_MOUSE	Svbp	Small vasohibin-binding protein OS=Mus musculus OX=10090 GN=Svbp PE=1 SV=1	7.836	66	0.440757	-1.18195	0.0169132	-	9.49948	10.0223	9.8566	10.8658	11.4642	10.5941
O35657	NEUR1_MOUSE	Neu1	Sialidase-1 OS=Mus musculus OX=10090 GN=Neu1 PE=1 SV=1	44.591	409	0.445773	-1.16562	0.00248123	-	10.8159	10.5191	10.9415	12.1415	11.7353	11.8966
Q8C0P0	GWL_MOUSE	Mastl	Serine/threonine-protein kinase greatwall OS=Mus musculus OX=10090 GN=Mastl PE=2 SV=2	95.975	865	0.446267	-1.16402	0.00334472	-	11.5158	11.3214	10.992	12.5567	12.2278	12.5369
Q9CXP8	GBG10_MOUSE	Gng10	Guanine nucleotide-binding protein G(I)/G(S)/G(O) subunit gamma-10 OS=Mus musculus OX=10090 GN=Gng10 PE=3 SV=1	7.229	68	0.446319	-1.16385	0.00805155	-	11.6387	11.5402	12.255	12.8196	13.0199	13.086
Q99JN2	KLH22_MOUSE	Klhl22	Kelch-like protein 22 OS=Mus musculus OX=10090 GN=Klhl22 PE=1 SV=1	71.687	634	0.446747	-1.16247	0.00191817	-	11.1728	11.315	11.5746	12.3787	12.4397	12.7314
Q9Z129	RECQ1_MOUSE	Recql	ATP-dependent DNA helicase Q1 OS=Mus musculus OX=10090 GN=Recql PE=1 SV=2	72.484	648	0.449748	-1.15281	4.11865e-05	-	14.2314	14.0661	14.14	15.3043	15.3562	15.2353
Q8K4F6	NSUN5_MOUSE	Nsun5	28S rRNA (cytosine-C(5))-methyltransferase OS=Mus musculus OX=10090 GN=Nsun5 PE=1 SV=2	51.03	465	0.451289	-1.14788	0.0343511	-	10.2164	9.21023	9.62796	11.2248	10.4745	10.7989
Q8BYK4	RDH12_MOUSE	Rdh12	Retinol dehydrogenase 12 OS=Mus musculus OX=10090 GN=Rdh12 PE=2 SV=1	35.292	316	0.451398	-1.14753	0.0488628	-	8.6973	9.74529	9.98304	10.6192	10.8149	10.4341
Q8BVH9	METL6_MOUSE	Mettl6	tRNA N(3)-methylcytidine methyltransferase METTL6 OS=Mus musculus OX=10090 GN=Mettl6 PE=1 SV=2	32.786	282	0.457906	-1.12688	0.00203655	-	12.3741	11.9454	11.8928	13.2121	13.2605	13.1204
P08122	CO4A2_MOUSE	Col4a2	Collagen alpha-2(IV) chain OS=Mus musculus OX=10090 GN=Col4a2 PE=1 SV=4	167.325	1707	0.461361	-1.11603	0.0172326	-	10.1055	9.9474	9.41896	11.1084	11.1599	10.5517
O54946	DNJB6_MOUSE	Dnajb6	DnaJ homolog subfamily B member 6 OS=Mus musculus OX=10090 GN=Dnajb6 PE=1 SV=4	39.807	365	0.461407	-1.11589	6.23308e-06	-	15.3874	15.3098	15.321	16.4533	16.4109	16.5017
Q8R4P9	MRP7_MOUSE	Abcc10	ATP-binding cassette sub-family C member 10 OS=Mus musculus OX=10090 GN=Abcc10 PE=1 SV=1	163.735	1501	0.462381	-1.11285	6.90213e-05	-	12.0997	11.9562	11.9734	13.0392	13.2016	13.1271
P11688	ITA5_MOUSE	Itga5	Integrin alpha-5 OS=Mus musculus OX=10090 GN=Itga5 PE=1 SV=3	115.043	1053	0.464051	-1.10764	0.0244884	-	9.98637	10.8946	10.5654	11.2728	11.6453	11.8511
Q8R4Y8	RTTN_MOUSE	Rttn	Rotatin OS=Mus musculus OX=10090 GN=Rttn PE=1 SV=2	248.489	2226	0.468097	-1.09512	0.000106665	-	11.3051	11.1406	11.278	12.4005	12.3715	12.237
Q91WL0	ES8L3_MOUSE	Eps8l3	Epidermal growth factor receptor kinase substrate 8-like protein 3 OS=Mus musculus OX=10090 GN=Eps8l3 PE=2 SV=1	68.216	600	0.471886	-1.08349	0.00281663	-	11.8943	12.0958	12.4215	13.3257	13.2247	13.1117
Q8VIG6	TRAIP_MOUSE	Traip	E3 ubiquitin-protein ligase TRAIP OS=Mus musculus OX=10090 GN=Traip PE=1 SV=2	53.149	470	0.473576	-1.07833	0.00942777	-	9.92215	10.4605	9.80051	10.9525	11.1353	11.3304
Q3UMW8	CLN5_MOUSE	Cln5	Bis(monoacylglycero)phosphate synthase CLN5 OS=Mus musculus OX=10090 GN=Cln5 PE=1 SV=1	39.329	341	0.475057	-1.07383	0.0243472	-	10.4881	10.9955	10.366	11.9057	11.9464	11.219
Q8R1C6	MET22_MOUSE	Mettl22	Methyltransferase-like protein 22 OS=Mus musculus OX=10090 GN=Mettl22 PE=2 SV=1	43.586	393	0.477421	-1.06667	0.00423641	-	10.8118	10.7097	11.2336	11.9349	11.8672	12.153
Q8BGC1	CE022_MOUSE		UPF0489 protein C5orf22 homolog OS=Mus musculus OX=10090 PE=1 SV=1	49.43	442	0.477456	-1.06656	0.00971451	-	12.0147	12.4657	12.4258	13.0975	13.7064	13.302
Q9ET54	PALLD_MOUSE	Palld	Palladin OS=Mus musculus OX=10090 GN=Palld PE=1 SV=2	152.131	1408	0.484193	-1.04635	0.00140528	-	11.954	12.3827	12.1044	13.1077	13.2481	13.2244
Q80V62	FACD2_MOUSE	Fancd2	Fanconi anemia group D2 protein homolog OS=Mus musculus OX=10090 GN=Fancd2 PE=1 SV=2	163.618	1450	0.484306	-1.04601	7.67058e-05	-	14.692	14.7166	14.5174	15.6809	15.6848	15.6984
Q8CC70	CF300_MOUSE	Cfap300	Cilia- and flagella-associated protein 300 OS=Mus musculus OX=10090 GN=Cfap300 PE=2 SV=1	30.901	267	0.484395	-1.04575	0.000234965	-	14.9868	14.8582	14.9115	16.0451	16.0335	15.8151
Q8CII2	CD123_MOUSE	Cdc123	Translation initiation factor eIF2 assembly protein OS=Mus musculus OX=10090 GN=Cdc123 PE=1 SV=2	38.816	336	0.486551	-1.03934	0.00158174	-	12.624	12.1953	12.4962	13.4968	13.3852	13.5515
Q6DFW5	AT11B_MOUSE	Atp11b	Phospholipid-transporting ATPase IF OS=Mus musculus OX=10090 GN=Atp11b PE=1 SV=1	133.536	1175	0.487879	-1.03541	0.000158755	-	12.477	12.5681	12.7269	13.628	13.5963	13.654
P17439	GBA1_MOUSE	Gba1	Lysosomal acid glucosylceramidase OS=Mus musculus OX=10090 GN=Gba1 PE=1 SV=1	57.622	515	0.49033	-1.02818	0.000276514	-	12.4078	12.2005	12.1765	13.2082	13.3011	13.36
Q8K450	SPG16_MOUSE	Spag16	Sperm-associated antigen 16 protein OS=Mus musculus OX=10090 GN=Spag16 PE=1 SV=1	71.473	639	0.491159	-1.02574	0.000134285	-	14.5785	14.5826	14.7829	15.6772	15.7109	15.6331
P01942	HBA_MOUSE	Hba	Hemoglobin subunit alpha OS=Mus musculus OX=10090 GN=Hba PE=1 SV=2	15.085	142	0.492581	-1.02157	0.000186664	-	15.9056	15.9237	15.7165	16.7963	16.93	16.8843
A2RTF1	CTSRB_MOUSE	Catsperb	Cation channel sperm-associated auxiliary subunit beta OS=Mus musculus OX=10090 GN=Catsperb PE=1 SV=1	126.108	1109	0.493284	-1.01951	0.000163116	-	14.7486	14.5555	14.545	15.6683	15.6709	15.5685
Q400C8	AMZ2_MOUSE	Amz2	Archaemetzincin-2 OS=Mus musculus OX=10090 GN=Amz2 PE=2 SV=1	41.341	359	0.494484	-1.016	0.0370108	-	11.2803	10.8852	11.594	12.4262	12.6175	11.7637
Q3UTJ2	SRBS2_MOUSE	Sorbs2	Sorbin and SH3 domain-containing protein 2 OS=Mus musculus OX=10090 GN=Sorbs2 PE=1 SV=2	132.349	1180	0.495331	-1.01354	0.00372581	-	13.5489	13.0969	13.3657	14.1619	14.3723	14.5178
Q80XJ3	TTC28_MOUSE	Ttc28	Tetratricopeptide repeat protein 28 OS=Mus musculus OX=10090 GN=Ttc28 PE=1 SV=3	267.459	2450	0.499561	-1.00127	0.00312035	-	11.8976	12.1228	11.604	12.8186	12.8412	12.9685
Q8C456	FRITZ_MOUSE	Wdpcp	WD repeat-containing and planar cell polarity effector protein fritz homolog OS=Mus musculus OX=10090 GN=Wdpcp PE=1 SV=1	81.731	722	0.500404	-0.998833	0.0414137	-	10.8372	11.1369	10.0621	11.6348	11.8774	11.5205
Q6P3B9	RBFA_MOUSE	Rbfa	Putative ribosome-binding factor A, mitochondrial OS=Mus musculus OX=10090 GN=Rbfa PE=1 SV=1	39.317	350	0.504714	-0.986462	0.0135675	-	11.7807	11.1098	11.6672	12.719	12.4382	12.36
Q3UD01	A7L3B_MOUSE	Atxn7l3b	Ataxin-7-like protein 3B OS=Mus musculus OX=10090 GN=Atxn7l3b PE=1 SV=1	10.731	97	0.504996	-0.985656	0.00934039	-	14.8175	14.0973	14.5267	15.4984	15.4636	15.4364
Q9JK30	ORC3_MOUSE	Orc3	Origin recognition complex subunit 3 OS=Mus musculus OX=10090 GN=Orc3 PE=1 SV=1	82.342	715	0.505328	-0.984709	0.0057528	-	13.8021	13.4882	13.2087	14.386	14.6041	14.463
Q9D6D8	PPIL6_MOUSE	Ppil6	Probable inactive peptidyl-prolyl cis-trans isomerase-like 6 OS=Mus musculus OX=10090 GN=Ppil6 PE=1 SV=2	35.562	313	0.506432	-0.98156	0.00218888	-	10.455	10.0286	10.2362	11.1699	11.3544	11.1401
Q9EQG7	ENPP5_MOUSE	Enpp5	Ectonucleotide pyrophosphatase/phosphodiesterase family member 5 OS=Mus musculus OX=10090 GN=Enpp5 PE=1 SV=3	54.387	477	0.507594	-0.978252	0.0086855	-	12.0081	12.2786	12.4942	12.9668	13.2735	13.4754
P37804	TAGL_MOUSE	Tagln	Transgelin OS=Mus musculus OX=10090 GN=Tagln PE=1 SV=3	22.576	201	0.507941	-0.977267	0.000665316	-	14.0921	14.2342	14.419	15.1503	15.2519	15.2749
Q8BVM7	FACC1_MOUSE	Flacc1	Flagellum-associated coiled-coil domain-containing protein 1 OS=Mus musculus OX=10090 GN=Flacc1 PE=1 SV=1	44.916	383	0.508272	-0.976327	0.0280027	-	11.3575	12.1933	12.2361	12.8266	12.9839	12.9054
Q8BG95	MYPT2_MOUSE	Ppp1r12b	Protein phosphatase 1 regulatory subunit 12B OS=Mus musculus OX=10090 GN=Ppp1r12b PE=1 SV=2	109.049	976	0.509135	-0.973881	0.0217105	-	11.9574	11.6369	11.21	12.7408	12.7207	12.2644
P01864	GCAB_MOUSE		Ig gamma-2A chain C region secreted form OS=Mus musculus OX=10090 PE=1 SV=1	36.596	335	0.509158	-0.973816	0.00308098	-	11.4015	11.7271	11.901	12.6847	12.566	12.7003
Q3V3R4	ITA1_MOUSE	Itga1	Integrin alpha-1 OS=Mus musculus OX=10090 GN=Itga1 PE=1 SV=2	130.81	1179	0.509332	-0.973323	0.0382801	-	9.65392	10.1231	9.41662	11.1769	10.5697	10.367
Q9D2H2	KAD7_MOUSE	Ak7	Adenylate kinase 7 OS=Mus musculus OX=10090 GN=Ak7 PE=1 SV=1	70.675	614	0.509596	-0.972575	9.40199e-05	-	13.8068	13.9938	13.8538	14.8764	14.8073	14.8884
Q9D845	TEX9_MOUSE	Tex9	Testis-expressed protein 9 OS=Mus musculus OX=10090 GN=Tex9 PE=2 SV=1	44.066	387	0.511758	-0.966467	0.000171932	-	13.7955	13.6194	13.7581	14.7733	14.6891	14.61
Q9JKS4	LDB3_MOUSE	Ldb3	LIM domain-binding protein 3 OS=Mus musculus OX=10090 GN=Ldb3 PE=1 SV=1	76.432	723	0.51249	-0.964406	0.0055734	-	11.9478	11.7347	11.3472	12.5922	12.6565	12.6743
Q3V3N7	BBS1_MOUSE	Bbs1	Bardet-Biedl syndrome 1 protein homolog OS=Mus musculus OX=10090 GN=Bbs1 PE=1 SV=1	65.094	593	0.513134	-0.962593	2.96912e-05	-	14.7784	14.726	14.8388	15.7401	15.8005	15.6904
Q811G0	PTHB1_MOUSE	Bbs9	Protein PTHB1 OS=Mus musculus OX=10090 GN=Bbs9 PE=1 SV=2	99.057	885	0.515344	-0.956392	0.00332029	-	13.9872	14.4145	14.419	15.1262	15.2614	15.3024
P11247	PERM_MOUSE	Mpo	Myeloperoxidase OS=Mus musculus OX=10090 GN=Mpo PE=1 SV=2	81.182	718	0.51548	-0.956011	0.0386622	-	10.3161	10.3145	9.46626	10.803	11.2598	10.9021
Q9CWF6	BBS2_MOUSE	Bbs2	Bardet-Biedl syndrome 2 protein homolog OS=Mus musculus OX=10090 GN=Bbs2 PE=1 SV=1	79.932	721	0.51824	-0.948307	3.65297e-05	-	15.0414	14.9424	14.9113	15.9498	15.8619	15.9284
Q3U3W5	ANM9_MOUSE	Prmt9	Protein arginine N-methyltransferase 9 OS=Mus musculus OX=10090 GN=Prmt9 PE=2 SV=2	94.22	846	0.518247	-0.948289	0.00053799	-	11.5148	11.6011	11.812	12.6538	12.5533	12.5658
Q9QWR8	NAGAB_MOUSE	Naga	Alpha-N-acetylgalactosaminidase OS=Mus musculus OX=10090 GN=Naga PE=1 SV=2	47.235	415	0.52044	-0.942196	0.00040797	-	14.8813	15.098	15.1469	15.9357	16.0373	15.9799
Q24JP4	CE047_MOUSE		Uncharacterized protein C5orf47 homolog OS=Mus musculus OX=10090 PE=2 SV=2	18.286	165	0.52235	-0.93691	0.00722754	-	12.9531	12.389	12.511	13.6736	13.5625	13.4278
O70423	AOC3_MOUSE	Aoc3	Amine oxidase [copper-containing] 3 OS=Mus musculus OX=10090 GN=Aoc3 PE=1 SV=3	84.534	765	0.524091	-0.932112	0.00176387	-	12.9466	12.8236	13.082	14.0729	13.728	13.8476
P31001	DESM_MOUSE	Des	Desmin OS=Mus musculus OX=10090 GN=Des PE=1 SV=3	53.498	469	0.524897	-0.929894	0.00148562	-	14.285	14.2418	13.906	15.0733	15.0701	15.079
G5E861	SCLT1_MOUSE	Sclt1	Sodium channel and clathrin linker 1 OS=Mus musculus OX=10090 GN=Sclt1 PE=1 SV=1	80.492	688	0.525684	-0.927732	0.00158309	-	11.3285	11.2669	10.9655	12.0335	12.1959	12.1148
Q9JHI2	ADAT1_MOUSE	Adat1	tRNA-specific adenosine deaminase 1 OS=Mus musculus OX=10090 GN=Adat1 PE=1 SV=1	55.355	499	0.525921	-0.927081	0.00563201	-	11.2387	11.5463	11.7789	12.5774	12.3391	12.4287
Q80UG8	TTLL4_MOUSE	Ttll4	Tubulin monoglutamylase TTLL4 OS=Mus musculus OX=10090 GN=Ttll4 PE=1 SV=3	132.53	1193	0.527136	-0.923752	0.0354391	-	10.6121	10.8028	11.2463	12.1555	11.3786	11.8984
Q61390	TCPW_MOUSE	Cct6b	T-complex protein 1 subunit zeta-2 OS=Mus musculus OX=10090 GN=Cct6b PE=1 SV=4	58.185	531	0.52945	-0.917434	0.00423445	-	15.4043	14.8741	15.0504	16.03	16.0009	16.0503
Q8BTI9	PK3CB_MOUSE	Pik3cb	Phosphatidylinositol 4,5-bisphosphate 3-kinase catalytic subunit beta isoform OS=Mus musculus OX=10090 GN=Pik3cb PE=1 SV=2	121.711	1064	0.530133	-0.915573	0.00699223	-	11.3511	10.9079	11.2419	11.8593	12.1161	12.2722
P21447	MDR1A_MOUSE	Abcb1a	ATP-dependent translocase ABCB1 OS=Mus musculus OX=10090 GN=Abcb1a PE=1 SV=3	140.647	1276	0.530165	-0.915487	0.000304295	-	12.6339	12.7269	12.6476	13.4442	13.6863	13.6243
Q99PQ2	TRI11_MOUSE	Trim11	E3 ubiquitin-protein ligase TRIM11 OS=Mus musculus OX=10090 GN=Trim11 PE=1 SV=1	52.58	467	0.530404	-0.914835	0.0173984	-	12.3412	11.9143	11.6953	13.0059	12.6263	13.0631
Q3V050	S47A2_MOUSE	Slc47a2	Multidrug and toxin extrusion protein 2 OS=Mus musculus OX=10090 GN=Slc47a2 PE=1 SV=1	61.789	573	0.530786	-0.913797	0.00468528	-	14.1111	13.9609	13.6441	14.9769	14.7805	14.7001
Q9CPW9	MAP12_MOUSE	Metap1d	Methionine aminopeptidase 1D, mitochondrial OS=Mus musculus OX=10090 GN=Metap1d PE=2 SV=1	37.262	335	0.535131	-0.902035	0.0095325	-	11.9596	11.6091	11.3146	12.5676	12.5925	12.4293
Q6AXC6	DDX11_MOUSE	Ddx11	ATP-dependent DNA helicase DDX11 OS=Mus musculus OX=10090 GN=Ddx11 PE=1 SV=2	101.968	906	0.540371	-0.887978	0.000730344	-	12.3582	12.2644	12.5673	13.2258	13.3355	13.2925
Q6V3W6	DRC7_MOUSE	Drc7	Dynein regulatory complex subunit 7 OS=Mus musculus OX=10090 GN=Drc7 PE=1 SV=4	103.269	876	0.5405	-0.887634	0.00211809	-	12.8067	12.7682	12.6664	13.4723	13.5665	13.8653
Q7TPR4	ACTN1_MOUSE	Actn1	Alpha-actinin-1 OS=Mus musculus OX=10090 GN=Actn1 PE=1 SV=1	103.068	892	0.540674	-0.887169	0.00026459	-	13.5078	13.2957	13.43	14.2237	14.3169	14.3544
Q9CQ28	DPH6_MOUSE	Dph6	Diphthine--ammonia ligase OS=Mus musculus OX=10090 GN=Dph6 PE=1 SV=1	29.922	267	0.541108	-0.886012	0.00776799	-	11.2366	11.2015	11.1143	11.8766	12.4201	11.9137
Q9D7I8	FA83D_MOUSE	Fam83d	Protein FAM83D OS=Mus musculus OX=10090 GN=Fam83d PE=1 SV=1	64.324	585	0.541789	-0.884198	0.000921107	-	12.4713	12.403	12.1789	13.2873	13.1394	13.279
Q6PDN3	MYLK_MOUSE	Mylk	Myosin light chain kinase, smooth muscle OS=Mus musculus OX=10090 GN=Mylk PE=1 SV=3	212.925	1941	0.542519	-0.882253	0.000208246	-	14.0732	13.9015	13.9055	14.7669	14.8925	14.8676
Q8BHA3	DTD2_MOUSE	Dtd2	D-aminoacyl-tRNA deacylase 2 OS=Mus musculus OX=10090 GN=Dtd2 PE=1 SV=1	18.236	168	0.544713	-0.876432	1.33021e-05	-	13.8824	13.8734	13.9223	14.7172	14.7678	14.8224
Q9WUV0	ORC5_MOUSE	Orc5	Origin recognition complex subunit 5 OS=Mus musculus OX=10090 GN=Orc5 PE=2 SV=1	50.217	435	0.547848	-0.868152	6.18682e-05	-	13.7635	13.6162	13.6499	14.5115	14.5848	14.5377
Q80TI0	ASTRB_MOUSE	Gramd1b	Protein Aster-B OS=Mus musculus OX=10090 GN=Gramd1b PE=1 SV=2	85.355	738	0.549211	-0.864567	8.34423e-05	-	12.601	12.5786	12.7253	13.4497	13.5055	13.5435
Q8CCH2	NHLC3_MOUSE	Nhlrc3	NHL repeat-containing protein 3 OS=Mus musculus OX=10090 GN=Nhlrc3 PE=1 SV=1	38.196	347	0.551021	-0.859821	0.044031	-	11.0837	11.9046	12.0068	12.4263	12.569	12.5793
Q7TQK0	CCNT2_MOUSE	Ccnt2	Cyclin-T2 OS=Mus musculus OX=10090 GN=Ccnt2 PE=1 SV=1	80.252	723	0.551137	-0.859516	0.0268162	-	11.8409	11.8877	11.1531	12.652	12.3998	12.4085
Q9D9V3	ECHD1_MOUSE	Echdc1	Ethylmalonyl-CoA decarboxylase OS=Mus musculus OX=10090 GN=Echdc1 PE=1 SV=2	35.467	322	0.552106	-0.856982	8.842e-05	-	13.6939	13.8574	13.8449	14.6459	14.6461	14.6751
Q8VD72	TTC8_MOUSE	Ttc8	Tetratricopeptide repeat protein 8 OS=Mus musculus OX=10090 GN=Ttc8 PE=1 SV=1	58.44	515	0.556527	-0.845476	0.000530449	-	13.8619	14.1013	14.0832	14.8122	14.8497	14.9209
Q8K2G4	BBS7_MOUSE	Bbs7	Bardet-Biedl syndrome 7 protein homolog OS=Mus musculus OX=10090 GN=Bbs7 PE=1 SV=1	80.32	715	0.559287	-0.838338	0.00271694	-	15.2365	14.9023	15.2379	15.9018	16.0843	15.9056
Q9CXN7	PBLD2_MOUSE	Pbld2	Phenazine biosynthesis-like domain-containing protein 2 OS=Mus musculus OX=10090 GN=Pbld2 PE=1 SV=1	31.983	288	0.561617	-0.832342	0.0448733	-	11.4789	10.7912	10.8677	11.9481	12.1663	11.5204
Q9DBT4	ENTP4_MOUSE	Entpd4	Ectonucleoside triphosphate diphosphohydrolase 4 OS=Mus musculus OX=10090 GN=Entpd4 PE=1 SV=1	69.746	613	0.562218	-0.830799	0.00300406	-	11.4366	11.728	11.8595	12.4503	12.5027	12.5634
Q3U155	CC174_MOUSE	Ccdc174	Coiled-coil domain-containing protein 174 OS=Mus musculus OX=10090 GN=Ccdc174 PE=2 SV=1	53.942	467	0.563249	-0.828154	0.00919299	-	12.7244	12.2988	12.6338	13.2727	13.6174	13.2514
Q810L3	CHFR_MOUSE	Chfr	E3 ubiquitin-protein ligase CHFR OS=Mus musculus OX=10090 GN=Chfr PE=1 SV=1	73.871	664	0.563796	-0.826755	0.00517911	-	12.185	11.8428	11.6893	12.7767	12.6806	12.74
P63268	ACTH_MOUSE	Actg2	Actin, gamma-enteric smooth muscle OS=Mus musculus OX=10090 GN=Actg2 PE=1 SV=1	41.877	376	0.565187	-0.823201	0.000751353	-	17.5966	17.3854	17.3118	18.3018	18.2208	18.2408
Q3TJD7	PDLI7_MOUSE	Pdlim7	PDZ and LIM domain protein 7 OS=Mus musculus OX=10090 GN=Pdlim7 PE=1 SV=1	50.119	457	0.568986	-0.813534	0.00580585	-	13.7084	13.3305	13.4483	14.1054	14.428	14.3945
G3UYQ4	KAD9_MOUSE	Ak9	Adenylate kinase 9 OS=Mus musculus OX=10090 GN=Ak9 PE=2 SV=2	219.534	1894	0.569289	-0.812767	0.00217308	-	13.467	13.2065	13.0923	14.0023	14.0899	14.112
Q5NCE8	MRS2_MOUSE	Mrs2	Magnesium transporter MRS2 homolog, mitochondrial OS=Mus musculus OX=10090 GN=Mrs2 PE=2 SV=2	49.299	434	0.570147	-0.810594	0.0357914	-	11.2838	10.9066	11.0519	11.8196	11.523	12.3315
Q8BZ98	DYN3_MOUSE	Dnm3	Dynamin-3 OS=Mus musculus OX=10090 GN=Dnm3 PE=1 SV=1	97.19	863	0.571475	-0.807237	2.96329e-05	-	14.2942	14.2115	14.3101	15.099	15.0335	15.1051
Q925F2	ESAM_MOUSE	Esam	Endothelial cell-selective adhesion molecule OS=Mus musculus OX=10090 GN=Esam PE=1 SV=1	41.81	394	0.572425	-0.804841	0.0117844	-	11.2851	11.1856	11.699	12.0305	12.1965	12.3574
Q8BKN5	GCP5_MOUSE	Tubgcp5	Gamma-tubulin complex component 5 OS=Mus musculus OX=10090 GN=Tubgcp5 PE=2 SV=2	117.977	1024	0.574224	-0.800315	0.00509395	-	12.6068	12.8509	12.377	13.3679	13.3681	13.4998
Q99LJ1	FUCO_MOUSE	Fuca1	Tissue alpha-L-fucosidase OS=Mus musculus OX=10090 GN=Fuca1 PE=1 SV=1	52.281	452	0.576664	-0.794197	0.00023176	-	14.9741	14.9228	15.0247	15.7049	15.8797	15.7194
Q14BI7	TDRD9_MOUSE	Tdrd9	ATP-dependent RNA helicase TDRD9 OS=Mus musculus OX=10090 GN=Tdrd9 PE=1 SV=3	155.98	1383	0.576861	-0.793705	7.66179e-05	-	16.6026	16.5891	16.7267	17.4147	17.4137	17.4711
Q9CZQ9	BBS5_MOUSE	Bbs5	Bardet-Biedl syndrome 5 protein homolog OS=Mus musculus OX=10090 GN=Bbs5 PE=1 SV=1	38.862	341	0.577221	-0.792804	0.00125524	-	13.7922	13.603	13.7523	14.6663	14.4366	14.423
Q9CPS6	HINT3_MOUSE	Hint3	Adenosine 5'-monophosphoramidase HINT3 OS=Mus musculus OX=10090 GN=Hint3 PE=1 SV=1	18.788	165	0.578805	-0.788851	0.00790039	-	14.476	14.0052	14.4684	15.1734	15.0993	15.0434
Q61738	ITA7_MOUSE	Itga7	Integrin alpha-7 OS=Mus musculus OX=10090 GN=Itga7 PE=1 SV=3	129.329	1179	0.579201	-0.787865	0.0122647	-	10.9665	11.0229	10.6007	11.6403	11.4415	11.8719
Q04447	KCRB_MOUSE	Ckb	Creatine kinase B-type OS=Mus musculus OX=10090 GN=Ckb PE=1 SV=1	42.713	381	0.579628	-0.786801	0.00145147	-	13.8372	13.5681	13.533	14.4917	14.3902	14.4168
Q7TN75	PEG10_MOUSE	Peg10	Retrotransposon-derived protein PEG10 OS=Mus musculus OX=10090 GN=Peg10 PE=1 SV=2	109.849	958	0.580609	-0.78436	0.0225267	-	10.831	11.0769	10.9619	11.5941	11.4825	12.1464
Q9CQY2	RAMAC_MOUSE	Ramac	RNA guanine-N7 methyltransferase activating subunit OS=Mus musculus OX=10090 GN=Ramac PE=3 SV=1	14.556	119	0.58109	-0.783165	0.0143251	-	12.8309	12.3694	12.4128	13.3121	13.5305	13.12
Q78KK3	S22AI_MOUSE	Slc22a18	Solute carrier family 22 member 18 OS=Mus musculus OX=10090 GN=Slc22a18 PE=1 SV=2	43.013	406	0.581201	-0.782891	0.0197377	-	9.99483	10.5695	10.0144	10.8669	11.1509	10.9096
O70209	PDLI3_MOUSE	Pdlim3	PDZ and LIM domain protein 3 OS=Mus musculus OX=10090 GN=Pdlim3 PE=1 SV=1	34.3	316	0.581596	-0.781911	0.000881641	-	12.3087	12.1639	12.4039	12.9788	13.1636	13.0798
Q9D3R6	KATL2_MOUSE	Katnal2	Katanin p60 ATPase-containing subunit A-like 2 OS=Mus musculus OX=10090 GN=Katnal2 PE=2 SV=2	61.153	539	0.58414	-0.775615	0.000336725	-	12.8156	12.8007	12.9444	13.5776	13.58	13.73
O88502	PDE8A_MOUSE	Pde8a	High affinity cAMP-specific and IBMX-insensitive 3',5'-cyclic phosphodiesterase 8A OS=Mus musculus OX=10090 GN=Pde8a PE=1 SV=1	93.171	823	0.584261	-0.775315	0.000243797	-	12.6827	12.5691	12.573	13.3108	13.3598	13.4801
Q9Z0F0	B3GT4_MOUSE	B3galt4	Beta-1,3-galactosyltransferase 4 OS=Mus musculus OX=10090 GN=B3galt4 PE=1 SV=1	41.236	371	0.585017	-0.77345	0.00169278	-	11.8337	11.9736	11.7508	12.7788	12.5078	12.5918
Q9Z0L8	GGH_MOUSE	Ggh	Gamma-glutamyl hydrolase OS=Mus musculus OX=10090 GN=Ggh PE=1 SV=2	35.47	317	0.585557	-0.772119	0.0135002	-	13.2844	12.726	12.9633	13.9345	13.6848	13.6707
Q05512	MARK2_MOUSE	Mark2	Serine/threonine-protein kinase MARK2 OS=Mus musculus OX=10090 GN=Mark2 PE=1 SV=3	86.306	776	0.586505	-0.769784	0.00438636	-	14.353	14.7463	14.5447	15.3914	15.1808	15.3812
Q80WB0	FND11_MOUSE	Fndc11	Fibronectin type III domain-containing protein 11 OS=Mus musculus OX=10090 GN=Fndc11 PE=1 SV=1	37.356	326	0.588856	-0.764014	0.0274666	-	8.62356	9.35937	8.98857	9.60556	9.84158	9.8164
Q9CV28	MINY3_MOUSE	Mindy3	Ubiquitin carboxyl-terminal hydrolase MINDY-3 OS=Mus musculus OX=10090 GN=Mindy3 PE=1 SV=2	49.612	444	0.595588	-0.747614	0.00263823	-	14.6017	14.4767	14.8372	15.3918	15.3181	15.4485
Q9D067	MDM1_MOUSE	Mdm1	Nuclear protein MDM1 OS=Mus musculus OX=10090 GN=Mdm1 PE=1 SV=2	79.689	708	0.59587	-0.746932	0.000128008	-	11.1275	11.2957	11.2275	11.9828	11.9749	11.9338
Q8BK58	HBAP1_MOUSE	Hspbap1	HSPB1-associated protein 1 OS=Mus musculus OX=10090 GN=Hspbap1 PE=1 SV=2	54.395	483	0.596864	-0.744526	0.00067932	-	13.5089	13.3877	13.2565	14.141	14.075	14.1708
Q9CQ19	MYL9_MOUSE	Myl9	Myosin regulatory light polypeptide 9 OS=Mus musculus OX=10090 GN=Myl9 PE=1 SV=3	19.854	172	0.597472	-0.743058	0.00275354	-	15.9764	15.6484	15.6602	16.481	16.4604	16.5729
Q9DCX1	MD2BP_MOUSE	Mad2l1bp	MAD2L1-binding protein OS=Mus musculus OX=10090 GN=Mad2l1bp PE=1 SV=2	31.14	276	0.598951	-0.739491	0.00811873	-	10.7126	10.7214	10.9779	11.7605	11.5381	11.3318
P02468	LAMC1_MOUSE	Lamc1	Laminin subunit gamma-1 OS=Mus musculus OX=10090 GN=Lamc1 PE=1 SV=2	177.299	1607	0.599051	-0.739248	0.0356481	-	12.8573	12.4377	12.2763	13.432	13.4181	12.9389
E9Q7R9	CFA43_MOUSE	Cfap43	Cilia- and flagella-associated protein 43 OS=Mus musculus OX=10090 GN=Cfap43 PE=1 SV=1	193.426	1682	0.599463	-0.738258	0.00103286	-	12.4334	12.251	12.2153	12.9351	13.1178	13.0615
O08638	MYH11_MOUSE	Myh11	Myosin-11 OS=Mus musculus OX=10090 GN=Myh11 PE=1 SV=1	227.028	1972	0.600594	-0.735538	3.27348e-05	-	15.2598	15.1846	15.1398	15.9183	15.9302	15.9424
P52483	UB2E3_MOUSE	Ube2e3	Ubiquitin-conjugating enzyme E2 E3 OS=Mus musculus OX=10090 GN=Ube2e3 PE=1 SV=2	22.913	207	0.602792	-0.730267	0.014691	-	15.5138	15.0471	15.13	15.9923	16.1231	15.7663
E9Q9F6	CTSRD_MOUSE	Catsperd	Cation channel sperm-associated auxiliary subunit delta OS=Mus musculus OX=10090 GN=Catsperd PE=1 SV=1	91.096	805	0.602819	-0.730203	0.000814359	-	13.0882	13.1678	13.0353	13.6884	13.9182	13.8754
C6KI89	CTSG2_MOUSE	Catsperg2	Cation channel sperm-associated auxiliary subunit gamma 2 OS=Mus musculus OX=10090 GN=Catsperg2 PE=1 SV=1	131.417	1145	0.604229	-0.726833	0.000165591	-	14.2465	14.1767	14.0923	14.8521	14.9516	14.8922
Q8VE85	PLD3A_MOUSE	Prelid3a	PRELI domain containing protein 3A OS=Mus musculus OX=10090 GN=Prelid3a PE=1 SV=1	19.026	172	0.605086	-0.724789	0.00875319	-	10.2258	10.3937	10.5888	10.9994	11.3451	11.0381
Q9D0E5	EFC11_MOUSE	Efcab11	EF-hand calcium-binding domain-containing protein 11 OS=Mus musculus OX=10090 GN=Efcab11 PE=2 SV=1	18.47	162	0.607491	-0.719065	0.0149914	-	10.5578	11.0718	10.5538	11.3767	11.4637	11.5002
Q9CWH5	TRM11_MOUSE	Trmt11	tRNA (guanine(10)-N2)-methyltransferase homolog OS=Mus musculus OX=10090 GN=Trmt11 PE=1 SV=1	52.904	460	0.607523	-0.718988	0.0136707	-	12.4689	12.6003	12.992	13.5102	13.429	13.279
Q3U4H6	HEXD_MOUSE	Hexd	Hexosaminidase D OS=Mus musculus OX=10090 GN=Hexd PE=1 SV=1	54.576	486	0.608316	-0.717108	0.0436055	-	9.99037	9.80826	10.0153	10.652	10.2453	11.068
A8C756	THADA_MOUSE	Thada	tRNA (32-2'-O)-methyltransferase regulator THADA OS=Mus musculus OX=10090 GN=Thada PE=1 SV=1	217.289	1938	0.608528	-0.716605	2.17882e-06	-	13.6636	13.6953	13.7195	14.413	14.3959	14.4192
Q9Z207	DIAP3_MOUSE	Diaph3	Protein diaphanous homolog 3 OS=Mus musculus OX=10090 GN=Diaph3 PE=1 SV=1	133.686	1171	0.609481	-0.714347	7.37117e-05	-	13.2827	13.1882	13.2559	14.016	13.9472	13.9066
Q9D1Z3	ACKMT_MOUSE	Atpsckmt	ATP synthase subunit C lysine N-methyltransferase OS=Mus musculus OX=10090 GN=Atpsckmt PE=1 SV=1	27.397	247	0.610216	-0.712608	0.0020132	-	11.73	11.8696	11.8756	12.3887	12.6915	12.5328
P0CG15	CTF8_MOUSE	Chtf8	Chromosome transmission fidelity protein 8 homolog OS=Mus musculus OX=10090 GN=Chtf8 PE=3 SV=1	13.228	121	0.610937	-0.710903	0.0378555	-	10.5146	10.2762	9.90321	10.7921	11.2423	10.7923
Q60862	ORC2_MOUSE	Orc2	Origin recognition complex subunit 2 OS=Mus musculus OX=10090 GN=Orc2 PE=1 SV=1	65.893	576	0.612822	-0.706461	0.0402391	-	13.6162	13.2253	12.8199	13.951	14.0056	13.8243
Q69ZB0	LRCC1_MOUSE	Lrrcc1	Leucine-rich repeat and coiled-coil domain-containing protein 1 OS=Mus musculus OX=10090 GN=Lrrcc1 PE=2 SV=2	119.169	1026	0.61292	-0.706229	0.000977401	-	13.1899	13.1603	13.1804	13.7248	13.9927	13.9318
Q8C0S4	TT21A_MOUSE	Ttc21a	Tetratricopeptide repeat protein 21A OS=Mus musculus OX=10090 GN=Ttc21a PE=1 SV=2	148.617	1314	0.616665	-0.697442	0.0151038	-	11.8965	12.1752	11.6239	12.5334	12.5337	12.7209
Q6P3A8	ODBB_MOUSE	Bckdhb	2-oxoisovalerate dehydrogenase subunit beta, mitochondrial OS=Mus musculus OX=10090 GN=Bckdhb PE=1 SV=2	42.88	390	0.62013	-0.689358	0.000375522	-	13.4609	13.4714	13.6394	14.1741	14.2127	14.2529
Q8C167	PPCEL_MOUSE	Prepl	Prolyl endopeptidase-like OS=Mus musculus OX=10090 GN=Prepl PE=1 SV=1	83.194	725	0.620391	-0.688749	0.000885642	-	14.55	14.7253	14.7186	15.2603	15.4406	15.3592
Q9EPS3	GLCE_MOUSE	Glce	D-glucuronyl C5-epimerase OS=Mus musculus OX=10090 GN=Glce PE=1 SV=2	70.089	618	0.62068	-0.688079	0.0204456	-	11.9352	11.5702	11.9574	12.2449	12.5866	12.6955
Q922H9	ZN330_MOUSE	Znf330	Zinc finger protein 330 OS=Mus musculus OX=10090 GN=Znf330 PE=1 SV=1	35.608	316	0.621405	-0.686395	0.0441342	-	10.8111	10.8603	11.4024	11.7216	11.9514	11.46
Q922B6	TRAF7_MOUSE	Traf7	E3 ubiquitin-protein ligase TRAF7 OS=Mus musculus OX=10090 GN=Traf7 PE=1 SV=1	66.487	594	0.62144	-0.686313	0.0236978	-	13.0554	13.5318	13.5358	14.2743	13.9898	13.9178
Q80XQ2	TBCD5_MOUSE	Tbc1d5	TBC1 domain family member 5 OS=Mus musculus OX=10090 GN=Tbc1d5 PE=1 SV=2	91.837	815	0.621887	-0.685275	0.000532104	-	14.9195	15.0552	15.1097	15.6553	15.703	15.782
Q80XL6	ACD11_MOUSE	Acad11	Acyl-CoA dehydrogenase family member 11 OS=Mus musculus OX=10090 GN=Acad11 PE=1 SV=2	87.366	779	0.622636	-0.683538	6.7899e-05	-	14.6393	14.7127	14.7728	15.3937	15.408	15.3737
Q8BZ09	ODC_MOUSE	Slc25a21	Mitochondrial 2-oxodicarboxylate carrier OS=Mus musculus OX=10090 GN=Slc25a21 PE=1 SV=1	33.229	298	0.624336	-0.679606	0.000182285	-	13.7837	13.6793	13.7007	14.4631	14.4124	14.327
Q62136	PTN21_MOUSE	Ptpn21	Tyrosine-protein phosphatase non-receptor type 21 OS=Mus musculus OX=10090 GN=Ptpn21 PE=1 SV=1	133.491	1176	0.624414	-0.679425	0.0109814	-	11.6248	11.2281	11.3979	12.252	11.9128	12.1243
Q9CWU0	TDR12_MOUSE	Tdrd12	Putative ATP-dependent RNA helicase TDRD12 OS=Mus musculus OX=10090 GN=Tdrd12 PE=1 SV=2	137.627	1215	0.627447	-0.672434	0.000208454	-	15.3243	15.2151	15.3656	15.9397	15.9563	16.0262
Q62417	SRBS1_MOUSE	Sorbs1	Sorbin and SH3 domain-containing protein 1 OS=Mus musculus OX=10090 GN=Sorbs1 PE=1 SV=2	143.07	1290	0.628148	-0.670823	0.029235	-	12.1686	11.6603	11.5304	12.4983	12.5209	12.3526
Q8K368	FANCI_MOUSE	Fanci	Fanconi anemia group I protein homolog OS=Mus musculus OX=10090 GN=Fanci PE=1 SV=2	149.326	1330	0.628521	-0.669968	0.000100638	-	14.2626	14.1701	14.2323	14.8918	14.9496	14.8336
Q3UA16	SPC25_MOUSE	Spc25	Kinetochore protein Spc25 OS=Mus musculus OX=10090 GN=Spc25 PE=2 SV=1	26.457	226	0.628915	-0.669063	0.0454193	-	13.667	12.9221	13.0695	13.9865	13.852	13.8273
Q9JHR9	NRIP2_MOUSE	Nrip2	Nuclear receptor-interacting protein 2 OS=Mus musculus OX=10090 GN=Nrip2 PE=1 SV=2	29.284	270	0.629206	-0.668396	0.029994	-	11.4338	11.4691	10.975	12.0346	12.132	11.7164
O88569	ROA2_MOUSE	Hnrnpa2b1	Heterogeneous nuclear ribonucleoproteins A2/B1 OS=Mus musculus OX=10090 GN=Hnrnpa2b1 PE=1 SV=2	37.403	353	0.630836	-0.664663	0.00533082	-	20.455	20.7533	20.7118	21.1619	21.3269	21.4253
O88708	ORC4_MOUSE	Orc4	Origin recognition complex subunit 4 OS=Mus musculus OX=10090 GN=Orc4 PE=1 SV=2	49.982	433	0.630848	-0.664636	0.0221037	-	12.9072	13.4006	12.8498	13.6572	13.8248	13.6695
Q8K4K1	CETN4_MOUSE	Cetn4	Centrin-4 OS=Mus musculus OX=10090 GN=Cetn4 PE=1 SV=1	19.2	168	0.633912	-0.657646	0.0138679	-	14.5174	14.5645	14.9535	15.1868	15.4191	15.4024
Q8BFZ3	ACTBL_MOUSE	Actbl2	Beta-actin-like protein 2 OS=Mus musculus OX=10090 GN=Actbl2 PE=1 SV=1	42.004	376	0.634001	-0.657442	0.0127525	-	11.3439	11.2516	11.2139	12.0263	12.1198	11.6355
O88554	PARP2_MOUSE	Parp2	Poly [ADP-ribose] polymerase 2 OS=Mus musculus OX=10090 GN=Parp2 PE=1 SV=3	63.397	559	0.634531	-0.656238	0.0037327	-	14.1534	13.9986	13.8194	14.7109	14.6787	14.5505
Q5SZT7	NKAPL_MOUSE	Nkapl	NKAP-like protein OS=Mus musculus OX=10090 GN=Nkapl PE=1 SV=1	44.894	395	0.634744	-0.655753	0.013637	-	13.1292	12.8342	13.3515	13.7609	13.6859	13.8355
Q9R0B7	ZN346_MOUSE	Znf346	Zinc finger protein 346 OS=Mus musculus OX=10090 GN=Znf346 PE=1 SV=1	32.698	294	0.63484	-0.655536	0.0325466	-	14.1293	13.456	13.9127	14.5147	14.3954	14.5545
Q8BG60	TXNIP_MOUSE	Txnip	Thioredoxin-interacting protein OS=Mus musculus OX=10090 GN=Txnip PE=1 SV=1	44.363	397	0.635078	-0.654995	0.00188257	-	10.5504	10.6931	10.5982	11.1102	11.3555	11.3411
Q9DBN4	P33MX_MOUSE	P33monox	Putative monooxygenase p33MONOX OS=Mus musculus OX=10090 GN=P33monox PE=1 SV=1	32.715	303	0.635583	-0.653848	0.0381496	-	12.0499	11.5869	11.3846	12.4687	12.3404	12.1739
Q8VDT9	RM50_MOUSE	Mrpl50	Large ribosomal subunit protein mL50 OS=Mus musculus OX=10090 GN=Mrpl50 PE=1 SV=2	18.213	159	0.635596	-0.653819	0.0106632	-	13.1911	12.7433	12.7772	13.5341	13.5839	13.5551
Q9JJF9	SPP2A_MOUSE	Sppl2a	Signal peptide peptidase-like 2A OS=Mus musculus OX=10090 GN=Sppl2a PE=1 SV=2	58.129	523	0.635735	-0.653503	0.00559024	-	12.7973	12.8812	12.594	13.2474	13.5328	13.4529
Q9EP89	LACTB_MOUSE	Lactb	Serine beta-lactamase-like protein LACTB, mitochondrial OS=Mus musculus OX=10090 GN=Lactb PE=1 SV=1	60.706	551	0.636884	-0.650896	0.00634684	-	13.6939	14.0649	13.9396	14.4715	14.6675	14.5121
Q8BYW9	EOGT_MOUSE	Eogt	EGF domain-specific O-linked N-acetylglucosamine transferase OS=Mus musculus OX=10090 GN=Eogt PE=1 SV=1	61.446	527	0.636999	-0.650636	0.0188675	-	11.7998	11.4408	11.5234	12.1245	12.501	12.0904
Q9D883	U2AF1_MOUSE	U2af1	Splicing factor U2AF 35 kDa subunit OS=Mus musculus OX=10090 GN=U2af1 PE=1 SV=4	27.815	239	0.637209	-0.650162	0.0498398	-	14.9064	14.1725	14.5955	15.0204	15.3468	15.2577
Q3UY96	CFA74_MOUSE	Cfap74	Cilia- and flagella-associated protein 74 OS=Mus musculus OX=10090 GN=Cfap74 PE=2 SV=3	178.928	1578	0.637417	-0.64969	0.000707806	-	14.0551	13.8859	13.9316	14.6276	14.5177	14.6764
Q7TPS5	C2CD5_MOUSE	C2cd5	C2 domain-containing protein 5 OS=Mus musculus OX=10090 GN=C2cd5 PE=1 SV=2	111.664	1016	0.638256	-0.647793	0.000774965	-	14.3728	14.3017	14.494	14.9526	15.0747	15.0847
Q80UJ7	RB3GP_MOUSE	Rab3gap1	Rab3 GTPase-activating protein catalytic subunit OS=Mus musculus OX=10090 GN=Rab3gap1 PE=1 SV=4	110.198	981	0.638591	-0.647035	0.0014715	-	14.6273	14.8568	14.8752	15.4454	15.388	15.467
Q99MV2	TX19A_MOUSE	Tex19.1	Testis-expressed protein 19.1 OS=Mus musculus OX=10090 GN=Tex19.1 PE=1 SV=1	40.401	351	0.638613	-0.646987	0.0258299	-	13.0383	12.5046	13.0328	13.3925	13.5993	13.5249
Q921U8	SMTN_MOUSE	Smtn	Smoothelin OS=Mus musculus OX=10090 GN=Smtn PE=1 SV=2	100.289	923	0.640272	-0.643243	0.00724957	-	11.6861	11.7026	11.6306	12.4219	12.0662	12.461
Q9CQE9	FWCH2_MOUSE	Flywch2	FLYWCH family member 2 OS=Mus musculus OX=10090 GN=Flywch2 PE=1 SV=1	14.458	139	0.641126	-0.641319	0.0112774	-	12.4202	12.0742	11.9707	12.886	12.7205	12.7826
Q9D3U0	PUS10_MOUSE	Pus10	tRNA pseudouridine synthase Pus10 OS=Mus musculus OX=10090 GN=Pus10 PE=1 SV=1	59.71	527	0.641521	-0.640432	0.00915276	-	14.2149	13.97	14.3911	14.8456	14.7243	14.9275
Q67BT3	S13A5_MOUSE	Slc13a5	Na(+)/citrate cotransporter OS=Mus musculus OX=10090 GN=Slc13a5 PE=1 SV=1	63.823	572	0.646147	-0.630067	0.00305215	-	11.1572	11.0948	10.9908	11.8596	11.5632	11.7102
P10493	NID1_MOUSE	Nid1	Nidogen-1 OS=Mus musculus OX=10090 GN=Nid1 PE=1 SV=2	136.538	1245	0.646292	-0.629741	0.0431242	-	12.4587	12.1535	11.7164	12.7356	12.7323	12.75
Q8BHJ5	TBL1R_MOUSE	Tbl1xr1	F-box-like/WD repeat-containing protein TBL1XR1 OS=Mus musculus OX=10090 GN=Tbl1xr1 PE=1 SV=1	55.661	514	0.646312	-0.629696	0.0317383	-	13.2116	13.2585	13.4549	13.5857	14.0532	14.1751
Q99K67	AASS_MOUSE	Aass	Alpha-aminoadipic semialdehyde synthase, mitochondrial OS=Mus musculus OX=10090 GN=Aass PE=1 SV=1	102.975	926	0.648188	-0.625516	0.0122902	-	12.8234	12.383	12.5013	13.3083	13.1665	13.1094
Q8VDD9	PHIP_MOUSE	Phip	PH-interacting protein OS=Mus musculus OX=10090 GN=Phip PE=1 SV=2	206.726	1821	0.648465	-0.6249	0.0230104	-	11.4554	10.9291	11.1823	11.8158	11.6654	11.9603
P27786	CP17A_MOUSE	Cyp17a1	Steroid 17-alpha-hydroxylase/17,20 lyase OS=Mus musculus OX=10090 GN=Cyp17a1 PE=1 SV=1	57.638	507	0.64851	-0.6248	0.0206188	-	14.9542	14.6164	14.6944	15.2359	15.2563	15.6472
Q9CQR4	ACO13_MOUSE	Acot13	Acyl-coenzyme A thioesterase 13 OS=Mus musculus OX=10090 GN=Acot13 PE=1 SV=1	15.183	140	0.648679	-0.624423	0.000373438	-	14.6578	14.5895	14.5921	15.3351	15.1598	15.2177
Q9CWT6	DDX28_MOUSE	Ddx28	Probable ATP-dependent RNA helicase DDX28 OS=Mus musculus OX=10090 GN=Ddx28 PE=2 SV=2	59.515	540	0.649823	-0.62188	0.00708661	-	11.5634	11.2385	11.4486	12.192	11.976	11.9481
P07759	SPA3K_MOUSE	Serpina3k	Serine protease inhibitor A3K OS=Mus musculus OX=10090 GN=Serpina3k PE=1 SV=2	46.88	418	0.650635	-0.620081	0.00383994	-	11.1113	10.7852	10.9985	11.5685	11.6583	11.5285
Q9DAR0	CFA90_MOUSE	Cfap90	Cilia- and flagella-associated protein 90 OS=Mus musculus OX=10090 GN=Cfap90 PE=1 SV=1	20.848	182	0.651125	-0.618994	0.0276928	-	11.1959	11.1977	11.7194	12.0738	11.8841	12.0121
P59024	FKB14_MOUSE	Fkbp14	Peptidyl-prolyl cis-trans isomerase FKBP14 OS=Mus musculus OX=10090 GN=Fkbp14 PE=1 SV=1	24.252	211	0.651237	-0.618746	0.0290749	-	12.6208	12.0269	12.1523	12.8445	12.8405	12.9711
Q9CQJ8	NDUB9_MOUSE	Ndufb9	NADH dehydrogenase [ubiquinone] 1 beta subcomplex subunit 9 OS=Mus musculus OX=10090 GN=Ndufb9 PE=1 SV=3	21.984	179	0.651294	-0.61862	0.0128595	-	14.4888	14.1602	14.6116	14.9835	14.9895	15.1435
Q5SV66	CCD42_MOUSE	Ccdc42	Coiled-coil domain-containing protein 42 OS=Mus musculus OX=10090 GN=Ccdc42 PE=1 SV=2	37.989	316	0.652453	-0.616054	0.0385715	-	11.658	11.0442	11.5396	11.8773	12.1022	12.1105
D3Z3K2	CIP1_MOUSE	Ccnb1ip1	E3 ubiquitin-protein ligase CCNB1IP1 OS=Mus musculus OX=10090 GN=Ccnb1ip1 PE=1 SV=1	31.386	276	0.653311	-0.614157	0.0204204	-	13.5995	13.3241	13.7858	13.9919	14.2752	14.2847
Q9EP97	SENP3_MOUSE	Senp3	Sentrin-specific protease 3 OS=Mus musculus OX=10090 GN=Senp3 PE=1 SV=1	64.403	568	0.653832	-0.613009	0.00125789	-	14.3681	14.5455	14.5221	14.9899	15.1323	15.1525
Q6ZQ06	CE162_MOUSE	Cep162	Centrosomal protein of 162 kDa OS=Mus musculus OX=10090 GN=Cep162 PE=1 SV=2	160.855	1403	0.654527	-0.611476	0.0304828	-	11.0263	11.3803	10.9456	11.5953	11.6023	11.989
Q8VCI0	PLBL1_MOUSE	Plbd1	Phospholipase B-like 1 OS=Mus musculus OX=10090 GN=Plbd1 PE=1 SV=1	62.998	550	0.654997	-0.610441	0.000718932	-	14.5343	14.3156	14.4701	15.0594	15.044	15.0479
Q8CD10	MICU2_MOUSE	Micu2	Calcium uptake protein 2, mitochondrial OS=Mus musculus OX=10090 GN=Micu2 PE=1 SV=2	49.476	432	0.655031	-0.610366	0.00417044	-	12.9017	12.7594	12.928	13.5722	13.5534	13.2946
Q922B1	MACD1_MOUSE	Macrod1	ADP-ribose glycohydrolase MACROD1 OS=Mus musculus OX=10090 GN=Macrod1 PE=1 SV=2	35.295	323	0.655173	-0.610052	0.0301968	-	12.7041	12.548	12.8573	13.614	13.0564	13.2691
O55201	SPT5H_MOUSE	Supt5h	Transcription elongation factor SPT5 OS=Mus musculus OX=10090 GN=Supt5h PE=1 SV=1	120.664	1082	0.655795	-0.608683	0.000173785	-	16.8399	16.9236	16.8943	17.4573	17.5702	17.4563
Q8C0D0	TRUB1_MOUSE	Trub1	Pseudouridylate synthase TRUB1 OS=Mus musculus OX=10090 GN=Trub1 PE=1 SV=1	36.348	338	0.656682	-0.606734	0.00389456	-	11.7606	11.718	11.7082	12.1803	12.3044	12.5222
Q61035	HARS1_MOUSE	Hars1	Histidine--tRNA ligase, cytoplasmic OS=Mus musculus OX=10090 GN=Hars1 PE=1 SV=2	57.432	509	0.659256	-0.601088	0.000263531	-	16.8481	16.6957	16.7068	17.3528	17.3619	17.3393
Q8VDS8	STX18_MOUSE	Stx18	Syntaxin-18 OS=Mus musculus OX=10090 GN=Stx18 PE=1 SV=2	38.381	334	0.661783	-0.59557	0.0110385	-	13.7944	13.8827	14.229	14.563	14.5846	14.5452
P22907	HEM3_MOUSE	Hmbs	Porphobilinogen deaminase OS=Mus musculus OX=10090 GN=Hmbs PE=1 SV=2	39.344	361	0.663001	-0.592918	0.0400356	-	14.793	14.1535	14.2952	15.0316	15.0585	14.9304
Q9D0L8	MCES_MOUSE	Rnmt	mRNA cap guanine-N7 methyltransferase OS=Mus musculus OX=10090 GN=Rnmt PE=1 SV=1	53.291	465	0.663536	-0.591754	0.0141169	-	16.2009	16.2577	16.5172	16.7331	16.9264	17.0916
P40124	CAP1_MOUSE	Cap1	Adenylyl cyclase-associated protein 1 OS=Mus musculus OX=10090 GN=Cap1 PE=1 SV=4	51.565	474	0.664034	-0.590671	0.00151508	-	17.1073	16.8448	16.9496	17.5521	17.5691	17.5525
Q8CDM4	CCD73_MOUSE	Ccdc73	Coiled-coil domain-containing protein 73 OS=Mus musculus OX=10090 GN=Ccdc73 PE=2 SV=2	120.389	1066	0.665269	-0.587991	0.00807672	-	13.303	12.9643	12.9316	13.6844	13.6212	13.6573
Q711T7	NADE_MOUSE	Nadsyn1	Glutamine-dependent NAD(+) synthetase OS=Mus musculus OX=10090 GN=Nadsyn1 PE=1 SV=1	81.652	725	0.665917	-0.586585	0.019018	-	12.0921	12.2398	11.7816	12.4758	12.6966	12.701
Q8K2X2	RBM48_MOUSE	Rbm48	RNA-binding protein 48 OS=Mus musculus OX=10090 GN=Rbm48 PE=2 SV=2	41.633	371	0.666461	-0.585408	0.040116	-	10.454	10.0983	10.0115	10.7803	10.5258	11.0139
Q8C5L6	INP5K_MOUSE	Inpp5k	Inositol polyphosphate 5-phosphatase K OS=Mus musculus OX=10090 GN=Inpp5k PE=1 SV=2	54.159	468	0.666642	-0.585016	0.000220093	-	14.7049	14.7106	14.7525	15.3556	15.2209	15.3465
Q80WS3	FBLL1_MOUSE	Fbll1	rRNA/tRNA 2'-O-methyltransferase fibrillarin-like protein 1 OS=Mus musculus OX=10090 GN=Fbll1 PE=1 SV=1	33.339	314	0.0184702	-5.75865	0.111791		10.1936	9.27904	10.4956	18.5908	10.1313	18.5221
Q9WVA2	TIM8A_MOUSE	Timm8a1	Mitochondrial import inner membrane translocase subunit Tim8 A OS=Mus musculus OX=10090 GN=Timm8a1 PE=1 SV=1	11.042	97	6.56024	2.71375	0.0908176		13.915	13.2983	13.6281	13.3193	9.61069	9.77021
Q8R104	SIR3_MOUSE	Sirt3	NAD-dependent protein deacetylase sirtuin-3 OS=Mus musculus OX=10090 GN=Sirt3 PE=1 SV=2	36.615	334	6.22331	2.63768	0.0869972		14.6722	15.3756	11.9466	11.2505	12.315	10.5159
P00848	ATP6_MOUSE	Mtatp6	ATP synthase subunit a OS=Mus musculus OX=10090 GN=Mtatp6 PE=1 SV=1	25.096	226	0.190098	-2.39518	0.273617		15.2774	9.77455	9.47961	13.8459	14.1354	13.7358
Q99P65	S29A3_MOUSE	Slc29a3	Equilibrative nucleoside transporter 3 OS=Mus musculus OX=10090 GN=Slc29a3 PE=1 SV=1	51.719	475	0.223152	-2.1639	0.174863		14.389	9.90706	12.5715	14.8078	14.242	14.3095
P62631	EF1A2_MOUSE	Eef1a2	Elongation factor 1-alpha 2 OS=Mus musculus OX=10090 GN=Eef1a2 PE=1 SV=1	50.454	463	4.45551	2.15559	0.0952109		12.9709	12.743	9.90424	9.88454	9.56371	9.70313
O35082	KLOT_MOUSE	Kl	Klotho OS=Mus musculus OX=10090 GN=Kl PE=1 SV=2	116.398	1014	4.19644	2.06916	0.0876382		12.7555	12.9445	10.1625	9.51813	10.2083	9.92859
Q8BKJ9	SIR7_MOUSE	Sirt7	NAD-dependent protein deacetylase sirtuin-7 OS=Mus musculus OX=10090 GN=Sirt7 PE=1 SV=2	45.146	402	4.03343	2.01201	0.146751		12.7198	12.7832	12.451	12.8327	9.19398	9.89127
P01806	HVM36_MOUSE		Ig heavy chain V region 441 OS=Mus musculus OX=10090 PE=4 SV=1	12.911	116	3.65689	1.87062	0.0573821		11.9706	12.0535	12.3354	9.67296	11.6405	9.43426
P63271	SPT4A_MOUSE	Supt4h1a	Transcription elongation factor SPT4-A OS=Mus musculus OX=10090 GN=Supt4h1a PE=2 SV=1	13.193	117	0.282314	-1.82463	0.100642		13.9821	13.7761	16.2876	15.9382	16.6395	16.942
Q60866	PTER_MOUSE	Pter	Phosphotriesterase-related protein OS=Mus musculus OX=10090 GN=Pter PE=1 SV=1	39.218	349	3.33775	1.73888	0.100269		10.5814	13.0148	12.641	9.7265	10.6187	10.6755
Q6ZQ82	RHG26_MOUSE	Arhgap26	Rho GTPase-activating protein 26 OS=Mus musculus OX=10090 GN=Arhgap26 PE=1 SV=3	92.071	814	3.33202	1.7364	0.0761271		11.0212	10.7769	8.81245	8.20181	8.31681	8.88275
Q9DC60	UBIA1_MOUSE	Ubiad1	UbiA prenyltransferase domain-containing protein 1 OS=Mus musculus OX=10090 GN=Ubiad1 PE=2 SV=1	36.684	336	0.314299	-1.66979	0.193591		10.1387	13.0881	13.5511	13.9802	13.8305	13.9766
Q9D2F0	TM210_MOUSE	Tmem210	Transmembrane protein 210 OS=Mus musculus OX=10090 GN=Tmem210 PE=2 SV=1	15.214	147	0.317664	-1.65442	0.147072		12.757	9.84073	10.3318	13.0143	12.4404	12.4381
Q8K2U2	ALKB6_MOUSE	Alkbh6	Alpha-ketoglutarate-dependent dioxygenase alkB homolog 6 OS=Mus musculus OX=10090 GN=Alkbh6 PE=2 SV=3	26.776	238	0.318913	-1.64877	0.149571		9.0431	11.5537	12.0256	12.5175	12.483	12.5683
Q922R0	PRKX_MOUSE	Prkx	cAMP-dependent protein kinase catalytic subunit PRKX OS=Mus musculus OX=10090 GN=Prkx PE=1 SV=1	40.467	355	0.32587	-1.61763	0.483298		14.3183	9.34712	9.79085	13.9948	10.0394	14.275
P29391	FRIL1_MOUSE	Ftl1	Ferritin light chain 1 OS=Mus musculus OX=10090 GN=Ftl1 PE=1 SV=2	20.802	183	2.96731	1.56915	0.0733995		14.9266	14.4269	12.7861	12.5929	12.4955	12.3437
Q9Z0L0	TPBG_MOUSE	Tpbg	Trophoblast glycoprotein OS=Mus musculus OX=10090 GN=Tpbg PE=1 SV=3	46.451	426	0.337984	-1.56497	0.0658612		9.63793	11.7648	10.7642	12.1604	12.4898	12.2117
A2AKQ0	S35D1_MOUSE	Slc35d1	Nucleotide sugar transporter SLC35D1 OS=Mus musculus OX=10090 GN=Slc35d1 PE=2 SV=2	39.272	355	2.83845	1.5051	0.0574485		11.3883	10.9416	10.7393	8.66721	9.37737	10.5093
O70218	HMX1_MOUSE	Hmx1	Homeobox protein HMX1 OS=Mus musculus OX=10090 GN=Hmx1 PE=2 SV=1	35.054	332	2.82638	1.49896	0.0659629		10.2057	10.4116	10.0551	7.95823	9.88043	8.33698
P01868	IGHG1_MOUSE	Ighg1	Ig gamma-1 chain C region secreted form OS=Mus musculus OX=10090 GN=Ighg1 PE=1 SV=1	35.705	324	0.35922	-1.47706	0.321223		14.2652	12.9331	9.8645	13.8338	13.6791	13.981
O55128	SAP18_MOUSE	Sap18	Histone deacetylase complex subunit SAP18 OS=Mus musculus OX=10090 GN=Sap18 PE=1 SV=1	17.595	153	2.77478	1.47237	0.101717		10.0828	12.324	11.9418	9.8421	10.0238	10.0656
P32883	RASK_MOUSE	Kras	GTPase KRas OS=Mus musculus OX=10090 GN=Kras PE=1 SV=1	21.656	189	2.73773	1.45298	0.144676		12.116	12.1865	12.0064	9.05573	11.3043	11.5899
P97783	AF1Q_MOUSE	Mllt11	Protein AF1q OS=Mus musculus OX=10090 GN=Mllt11 PE=1 SV=1	10.029	90	2.71449	1.44068	0.112605		12.8635	11.9877	12.5014	12.1084	11.1071	9.81507
Q9D8L5	CCD91_MOUSE	Ccdc91	Coiled-coil domain-containing protein 91 OS=Mus musculus OX=10090 GN=Ccdc91 PE=1 SV=2	50.007	442	0.370438	-1.43269	0.201305		10.0158	13.0437	12.526	13.1735	13.4227	13.2874
D2J0Y4	CJ090_MOUSE	D7Ertd443e	(E2-independent) E3 ubiquitin-conjugating enzyme FATS OS=Mus musculus OX=10090 GN=D7Ertd443e PE=1 SV=1	71.521	644	2.69164	1.42848	0.265067		9.84352	12.074	12.1079	9.62738	8.6757	11.4369
P19001	K1C19_MOUSE	Krt19	Keratin, type I cytoskeletal 19 OS=Mus musculus OX=10090 GN=Krt19 PE=1 SV=1	44.542	403	0.387275	-1.36857	0.374331		9.55648	11.7312	10.5362	13.5082	9.57224	12.8491
O88689	PCDA4_MOUSE	Pcdha4	Protocadherin alpha-4 OS=Mus musculus OX=10090 GN=Pcdha4 PE=1 SV=1	103.143	947	2.57629	1.3653	0.209113		10.4843	10.5448	10.943	10.2502	7.49024	10.1359
Q3V079	BBOF1_MOUSE	Bbof1	Basal body-orientation factor 1 OS=Mus musculus OX=10090 GN=Bbof1 PE=1 SV=2	62.499	533	2.57458	1.36434	0.0922036		11.6495	10.5953	11.6079	9.3887	9.42311	10.9478
Q9D4Q1	RIBC2_MOUSE	Ribc2	RIB43A-like with coiled-coils protein 2 OS=Mus musculus OX=10090 GN=Ribc2 PE=1 SV=3	45.244	377	2.5256	1.33663	0.0532305		10.9141	10.678	11.251	10.0117	8.68721	10.1342
Q80UW8	RPAB1_MOUSE	Polr2e	DNA-directed RNA polymerases I, II, and III subunit RPABC1 OS=Mus musculus OX=10090 GN=Polr2e PE=1 SV=1	24.57	210	0.396008	-1.3364	0.388587		15.2375	10.9098	11.56	14.4914	13.4287	13.7963
B2RSH2	GNAI1_MOUSE	Gnai1	Guanine nucleotide-binding protein G(i) subunit alpha-1 OS=Mus musculus OX=10090 GN=Gnai1 PE=1 SV=1	40.361	354	2.51918	1.33295	0.0617994		11.4322	12.0271	11.7278	10.4891	11.1924	9.50681
O35385	PPE2_MOUSE	Ppef2	Serine/threonine-protein phosphatase with EF-hands 2 OS=Mus musculus OX=10090 GN=Ppef2 PE=2 SV=1	86.645	757	0.397066	-1.33255	0.323304		12.5953	9.65092	9.66659	13.1744	11.8605	10.8756
Q9CWQ2	ZSWM7_MOUSE	Zswim7	Zinc finger SWIM domain-containing protein 7 OS=Mus musculus OX=10090 GN=Zswim7 PE=2 SV=1	16.658	152	0.399028	-1.32544	0.247101		12.0789	9.20406	12.1632	12.3017	12.4453	12.6755
Q8C7Q4	RBM4_MOUSE	Rbm4	RNA-binding protein 4 OS=Mus musculus OX=10090 GN=Rbm4 PE=1 SV=1	40.046	361	2.49347	1.31816	0.403659		9.08583	10.5387	10.8213	6.33243	10.744	9.415
O35085	ARX_MOUSE	Arx	Homeobox protein ARX OS=Mus musculus OX=10090 GN=Arx PE=1 SV=3	58.49	564	2.48275	1.31194	0.120777		11.9975	12.5283	12.1108	11.2248	9.65206	11.824
Q8C6B9	AROS_MOUSE	Rps19bp1	Active regulator of SIRT1 OS=Mus musculus OX=10090 GN=Rps19bp1 PE=1 SV=1	15.978	143	2.46053	1.29897	0.0628498		11.6017	12.3582	12.1956	9.96636	10.7565	11.5358
Q922C1	CS044_MOUSE		Uncharacterized protein C19orf44 homolog OS=Mus musculus OX=10090 PE=1 SV=2	69.273	641	2.44804	1.29163	0.237574		11.6855	11.098	10.6088	11.2	8.19953	10.1178
Q6ZQA0	NBEL2_MOUSE	Nbeal2	Neurobeachin-like protein 2 OS=Mus musculus OX=10090 GN=Nbeal2 PE=1 SV=2	301.924	2742	2.44119	1.28759	0.0900558		11.5871	11.3633	10.5169	10.7613	9.71703	9.12621
P70278	STRA8_MOUSE	Stra8	Stimulated by retinoic acid gene 8 protein OS=Mus musculus OX=10090 GN=Stra8 PE=1 SV=1	44.555	393	2.39913	1.26251	0.0822238		11.5273	11.3999	10.9214	10.0955	10.8725	9.09315
D3YUB6	BTBD8_MOUSE	Btbd8	BTB/POZ domain-containing protein 8 OS=Mus musculus OX=10090 GN=Btbd8 PE=1 SV=2	190.845	1751	0.42026	-1.25065	0.0593063		10.1149	10.2446	11.4101	11.9767	12.1788	11.3661
F6YCR7	RHX13_MOUSE	Rhox13	Homeobox protein Rhox13 OS=Mus musculus OX=10090 GN=Rhox13 PE=1 SV=2	25.317	232	2.3687	1.24409	0.183997		11.2089	11.5841	12.4686	9.47538	10.2627	11.7913
P61957	SUMO2_MOUSE	Sumo2	Small ubiquitin-related modifier 2 OS=Mus musculus OX=10090 GN=Sumo2 PE=1 SV=1	10.871	95	0.425599	-1.23243	0.334658		17.1215	13.4308	14.3247	16.5162	15.9414	16.1167
Q61107	GBP3_MOUSE	Gbp3	Guanylate-binding protein 3 OS=Mus musculus OX=10090 GN=Gbp3 PE=1 SV=1	70.801	620	2.3245	1.21692	0.0780674		11.8122	12.0397	11.749	11.1969	9.63283	11.1204
P01631	KV2A7_MOUSE		Ig kappa chain V-II region 26-10 OS=Mus musculus OX=10090 PE=1 SV=1	12.273	113	0.430755	-1.21506	0.348752		13.2265	12.4756	9.51953	12.9429	12.6485	13.2754
Q8BHN7	RLIG1_MOUSE		RNA ligase 1 OS=Mus musculus OX=10090 PE=2 SV=1	37.418	327	0.434173	-1.20366	0.433792		14.1954	9.90695	13.8036	14.2456	13.547	13.7242
P98078	DAB2_MOUSE	Dab2	Disabled homolog 2 OS=Mus musculus OX=10090 GN=Dab2 PE=1 SV=2	82.312	766	2.29454	1.1982	0.0732171		10.3864	9.94871	10.9436	8.63021	9.99842	9.05546
P28653	PGS1_MOUSE	Bgn	Biglycan OS=Mus musculus OX=10090 GN=Bgn PE=1 SV=1	41.639	369	0.436462	-1.19607	0.33141		13.3621	10.1121	10.1427	12.5654	12.4255	12.2142
Q99JT6	TLCD1_MOUSE	Tlcd1	TLC domain-containing protein 1 OS=Mus musculus OX=10090 GN=Tlcd1 PE=2 SV=1	28.787	247	2.2911	1.19604	0.132656		11.6421	12.0513	11.6068	11.8039	10.04	9.86827
J3QPC3	ACTMP_MOUSE	Actmap	Actin maturation protease OS=Mus musculus OX=10090 GN=Actmap PE=1 SV=1	38.901	361	0.436827	-1.19487	0.108229		9.87178	11.4236	11.5454	11.718	12.4005	12.3069
O35425	BOK_MOUSE	Bok	Bcl-2-related ovarian killer protein OS=Mus musculus OX=10090 GN=Bok PE=1 SV=1	23.456	213	0.437917	-1.19127	0.148026		11.5668	11.2233	9.49102	12.2571	11.6525	11.9454
P62307	RUXF_MOUSE	Snrpf	Small nuclear ribonucleoprotein F OS=Mus musculus OX=10090 GN=Snrpf PE=1 SV=1	9.725	86	2.27393	1.18519	0.260216		14.578	15.887	15.7414	13.5765	15.8145	13.26
O08710	THYG_MOUSE	Tg	Thyroglobulin OS=Mus musculus OX=10090 GN=Tg PE=1 SV=3	304.473	2766	0.440605	-1.18244	0.354799		13.4584	12.0743	9.66105	12.4985	13.2422	13.0003
O08796	EF2K_MOUSE	Eef2k	Eukaryotic elongation factor 2 kinase OS=Mus musculus OX=10090 GN=Eef2k PE=1 SV=1	81.739	724	2.26538	1.17975	0.100844		9.66018	11.4299	11.1471	9.39769	9.63681	9.66339
P51885	LUM_MOUSE	Lum	Lumican OS=Mus musculus OX=10090 GN=Lum PE=1 SV=2	38.265	338	0.443187	-1.17401	0.398096		13.5353	12.3819	9.37384	12.96	12.8165	13.0367
Q9D8U7	DTWD1_MOUSE	Dtwd1	tRNA-uridine aminocarboxypropyltransferase 1 OS=Mus musculus OX=10090 GN=Dtwd1 PE=2 SV=1	34.734	304	0.443932	-1.17159	0.0730171		10.3455	11.1706	12.009	12.4241	12.4012	12.2146
Q3UHI4	TMED8_MOUSE	Tmed8	Protein TMED8 OS=Mus musculus OX=10090 GN=Tmed8 PE=2 SV=1	35.785	326	2.24153	1.16448	0.234856		12.3816	12.262	11.8559	11.7344	9.36877	11.9028
Q9WTL7	LYPA2_MOUSE	Lypla2	Acyl-protein thioesterase 2 OS=Mus musculus OX=10090 GN=Lypla2 PE=1 SV=1	24.794	231	2.18593	1.12825	0.143743		10.329	11.7689	10.5192	10.2175	8.8914	10.1235
Q61469	PLPP1_MOUSE	Plpp1	Phospholipid phosphatase 1 OS=Mus musculus OX=10090 GN=Plpp1 PE=1 SV=1	31.892	283	2.18519	1.12776	0.061411		10.2314	11.3147	10.3996	10.0244	9.06002	9.47789
Q9D3S3	SNX29_MOUSE	Snx29	Sorting nexin-29 OS=Mus musculus OX=10090 GN=Snx29 PE=1 SV=2	91.387	818	0.457718	-1.12747	0.168468		10.9006	8.97274	11.0141	11.6447	11.3055	11.3196
Q8R2Q6	TECT3_MOUSE	Tctn3	Tectonic-3 OS=Mus musculus OX=10090 GN=Tctn3 PE=1 SV=1	64.824	595	0.458478	-1.12508	0.205227		10.3068	12.4223	10.1073	11.9927	12.2195	11.9995
Q80ZU9	G137A_MOUSE	Gpr137	Integral membrane protein GPR137 OS=Mus musculus OX=10090 GN=Gpr137 PE=2 SV=1	43.574	396	2.16807	1.11641	0.0829679		11.288	12.6958	11.2927	10.6695	10.4098	10.848
Q9JJR8	TMM9B_MOUSE	Tmem9b	Transmembrane protein 9B OS=Mus musculus OX=10090 GN=Tmem9b PE=1 SV=1	22.607	199	2.16396	1.11367	0.174457		10.012	11.2712	10.9819	8.8827	9.3127	10.7288
P50289	ASPX_MOUSE	Acrv1	Acrosomal protein SP-10 OS=Mus musculus OX=10090 GN=Acrv1 PE=1 SV=2	27.948	261	2.1566	1.10876	0.191858		10.9911	9.19567	9.38324	8.75702	8.01869	9.46803
Q6TCG8	PAQR3_MOUSE	Paqr3	Progestin and adipoQ receptor family member 3 OS=Mus musculus OX=10090 GN=Paqr3 PE=2 SV=1	36.212	311	0.464072	-1.10758	0.123445		12.6486	11.8399	10.8243	13.1541	12.4602	13.0213
P12710	FABPL_MOUSE	Fabp1	Fatty acid-binding protein, liver OS=Mus musculus OX=10090 GN=Fabp1 PE=1 SV=2	14.246	127	0.464588	-1.10598	0.488513		14.1779	13.6107	9.58841	13.4803	13.839	13.3757
P41139	ID4_MOUSE	Id4	DNA-binding protein inhibitor ID-4 OS=Mus musculus OX=10090 GN=Id4 PE=1 SV=1	16.596	161	0.466383	-1.10041	0.0961941		10.4513	10.6171	9.43477	10.7028	11.9036	11.1981
P47791	GSHR_MOUSE	Gsr	Glutathione reductase, mitochondrial OS=Mus musculus OX=10090 GN=Gsr PE=1 SV=3	53.663	500	2.13502	1.09425	0.0609025		16.5891	16.6089	15.4138	14.808	15.2788	15.2423
Q8BGR8	GSKIP_MOUSE	Gskip	GSK3B-interacting protein OS=Mus musculus OX=10090 GN=Gskip PE=2 SV=1	15.642	139	0.469536	-1.09069	0.0831755		11.0967	9.79466	11.3093	11.7585	11.8796	11.8346
Q8R0S1	ATF7_MOUSE	Atf7	Cyclic AMP-dependent transcription factor ATF-7 OS=Mus musculus OX=10090 GN=Atf7 PE=1 SV=1	44.608	413	2.1173	1.08223	0.0842492		11.6658	12.3547	12.1221	10.1637	11.6265	11.1056
Q6NSQ9	G6PC3_MOUSE	G6pc3	Glucose-6-phosphatase 3 OS=Mus musculus OX=10090 GN=G6pc3 PE=1 SV=1	38.782	346	2.11443	1.08027	0.110418		10.2756	11.0152	9.7538	9.89372	9.33239	8.57771
P29351	PTN6_MOUSE	Ptpn6	Tyrosine-protein phosphatase non-receptor type 6 OS=Mus musculus OX=10090 GN=Ptpn6 PE=1 SV=2	67.559	595	0.474593	-1.07524	0.104025		11.3708	9.94193	10.2341	11.4268	11.227	12.1187
Q61176	ARGI1_MOUSE	Arg1	Arginase-1 OS=Mus musculus OX=10090 GN=Arg1 PE=1 SV=1	34.808	323	0.477001	-1.06794	0.401987		13.6166	12.6845	9.88826	13.3579	12.7063	13.329
Q63880	EST3A_MOUSE	Ces3a	Carboxylesterase 3A OS=Mus musculus OX=10090 GN=Ces3a PE=1 SV=2	63.318	571	0.480631	-1.057	0.277366		12.2207	10.0779	9.48061	11.4013	11.8062	11.7427
Q80X32	CE024_MOUSE		UPF0461 protein C5orf24 homolog OS=Mus musculus OX=10090 PE=2 SV=1	20.139	188	2.07705	1.05454	0.0881073		11.0085	11.2977	10.6882	9.18499	9.95247	10.6933
Q8BWY4	MBLC1_MOUSE	Mblac1	Metallo-beta-lactamase domain-containing protein 1 OS=Mus musculus OX=10090 GN=Mblac1 PE=1 SV=1	26.923	260	2.07029	1.04983	0.103514		13.1607	12.6765	11.5725	11.7406	11.1636	11.3561
Q9JKW0	AR6P1_MOUSE	Arl6ip1	ADP-ribosylation factor-like protein 6-interacting protein 1 OS=Mus musculus OX=10090 GN=Arl6ip1 PE=1 SV=1	23.437	203	0.483203	-1.0493	0.184504		15.212	12.965	13.95	15.234	15.0827	14.9583
P02463	CO4A1_MOUSE	Col4a1	Collagen alpha-1(IV) chain OS=Mus musculus OX=10090 GN=Col4a1 PE=1 SV=4	160.679	1669	0.490925	-1.02643	0.142983		11.7172	12.1562	10.3305	12.5273	12.5759	12.1799
O88888	APBA3_MOUSE	Apba3	Amyloid-beta A4 precursor protein-binding family A member 3 OS=Mus musculus OX=10090 GN=Apba3 PE=1 SV=1	60.718	571	2.03667	1.02621	0.117335		12.8593	12.1992	12.2432	11.8503	10.4694	11.9032
Q8VHC3	SELM_MOUSE	Selenom	Selenoprotein M OS=Mus musculus OX=10090 GN=Selenom PE=1 SV=3	16.378	145	0.491519	-1.02468	0.182924		10.7095	8.55447	9.89086	10.8844	10.8083	10.5363
Q8K0S9	SNPC1_MOUSE	Snapc1	snRNA-activating protein complex subunit 1 OS=Mus musculus OX=10090 GN=Snapc1 PE=2 SV=1	44.576	389	2.02442	1.01751	0.214157		11.0499	11.3041	10.6888	11.3291	9.33297	9.32818
Q8VD26	TM143_MOUSE	Tmem143	Transmembrane protein 143 OS=Mus musculus OX=10090 GN=Tmem143 PE=1 SV=1	51.596	458	0.498049	-1.00564	0.228113		10.0853	9.60035	7.79148	10.2837	9.93635	10.274
Q91YN0	FERY3_MOUSE	Ferry3	FERRY endosomal RAB5 effector complex subunit 3 OS=Mus musculus OX=10090 GN=Ferry3 PE=1 SV=1	63.644	552	1.99411	0.995743	0.0537107		11.2	11.3448	10.8464	10.2897	9.48953	10.6247
E9Q4Z2	ACACB_MOUSE	Acacb	Acetyl-CoA carboxylase 2 OS=Mus musculus OX=10090 GN=Acacb PE=1 SV=1	275.75	2448	1.98219	0.987094	0.191536		10.8942	10.2446	11.1934	10.5941	10.0712	8.70558
Q5F285	TM256_MOUSE	Tmem256	Transmembrane protein 256 OS=Mus musculus OX=10090 GN=Tmem256 PE=1 SV=1	11.656	113	1.97948	0.98512	0.179046		9.8316	11.5353	10.6306	10.202	9.00852	9.83159
O88947	FA10_MOUSE	F10	Coagulation factor X OS=Mus musculus OX=10090 GN=F10 PE=1 SV=1	54.018	481	0.505947	-0.982942	0.222222		11.9776	11.2468	9.69541	11.8717	12.161	11.8359
Q9CQZ5	NDUA6_MOUSE	Ndufa6	NADH dehydrogenase [ubiquinone] 1 alpha subcomplex subunit 6 OS=Mus musculus OX=10090 GN=Ndufa6 PE=1 SV=1	15.283	131	0.506523	-0.981301	0.165286		11.2416	12.1249	10.3041	12.4948	12.3962	11.7236
O35350	CAN1_MOUSE	Capn1	Calpain-1 catalytic subunit OS=Mus musculus OX=10090 GN=Capn1 PE=1 SV=1	82.106	713	0.50685	-0.980371	0.0527101		9.87209	10.0431	8.99858	10.3047	10.8	10.7502
P03987	IGHG3_MOUSE		Ig gamma-3 chain C region OS=Mus musculus OX=10090 PE=1 SV=2	43.929	398	0.50781	-0.977638	0.345557		9.87693	11.6036	9.73341	11.947	12.1907	10.0091
Q9Z1B3	PLCB1_MOUSE	Plcb1	1-phosphatidylinositol 4,5-bisphosphate phosphodiesterase beta-1 OS=Mus musculus OX=10090 GN=Plcb1 PE=1 SV=2	138.396	1216	1.96908	0.977524	0.360388		10.0471	8.63675	10.8901	7.53948	9.76744	9.33444
Q69ZK5	KLH14_MOUSE	Klhl14	Kelch-like protein 14 OS=Mus musculus OX=10090 GN=Klhl14 PE=1 SV=2	70.953	630	0.50998	-0.971488	0.0573957		9.80564	10.3714	10.4295	11.3583	11.5922	10.5705
Q6P8Z1	MYCB_MOUSE	Mycb	Protein B-Myc OS=Mus musculus OX=10090 GN=Mycb PE=1 SV=1	18.526	170	0.510473	-0.970094	0.481984		14.7926	14.4777	10.891	14.4784	14.2772	14.316
P51612	XPC_MOUSE	Xpc	DNA repair protein complementing XP-C cells homolog OS=Mus musculus OX=10090 GN=Xpc PE=1 SV=2	104.522	930	1.95809	0.96945	0.0627453		10.4094	10.2937	9.96216	9.21194	9.88538	8.65955
P15265	MCSP_MOUSE	Smcp	Sperm mitochondrial-associated cysteine-rich protein OS=Mus musculus OX=10090 GN=Smcp PE=2 SV=4	14.945	143	1.95519	0.967308	0.0560638		10.3767	10.5119	10.2967	10.1415	9.03657	9.10521
Q3U481	MFS12_MOUSE	Mfsd12	Major facilitator superfamily domain-containing protein 12 OS=Mus musculus OX=10090 GN=Mfsd12 PE=1 SV=1	51.504	476	1.95397	0.966407	0.16648		10.33	11.9275	10.9293	10.3568	10.4943	9.43645
Q8BJW7	EME1_MOUSE	Eme1	Crossover junction endonuclease EME1 OS=Mus musculus OX=10090 GN=Eme1 PE=1 SV=1	63.481	570	0.513852	-0.960577	0.105184		10.4723	10.8421	9.48766	11.6581	10.9316	11.0939
A2AJK6	CHD7_MOUSE	Chd7	Chromodomain-helicase-DNA-binding protein 7 OS=Mus musculus OX=10090 GN=Chd7 PE=1 SV=1	334.061	2986	0.514265	-0.959416	0.54468		8.90168	13.2825	12.7108	12.9464	13.1565	11.6704
Q62415	ASPP1_MOUSE	Ppp1r13b	Apoptosis-stimulating of p53 protein 1 OS=Mus musculus OX=10090 GN=Ppp1r13b PE=1 SV=2	119.17	1087	1.93594	0.953033	0.217799		12.5743	11.2111	10.541	10.9791	10.0932	10.395
Q8R3A2	CDPF1_MOUSE	Cdpf1	Cysteine-rich DPF motif domain-containing protein 1 OS=Mus musculus OX=10090 GN=Cdpf1 PE=3 SV=2	13.3	119	0.518105	-0.948684	0.203273		10.5441	10.3723	12.2149	11.8597	11.7122	12.4054
Q6NSR3	ADCK2_MOUSE	Adck2	Uncharacterized aarF domain-containing protein kinase 2 OS=Mus musculus OX=10090 GN=Adck2 PE=2 SV=1	68.677	617	1.9263	0.94583	0.104171		11.7338	10.3818	11.5327	10.2436	10.0034	10.5638
Q9JJQ0	PIGB_MOUSE	Pigb	GPI mannosyltransferase 3 OS=Mus musculus OX=10090 GN=Pigb PE=2 SV=2	63.12	542	1.92483	0.94473	0.108345		11.9447	11.3303	11.0356	11.0635	10.6193	9.79357
Q9WUB3	PYGM_MOUSE	Pygm	Glycogen phosphorylase, muscle form OS=Mus musculus OX=10090 GN=Pygm PE=1 SV=3	97.286	842	0.52035	-0.942446	0.230979		9.99784	11.3178	9.93394	12.2425	11.2942	10.5403
Q791N7	RPA12_MOUSE	Polr1h	DNA-directed RNA polymerase I subunit RPA12 OS=Mus musculus OX=10090 GN=Polr1h PE=1 SV=1	13.65	123	0.520866	-0.941016	0.270475		7.82582	9.45019	10.3412	10.1535	10.1696	10.1171
Q3UHB1	NT5D3_MOUSE	Nt5dc3	5'-nucleotidase domain-containing protein 3 OS=Mus musculus OX=10090 GN=Nt5dc3 PE=1 SV=1	63.171	546	1.91797	0.939579	0.163672		12.8832	11.5199	11.8623	11.321	10.4405	11.6852
Q8K3W3	CASC3_MOUSE	Casc3	Protein CASC3 OS=Mus musculus OX=10090 GN=Casc3 PE=1 SV=3	75.77	698	1.90261	0.927983	0.101903		13.6208	13.9616	12.684	12.0652	12.6668	12.7506
Q9Z239	PLM_MOUSE	Fxyd1	Phospholemman OS=Mus musculus OX=10090 GN=Fxyd1 PE=1 SV=1	10.323	92	1.90179	0.927359	0.305233		10.1545	11.4559	12.4672	9.78582	10.2943	11.2154
P97499	TEP1_MOUSE	Tep1	Telomerase protein component 1 OS=Mus musculus OX=10090 GN=Tep1 PE=1 SV=1	291.46	2629	1.88706	0.91614	0.146041		11.2357	11.3102	10.6262	10.7829	10.3918	9.24897
Q9D8C3	ALG13_MOUSE	Alg13	UDP-N-acetylglucosamine transferase subunit ALG13 OS=Mus musculus OX=10090 GN=Alg13 PE=1 SV=2	128.664	1166	1.88609	0.915396	0.0703958		10.321	9.13797	9.34894	8.54232	8.69149	8.82793
Q91VS7	MGST1_MOUSE	Mgst1	Microsomal glutathione S-transferase 1 OS=Mus musculus OX=10090 GN=Mgst1 PE=1 SV=3	17.552	155	1.88155	0.911921	0.0507425		15.2042	16.0971	15.5809	14.3131	14.8486	14.9848
Q80TY0	FNBP1_MOUSE	Fnbp1	Formin-binding protein 1 OS=Mus musculus OX=10090 GN=Fnbp1 PE=1 SV=2	71.344	616	0.532521	-0.90909	0.166716		11.2075	11.274	9.89528	11.1665	11.7423	12.1952
Q91YS8	KCC1A_MOUSE	Camk1	Calcium/calmodulin-dependent protein kinase type 1 OS=Mus musculus OX=10090 GN=Camk1 PE=1 SV=1	41.624	374	1.86732	0.900969	0.164841		11.3441	10.4509	9.63509	9.94534	9.50045	9.28135
Q8BXK9	CLIC5_MOUSE	Clic5	Chloride intracellular channel protein 5 OS=Mus musculus OX=10090 GN=Clic5 PE=1 SV=1	28.287	251	0.536015	-0.899654	0.0882463		10.9896	10.0064	10.301	10.9193	11.2221	11.8545
Q3UH53	SDK1_MOUSE	Sdk1	Protein sidekick-1 OS=Mus musculus OX=10090 GN=Sdk1 PE=1 SV=1	240.306	2193	1.86518	0.899312	0.223975		10.3689	10.5928	10.8361	10.8824	8.8421	9.37535
P83870	PHF5A_MOUSE	Phf5a	PHD finger-like domain-containing protein 5A OS=Mus musculus OX=10090 GN=Phf5a PE=1 SV=1	12.405	110	0.536607	-0.898061	0.368138		14.1789	14.697	17.006	15.9454	16.5261	16.1047
P59048	PDRG1_MOUSE	Pdrg1	p53 and DNA damage-regulated protein 1 OS=Mus musculus OX=10090 GN=Pdrg1 PE=2 SV=1	15.382	133	0.537963	-0.894421	0.413535		9.53993	12.5405	12.4226	12.3928	12.4001	12.3933
P70158	ASM3A_MOUSE	Smpdl3a	Cyclic GMP-AMP phosphodiesterase SMPDL3A OS=Mus musculus OX=10090 GN=Smpdl3a PE=1 SV=2	49.858	445	0.538526	-0.892911	0.162998		10.8407	9.29627	10.7905	11.3126	11.3506	10.9429
Q8BVW3	TRI14_MOUSE	Trim14	Tripartite motif-containing protein 14 OS=Mus musculus OX=10090 GN=Trim14 PE=1 SV=2	49.641	440	1.8563	0.89243	0.0923108		10.5248	11.1943	10.627	10.024	10.4128	9.23203
Q8BYM5	NLGN3_MOUSE	Nlgn3	Neuroligin-3 OS=Mus musculus OX=10090 GN=Nlgn3 PE=1 SV=2	91.162	825	0.539242	-0.890996	0.35028		12.6593	10.1979	12.7129	12.7815	12.4702	12.9916
Q925T6	GRIP1_MOUSE	Grip1	Glutamate receptor-interacting protein 1 OS=Mus musculus OX=10090 GN=Grip1 PE=1 SV=1	122.058	1127	0.539962	-0.889071	0.100058		9.78014	10.6548	10.9342	11.2127	11.7943	11.0293
P49817	CAV1_MOUSE	Cav1	Caveolin-1 OS=Mus musculus OX=10090 GN=Cav1 PE=1 SV=1	20.539	178	0.541117	-0.885987	0.105216		10.7542	11.5881	10.1441	11.8474	11.6018	11.6951
Q8R1I1	QCR9_MOUSE	Uqcr10	Cytochrome b-c1 complex subunit 9 OS=Mus musculus OX=10090 GN=Uqcr10 PE=1 SV=1	7.446	64	1.84668	0.884931	0.162416		13.9369	15.5258	15.231	13.7952	14.3529	13.8908
Q02788	CO6A2_MOUSE	Col6a2	Collagen alpha-2(VI) chain OS=Mus musculus OX=10090 GN=Col6a2 PE=1 SV=3	110.334	1034	0.5416	-0.884701	0.0532554		13.7373	13.1176	12.6147	14.0678	13.9851	14.0708
Q3KNJ2	NHEJ1_MOUSE	Nhej1	Non-homologous end-joining factor 1 OS=Mus musculus OX=10090 GN=Nhej1 PE=1 SV=1	32.739	295	0.541843	-0.884053	0.083165		9.728	11.0145	10.6718	11.3364	11.368	11.362
Q5SQY2	BOD1_MOUSE	Bod1	Biorientation of chromosomes in cell division protein 1 OS=Mus musculus OX=10090 GN=Bod1 PE=3 SV=1	18.364	173	1.84452	0.883244	0.124943		11.5883	12.8982	12.0705	10.866	11.7273	11.3139
Q3V0C1	ZMAT1_MOUSE	Zmat1	Zinc finger matrin-type protein 1 OS=Mus musculus OX=10090 GN=Zmat1 PE=1 SV=2	84.176	714	1.83773	0.877925	0.159594		11.8563	10.8157	10.4158	10.1004	10.6481	9.70552
Q61555	FBN2_MOUSE	Fbn2	Fibrillin-2 OS=Mus musculus OX=10090 GN=Fbn2 PE=1 SV=2	313.818	2907	1.83675	0.877156	0.0785898		11.0766	11.9288	11.9614	10.3072	11.0167	11.0113
Q9DA11	LYZL6_MOUSE	Lyzl6	Lysozyme-like protein 6 OS=Mus musculus OX=10090 GN=Lyzl6 PE=1 SV=1	16.818	148	1.83144	0.872975	0.198703		10.4965	11.3489	10.1993	9.59666	10.6735	9.15578
Q08857	CD36_MOUSE	Cd36	Platelet glycoprotein 4 OS=Mus musculus OX=10090 GN=Cd36 PE=1 SV=2	52.698	472	1.82986	0.871732	0.276469		10.0501	11.9434	11.7235	10.9218	10.4578	9.72226
Q9D752	MD2L2_MOUSE	Mad2l2	Mitotic spindle assembly checkpoint protein MAD2B OS=Mus musculus OX=10090 GN=Mad2l2 PE=1 SV=2	24.402	211	0.546768	-0.870999	0.130784		12.728	11.382	11.9332	12.9812	12.4276	13.2475
Q00724	RET4_MOUSE	Rbp4	Retinol-binding protein 4 OS=Mus musculus OX=10090 GN=Rbp4 PE=1 SV=2	23.206	201	1.82854	0.870696	0.120246		12.04	13.3034	12.3385	11.2575	12.0066	11.8057
Q9Z2G1	FM1AA_MOUSE	Fem1aa	Protein fem-1 homolog A-A OS=Mus musculus OX=10090 GN=Fem1aa PE=1 SV=1	72.089	654	1.82494	0.86785	0.240601		12.491	11.3183	10.8075	10.6015	11.3716	10.0401
P01867	IGG2B_MOUSE	Ighg2b	Immunoglobulin heavy constant gamma 2B OS=Mus musculus OX=10090 GN=Ighg2b PE=1 SV=3	44.259	404	0.548528	-0.866364	0.242315		13.4913	12.3812	11.3325	13.4766	13.1465	13.1811
Q8R3L5	SO3A1_MOUSE	Slco3a1	Solute carrier organic anion transporter family member 3A1 OS=Mus musculus OX=10090 GN=Slco3a1 PE=1 SV=1	76.763	710	1.82279	0.866149	0.101434		10.2896	10.5332	11.0279	9.16051	10.3594	9.73233
Q3TJM4	CENPT_MOUSE	Cenpt	Centromere protein T OS=Mus musculus OX=10090 GN=Cenpt PE=2 SV=2	56.242	515	1.82262	0.866014	0.192974		10.1139	11.1601	10.8468	9.41389	9.35066	10.7582
Q571K4	TAB3_MOUSE	Tab3	TGF-beta-activated kinase 1 and MAP3K7-binding protein 3 OS=Mus musculus OX=10090 GN=Tab3 PE=1 SV=2	79.029	716	1.8225	0.865918	0.116974		10.2303	10.8629	10.4728	10.3411	8.97859	9.6485
P70175	DLG3_MOUSE	Dlg3	Disks large homolog 3 OS=Mus musculus OX=10090 GN=Dlg3 PE=1 SV=1	93.482	849	1.82049	0.864324	0.11668		9.90115	11.1679	10.5633	9.6648	9.28594	10.0886
Q9CZX7	PP4P2_MOUSE	Pip4p2	Type 2 phosphatidylinositol 4,5-bisphosphate 4-phosphatase OS=Mus musculus OX=10090 GN=Pip4p2 PE=1 SV=1	28.038	257	1.82006	0.863984	0.423523		11.6355	12.4454	11.9271	9.26437	12.2206	11.9311
Q9QYL0	HILS1_MOUSE	H1-9	Histone H1.9 OS=Mus musculus OX=10090 GN=H1-9 PE=1 SV=1	19.203	170	1.81346	0.858742	0.432873		11.0176	12.2071	13.3366	11.7626	12.3069	9.91559
P25688	URIC_MOUSE	Uox	Uricase OS=Mus musculus OX=10090 GN=Uox PE=1 SV=2	35.039	303	0.558518	-0.840324	0.293245		11.24	9.51109	9.01913	10.7458	11.0704	10.475
Q8CEC5	KBRS1_MOUSE	Nkiras1	NF-kappa-B inhibitor-interacting Ras-like protein 1 OS=Mus musculus OX=10090 GN=Nkiras1 PE=1 SV=1	21.662	192	0.559475	-0.837856	0.0736885		11.5845	10.513	10.5899	11.7087	11.6724	11.8198
Q3UMW7	MAPK3_MOUSE	Mapkapk3	MAP kinase-activated protein kinase 3 OS=Mus musculus OX=10090 GN=Mapkapk3 PE=1 SV=2	43.293	384	1.78723	0.837729	0.262578		10.3612	9.33035	10.1524	7.99887	9.79643	9.53546
Q9D7K2	TEN1L_MOUSE	Ten1	CST complex subunit TEN1 OS=Mus musculus OX=10090 GN=Ten1 PE=1 SV=1	18.066	161	0.561351	-0.833026	0.287141		10.2259	11.5223	12.3641	11.952	11.911	12.7483
Q99M08	CD003_MOUSE		Uncharacterized protein C4orf3 homolog OS=Mus musculus OX=10090 PE=1 SV=1	7.404	65	1.77981	0.831722	0.054044		13.3109	13.2544	13.6635	12.9823	12.7114	12.04
P60840	ENSA_MOUSE	Ensa	Alpha-endosulfine OS=Mus musculus OX=10090 GN=Ensa PE=1 SV=1	13.335	121	1.77504	0.827851	0.213537		11.3973	13.1183	12.8384	11.3368	11.9314	11.6023
Q9CQV1	TIM16_MOUSE	Pam16	Mitochondrial import inner membrane translocase subunit TIM16 OS=Mus musculus OX=10090 GN=Pam16 PE=1 SV=1	13.785	125	1.77501	0.827823	0.112255		16.6145	16.6683	16.3096	14.9456	15.9042	16.2591
Q8VCT9	TESK2_MOUSE	Tesk2	Dual specificity testis-specific protein kinase 2 OS=Mus musculus OX=10090 GN=Tesk2 PE=1 SV=1	63.47	570	1.77439	0.827327	0.0691593		10.1592	9.61808	10.3316	9.12421	9.69109	8.81165
Q00519	XDH_MOUSE	Xdh	Xanthine dehydrogenase/oxidase OS=Mus musculus OX=10090 GN=Xdh PE=1 SV=5	146.562	1335	1.7634	0.818363	0.217046		10.1688	9.55395	10.3251	9.47524	8.21408	9.90339
Q9ES97	RTN3_MOUSE	Rtn3	Reticulon-3 OS=Mus musculus OX=10090 GN=Rtn3 PE=1 SV=2	103.879	964	0.567281	-0.817865	0.44124		15.4135	12.2081	13.2448	14.2901	14.7586	14.2715
Q6NXY9	RPC7_MOUSE	Polr3g	DNA-directed RNA polymerase III subunit RPC7 OS=Mus musculus OX=10090 GN=Polr3g PE=2 SV=1	25.947	223	0.567285	-0.817855	0.169037		11.2886	11.178	9.86766	11.2941	11.601	11.8927
Q8CGB3	UACA_MOUSE	Uaca	Uveal autoantigen with coiled-coil domains and ankyrin repeats OS=Mus musculus OX=10090 GN=Uaca PE=1 SV=2	160.813	1411	0.567692	-0.81682	0.105084		8.63198	9.91231	9.20637	10.2777	10.0827	9.84076
Q60803	TRAF3_MOUSE	Traf3	TNF receptor-associated factor 3 OS=Mus musculus OX=10090 GN=Traf3 PE=1 SV=2	64.294	567	1.76017	0.815714	0.369524		9.22578	11.5551	11.6399	10.2249	9.67908	10.0697
Q91Z31	PTBP2_MOUSE	Ptbp2	Polypyrimidine tract-binding protein 2 OS=Mus musculus OX=10090 GN=Ptbp2 PE=1 SV=2	57.489	531	0.568252	-0.815398	0.0768767		18.6685	17.5469	17.959	18.6751	19.0355	18.91
P70270	RAD54_MOUSE	Rad54l	DNA repair and recombination protein RAD54-like OS=Mus musculus OX=10090 GN=Rad54l PE=1 SV=2	84.694	747	0.569589	-0.812007	0.363429		9.94818	9.85233	9.55394	11.0786	9.0646	11.6472
Q8C1F5	TTC16_MOUSE	Ttc16	Tetratricopeptide repeat protein 16 OS=Mus musculus OX=10090 GN=Ttc16 PE=2 SV=1	86.945	767	1.75433	0.810919	0.118613		10.7602	10.9075	10.8961	9.36679	10.7722	9.99203
O70370	CATS_MOUSE	Ctss	Cathepsin S OS=Mus musculus OX=10090 GN=Ctss PE=1 SV=2	38.475	340	0.571108	-0.808163	0.152427		12.0202	11.0609	10.4984	11.9818	12.2033	11.8189
Q9JK53	PRELP_MOUSE	Prelp	Prolargin OS=Mus musculus OX=10090 GN=Prelp PE=1 SV=2	43.293	378	0.571516	-0.807134	0.427981		12.8874	12.0466	9.83043	12.2214	12.4617	12.5027
Q8BHN0	PPM1L_MOUSE	Ppm1l	Protein phosphatase 1L OS=Mus musculus OX=10090 GN=Ppm1l PE=1 SV=1	41.049	360	0.572099	-0.805662	0.137626		10.6973	9.34762	9.84001	10.9234	10.977	10.4015
Q5U680	SAMC_MOUSE	Slc25a26	Mitochondrial S-adenosylmethionine carrier protein OS=Mus musculus OX=10090 GN=Slc25a26 PE=1 SV=2	29.027	274	0.572282	-0.805202	0.102064		10.4059	11.3452	11.4217	11.6277	12.2522	11.7084
Q60953	PML_MOUSE	Pml	Protein PML OS=Mus musculus OX=10090 GN=Pml PE=1 SV=3	98.242	885	1.74656	0.804514	0.147823		11.9469	11.6746	11.2006	11.3881	10.0563	10.9642
Q9CQC3	CFA95_MOUSE	Cfap95	Cilia- and flagella-associated protein 95 OS=Mus musculus OX=10090 GN=Cfap95 PE=1 SV=1	26.594	228	0.572774	-0.803961	0.0976522		11.3826	10.601	10.4636	11.149	11.7748	11.9353
Q9D5U5	HDHD1_MOUSE	Pudp	Pseudouridine-5'-phosphatase OS=Mus musculus OX=10090 GN=Pudp PE=1 SV=1	26.161	234	1.74561	0.803729	0.195318		12.8552	12.7457	11.4401	12.0327	11.3598	11.2373
Q810N5	CL060_MOUSE		Uncharacterized protein C12orf60 homolog OS=Mus musculus OX=10090 PE=2 SV=1	28.062	247	1.74544	0.80359	0.15269		11.2724	11.4682	12.5994	11.2346	11.0927	10.6019
Q9D869	CHP2_MOUSE	Chp2	Calcineurin B homologous protein 2 OS=Mus musculus OX=10090 GN=Chp2 PE=2 SV=4	22.567	196	0.574292	-0.800143	0.261856		9.20965	11.1351	10.9385	11.3048	11.1646	11.2143
O35386	PAHX_MOUSE	Phyh	Phytanoyl-CoA dioxygenase, peroxisomal OS=Mus musculus OX=10090 GN=Phyh PE=1 SV=1	38.607	338	1.74127	0.800141	0.284275		12.1285	12.0614	11.945	9.97395	11.6842	12.0763
Q810M5	ZDH19_MOUSE	Zdhhc19	Palmitoyltransferase ZDHHC19 OS=Mus musculus OX=10090 GN=Zdhhc19 PE=1 SV=1	39.009	347	1.74019	0.799246	0.0654781		11.023	11.7233	11.5183	10.7578	10.156	10.953
Q7TMX5	SHQ1_MOUSE	Shq1	Protein SHQ1 homolog OS=Mus musculus OX=10090 GN=Shq1 PE=1 SV=2	63.458	569	1.74017	0.799232	0.0530433		11.7684	11.7249	12.2809	11.0541	10.7615	11.5609
Q91WV0	NC2B_MOUSE	Dr1	Protein Dr1 OS=Mus musculus OX=10090 GN=Dr1 PE=1 SV=1	19.431	176	0.574824	-0.798808	0.31354		18.2987	15.9354	16.8523	17.9798	17.6753	17.8277
Q5S006	LRRK2_MOUSE	Lrrk2	Leucine-rich repeat serine/threonine-protein kinase 2 OS=Mus musculus OX=10090 GN=Lrrk2 PE=1 SV=2	284.732	2527	1.73585	0.795638	0.218242		11.3534	9.82491	9.77333	9.43066	9.84923	9.28481
Q9QZ85	IIGP1_MOUSE	Iigp1	Interferon-inducible GTPase 1 OS=Mus musculus OX=10090 GN=Iigp1 PE=1 SV=2	47.572	413	1.73499	0.794925	0.261748		11.0989	9.81285	9.59273	8.92201	9.0532	10.1445
Q3U3N0	MIER2_MOUSE	Mier2	Mesoderm induction early response protein 2 OS=Mus musculus OX=10090 GN=Mier2 PE=2 SV=1	59.268	541	1.73183	0.792297	0.175535		9.87994	10.3369	9.52674	9.1772	8.36701	9.82246
Q61704	ITIH3_MOUSE	Itih3	Inter-alpha-trypsin inhibitor heavy chain H3 OS=Mus musculus OX=10090 GN=Itih3 PE=1 SV=3	99.358	889	1.73066	0.791321	0.1511		10.4031	9.40332	10.1466	9.79148	9.13888	8.64867
Q8C7E7	STBD1_MOUSE	Stbd1	Starch-binding domain-containing protein 1 OS=Mus musculus OX=10090 GN=Stbd1 PE=1 SV=1	36.127	338	0.578288	-0.790139	0.110083		10.5143	11.6894	10.8718	11.7032	11.5979	12.1448
Q99N84	RT18B_MOUSE	Mrps18b	Small ribosomal subunit protein mS40 OS=Mus musculus OX=10090 GN=Mrps18b PE=1 SV=1	28.703	254	0.578478	-0.789667	0.177771		12.8346	11.636	13.2025	13.2	13.3024	13.5397
O08605	MKNK1_MOUSE	Mknk1	MAP kinase-interacting serine/threonine-protein kinase 1 OS=Mus musculus OX=10090 GN=Mknk1 PE=1 SV=2	47.915	427	0.57918	-0.787916	0.0946654		10.7004	10.1988	10.2086	11.4718	10.515	11.4848
Q8K0E8	FIBB_MOUSE	Fgb	Fibrinogen beta chain OS=Mus musculus OX=10090 GN=Fgb PE=1 SV=1	54.753	481	0.579852	-0.786244	0.530248		13.9183	12.4949	10.0142	12.9868	12.7227	13.0766
Q60779	DRC4_MOUSE	Gas8	Dynein regulatory complex subunit 4 OS=Mus musculus OX=10090 GN=Gas8 PE=1 SV=2	56.264	478	0.579926	-0.786058	0.0727589		10.6258	10.1744	10.6331	10.6926	11.6021	11.4967
Q3TXX3	ZFY27_MOUSE	Zfyve27	Protrudin OS=Mus musculus OX=10090 GN=Zfyve27 PE=1 SV=2	46.202	415	0.580338	-0.785035	0.0587953		8.72247	9.04837	8.06598	9.2602	9.53546	9.39627
Q9R1L5	MAST1_MOUSE	Mast1	Microtubule-associated serine/threonine-protein kinase 1 OS=Mus musculus OX=10090 GN=Mast1 PE=1 SV=3	170.997	1570	0.580406	-0.784867	0.396169		9.94808	10.0247	11.2523	9.84909	11.466	12.2647
P59280	KLHL8_MOUSE	Klhl8	Kelch-like protein 8 OS=Mus musculus OX=10090 GN=Klhl8 PE=2 SV=2	69.788	629	0.582297	-0.780173	0.107352		9.92508	10.5745	9.373	10.7234	10.4904	10.9993
Q9JJJ7	PORCN_MOUSE	Porcn	Protein-serine O-palmitoleoyltransferase porcupine OS=Mus musculus OX=10090 GN=Porcn PE=1 SV=1	52.508	461	1.71671	0.779645	0.0843584		11.5729	12.1795	11.885	11.07	11.6209	10.6075
P0DOY1	DNM3C_MOUSE	Dnmt3c	DNA (cytosine-5)-methyltransferase 3C OS=Mus musculus OX=10090 GN=Dnmt3c PE=1 SV=2	82.921	740	1.70217	0.767374	0.198283		9.43292	8.9281	9.112	7.73186	9.31447	8.12457
Q6S5C2	GNPTG_MOUSE	Gnptg	N-acetylglucosamine-1-phosphotransferase subunit gamma OS=Mus musculus OX=10090 GN=Gnptg PE=1 SV=1	34.169	307	1.70202	0.767247	0.155758		11.2416	11.3854	10.6806	9.70786	10.2676	11.0303
Q61858	GPAN1_MOUSE	Gpank1	G patch domain and ankyrin repeat-containing protein 1 OS=Mus musculus OX=10090 GN=Gpank1 PE=2 SV=2	41.011	372	1.70063	0.766066	0.24991		10.1354	11.3638	11.3402	9.44357	10.8189	10.2788
P70671	IRF3_MOUSE	Irf3	Interferon regulatory factor 3 OS=Mus musculus OX=10090 GN=Irf3 PE=1 SV=1	46.852	419	0.588165	-0.765707	0.105475		13.3496	12.141	12.9361	13.5426	13.4273	13.7539
O54909	RDH16_MOUSE	Rdh16	Retinol dehydrogenase 16 OS=Mus musculus OX=10090 GN=Rdh16 PE=1 SV=1	35.744	317	0.589057	-0.763521	0.315379		11.0962	8.9056	9.43259	10.6351	10.4049	10.685
Q60775	ELF1_MOUSE	Elf1	ETS-related transcription factor Elf-1 OS=Mus musculus OX=10090 GN=Elf1 PE=1 SV=1	66.221	612	0.59077	-0.759332	0.434728		10.1538	9.99036	7.49174	10.1547	10.0997	9.65942
P18826	KPB1_MOUSE	Phka1	Phosphorylase b kinase regulatory subunit alpha, skeletal muscle isoform OS=Mus musculus OX=10090 GN=Phka1 PE=1 SV=3	138.825	1241	0.591028	-0.758702	0.141085		10.1116	10.4867	9.24783	11.0622	10.6609	10.3991
Q03249	GALT_MOUSE	Galt	Galactose-1-phosphate uridylyltransferase OS=Mus musculus OX=10090 GN=Galt PE=1 SV=3	43.232	379	1.69076	0.757673	0.339986		11.0293	11.577	11.2316	9.21976	11.5222	10.8228
F8VQB6	MYO10_MOUSE	Myo10	Unconventional myosin-X OS=Mus musculus OX=10090 GN=Myo10 PE=1 SV=1	237.323	2062	0.591779	-0.75687	0.273356		10.1761	12.1804	11.4007	11.8833	11.8852	12.2592
Q99JZ0	SDCB2_MOUSE	Sdcbp2	Syntenin-2 OS=Mus musculus OX=10090 GN=Sdcbp2 PE=2 SV=1	31.565	292	0.591826	-0.756754	0.241726		11.6895	10.0987	10.7439	11.7213	11.0302	12.0509
Q9JLR9	HIG1A_MOUSE	Higd1a	HIG1 domain family member 1A, mitochondrial OS=Mus musculus OX=10090 GN=Higd1a PE=1 SV=1	10.425	95	0.592349	-0.75548	0.0596549		12.6968	11.838	12.4357	13.3503	12.9983	12.8884
P41105	RL28_MOUSE	Rpl28	Large ribosomal subunit protein eL28 OS=Mus musculus OX=10090 GN=Rpl28 PE=1 SV=2	15.733	137	1.68578	0.753413	0.314611		12.7823	14.0537	14.1586	13.3985	11.9433	13.3926
Q99KG5	LSR_MOUSE	Lsr	Lipolysis-stimulated lipoprotein receptor OS=Mus musculus OX=10090 GN=Lsr PE=1 SV=1	66.108	594	1.68462	0.752427	0.240431		11.7343	11.2829	10.9286	11.297	10.7683	9.62319
P70428	EXT2_MOUSE	Ext2	Exostosin-2 OS=Mus musculus OX=10090 GN=Ext2 PE=1 SV=2	82.064	718	1.68423	0.752093	0.430185		11.9236	11.4092	11.2806	12.2068	9.31505	10.8353
Q9EPX5	FXL12_MOUSE	Fbxl12	F-box/LRR-repeat protein 12 OS=Mus musculus OX=10090 GN=Fbxl12 PE=2 SV=1	37.231	326	1.68208	0.750245	0.216579		11.0921	11.2984	10.664	9.35776	10.9677	10.4783
Q1WG82	ZGLP1_MOUSE	Zglp1	GATA-type zinc finger protein 1 OS=Mus musculus OX=10090 GN=Zglp1 PE=2 SV=1	29.107	266	0.594678	-0.749819	0.426477		9.92903	12.0516	12.7462	12.2706	12.3288	12.3769
O35448	PPT2_MOUSE	Ppt2	Lysosomal thioesterase PPT2 OS=Mus musculus OX=10090 GN=Ppt2 PE=1 SV=1	34.366	302	0.59507	-0.748869	0.0746162		14.4644	13.4747	13.7836	14.7472	14.7852	14.437
Q9CQR7	PEN2_MOUSE	Psenen	Gamma-secretase subunit PEN-2 OS=Mus musculus OX=10090 GN=Psenen PE=1 SV=1	11.999	101	0.59572	-0.747294	0.277187		12.9997	10.979	12.1044	12.9904	12.6887	12.6459
Q9CY24	T179B_MOUSE	Tmem179b	Transmembrane protein 179B OS=Mus musculus OX=10090 GN=Tmem179b PE=1 SV=1	23.528	219	1.67861	0.747268	0.111524		12.8063	11.7781	12.4383	11.3157	12.0065	11.4587
Q6TXD4	DNMBP_MOUSE	Dnmbp	Dynamin-binding protein OS=Mus musculus OX=10090 GN=Dnmbp PE=1 SV=2	177.277	1580	1.67558	0.744663	0.123742		10.4786	10.5119	11.3468	10.4981	9.61085	9.99434
Q9CR30	JOS2_MOUSE	Josd2	Josephin-2 OS=Mus musculus OX=10090 GN=Josd2 PE=1 SV=1	20.776	188	0.597485	-0.743025	0.0731905		12.2194	12.0496	11.385	12.914	12.6522	12.3168
P0DOV1	IFI5B_MOUSE	Ifi211	Interferon-activable protein 211 OS=Mus musculus OX=10090 GN=Ifi211 PE=1 SV=1	46.977	425	1.67304	0.742476	0.0852066		11.4773	10.6139	10.5838	10.0934	10.4212	9.93305
P16110	LEG3_MOUSE	Lgals3	Galectin-3 OS=Mus musculus OX=10090 GN=Lgals3 PE=1 SV=3	27.515	264	1.67289	0.742345	0.103538		11.6947	11.7711	11.0064	10.2968	11.1844	10.764
Q8BGN2	CD033_MOUSE	D3Ertd751e	UPF0462 protein C4orf33 homolog OS=Mus musculus OX=10090 GN=D3Ertd751e PE=2 SV=1	22.46	192	1.67219	0.74174	0.114166		12.269	12.2948	12.4693	11.9178	10.8792	12.0109
Q01339	APOH_MOUSE	Apoh	Beta-2-glycoprotein 1 OS=Mus musculus OX=10090 GN=Apoh PE=1 SV=1	38.619	345	0.598453	-0.740689	0.127973		12.6904	11.9769	11.3764	12.877	12.6244	12.7644
Q8BSU7	MOB3A_MOUSE	Mob3a	MOB kinase activator 3A OS=Mus musculus OX=10090 GN=Mob3a PE=1 SV=1	25.552	217	0.5988	-0.739854	0.0867218		11.6468	10.948	11.8341	12.2952	12.4911	11.8622
P35441	TSP1_MOUSE	Thbs1	Thrombospondin-1 OS=Mus musculus OX=10090 GN=Thbs1 PE=1 SV=1	129.647	1170	0.599822	-0.737393	0.389756		13.4936	12.5712	10.8961	12.9812	13.2304	12.9614
Q9ERL9	GCYA1_MOUSE	Gucy1a1	Guanylate cyclase soluble subunit alpha-1 OS=Mus musculus OX=10090 GN=Gucy1a1 PE=1 SV=2	77.588	691	0.60141	-0.733579	0.227552		11.0441	10.5507	9.45745	11.212	11.3734	10.6675
Q6P8I6	COX11_MOUSE	Cox11	Cytochrome c oxidase assembly protein COX11, mitochondrial OS=Mus musculus OX=10090 GN=Cox11 PE=1 SV=1	30.849	275	0.601429	-0.733533	0.448253		10.6285	8.26006	10.6491	9.87656	10.7525	11.1092
Q8BS40	CPTP_MOUSE	Cptp	Ceramide-1-phosphate transfer protein OS=Mus musculus OX=10090 GN=Cptp PE=1 SV=1	24.597	216	1.66104	0.732085	0.217673		10.8882	10.9445	9.42812	9.56951	9.69233	9.80276
P14234	FGR_MOUSE	Fgr	Tyrosine-protein kinase Fgr OS=Mus musculus OX=10090 GN=Fgr PE=1 SV=2	58.867	517	0.603109	-0.72951	0.422362		9.57693	11.0543	9.09247	11.3505	11.0402	9.52146
Q61703	ITIH2_MOUSE	Itih2	Inter-alpha-trypsin inhibitor heavy chain H2 OS=Mus musculus OX=10090 GN=Itih2 PE=1 SV=1	105.928	946	0.603984	-0.727417	0.531831		13.6506	12.6841	10.1103	12.8009	13.1252	12.7012
Q8R235	TM203_MOUSE	Tmem203	Transmembrane protein 203 OS=Mus musculus OX=10090 GN=Tmem203 PE=1 SV=1	15.776	136	0.607265	-0.719601	0.156411		9.32592	8.15201	8.51145	9.78057	9.00702	9.36059
Q920S3	GATD1_MOUSE	Gatad1	GATA zinc finger domain-containing protein 1 OS=Mus musculus OX=10090 GN=Gatad1 PE=2 SV=2	28.535	266	0.608158	-0.717481	0.221202		9.3637	10.7624	10.4307	11.1946	11.1298	10.3848
Q9D2H6	SP2_MOUSE	Sp2	Transcription factor Sp2 OS=Mus musculus OX=10090 GN=Sp2 PE=2 SV=2	64.908	612	1.64244	0.715842	0.212866		12.6679	13.1912	12.9614	11.3259	12.5087	12.8385
Q9WUB0	HOIL1_MOUSE	Rbck1	RanBP-type and C3HC4-type zinc finger-containing protein 1 OS=Mus musculus OX=10090 GN=Rbck1 PE=1 SV=2	57.534	508	0.608956	-0.71559	0.30051		9.83532	11.8052	10.876	11.5993	11.192	11.8719
P63330	PP2AA_MOUSE	Ppp2ca	Serine/threonine-protein phosphatase 2A catalytic subunit alpha isoform OS=Mus musculus OX=10090 GN=Ppp2ca PE=1 SV=1	35.608	309	0.609054	-0.715359	0.193303		14.4843	14.813	15.9372	15.6121	15.7293	16.0392
Q9DA39	LFG4_MOUSE	Tmbim4	Protein lifeguard 4 OS=Mus musculus OX=10090 GN=Tmbim4 PE=2 SV=1	26.647	238	0.610179	-0.712696	0.59172		8.63032	12.1171	12.4265	11.5056	11.8984	11.9081
Q9DCP9	DAZP2_MOUSE	Dazap2	DAZ-associated protein 2 OS=Mus musculus OX=10090 GN=Dazap2 PE=1 SV=1	17.289	168	1.63782	0.71178	0.452242		9.5768	8.98458	9.74959	7.62082	8.2189	10.3359
Q8CHW1	THAP1_MOUSE	Thap1	THAP domain-containing protein 1 OS=Mus musculus OX=10090 GN=Thap1 PE=2 SV=1	24.611	210	0.610832	-0.711152	0.374354		12.16	9.99539	10.1508	11.2854	11.7623	11.3919
A2AUU0	METL8_MOUSE	Mettl8	tRNA N(3)-methylcytidine methyltransferase METTL8, mitochondrial OS=Mus musculus OX=10090 GN=Mettl8 PE=1 SV=2	31.67	281	1.6361	0.710262	0.0825465		10.3689	10.278	9.78271	9.52794	9.80818	8.96266
Q8BGB5	LIMD2_MOUSE	Limd2	LIM domain-containing protein 2 OS=Mus musculus OX=10090 GN=Limd2 PE=1 SV=1	14.237	128	0.611689	-0.709129	0.257268		11.634	10.9642	12.7433	12.4476	12.2721	12.7492
Q3U1J1	TFPT_MOUSE	Tfpt	TCF3 fusion partner homolog OS=Mus musculus OX=10090 GN=Tfpt PE=1 SV=1	28.954	259	0.611982	-0.70844	0.335977		11.6032	9.59107	9.75723	11.1061	10.8894	11.0812
P97823	LYPA1_MOUSE	Lypla1	Acyl-protein thioesterase 1 OS=Mus musculus OX=10090 GN=Lypla1 PE=1 SV=1	24.688	230	1.63338	0.707864	0.104325		14.5284	15.2842	14.269	13.6945	14.1604	14.1031
Q9Z261	CLD7_MOUSE	Cldn7	Claudin-7 OS=Mus musculus OX=10090 GN=Cldn7 PE=1 SV=1	22.359	211	1.6332	0.707698	0.557674		9.7988	12.3455	11.7108	10.0886	12.1427	9.50068
O70546	KDM6A_MOUSE	Kdm6a	Lysine-specific demethylase 6A OS=Mus musculus OX=10090 GN=Kdm6a PE=1 SV=2	154.355	1401	1.63291	0.707446	0.329716		10.4269	9.33963	10.8515	8.74437	10.3078	9.44357
Q9CQM5	TXD17_MOUSE	Txndc17	Thioredoxin domain-containing protein 17 OS=Mus musculus OX=10090 GN=Txndc17 PE=1 SV=1	14.015	123	0.613423	-0.705045	0.222803		15.1316	15.3792	16.36	15.7012	16.648	16.6368
O08586	PTEN_MOUSE	Pten	Phosphatidylinositol 3,4,5-trisphosphate 3-phosphatase and dual-specificity protein phosphatase PTEN OS=Mus musculus OX=10090 GN=Pten PE=1 SV=1	47.152	403	0.61359	-0.704654	0.106094		11.3295	10.33	10.5446	11.4825	11.6753	11.1604
Q9D115	ZN706_MOUSE	Znf706	Zinc finger protein 706 OS=Mus musculus OX=10090 GN=Znf706 PE=1 SV=1	8.498	76	0.613813	-0.704128	0.22602		13.9292	12.2477	13.0308	13.7618	13.6393	13.919
Q9D3D9	ATPD_MOUSE	Atp5f1d	ATP synthase subunit delta, mitochondrial OS=Mus musculus OX=10090 GN=Atp5f1d PE=1 SV=1	17.6	168	1.62907	0.704047	0.102664		16.3853	16.5761	16.4281	15.1996	15.7395	16.3383
O35166	GOSR2_MOUSE	Gosr2	Golgi SNAP receptor complex member 2 OS=Mus musculus OX=10090 GN=Gosr2 PE=1 SV=2	24.725	212	0.61489	-0.7016	0.436857		13.4079	10.7421	12.8565	13.0941	13.0341	12.9832
P02088	HBB1_MOUSE	Hbb-b1	Hemoglobin subunit beta-1 OS=Mus musculus OX=10090 GN=Hbb-b1 PE=1 SV=2	15.84	147	0.615521	-0.700121	0.0604338		17.8929	17.5915	16.9777	18.157	18.2199	18.1855
Q3U564	DCP1B_MOUSE	Dcp1b	mRNA-decapping enzyme 1B OS=Mus musculus OX=10090 GN=Dcp1b PE=1 SV=1	62.72	578	0.616056	-0.698866	0.189762		11.8587	11.7881	10.5058	12.1476	12.1255	11.9761
P54265	DMPK_MOUSE	Dmpk	Myotonin-protein kinase OS=Mus musculus OX=10090 GN=Dmpk PE=1 SV=1	69.602	631	0.616219	-0.698484	0.157652		12.0662	10.7909	11.7908	12.4655	12.132	12.1459
Q3U4G3	XXLT1_MOUSE	Xxylt1	Xyloside xylosyltransferase 1 OS=Mus musculus OX=10090 GN=Xxylt1 PE=1 SV=2	43.839	392	0.616344	-0.698192	0.182067		9.54205	9.69929	9.95032	9.66961	11.1042	10.5124
Q7TMV3	FAKD5_MOUSE	Fastkd5	FAST kinase domain-containing protein 5, mitochondrial OS=Mus musculus OX=10090 GN=Fastkd5 PE=2 SV=1	86.6	762	1.62149	0.697317	0.263413		11.8224	10.8902	11.0553	9.69205	11.2206	10.7634
Q9D945	LLPH_MOUSE	Llph	Protein LLP homolog OS=Mus musculus OX=10090 GN=Llph PE=1 SV=1	15.391	130	0.617794	-0.694803	0.438459		9.98091	8.77529	7.23106	9.16549	9.27344	9.63274
Q8VEB4	PAG15_MOUSE	Pla2g15	Lysosomal phospholipase A and acyltransferase OS=Mus musculus OX=10090 GN=Pla2g15 PE=1 SV=1	47.307	412	0.617997	-0.694329	0.460124		11.3443	12.7014	9.77369	11.8191	11.9578	12.1254
Q8CFI5	SYPM_MOUSE	Pars2	Probable proline--tRNA ligase, mitochondrial OS=Mus musculus OX=10090 GN=Pars2 PE=1 SV=2	53.518	475	1.618	0.694214	0.0796389		12.7941	12.0772	11.8847	11.4813	11.4209	11.7712
Q3TFK5	GPTC4_MOUSE	Gpatch4	G patch domain-containing protein 4 OS=Mus musculus OX=10090 GN=Gpatch4 PE=1 SV=1	46.554	415	1.61731	0.6936	0.1851		10.6902	11.8096	11.6214	10.5847	11.1733	10.2824
Q8JZU6	PXDC1_MOUSE	Pxdc1	PX domain-containing protein 1 OS=Mus musculus OX=10090 GN=Pxdc1 PE=2 SV=2	26.448	231	1.61393	0.690576	0.0615531		11.5423	11.5887	11.0277	11.089	10.4489	10.549
Q9CQ24	FBX36_MOUSE	Fbxo36	F-box only protein 36 OS=Mus musculus OX=10090 GN=Fbxo36 PE=1 SV=1	22.075	188	0.619742	-0.690259	0.0769735		13.7383	13.4449	13.049	13.6801	14.3595	14.2635
P62960	YBOX1_MOUSE	Ybx1	Y-box-binding protein 1 OS=Mus musculus OX=10090 GN=Ybx1 PE=1 SV=3	35.73	322	1.61117	0.688113	0.135048		18.4207	18.3447	17.9509	17.1778	17.2482	18.2259
P09542	MYL3_MOUSE	Myl3	Myosin light chain 3 OS=Mus musculus OX=10090 GN=Myl3 PE=1 SV=4	22.422	204	0.620984	-0.687373	0.288931		13.4061	12.3703	11.4601	13.0644	13.1464	13.0878
Q6UJB9	TM270_MOUSE	Tmem270	Transmembrane protein 270 OS=Mus musculus OX=10090 GN=Tmem270 PE=2 SV=1	29.547	264	1.60936	0.686491	0.230076		10.4096	12.0496	11.0774	10.6799	10.3967	10.4006
P35969	VGFR1_MOUSE	Flt1	Vascular endothelial growth factor receptor 1 OS=Mus musculus OX=10090 GN=Flt1 PE=1 SV=1	149.876	1333	1.60868	0.685876	0.41837		12.3788	11.9143	11.3557	12.0032	11.7877	9.80036
P70387	HFE_MOUSE	Hfe	Hereditary hemochromatosis protein homolog OS=Mus musculus OX=10090 GN=Hfe PE=1 SV=2	40.534	359	1.60779	0.68508	0.241186		10.5523	9.76107	10.2767	9.62061	8.69899	10.2152
Q3UXL4	KIZ_MOUSE	Kiz	Centrosomal protein kizuna OS=Mus musculus OX=10090 GN=Kiz PE=1 SV=1	76.542	695	0.622614	-0.68359	0.0994737		9.73084	10.617	10.745	10.9973	11.086	11.0604
Q9DB50	AP1S2_MOUSE	Ap1s2	AP-1 complex subunit sigma-2 OS=Mus musculus OX=10090 GN=Ap1s2 PE=1 SV=1	18.929	160	0.622712	-0.683363	0.135763		14.7401	13.6141	13.7787	14.9379	14.611	14.6341
Q8C407	YIPF4_MOUSE	Yipf4	Protein YIPF4 OS=Mus musculus OX=10090 GN=Yipf4 PE=1 SV=1	27.283	246	0.622911	-0.682902	0.144041		12.8085	13.9945	13.7779	14.0554	14.3813	14.1928
P04117	FABP4_MOUSE	Fabp4	Fatty acid-binding protein, adipocyte OS=Mus musculus OX=10090 GN=Fabp4 PE=1 SV=3	14.65	132	0.623134	-0.682386	0.181675		9.28058	9.91128	10.6913	10.637	10.4559	10.8374
Q9WVS4	MOK_MOUSE	Mok	MAPK/MAK/MRK overlapping kinase OS=Mus musculus OX=10090 GN=Mok PE=1 SV=1	48.065	420	1.60445	0.682081	0.0804805		11.1587	11.0266	10.7662	10.8406	10.0377	10.027
Q60790	RASA3_MOUSE	Rasa3	Ras GTPase-activating protein 3 OS=Mus musculus OX=10090 GN=Rasa3 PE=1 SV=2	95.987	834	1.60345	0.681182	0.052308		12.1979	12.4207	12.1856	11.3661	12.0611	11.3334
Q9JK24	P2R3C_MOUSE	Ppp2r3c	Serine/threonine-protein phosphatase 2A regulatory subunit B'' subunit gamma OS=Mus musculus OX=10090 GN=Ppp2r3c PE=1 SV=2	53.407	453	0.623874	-0.680673	0.135497		10.7137	11.7935	10.6948	11.6776	11.7849	11.7815
Q9R0M0	CELR2_MOUSE	Celsr2	Cadherin EGF LAG seven-pass G-type receptor 2 OS=Mus musculus OX=10090 GN=Celsr2 PE=1 SV=3	316.986	2919	1.60269	0.680492	0.36894		9.52067	11.1105	11.6968	10.2842	9.75017	10.2521
Q8R2Y3	DOLK_MOUSE	Dolk	Dolichol kinase OS=Mus musculus OX=10090 GN=Dolk PE=1 SV=1	59.145	534	1.60173	0.679628	0.310606		10.7242	11.8489	10.2043	10.6434	10.5003	9.59484
Q9Z0J0	NPC2_MOUSE	Npc2	NPC intracellular cholesterol transporter 2 OS=Mus musculus OX=10090 GN=Npc2 PE=1 SV=1	16.442	149	1.60068	0.678683	0.22952		12.9082	12.7462	12.3886	11.1224	12.2497	12.6348
Q8C460	ERI3_MOUSE	Eri3	ERI1 exoribonuclease 3 OS=Mus musculus OX=10090 GN=Eri3 PE=1 SV=1	37.189	337	0.624968	-0.678146	0.0826942		13.508	13.338	13.9033	13.7915	14.3931	14.599
Q9R257	HEBP1_MOUSE	Hebp1	Heme-binding protein 1 OS=Mus musculus OX=10090 GN=Hebp1 PE=1 SV=2	21.067	190	1.59999	0.678063	0.0670673		12.1271	12.3325	12.8247	11.4196	11.8102	12.0203
G5E8B9	ZBT11_MOUSE	Zbtb11	Zinc finger and BTB domain-containing protein 11 OS=Mus musculus OX=10090 GN=Zbtb11 PE=2 SV=1	118.566	1050	1.59985	0.67794	0.141347		10.0837	9.53551	10.2439	9.50022	8.67821	9.65081
Q8BZF8	PGM5_MOUSE	Pgm5	Phosphoglucomutase-like protein 5 OS=Mus musculus OX=10090 GN=Pgm5 PE=1 SV=2	62.22	567	0.626906	-0.67368	0.185881		11.7533	10.4922	10.6574	11.3491	11.7526	11.8222
Q9CPX8	QCR10_MOUSE	Uqcr11	Cytochrome b-c1 complex subunit 10 OS=Mus musculus OX=10090 GN=Uqcr11 PE=1 SV=1	6.539	56	1.59448	0.67309	0.531784		13.4391	12.9732	11.0458	12.802	10.5668	12.0701
Q9CZP0	UFSP1_MOUSE	Ufsp1	Ufm1-specific protease 1 OS=Mus musculus OX=10090 GN=Ufsp1 PE=1 SV=1	23.421	217	0.627657	-0.671951	0.618125		10.373	10.1433	13.192	10.3896	12.8699	12.4646
P82343	RENBP_MOUSE	Renbp	N-acylglucosamine 2-epimerase OS=Mus musculus OX=10090 GN=Renbp PE=1 SV=4	48.51	419	0.628167	-0.67078	0.0647614		9.86894	10.5276	10.4246	11.0476	11.1716	10.6144
P63024	VAMP3_MOUSE	Vamp3	Vesicle-associated membrane protein 3 OS=Mus musculus OX=10090 GN=Vamp3 PE=1 SV=1	11.48	103	1.5919	0.670752	0.116872		16.1167	17.2724	16.6452	15.929	16.0434	16.0496
P12023	A4_MOUSE	App	Amyloid-beta precursor protein OS=Mus musculus OX=10090 GN=App PE=1 SV=3	86.722	770	0.628249	-0.670591	0.408098		9.89563	12.2904	11.6198	12.1699	11.9517	11.696
P08228	SODC_MOUSE	Sod1	Superoxide dismutase [Cu-Zn] OS=Mus musculus OX=10090 GN=Sod1 PE=1 SV=2	15.943	154	1.59143	0.670327	0.390525		19.6302	17.918	17.309	17.6447	17.5138	17.6877
O35372	CNIH1_MOUSE	Cnih1	Protein cornichon homolog 1 OS=Mus musculus OX=10090 GN=Cnih1 PE=2 SV=2	16.699	144	1.5914	0.670295	0.0522368		10.2129	9.47299	9.71661	9.35545	9.03318	9.00296
Q6PD03	2A5A_MOUSE	Ppp2r5a	Serine/threonine-protein phosphatase 2A 56 kDa regulatory subunit alpha isoform OS=Mus musculus OX=10090 GN=Ppp2r5a PE=1 SV=1	56.347	486	0.628506	-0.670001	0.114933		10.9616	10.5757	9.88818	10.9365	11.3226	11.1764
Q99JP7	GGT7_MOUSE	Ggt7	Glutathione hydrolase 7 OS=Mus musculus OX=10090 GN=Ggt7 PE=1 SV=2	70.251	662	1.5908	0.669748	0.149318		12.3802	11.8124	11.0965	11.0005	11.1985	11.0809
Q9WUM4	COR1C_MOUSE	Coro1c	Coronin-1C OS=Mus musculus OX=10090 GN=Coro1c PE=1 SV=2	53.121	474	0.62978	-0.667081	0.0778798		15.1123	15.415	16.0188	16.04	16.144	16.3633
Q61025	IFT20_MOUSE	Ift20	Intraflagellar transport protein 20 homolog OS=Mus musculus OX=10090 GN=Ift20 PE=1 SV=1	15.237	132	0.630198	-0.666123	0.16749		13.9055	12.6595	12.8051	13.8653	13.7186	13.7846
A2AX52	CO6A4_MOUSE	Col6a4	Collagen alpha-4(VI) chain OS=Mus musculus OX=10090 GN=Col6a4 PE=1 SV=2	250.798	2309	0.630511	-0.665406	0.0505005		10.4096	10.7049	11.2176	11.3909	11.4029	11.5344
P63082	VATL_MOUSE	Atp6v0c	V-type proton ATPase 16 kDa proteolipid subunit c OS=Mus musculus OX=10090 GN=Atp6v0c PE=1 SV=1	15.808	155	1.58596	0.665358	0.215862		13.2898	14.0868	12.7762	12.4837	12.4649	13.2083
Q3UFS4	GPT11_MOUSE	Gpatch11	G patch domain-containing protein 11 OS=Mus musculus OX=10090 GN=Gpatch11 PE=1 SV=2	30.608	262	0.630905	-0.664506	0.392729		15.4035	13.0017	14.1043	14.829	14.8648	14.8092
Q8BGY7	F210A_MOUSE	Fam210a	Protein FAM210A OS=Mus musculus OX=10090 GN=Fam210a PE=1 SV=1	31.6	273	1.58342	0.663049	0.137221		11.2072	11.2637	10.8082	10.771	9.77523	10.7437
Q8BZ32	ASXL2_MOUSE	Asxl2	Putative Polycomb group protein ASXL2 OS=Mus musculus OX=10090 GN=Asxl2 PE=1 SV=1	147.107	1370	0.631616	-0.662881	0.0585983		10.181	9.79426	10.0116	10.5329	11.0983	10.3443
Q61420	S35A1_MOUSE	Slc35a1	CMP-sialic acid transporter OS=Mus musculus OX=10090 GN=Slc35a1 PE=1 SV=2	36.453	336	0.63203	-0.661934	0.585042		12.3443	12.5563	9.22103	12.5967	11.8733	11.6373
Q8BGZ7	K2C75_MOUSE	Krt75	Keratin, type II cytoskeletal 75 OS=Mus musculus OX=10090 GN=Krt75 PE=1 SV=1	59.741	551	0.632384	-0.661128	0.347153		11.4832	12.5831	10.9699	13.051	11.6697	12.299
P62843	RS15_MOUSE	Rps15	Small ribosomal subunit protein uS19 OS=Mus musculus OX=10090 GN=Rps15 PE=1 SV=2	17.04	145	1.57862	0.658667	0.268156		15.9874	17.5489	17.3457	16.168	16.6014	16.1365
Q3U9N9	MOT10_MOUSE	Slc16a10	Monocarboxylate transporter 10 OS=Mus musculus OX=10090 GN=Slc16a10 PE=1 SV=1	55.32	512	1.57817	0.658256	0.120254		11.4593	11.2802	11.1248	10.786	10.0143	11.0892
Q8CFD4	SNX8_MOUSE	Snx8	Sorting nexin-8 OS=Mus musculus OX=10090 GN=Snx8 PE=1 SV=1	52.059	459	1.57672	0.656927	0.266116		10.6103	11.5069	11.3988	9.6703	10.8997	10.9752
Q9DBL9	ABHD5_MOUSE	Abhd5	1-acylglycerol-3-phosphate O-acyltransferase ABHD5 OS=Mus musculus OX=10090 GN=Abhd5 PE=1 SV=1	39.155	351	1.57642	0.65665	0.19464		10.8342	11.9967	11.7294	10.7577	11.3101	10.5225
Q9R0P4	SMAP_MOUSE	Smap	Small acidic protein OS=Mus musculus OX=10090 GN=Smap PE=1 SV=1	20.046	181	1.57451	0.654901	0.268016		11.5841	13.006	12.9992	11.5357	12.1916	11.8972
P63168	DYL1_MOUSE	Dynll1	Dynein light chain 1, cytoplasmic OS=Mus musculus OX=10090 GN=Dynll1 PE=1 SV=1	10.366	89	1.57394	0.654385	0.213646		14.2615	15.4226	14.904	13.8369	14.0108	14.7773
P28474	ADHX_MOUSE	Adh5	Alcohol dehydrogenase class-3 OS=Mus musculus OX=10090 GN=Adh5 PE=1 SV=3	39.548	374	0.637076	-0.650462	0.137579		15.8083	15.6563	16.7627	16.61	16.7782	16.7903
Q6NVE3	SPI2C_MOUSE	Spin2c	Spindlin-2C OS=Mus musculus OX=10090 GN=Spin2c PE=2 SV=1	29.207	257	0.637614	-0.649245	0.660999		9.5223	12.9959	12.7764	13.3453	13.0542	10.8428
Q9JJC8	NIPA2_MOUSE	Nipa2	Magnesium transporter NIPA2 OS=Mus musculus OX=10090 GN=Nipa2 PE=1 SV=1	39.091	359	1.56796	0.648886	0.13948		10.3109	10.7903	10.9913	9.99701	10.573	9.57584
Q6Y5D8	RHG10_MOUSE	Arhgap10	Rho GTPase-activating protein 10 OS=Mus musculus OX=10090 GN=Arhgap10 PE=1 SV=2	89.366	786	1.56684	0.647857	0.10694		10.3075	10.2581	11.0922	10.1797	9.63508	9.89943
Q9DCD5	TJAP1_MOUSE	Tjap1	Tight junction-associated protein 1 OS=Mus musculus OX=10090 GN=Tjap1 PE=1 SV=2	60.52	549	1.56631	0.647369	0.0733714		12.0366	11.7549	11.8313	11.1024	10.8612	11.7172
B1AZ99	OTUD3_MOUSE	Otud3	OTU domain-containing protein 3 OS=Mus musculus OX=10090 GN=Otud3 PE=1 SV=1	44.576	396	1.56322	0.644521	0.342086		9.9213	10.1258	9.93678	8.82257	10.5373	8.69051
Q8CDI7	CC150_MOUSE	Ccdc150	Coiled-coil domain-containing protein 150 OS=Mus musculus OX=10090 GN=Ccdc150 PE=2 SV=2	128.502	1110	0.640114	-0.643599	0.0641056		10.1339	10.7085	10.8174	11.0678	11.0479	11.4748
Q3U4G0	CDIN1_MOUSE	Cdin1	CDAN1-interacting nuclease 1 OS=Mus musculus OX=10090 GN=Cdin1 PE=2 SV=2	32.113	281	0.64038	-0.643	0.348921		10.6535	10.8412	9.35697	11.1733	10.167	11.4402
Q9DBA6	TYSD1_MOUSE	Tysnd1	Peroxisomal leader peptide-processing protease OS=Mus musculus OX=10090 GN=Tysnd1 PE=1 SV=1	59.066	568	0.640867	-0.641904	0.102952		12.0037	11.0374	11.3506	12.0052	11.9886	12.3236
P03958	ADA_MOUSE	Ada	Adenosine deaminase OS=Mus musculus OX=10090 GN=Ada PE=1 SV=3	39.992	352	1.55947	0.64106	0.294535		11.3875	10.3536	11.3067	10.6702	10.9001	9.5544
P24860	CCNB1_MOUSE	Ccnb1	G2/mitotic-specific cyclin-B1 OS=Mus musculus OX=10090 GN=Ccnb1 PE=1 SV=3	48.052	430	0.641424	-0.640649	0.109524		10.3406	9.6138	10.448	10.4988	10.7409	11.0847
O35668	HAP1_MOUSE	Hap1	Huntingtin-associated protein 1 OS=Mus musculus OX=10090 GN=Hap1 PE=1 SV=1	70.116	628	1.55741	0.63915	0.0737085		11.8472	11.9181	11.7642	10.6908	11.5492	11.3721
A0A1W2P884	CE85L_MOUSE	Cep85l	Centrosomal protein of 85 kDa-like OS=Mus musculus OX=10090 GN=Cep85l PE=3 SV=1	91.831	806	0.642631	-0.637937	0.0985335		10.4246	10.6297	10.2032	11.5635	10.9698	10.638
A1A5B6	TBC25_MOUSE	Tbc1d25	TBC1 domain family member 25 OS=Mus musculus OX=10090 GN=Tbc1d25 PE=1 SV=1	82.575	742	0.642773	-0.637619	0.263982		11.5744	10.0347	11.3165	11.3932	11.8084	11.6368
Q5SWW4	MED13_MOUSE	Med13	Mediator of RNA polymerase II transcription subunit 13 OS=Mus musculus OX=10090 GN=Med13 PE=1 SV=1	238.591	2171	1.55496	0.636881	0.167472		10.0302	10.5238	10.1311	10.2848	9.26926	9.22041
Q9D8F1	ALKB4_MOUSE	Alkbh4	Alpha-ketoglutarate-dependent dioxygenase alkB homolog 4 OS=Mus musculus OX=10090 GN=Alkbh4 PE=1 SV=1	33.394	300	0.6434	-0.636212	0.502785		9.78953	9.67759	12.0284	10.3459	11.6668	11.3914
Q6P5E8	DGKQ_MOUSE	Dgkq	Diacylglycerol kinase theta OS=Mus musculus OX=10090 GN=Dgkq PE=1 SV=1	102.254	934	1.55341	0.635436	0.324299		9.97483	11.6813	10.9731	10.6806	10.3051	9.7372
A2AG50	MA7D2_MOUSE	Map7d2	MAP7 domain-containing protein 2 OS=Mus musculus OX=10090 GN=Map7d2 PE=1 SV=1	86.05	781	1.55299	0.635046	0.0780382		13.2698	13.2689	13.4033	12.7536	13.0976	12.1857
Q3UMR0	ANR27_MOUSE	Ankrd27	Ankyrin repeat domain-containing protein 27 OS=Mus musculus OX=10090 GN=Ankrd27 PE=1 SV=2	116.809	1048	1.5514	0.633567	0.205281		11.5664	11.8174	12.2985	11.6858	11.5512	10.5446
Q3UHU5	MTCL1_MOUSE	Mtcl1	Microtubule cross-linking factor 1 OS=Mus musculus OX=10090 GN=Mtcl1 PE=1 SV=1	213.862	1945	0.644923	-0.6328	0.119508		9.9228	9.82661	10.3396	11.0826	10.7707	10.1341
P47226	TES_MOUSE	Tes	Testin OS=Mus musculus OX=10090 GN=Tes PE=1 SV=1	47.983	423	0.6454	-0.631735	0.101915		11.9595	11.3365	11.9658	12.7674	12.3612	12.0285
O35671	ITBP1_MOUSE	Itgb1bp1	Integrin beta-1-binding protein 1 OS=Mus musculus OX=10090 GN=Itgb1bp1 PE=1 SV=1	21.644	200	1.54888	0.631222	0.582627		9.90904	12.1509	12.1275	10.4592	9.64239	12.1921
Q9CRC6	BORC7_MOUSE	Borcs7	BLOC-1-related complex subunit 7 OS=Mus musculus OX=10090 GN=Borcs7 PE=1 SV=1	11.546	105	1.54774	0.63016	0.0574422		13.7046	14.4646	14.1821	13.6375	13.3339	13.4895
Q00897	A1AT4_MOUSE	Serpina1d	Alpha-1-antitrypsin 1-4 OS=Mus musculus OX=10090 GN=Serpina1d PE=1 SV=1	45.998	413	0.646271	-0.629789	0.276826		11.9118	11.8209	10.3833	12.0746	12.0784	11.8522
Q9D1Z2	CK091_MOUSE		Uncharacterized protein C11orf91 homolog OS=Mus musculus OX=10090 PE=2 SV=1	20.754	194	0.646643	-0.628959	0.104583		10.2784	11.2118	10.5164	11.4552	11.3509	11.0874
Q9CZR2	NALD2_MOUSE	Naalad2	N-acetylated-alpha-linked acidic dipeptidase 2 OS=Mus musculus OX=10090 GN=Naalad2 PE=1 SV=2	82.801	740	0.647188	-0.627744	0.166567		10.7449	11.1924	11.2598	11.696	11.1123	12.2721
Q8CHD8	RFIP3_MOUSE	Rab11fip3	Rab11 family-interacting protein 3 OS=Mus musculus OX=10090 GN=Rab11fip3 PE=1 SV=2	118.535	1047	1.54508	0.627684	0.0903681		10.41	10.8109	11.1706	10.1813	10.4709	9.8562
Q80WC1	UBN2_MOUSE	Ubn2	Ubinuclein-2 OS=Mus musculus OX=10090 GN=Ubn2 PE=1 SV=2	141.74	1314	1.54435	0.626995	0.093696		10.949	11.0084	11.1637	9.85583	10.6703	10.714
Q9R0M5	TPK1_MOUSE	Tpk1	Thiamine pyrophosphokinase 1 OS=Mus musculus OX=10090 GN=Tpk1 PE=1 SV=1	27.068	243	0.647934	-0.626081	0.341037		11.2541	9.45879	10.9186	11.4872	10.8625	11.16
Q9WTK8	SPO11_MOUSE	Spo11	Meiotic recombination protein SPO11 OS=Mus musculus OX=10090 GN=Spo11 PE=1 SV=2	44.57	396	0.648338	-0.625183	0.31775		11.2312	9.54656	10.3078	11.3094	11.1604	10.4913
Q8CEE0	CEP57_MOUSE	Cep57	Centrosomal protein of 57 kDa OS=Mus musculus OX=10090 GN=Cep57 PE=1 SV=2	56.909	500	0.648636	-0.62452	0.388722		11.5462	9.74162	9.86777	10.482	11.4466	11.1006
Q9DCC7	ISC2B_MOUSE	Isoc2b	Isochorismatase domain-containing protein 2B OS=Mus musculus OX=10090 GN=Isoc2b PE=1 SV=1	23.151	210	0.648891	-0.623951	0.220861		10.3107	9.70537	9.35043	10.0617	11.0657	10.1109
Q8BL48	UNK_MOUSE	Unk	RING finger protein unkempt homolog OS=Mus musculus OX=10090 GN=Unk PE=1 SV=1	88.058	810	1.54046	0.623359	0.297886		10.1057	9.56011	10.0617	8.45561	9.24618	10.1556
Q3UK78	PCGF5_MOUSE	Pcgf5	Polycomb group RING finger protein 5 OS=Mus musculus OX=10090 GN=Pcgf5 PE=1 SV=1	29.657	256	0.649664	-0.622233	0.112388		13.071	13.2603	13.9861	13.8106	14.1452	14.2284
Q8BHK1	NIPA1_MOUSE	Nipa1	Magnesium transporter NIPA1 OS=Mus musculus OX=10090 GN=Nipa1 PE=1 SV=1	34.105	323	1.53817	0.621215	0.380092		9.92285	11.4253	11.2064	9.8426	11.0723	9.776
Q61824	ADA12_MOUSE	Adam12	Disintegrin and metalloproteinase domain-containing protein 12 OS=Mus musculus OX=10090 GN=Adam12 PE=1 SV=2	98.504	903	1.53599	0.619173	0.162649		11.4208	10.6702	10.7939	10.295	10.846	9.88645
Q80Y20	ALKB8_MOUSE	Alkbh8	Alkylated DNA repair protein alkB homolog 8 OS=Mus musculus OX=10090 GN=Alkbh8 PE=1 SV=1	74.768	664	0.651176	-0.618881	0.109395		10.2064	10.307	10.9572	11.4216	11.1356	10.77
Q62241	RU1C_MOUSE	Snrpc	U1 small nuclear ribonucleoprotein C OS=Mus musculus OX=10090 GN=Snrpc PE=1 SV=1	17.364	159	1.53551	0.618722	0.130332		16.4952	16.7817	17.4351	15.9467	16.4376	16.4716
P09528	FRIH_MOUSE	Fth1	Ferritin heavy chain OS=Mus musculus OX=10090 GN=Fth1 PE=1 SV=2	21.067	182	1.53538	0.618593	0.0711745		15.3495	15.1347	15.206	14.1205	14.8602	14.8537
Q8CHX7	RFTN2_MOUSE	Rftn2	Raftlin-2 OS=Mus musculus OX=10090 GN=Rftn2 PE=1 SV=3	54.972	500	0.651338	-0.618523	0.061343		10.3761	10.6587	11.1811	11.28	11.4303	11.3612
Q9D581	EFC10_MOUSE	Efcab10	EF-hand calcium-binding domain-containing protein 10 OS=Mus musculus OX=10090 GN=Efcab10 PE=1 SV=1	15.562	132	0.651739	-0.617633	0.257302		12.7456	11.2136	11.5283	12.4521	12.3978	12.4905
Q8VIK2	M17L2_MOUSE	Mpv17l2	Mpv17-like protein 2 OS=Mus musculus OX=10090 GN=Mpv17l2 PE=1 SV=1	22.514	200	0.652012	-0.617031	0.321647		10.7314	10.0207	8.92036	10.6005	10.697	10.226
Q6P8I4	PCNP_MOUSE	Pcnp	PEST proteolytic signal-containing nuclear protein OS=Mus musculus OX=10090 GN=Pcnp PE=1 SV=1	18.963	178	0.652212	-0.616587	0.451874		15.4917	14.8107	13.9551	16.2128	15.6673	14.2272
Q91ZR4	NEK8_MOUSE	Nek8	Serine/threonine-protein kinase Nek8 OS=Mus musculus OX=10090 GN=Nek8 PE=1 SV=1	75.265	698	1.53202	0.615433	0.0715173		10.4802	9.61068	10.0914	9.44059	9.40592	9.4895
Q9DA47	TM239_MOUSE	Tmem239	Transmembrane protein 239 OS=Mus musculus OX=10090 GN=Tmem239 PE=2 SV=1	17.201	151	1.5317	0.61513	0.17131		11.6093	12.6718	12.6407	11.6863	11.4852	11.9049
B1ARW8	CA122_MOUSE		Uncharacterized protein C1orf122 homolog OS=Mus musculus OX=10090 PE=4 SV=1	11.319	110	0.653175	-0.614458	0.270404		11.2515	10.4498	12.0071	12.1094	11.9132	11.5292
A6H690	IQCAL_MOUSE	Iqca1l	IQ and AAA domain-containing protein 1-like OS=Mus musculus OX=10090 GN=Iqca1l PE=1 SV=3	95.956	825	0.653239	-0.614318	0.0870326		10.559	11.1095	10.7692	11.8647	11.2459	11.1701
Q9D0B0	SRSF9_MOUSE	Srsf9	Serine/arginine-rich splicing factor 9 OS=Mus musculus OX=10090 GN=Srsf9 PE=1 SV=1	25.661	222	0.653259	-0.614273	0.115093		16.038	15.1727	15.1421	16.2322	16.0165	15.9469
Q9D136	OGFD3_MOUSE	Ogfod3	2-oxoglutarate and iron-dependent oxygenase domain-containing protein 3 OS=Mus musculus OX=10090 GN=Ogfod3 PE=2 SV=1	35.385	315	1.53034	0.613852	0.195623		11.5309	12.4957	12.4734	11.2837	11.3531	12.0216
Q99JB8	PACN3_MOUSE	Pacsin3	Protein kinase C and casein kinase II substrate protein 3 OS=Mus musculus OX=10090 GN=Pacsin3 PE=1 SV=1	48.585	424	1.52979	0.613336	0.0736718		11.524	11.509	11.4438	10.372	11.1333	11.1314
Q8K341	ATAT_MOUSE	Atat1	Alpha-tubulin N-acetyltransferase 1 OS=Mus musculus OX=10090 GN=Atat1 PE=1 SV=1	47.164	421	1.52685	0.610555	0.114039		10.9404	11.8579	11.6166	11.1048	10.6728	10.8055
Q3TB48	TM104_MOUSE	Tmem104	Transmembrane protein 104 OS=Mus musculus OX=10090 GN=Tmem104 PE=1 SV=1	55.838	496	1.52683	0.610538	0.0716469		12.3155	12.3185	12.3618	11.8557	12.0721	11.2366
Q7TND5	RPF1_MOUSE	Rpf1	Ribosome production factor 1 OS=Mus musculus OX=10090 GN=Rpf1 PE=2 SV=2	40.037	349	0.655285	-0.609806	0.0591661		11.6387	11.414	12.0853	12.5442	12.3097	12.1136
O35618	MDM4_MOUSE	Mdm4	Protein Mdm4 OS=Mus musculus OX=10090 GN=Mdm4 PE=1 SV=2	54.963	489	0.655363	-0.609633	0.125452		11.8158	10.8029	11.4164	11.9355	12.1591	11.7693
Q9QYK7	RNF11_MOUSE	Rnf11	RING finger protein 11 OS=Mus musculus OX=10090 GN=Rnf11 PE=1 SV=1	17.458	154	0.655422	-0.609503	0.461456		11.6598	9.81419	9.35651	11.3569	10.4773	10.8248
Q8VCN5	CGL_MOUSE	Cth	Cystathionine gamma-lyase OS=Mus musculus OX=10090 GN=Cth PE=1 SV=1	43.567	398	0.655527	-0.609272	0.172459		9.02344	10.1419	10.0527	10.478	10.2085	10.3594
Q9ESN5	CENPK_MOUSE	Cenpk	Centromere protein K OS=Mus musculus OX=10090 GN=Cenpk PE=1 SV=2	31.686	271	1.52547	0.609256	0.354097		11.1035	11.0256	11.9373	9.9854	11.6974	10.5558
Q8R5C5	ACTY_MOUSE	Actr1b	Beta-centractin OS=Mus musculus OX=10090 GN=Actr1b PE=1 SV=1	42.281	376	0.655818	-0.608633	0.438737		15.2845	13.1215	14.7333	15.5393	14.5912	14.8346
Q99KX1	MLF2_MOUSE	Mlf2	Myeloid leukemia factor 2 OS=Mus musculus OX=10090 GN=Mlf2 PE=1 SV=1	28.055	247	0.657015	-0.606003	0.54331		10.2038	13.0781	12.7808	12.6629	12.5514	12.6663
Q3UZP4	SVIP_MOUSE	Svip	Small VCP/p97-interacting protein OS=Mus musculus OX=10090 GN=Svip PE=3 SV=1	8.364	77	0.657152	-0.605702	0.512287		12.1086	9.37504	9.9747	11.3593	11.0815	10.8347
Q9QY66	ZNHI2_MOUSE	Znhit2	Zinc finger HIT domain-containing protein 2 OS=Mus musculus OX=10090 GN=Znhit2 PE=2 SV=2	42.897	399	1.52146	0.605452	0.0992098		13.6703	13.6273	12.87	12.6907	12.6535	13.007
P21279	GNAQ_MOUSE	Gnaq	Guanine nucleotide-binding protein G(q) subunit alpha OS=Mus musculus OX=10090 GN=Gnaq PE=1 SV=4	42.158	359	1.5199	0.603973	0.138397		12.7457	13.8112	13.4855	12.8506	12.5721	12.8077
B2RVI8	ST2A6_MOUSE	Sult2a6	Sulfotransferase 2A6 OS=Mus musculus OX=10090 GN=Sult2a6 PE=2 SV=1	33.317	285	1.51945	0.603547	0.0607295		12.1921	11.4312	11.6197	11.0556	11.1777	11.1991
Q91W45	PAI2B_MOUSE	Paip2b	Polyadenylate-binding protein-interacting protein 2B OS=Mus musculus OX=10090 GN=Paip2b PE=1 SV=2	15.472	136	1.51713	0.601344	0.183203		11.5245	12.6694	12.4539	11.4021	11.5956	11.8461
Q8CDB0	MKNK2_MOUSE	Mknk2	MAP kinase-interacting serine/threonine-protein kinase 2 OS=Mus musculus OX=10090 GN=Mknk2 PE=1 SV=3	51.633	459	1.51557	0.59986	0.274306		11.676	10.6915	10.202	10.5765	10.2798	9.91363
Q9DCT8	CRIP2_MOUSE	Crip2	Cysteine-rich protein 2 OS=Mus musculus OX=10090 GN=Crip2 PE=1 SV=1	22.727	208	0.659847	-0.599796	0.351363		12.3834	13.8467	14.1248	13.6937	14.2079	14.2526
Q64523	H2A2C_MOUSE	H2ac20	Histone H2A type 2-C OS=Mus musculus OX=10090 GN=H2ac20 PE=1 SV=3	13.988	129	1.51515	0.599459	0.701443		14.0756	11.6218	9.23095	11.8406	10.7181	10.5713
Q9CR76	TM186_MOUSE	Tmem186	Transmembrane protein 186 OS=Mus musculus OX=10090 GN=Tmem186 PE=1 SV=2	24.632	216	1.51466	0.598992	0.132301		13.4563	12.777	12.9986	12.8807	12.5242	12.0301
Q6NWW9	FND3B_MOUSE	Fndc3b	Fibronectin type III domain-containing protein 3B OS=Mus musculus OX=10090 GN=Fndc3b PE=1 SV=1	132.764	1207	1.51399	0.598359	0.148831		9.87347	10.6301	10.9674	9.97759	9.98264	9.71567
Q9CZ09	MET18_MOUSE	Mettl18	Histidine protein methyltransferase 1 homolog OS=Mus musculus OX=10090 GN=Mettl18 PE=2 SV=2	40.448	362	1.51348	0.597872	0.188137		11.7005	10.7287	11.7699	10.9741	10.9719	10.4594
Q8VDP3	MICA1_MOUSE	Mical1	[F-actin]-monooxygenase MICAL1 OS=Mus musculus OX=10090 GN=Mical1 PE=1 SV=1	116.785	1048	1.51336	0.597752	0.45764		12.1267	11.5281	12.1949	11.8079	9.98454	12.264
Q9JHE7	TSSC4_MOUSE	Tssc4	U5 small nuclear ribonucleoprotein TSSC4 OS=Mus musculus OX=10090 GN=Tssc4 PE=1 SV=1	33.569	317	0.660948	-0.597391	0.356933		13.6466	11.7101	12.3026	13.0718	13.1957	13.184
Q62441	TLE4_MOUSE	Tle4	Transducin-like enhancer protein 4 OS=Mus musculus OX=10090 GN=Tle4 PE=1 SV=4	83.787	773	0.661239	-0.596755	0.101771		10.743	10.0207	10.7878	11.321	11.1553	10.8654
P62855	RS26_MOUSE	Rps26	Small ribosomal subunit protein eS26 OS=Mus musculus OX=10090 GN=Rps26 PE=1 SV=3	13.015	115	0.661714	-0.595721	0.512357		16.9436	14.0941	15.3134	16.196	16.0278	15.9144
P28229	CXG1_MOUSE	Gjc1	Gap junction gamma-1 protein OS=Mus musculus OX=10090 GN=Gjc1 PE=1 SV=1	45.666	396	1.51049	0.595021	0.0942892		10.1551	10.226	10.5147	10.199	9.50366	9.40813
O55033	NCK2_MOUSE	Nck2	Cytoplasmic protein NCK2 OS=Mus musculus OX=10090 GN=Nck2 PE=1 SV=1	42.879	380	0.662153	-0.594763	0.0898329		10.838	11.3066	11.2149	11.7924	12.0599	11.2915
Q9JMG3	TMUB1_MOUSE	Tmub1	Transmembrane and ubiquitin-like domain-containing protein 1 OS=Mus musculus OX=10090 GN=Tmub1 PE=1 SV=1	26.316	245	1.5097	0.59426	0.135592		12.3871	12.7285	11.7045	11.5577	11.8869	11.5927
Q9D8B6	F210B_MOUSE	Fam210b	Protein FAM210B, mitochondrial OS=Mus musculus OX=10090 GN=Fam210b PE=1 SV=3	20.344	190	1.50648	0.59118	0.290271		12.3271	12.4566	11.132	11.8522	11.0602	11.2298
P0C0S6	H2AZ_MOUSE	H2az1	Histone H2A.Z OS=Mus musculus OX=10090 GN=H2az1 PE=1 SV=2	13.553	128	1.50628	0.590993	0.266251		20.0802	19.216	18.7988	18.9728	19.0892	18.26
Q3TL26	TFB2M_MOUSE	Tfb2m	Dimethyladenosine transferase 2, mitochondrial OS=Mus musculus OX=10090 GN=Tfb2m PE=2 SV=1	45.864	396	1.50626	0.590973	0.155471		11.3075	11.4035	11.2223	10.0622	10.9476	11.1505
Q9JHE4	G3ST1_MOUSE	Gal3st1	Galactosylceramide sulfotransferase OS=Mus musculus OX=10090 GN=Gal3st1 PE=1 SV=2	48.968	423	1.50607	0.590785	0.349998		9.77134	11.6104	10.9294	10.3016	9.8716	10.3656
Q8BKI2	TNR6B_MOUSE	Tnrc6b	Trinucleotide repeat-containing gene 6B protein OS=Mus musculus OX=10090 GN=Tnrc6b PE=1 SV=2	191.963	1810	1.50525	0.590006	0.0891665		11.0293	10.3893	10.2924	10.1687	9.73713	10.0353
Q9CQR6	PPP6_MOUSE	Ppp6c	Serine/threonine-protein phosphatase 6 catalytic subunit OS=Mus musculus OX=10090 GN=Ppp6c PE=1 SV=1	35.159	305	0.664387	-0.589904	0.0555192		15.0946	15.3252	15.7626	15.7852	16.0502	16.1168
Q920E5	FPPS_MOUSE	Fdps	Farnesyl pyrophosphate synthase OS=Mus musculus OX=10090 GN=Fdps PE=1 SV=1	40.582	353	0.664448	-0.589771	0.068026		13.3837	13.1393	12.601	13.7327	13.6152	13.5455
O09044	SNP23_MOUSE	Snap23	Synaptosomal-associated protein 23 OS=Mus musculus OX=10090 GN=Snap23 PE=1 SV=1	23.261	210	1.50477	0.589542	0.0717824		12.8228	12.7971	12.9089	12.6474	12.2939	11.819
Q5SF07	IF2B2_MOUSE	Igf2bp2	Insulin-like growth factor 2 mRNA-binding protein 2 OS=Mus musculus OX=10090 GN=Igf2bp2 PE=1 SV=1	65.584	592	0.664603	-0.589436	0.28209		10.7323	10.4075	9.25217	11.0211	10.519	10.6202
Q8BGH4	REEP1_MOUSE	Reep1	Receptor expression-enhancing protein 1 OS=Mus musculus OX=10090 GN=Reep1 PE=1 SV=1	22.285	201	1.50435	0.589145	0.118012		13.8797	13.6397	13.5039	13.488	13.2098	12.558
Q9JJ94	SSNA1_MOUSE	Ssna1	Microtubule nucleation factor SSNA1 OS=Mus musculus OX=10090 GN=Ssna1 PE=1 SV=1	13.557	119	0.664962	-0.588657	0.475627		17.6597	15.0909	16.2413	16.9762	17.0425	16.7392
Q8VDS3	CBX7_MOUSE	Cbx7	Chromobox protein homolog 7 OS=Mus musculus OX=10090 GN=Cbx7 PE=1 SV=1	18.109	158	0.665527	-0.587432	0.333001		13.0418	12.1719	11.203	12.7775	12.7851	12.6164
Q9CQS5	RIOK2_MOUSE	Riok2	Serine/threonine-protein kinase RIO2 OS=Mus musculus OX=10090 GN=Riok2 PE=1 SV=1	62.49	547	1.50194	0.586826	0.0596027		11.7644	11.7039	11.5835	11.4322	10.686	11.173
A2AR02	PPIG_MOUSE	Ppig	Peptidyl-prolyl cis-trans isomerase G OS=Mus musculus OX=10090 GN=Ppig PE=1 SV=1	88.325	752	0.666105	-0.586177	0.0554266		14.6074	13.8737	14.4008	14.9047	14.8851	14.8507
Q8BUG5	CAYP2_MOUSE	Caps2	Calcyphosin-2 OS=Mus musculus OX=10090 GN=Caps2 PE=2 SV=2	62.726	550	0.666791	-0.584694	0.48389		11.6891	10.579	9.10731	11.2512	11.0693	10.809
Q9WVQ5	MTNB_MOUSE	Apip	Methylthioribulose-1-phosphate dehydratase OS=Mus musculus OX=10090 GN=Apip PE=1 SV=1	26.949	241	0.667083	-0.584062	0.0693012		14.7074	14.3737	15.1377	15.1536	15.4123	15.405
Q7TS68	NSUN6_MOUSE	Nsun6	tRNA (cytosine(72)-C(5))-methyltransferase NSUN6 OS=Mus musculus OX=10090 GN=Nsun6 PE=2 SV=2	52.279	476	0.667384	-0.583411	0.0141546		12.9746	12.7275	13.186	13.507	13.6379	13.4934
Q8VIG3	RSPH1_MOUSE	Rsph1	Radial spoke head 1 homolog OS=Mus musculus OX=10090 GN=Rsph1 PE=1 SV=2	34.181	301	1.49776	0.582809	0.0320142		20.2367	19.7518	19.6641	19.3405	19.2433	19.3203
O70230	ZN143_MOUSE	Znf143	Zinc finger protein 143 OS=Mus musculus OX=10090 GN=Znf143 PE=1 SV=2	69.04	638	1.49769	0.582738	0.23667		12.4649	11.2468	12.4247	11.6302	11.215	11.543
Q9QUG3	PRND_MOUSE	Prnd	Prion-like protein doppel OS=Mus musculus OX=10090 GN=Prnd PE=1 SV=1	20.442	179	1.49752	0.582578	0.0347891		11.2962	11.8731	11.5572	11.0558	10.8321	11.0908
Q8BYI8	F234B_MOUSE	Fam234b	Protein FAM234B OS=Mus musculus OX=10090 GN=Fam234b PE=1 SV=1	67.031	624	1.49713	0.582197	0.0394269		12.4704	13.0681	12.9079	12.3326	12.0893	12.2778
P61022	CHP1_MOUSE	Chp1	Calcineurin B homologous protein 1 OS=Mus musculus OX=10090 GN=Chp1 PE=1 SV=2	22.432	195	1.49545	0.58058	0.0496403		13.8776	14.1723	14.3359	13.2664	13.8195	13.5582
Q61414	K1C15_MOUSE	Krt15	Keratin, type I cytoskeletal 15 OS=Mus musculus OX=10090 GN=Krt15 PE=1 SV=2	49.138	452	1.49506	0.580208	0.447272		10.0583	10.0048	11.3217	9.99789	10.7502	8.89612
Q61781	K1C14_MOUSE	Krt14	Keratin, type I cytoskeletal 14 OS=Mus musculus OX=10090 GN=Krt14 PE=1 SV=2	52.867	484	0.668939	-0.580053	0.571021		9.76972	9.58257	9.49215	9.31126	9.20433	12.069
Q9ERS4	PKHA3_MOUSE	Plekha3	Pleckstrin homology domain-containing family A member 3 OS=Mus musculus OX=10090 GN=Plekha3 PE=2 SV=1	33.423	297	1.49486	0.58001	0.345877		10.8268	11.1999	10.0622	10.9664	9.60605	9.77637
Q5F2C3	MEIKN_MOUSE	Meikin	Meiosis-specific kinetochore protein OS=Mus musculus OX=10090 GN=Meikin PE=1 SV=1	47.423	434	0.669298	-0.579279	0.00283027		14.7939	14.5361	14.6892	15.3097	15.2891	15.1583
Q99JW5	EPCAM_MOUSE	Epcam	Epithelial cell adhesion molecule OS=Mus musculus OX=10090 GN=Epcam PE=1 SV=1	35.019	315	1.49397	0.579152	0.242987		9.95876	11.0412	10.9687	10.159	9.62855	10.4437
Q9QZI8	SERC1_MOUSE	Serinc1	Serine incorporator 1 OS=Mus musculus OX=10090 GN=Serinc1 PE=1 SV=1	50.509	453	1.49301	0.578226	0.0127701		12.7692	12.9147	12.8153	12.4771	12.253	12.0343
Q9Z0E1	M1AP_MOUSE	M1ap	Meiosis 1 arrest protein OS=Mus musculus OX=10090 GN=M1ap PE=1 SV=2	58.618	529	1.49293	0.578144	0.000355469		15.8843	15.7653	15.9235	15.3034	15.241	15.2943
Q3UUJ4	STRAA_MOUSE	Strada	STE20-related kinase adapter protein alpha OS=Mus musculus OX=10090 GN=Strada PE=1 SV=1	48.236	431	0.670116	-0.577518	0.00784098		13.552	13.5167	13.6919	14.3293	14.1919	13.9719
Q9DCV3	DGAT2_MOUSE	Dgat2	Diacylglycerol O-acyltransferase 2 OS=Mus musculus OX=10090 GN=Dgat2 PE=1 SV=1	43.77	388	1.49224	0.577483	0.0990316		10.1333	10.6265	9.96992	9.87434	9.82393	9.29905
B1AQJ2	UBP36_MOUSE	Usp36	Ubiquitin carboxyl-terminal hydrolase 36 OS=Mus musculus OX=10090 GN=Usp36 PE=1 SV=1	119.913	1098	0.670268	-0.57719	0.0410335		9.85294	10.1922	10.2856	10.5449	10.5442	10.9732
Q7TSG5	SH321_MOUSE	Sh3d21	SH3 domain-containing protein 21 OS=Mus musculus OX=10090 GN=Sh3d21 PE=1 SV=1	60.324	549	1.49178	0.577036	0.00633612		12.9938	12.6609	12.9367	12.2456	12.3657	12.249
Q3UHN9	NDST1_MOUSE	Ndst1	Bifunctional heparan sulfate N-deacetylase/N-sulfotransferase 1 OS=Mus musculus OX=10090 GN=Ndst1 PE=1 SV=2	100.726	882	1.4916	0.576856	0.484915		10.6826	9.41912	10.7086	10.6678	9.86456	8.54748
O09159	MA2B1_MOUSE	Man2b1	Lysosomal alpha-mannosidase OS=Mus musculus OX=10090 GN=Man2b1 PE=1 SV=4	114.648	1013	0.670462	-0.576773	0.0011303		14.0131	13.9527	13.8058	14.4973	14.4478	14.5568
Q8CGA0	PPM1F_MOUSE	Ppm1f	Protein phosphatase 1F OS=Mus musculus OX=10090 GN=Ppm1f PE=1 SV=1	49.611	452	0.670512	-0.576665	0.0165457		11.5716	11.7454	11.7154	12.1536	12.0873	12.5214
Q6PDM4	IHO1_MOUSE	Iho1	Interactor of HORMAD1 protein 1 OS=Mus musculus OX=10090 GN=Iho1 PE=1 SV=3	63.34	574	0.670761	-0.576128	0.390182		11.448	10.1316	9.70373	11.2386	10.4321	11.3411
Q6ZQE4	NEMP1_MOUSE	Nemp1	Nuclear envelope integral membrane protein 1 OS=Mus musculus OX=10090 GN=Nemp1 PE=1 SV=2	49.817	437	0.671048	-0.575512	0.315019		14.4055	13.3034	12.7139	13.9012	14.1428	14.1055
Q9D328	NACHO_MOUSE	Tmem35a	Novel acetylcholine receptor chaperone OS=Mus musculus OX=10090 GN=Tmem35a PE=1 SV=1	18.505	167	1.48985	0.575169	0.0374131		15.2399	15.5326	14.9026	14.5974	14.6121	14.7401
Q91XV3	BASP1_MOUSE	Basp1	Brain acid soluble protein 1 OS=Mus musculus OX=10090 GN=Basp1 PE=1 SV=3	22.087	226	0.671406	-0.574743	0.242299		12.4096	12.9388	12.0308	13.6592	12.8852	12.559
Q9ESK3	CAN10_MOUSE	Capn10	Calpain-10 OS=Mus musculus OX=10090 GN=Capn10 PE=2 SV=2	74.596	666	1.48941	0.574741	0.127885		10.3906	10.1937	9.7606	9.30359	9.3062	10.0108
Q09LZ8	CBPC6_MOUSE	Agbl4	Cytosolic carboxypeptidase 6 OS=Mus musculus OX=10090 GN=Agbl4 PE=1 SV=1	62.21	540	0.671536	-0.574462	0.0211503		11.3208	11.5315	11.0789	11.7966	11.8031	12.0549
Q8CIF4	BTD_MOUSE	Btd	Biotinidase OS=Mus musculus OX=10090 GN=Btd PE=1 SV=2	58.154	520	0.671608	-0.57431	0.0849231		10.502	11.3581	10.9041	11.5758	11.5041	11.4073
Q7TNK1	RFX4_MOUSE	Rfx4	Transcription factor RFX4 OS=Mus musculus OX=10090 GN=Rfx4 PE=1 SV=1	83.371	735	0.671667	-0.574182	0.029609		13.8074	14.3905	13.9869	14.6055	14.6689	14.633
Q60662	AKAP4_MOUSE	Akap4	A-kinase anchor protein 4 OS=Mus musculus OX=10090 GN=Akap4 PE=1 SV=1	93.796	849	1.48697	0.572372	0.0191861		13.2485	13.0365	13.489	12.6549	12.8286	12.5734
Q921N8	GPS2_MOUSE	Gps2	G protein pathway suppressor 2 OS=Mus musculus OX=10090 GN=Gps2 PE=1 SV=1	36.738	327	0.672617	-0.572144	0.181284		9.79312	10.4893	10.6435	11.1542	11.0824	10.4057
Q6P3Z3	THAP4_MOUSE	Thap4	Peroxynitrite isomerase THAP4 OS=Mus musculus OX=10090 GN=Thap4 PE=1 SV=1	62.571	569	0.673105	-0.571096	0.58347		9.26948	11.7277	12.2706	11.1491	11.8508	11.9812
Q8K389	CK5P2_MOUSE	Cdk5rap2	CDK5 regulatory subunit-associated protein 2 OS=Mus musculus OX=10090 GN=Cdk5rap2 PE=1 SV=3	205.945	1822	0.673549	-0.570144	0.0239274		12.0825	11.7648	11.5535	12.3199	12.3262	12.4651
Q9CYW4	HDHD3_MOUSE	Hdhd3	Haloacid dehalogenase-like hydrolase domain-containing protein 3 OS=Mus musculus OX=10090 GN=Hdhd3 PE=1 SV=1	28.027	251	1.48407	0.569561	0.0080221		13.3603	13.5242	13.302	12.9701	12.6461	12.8616
Q9CPV0	TM107_MOUSE	Tmem107	Transmembrane protein 107 OS=Mus musculus OX=10090 GN=Tmem107 PE=1 SV=1	15.593	140	0.674013	-0.569152	0.209218		12.8002	11.7718	12.8724	13.3231	12.9073	12.9214
Q5DW34	EHMT1_MOUSE	Ehmt1	Histone-lysine N-methyltransferase EHMT1 OS=Mus musculus OX=10090 GN=Ehmt1 PE=1 SV=2	141.999	1296	1.48354	0.569047	0.00874156		11.9642	12.1615	12.2231	11.6708	11.5979	11.3728
Q8K214	SCMH1_MOUSE	Scmh1	Polycomb protein SCMH1 OS=Mus musculus OX=10090 GN=Scmh1 PE=1 SV=1	78.669	706	1.48309	0.568604	0.0492717		13.1651	13.402	12.7571	12.6258	12.6081	12.3844
Q99NE9	PBX4_MOUSE	Pbx4	Pre-B-cell leukemia transcription factor 4 OS=Mus musculus OX=10090 GN=Pbx4 PE=2 SV=2	41.961	378	1.48272	0.568243	0.154501		10.6843	11.3041	11.4406	10.2424	11.0055	10.4764
Q91WJ0	FRS3_MOUSE	Frs3	Fibroblast growth factor receptor substrate 3 OS=Mus musculus OX=10090 GN=Frs3 PE=1 SV=3	53.976	492	1.4827	0.568223	0.120719		10.7064	11.6199	11.0632	10.3685	10.5549	10.7615
Q3UGP8	AG10B_MOUSE	Alg10b	Dol-P-Glc:Glc(2)Man(9)GlcNAc(2)-PP-Dol alpha-1,2-glucosyltransferase OS=Mus musculus OX=10090 GN=Alg10b PE=1 SV=1	55.465	474	1.48267	0.568199	0.0829394		15.5299	15.7429	14.9429	14.9577	14.7541	14.7994
Q91ZP3	LPIN1_MOUSE	Lpin1	Phosphatidate phosphatase LPIN1 OS=Mus musculus OX=10090 GN=Lpin1 PE=1 SV=1	102.002	924	0.674649	-0.567792	0.291414		11.8189	10.2705	10.7766	11.7216	11.4789	11.3689
P46414	CDN1B_MOUSE	Cdkn1b	Cyclin-dependent kinase inhibitor 1B OS=Mus musculus OX=10090 GN=Cdkn1b PE=1 SV=2	22.193	197	1.48222	0.567757	0.243973		11.0133	10.5822	10.5332	9.69677	9.81603	10.9127
Q3TT99	GDPD4_MOUSE	Gdpd4	Glycerophosphodiester phosphodiesterase domain-containing protein 4 OS=Mus musculus OX=10090 GN=Gdpd4 PE=2 SV=1	73.22	632	0.674681	-0.567722	0.0784251		10.2769	10.8125	11.0517	11.3732	11.3415	11.1297
Q8BJS8	MTBP_MOUSE	Mtbp	Mdm2-binding protein OS=Mus musculus OX=10090 GN=Mtbp PE=1 SV=1	100.314	894	0.674834	-0.567396	0.0125431		11.0723	11.0778	11.3345	11.826	11.8303	11.5304
P61028	RAB8B_MOUSE	Rab8b	Ras-related protein Rab-8B OS=Mus musculus OX=10090 GN=Rab8b PE=1 SV=1	23.603	207	0.674919	-0.567215	0.206174		13.7442	15.0098	14.607	15.1078	14.9456	15.0092
Q6PGB8	SMCA1_MOUSE	Smarca1	Probable global transcription activator SNF2L1 OS=Mus musculus OX=10090 GN=Smarca1 PE=1 SV=1	121.715	1046	0.675469	-0.566039	0.00972871		9.96535	9.84023	10.1627	10.4903	10.7106	10.4655
Q61146	OCLN_MOUSE	Ocln	Occludin OS=Mus musculus OX=10090 GN=Ocln PE=1 SV=1	59	521	1.48037	0.565955	0.116055		12.7087	12.2845	12.3177	12.3653	11.5895	11.6581
Q64152	BTF3_MOUSE	Btf3	Transcription factor BTF3 OS=Mus musculus OX=10090 GN=Btf3 PE=1 SV=3	22.031	204	1.47913	0.564751	0.073354		14.8037	14.9563	14.3198	14.1082	14.3704	13.907
B7ZNG4	TROAP_MOUSE	Troap	Tastin OS=Mus musculus OX=10090 GN=Troap PE=2 SV=1	71.959	668	1.47903	0.564655	0.241803		11.5307	11.9841	12.0687	11.404	10.5983	11.8872
Q9JLM9	GRB14_MOUSE	Grb14	Growth factor receptor-bound protein 14 OS=Mus musculus OX=10090 GN=Grb14 PE=1 SV=1	60.573	538	1.47743	0.563092	0.153928		10.663	11.0162	11.1531	10.9503	10.0578	10.1349
Q8C6S9	CFA54_MOUSE	Cfap54	Cilia- and flagella-associated protein 54 OS=Mus musculus OX=10090 GN=Cfap54 PE=2 SV=4	353.76	3106	0.677315	-0.5621	0.000741131		12.4431	12.5206	12.4226	13.1112	13.0316	12.9298
Q8R3L2	TCF25_MOUSE	Tcf25	Ribosome quality control complex subunit TCF25 OS=Mus musculus OX=10090 GN=Tcf25 PE=1 SV=2	76.685	676	0.67732	-0.562091	0.202071		10.1665	11.2175	10.5049	10.8911	11.5705	11.1136
Q80UW5	MRCKG_MOUSE	Cdc42bpg	Serine/threonine-protein kinase MRCK gamma OS=Mus musculus OX=10090 GN=Cdc42bpg PE=1 SV=2	172.147	1551	1.47634	0.562027	0.0360059		11.2804	11.4593	11.0883	10.5361	10.6027	11.0031
Q9CWR2	SMYD3_MOUSE	Smyd3	Histone-lysine N-methyltransferase SMYD3 OS=Mus musculus OX=10090 GN=Smyd3 PE=2 SV=1	49.126	428	0.677699	-0.561284	0.0063988		11.8781	11.6393	11.9913	12.4528	12.3724	12.3672
Q8C0W1	ANMY1_MOUSE	Ankmy1	Ankyrin repeat and MYND domain-containing protein 1 OS=Mus musculus OX=10090 GN=Ankmy1 PE=1 SV=1	101.999	906	0.677913	-0.560828	0.0212744		11.7523	11.2404	11.5603	12.127	12.0882	12.0203
B2RWS6	EP300_MOUSE	Ep300	Histone acetyltransferase p300 OS=Mus musculus OX=10090 GN=Ep300 PE=1 SV=2	263.305	2412	1.47491	0.560623	0.208272		11.0003	12.0172	11.9195	10.8461	10.9555	11.4537
Q9ERQ8	CAH7_MOUSE	Ca7	Carbonic anhydrase 7 OS=Mus musculus OX=10090 GN=Ca7 PE=1 SV=2	29.915	264	0.678285	-0.560037	0.451681		10.9764	9.66809	9.40293	11.1688	10.8979	9.66085
Q9CQH0	PDZ1I_MOUSE	Pdzk1ip1	PDZK1-interacting protein 1 OS=Mus musculus OX=10090 GN=Pdzk1ip1 PE=1 SV=1	12.298	114	1.47361	0.559354	0.0930579		10.8864	10.7203	11.2761	10.1068	10.3298	10.7682
Q921D4	MED6_MOUSE	Med6	Mediator of RNA polymerase II transcription subunit 6 OS=Mus musculus OX=10090 GN=Med6 PE=1 SV=2	28.434	246	0.678607	-0.559353	0.0205932		13.1819	13.1275	13.1	13.9339	13.4225	13.731
Q9D478	ODF2L_MOUSE	Odf2l	Protein BCAP OS=Mus musculus OX=10090 GN=Odf2l PE=2 SV=1	74.151	642	0.678611	-0.559344	0.359447		9.74785	10.9977	11.2158	10.6411	11.4308	11.5674
Q9JL19	NCOA6_MOUSE	Ncoa6	Nuclear receptor coactivator 6 OS=Mus musculus OX=10090 GN=Ncoa6 PE=1 SV=1	219.663	2067	1.47335	0.559097	0.175581		10.9374	10.2414	9.80662	9.60129	9.87626	9.83059
Q8K1J5	SDE2_MOUSE	Sde2	Splicing regulator SDE2 OS=Mus musculus OX=10090 GN=Sde2 PE=1 SV=1	48.58	448	0.678777	-0.55899	0.0124603		13.6486	13.6384	13.9906	14.2059	14.3495	14.3991
Q99JW4	LIMS1_MOUSE	Lims1	LIM and senescent cell antigen-like-containing domain protein 1 OS=Mus musculus OX=10090 GN=Lims1 PE=1 SV=3	37.24	325	0.678847	-0.558842	0.0307997		12.6457	12.3601	12.9506	13.1905	13.2095	13.2329
P11438	LAMP1_MOUSE	Lamp1	Lysosome-associated membrane glycoprotein 1 OS=Mus musculus OX=10090 GN=Lamp1 PE=1 SV=2	43.865	406	0.679159	-0.558178	0.0882471		15.6041	14.9225	14.8279	15.5958	15.7546	15.6787
Q8CIE2	ZMIZ2_MOUSE	Zmiz2	Zinc finger MIZ domain-containing protein 2 OS=Mus musculus OX=10090 GN=Zmiz2 PE=1 SV=2	96.719	920	0.679437	-0.557589	0.0823915		12.3091	12.0099	12.0009	13.0669	12.3112	12.6146
Q8BVW0	GANC_MOUSE	Ganc	Neutral alpha-glucosidase C OS=Mus musculus OX=10090 GN=Ganc PE=1 SV=2	102.008	898	0.67946	-0.55754	0.009977		12.3583	12.3128	12.4698	12.7161	13.0259	13.0716
Q8C9M2	CCD15_MOUSE	Ccdc15	Coiled-coil domain-containing protein 15 OS=Mus musculus OX=10090 GN=Ccdc15 PE=2 SV=2	93.528	810	0.679721	-0.556986	0.00455079		11.2838	11.1148	11.3279	11.9423	11.7409	11.7142
Q9R0E2	PLOD1_MOUSE	Plod1	Procollagen-lysine,2-oxoglutarate 5-dioxygenase 1 OS=Mus musculus OX=10090 GN=Plod1 PE=1 SV=1	83.595	728	1.47107	0.556863	0.0646872		12.0887	11.5295	11.9348	11.2546	11.0674	11.5604
Q60772	CDN2C_MOUSE	Cdkn2c	Cyclin-dependent kinase 4 inhibitor C OS=Mus musculus OX=10090 GN=Cdkn2c PE=1 SV=1	18.066	168	0.679993	-0.556409	0.029629		11.3816	11.8295	11.558	12.3579	12.054	12.0265
Q14AW5	NSUN7_MOUSE	Nsun7	Putative methyltransferase NSUN7 OS=Mus musculus OX=10090 GN=Nsun7 PE=2 SV=2	81.968	724	0.680006	-0.556381	0.0672064		10.9711	10.6553	10.9304	11.009	11.6052	11.6118
Q8K3Z9	PO121_MOUSE	Pom121	Nuclear envelope pore membrane protein POM 121 OS=Mus musculus OX=10090 GN=Pom121 PE=1 SV=2	121.022	1200	1.47046	0.556268	0.351781		11.8635	11.7352	12.6354	10.639	12.0888	11.8375
Q0VBV7	CE126_MOUSE	Cep126	Centrosomal protein of 126 kDa OS=Mus musculus OX=10090 GN=Cep126 PE=2 SV=1	123.685	1103	0.680147	-0.556081	0.432134		12.2874	10.4322	10.6025	11.2944	12.1021	11.5938
Q61133	GSTT2_MOUSE	Gstt2	Glutathione S-transferase theta-2 OS=Mus musculus OX=10090 GN=Gstt2 PE=1 SV=4	27.634	244	1.47009	0.5559	0.000484631		15.2443	15.3604	15.3335	14.7517	14.8292	14.6896
Q60876	4EBP1_MOUSE	Eif4ebp1	Eukaryotic translation initiation factor 4E-binding protein 1 OS=Mus musculus OX=10090 GN=Eif4ebp1 PE=1 SV=3	12.325	117	1.46949	0.555315	0.106706		12.5782	12.2068	12.4584	11.4013	12.236	11.94
Q7TT45	RRAGD_MOUSE	Rragd	Ras-related GTP-binding protein D OS=Mus musculus OX=10090 GN=Rragd PE=1 SV=2	51.232	449	0.680702	-0.554905	0.116447		9.74405	10.6065	10.4746	10.9315	10.6898	10.8685
O54992	MAPK5_MOUSE	Mapkapk5	MAP kinase-activated protein kinase 5 OS=Mus musculus OX=10090 GN=Mapkapk5 PE=1 SV=1	54.152	473	1.46897	0.554806	0.152098		12.534	12.7493	13.0556	12.5669	11.6803	12.4273
Q6NZK5	K1328_MOUSE	Kiaa1328	Protein hinderin OS=Mus musculus OX=10090 GN=Kiaa1328 PE=1 SV=2	69.793	612	0.680863	-0.554563	0.00132295		13.1977	13.0377	13.2573	13.7099	13.7615	13.6849
Q80X19	COEA1_MOUSE	Col14a1	Collagen alpha-1(XIV) chain OS=Mus musculus OX=10090 GN=Col14a1 PE=1 SV=2	193.013	1797	0.680921	-0.55444	0.414152		13.211	12.1285	11.1148	12.8406	12.6588	12.6183
P16330	CN37_MOUSE	Cnp	2',3'-cyclic-nucleotide 3'-phosphodiesterase OS=Mus musculus OX=10090 GN=Cnp PE=1 SV=3	47.123	420	1.46816	0.554005	0.0744167		11.1556	11.2427	11.6936	10.528	10.8207	11.0811
Q91X85	FLVC2_MOUSE	Flvcr2	Heme transporter FLVCR2 OS=Mus musculus OX=10090 GN=Flvcr2 PE=1 SV=2	60.107	551	0.681257	-0.553729	0.40576		9.98085	8.03486	9.24314	9.53221	9.99946	9.38837
Q99JR6	NMNA3_MOUSE	Nmnat3	Nicotinamide/nicotinic acid mononucleotide adenylyltransferase 3 OS=Mus musculus OX=10090 GN=Nmnat3 PE=1 SV=1	27.703	245	0.681359	-0.553514	0.0494238		12.0992	12.6591	12.3163	12.9512	13.0854	12.6985
Q99JH8	ERD21_MOUSE	Kdelr1	ER lumen protein-retaining receptor 1 OS=Mus musculus OX=10090 GN=Kdelr1 PE=1 SV=1	24.56	212	1.46715	0.553013	0.121675		13.2198	14.1491	13.8695	13.2447	13.0689	13.2658
D3YVL2	CFA70_MOUSE	Cfap70	Cilia- and flagella-associated protein 70 OS=Mus musculus OX=10090 GN=Cfap70 PE=1 SV=2	128.276	1141	0.681662	-0.552872	0.00496388		14.6592	14.9883	14.8238	15.3855	15.4172	15.3273
Q9Z1P5	CD320_MOUSE	Cd320	CD320 antigen OS=Mus musculus OX=10090 GN=Cd320 PE=2 SV=1	27.739	260	1.46662	0.552498	0.00307924		14.0944	13.9792	14.1573	13.5048	13.6525	13.416
Q9WVS6	PRKN_MOUSE	Prkn	E3 ubiquitin-protein ligase parkin OS=Mus musculus OX=10090 GN=Prkn PE=1 SV=1	51.618	464	0.681898	-0.552372	0.279538		12.6766	11.3313	12.0166	12.8898	12.1674	12.6244
Q9DCZ9	APH1C_MOUSE	Aph1c	Putative gamma-secretase subunit APH-1C OS=Mus musculus OX=10090 GN=Aph1c PE=2 SV=1	29.045	258	1.46632	0.552202	0.0122939		12.6299	12.917	12.8691	12.0726	12.3203	12.3665
Q8BH97	RCN3_MOUSE	Rcn3	Reticulocalbin-3 OS=Mus musculus OX=10090 GN=Rcn3 PE=1 SV=1	38.002	328	1.46553	0.551424	0.483688		9.69394	10.3261	9.75043	8.91257	10.7215	8.48222
Q7TQE7	MACA2_MOUSE	Matcap2	Putative tyrosine carboxypeptidase MATCAP2 OS=Mus musculus OX=10090 GN=Matcap2 PE=2 SV=2	59.404	519	1.46544	0.551331	0.206077		11.7316	10.8433	11.4628	10.2905	10.9917	11.1015
P0DP43	CTSRE_MOUSE	Catspere	Cation channel sperm-associated auxiliary subunit epsilon OS=Mus musculus OX=10090 GN=Catspere PE=1 SV=1	113.803	985	0.682401	-0.551309	0.00505222		15.9215	16.2511	16.0549	16.6612	16.6402	16.58
Q05816	FABP5_MOUSE	Fabp5	Fatty acid-binding protein 5 OS=Mus musculus OX=10090 GN=Fabp5 PE=1 SV=3	15.137	135	0.68246	-0.551183	0.278756		14.6535	14.8517	15.9986	15.4703	15.7565	15.9307
Q99MV7	RNF17_MOUSE	Rnf17	RING finger protein 17 OS=Mus musculus OX=10090 GN=Rnf17 PE=1 SV=2	185.6	1640	0.682806	-0.550453	0.000160186		17.2456	17.1837	17.3161	17.7805	17.8195	17.7967
Q8VC52	RBPS2_MOUSE	Rbpms2	RNA-binding protein with multiple splicing 2 OS=Mus musculus OX=10090 GN=Rbpms2 PE=1 SV=1	22.463	206	1.46435	0.550262	0.059406		12.3964	11.9865	11.6843	11.5022	11.5271	11.3872
O09173	HGD_MOUSE	Hgd	Homogentisate 1,2-dioxygenase OS=Mus musculus OX=10090 GN=Hgd PE=1 SV=2	49.96	445	0.682943	-0.550162	0.505268		11.8507	9.59602	9.6762	10.6502	11.1409	10.9823
Q8BHG9	CGBP1_MOUSE	Cggbp1	CGG triplet repeat-binding protein 1 OS=Mus musculus OX=10090 GN=Cggbp1 PE=1 SV=1	18.761	167	1.46399	0.54991	0.0661115		12.6904	12.8249	12.3517	12.0842	12.3572	11.7758
P70662	LDB1_MOUSE	Ldb1	LIM domain-binding protein 1 OS=Mus musculus OX=10090 GN=Ldb1 PE=1 SV=2	46.503	411	1.46393	0.549851	0.193729		9.80609	8.96438	9.55921	8.85296	8.48442	9.34274
Q61578	ADRO_MOUSE	Fdxr	NADPH:adrenodoxin oxidoreductase, mitochondrial OS=Mus musculus OX=10090 GN=Fdxr PE=1 SV=1	54.202	494	1.46391	0.549827	0.00489909		15.8226	15.7359	15.5	15.1284	15.1666	15.1139
Q9D123	TM219_MOUSE	Tmem219	Insulin-like growth factor-binding protein 3 receptor OS=Mus musculus OX=10090 GN=Tmem219 PE=2 SV=1	25.573	240	1.46373	0.549646	0.0689241		9.94608	10.6781	10.1584	9.79226	9.71277	9.62856
Q8R143	PTTG_MOUSE	Pttg1ip	Pituitary tumor-transforming gene 1 protein-interacting protein OS=Mus musculus OX=10090 GN=Pttg1ip PE=1 SV=1	19.965	174	1.46361	0.549532	0.705769		13.4289	11.9015	12.9961	9.68161	13.3225	13.6738
Q3USJ8	FCSD2_MOUSE	Fchsd2	F-BAR and double SH3 domains protein 2 OS=Mus musculus OX=10090 GN=Fchsd2 PE=1 SV=2	84.282	740	0.683394	-0.549211	0.333555		9.87629	11.0739	11.4386	11.6525	11.088	11.2959
Q9DA19	CIR1_MOUSE	Cir1	Corepressor interacting with RBPJ 1 OS=Mus musculus OX=10090 GN=Cir1 PE=1 SV=2	51.838	450	0.683511	-0.548963	0.0938241		13.1393	13.1395	12.8023	13.8876	13.6995	13.1409
Q8K0V2	DCNL3_MOUSE	Dcun1d3	DCN1-like protein 3 OS=Mus musculus OX=10090 GN=Dcun1d3 PE=2 SV=1	34.439	304	0.68353	-0.548923	0.62893		12.0313	13.194	9.63049	12.0723	12.2601	12.1701
Q9D552	SPT17_MOUSE	Spata17	Spermatogenesis-associated protein 17 OS=Mus musculus OX=10090 GN=Spata17 PE=2 SV=1	45.503	379	1.46291	0.548843	0.0150728		12.4375	12.2421	12.0977	11.8758	11.5597	11.6954
Q60961	LAP4A_MOUSE	Laptm4a	Lysosomal-associated transmembrane protein 4A OS=Mus musculus OX=10090 GN=Laptm4a PE=1 SV=1	26.858	233	1.46285	0.548779	0.0147357		13.3506	13.6623	13.5398	12.9442	12.8126	13.1495
P61290	PSME3_MOUSE	Psme3	Proteasome activator complex subunit 3 OS=Mus musculus OX=10090 GN=Psme3 PE=1 SV=1	29.506	254	0.683636	-0.548699	0.00187968		16.1832	16.0177	16.0341	16.521	16.6645	16.6955
P28063	PSB8_MOUSE	Psmb8	Proteasome subunit beta type-8 OS=Mus musculus OX=10090 GN=Psmb8 PE=1 SV=2	30.26	276	1.46248	0.548417	0.23404		9.8342	9.68082	9.3947	9.66722	8.39993	9.19732
Q3TIR1	TPC13_MOUSE	Trappc13	Trafficking protein particle complex subunit 13 OS=Mus musculus OX=10090 GN=Trappc13 PE=2 SV=1	46.477	417	0.683775	-0.548406	0.0259251		11.8611	11.6847	12.2179	12.4296	12.5136	12.4656
Q922U2	K2C5_MOUSE	Krt5	Keratin, type II cytoskeletal 5 OS=Mus musculus OX=10090 GN=Krt5 PE=1 SV=1	61.767	580	1.46245	0.548391	0.564906		13.8814	14.8422	15.3221	14.6109	12.6344	15.1553
Q9D5V2	KLH10_MOUSE	Klhl10	Kelch-like protein 10 OS=Mus musculus OX=10090 GN=Klhl10 PE=1 SV=1	68.977	608	1.46217	0.548111	8.20971e-05		13.3996	13.4179	13.4533	12.9051	12.905	12.8163
Q9R0P6	SC11A_MOUSE	Sec11a	Signal peptidase complex catalytic subunit SEC11A OS=Mus musculus OX=10090 GN=Sec11a PE=1 SV=1	20.626	179	0.684039	-0.547849	0.262522		18.4799	17.0949	17.8976	18.6151	18.2993	18.2016
Q8BP71	RFOX2_MOUSE	Rbfox2	RNA binding protein fox-1 homolog 2 OS=Mus musculus OX=10090 GN=Rbfox2 PE=1 SV=2	47.33	449	0.684105	-0.547711	0.00209336		13.3678	13.2126	13.3594	13.8037	13.9782	13.8011
Q80TJ7	PHF8_MOUSE	Phf8	Histone lysine demethylase PHF8 OS=Mus musculus OX=10090 GN=Phf8 PE=1 SV=2	113.553	1023	1.46164	0.547591	0.100391		11.4296	11.853	11.5374	10.6587	11.4323	11.0863
P13020	GELS_MOUSE	Gsn	Gelsolin OS=Mus musculus OX=10090 GN=Gsn PE=1 SV=3	85.942	780	0.68438	-0.54713	0.000111938		13.3621	13.3087	13.3801	13.8686	13.8679	13.9558
Q8BMK1	METL2_MOUSE	Mettl2	tRNA N(3)-methylcytidine methyltransferase METTL2 OS=Mus musculus OX=10090 GN=Mettl2 PE=1 SV=2	43.912	389	0.684622	-0.546621	0.0932461		11.8703	11.0408	11.6236	12.016	12.1376	12.0211
Q7TSV4	PGM2_MOUSE	Pgm2	Phosphopentomutase OS=Mus musculus OX=10090 GN=Pgm2 PE=1 SV=1	68.748	620	0.684715	-0.546425	0.0238096		11.7654	11.2674	11.6357	12.0286	12.1545	12.1247
Q5U5Q9	UIMC1_MOUSE	Uimc1	BRCA1-A complex subunit RAP80 OS=Mus musculus OX=10090 GN=Uimc1 PE=1 SV=2	81.478	727	1.45978	0.545756	0.0103712		14.9053	15.0303	15.2128	14.344	14.586	14.5812
Q8C025	CHPT1_MOUSE	Chpt1	Cholinephosphotransferase 1 OS=Mus musculus OX=10090 GN=Chpt1 PE=1 SV=1	44.608	398	1.45975	0.545725	0.00665024		13.9334	13.787	13.9879	13.2587	13.5302	13.2822
Q99N20	BRMS1_MOUSE	Brms1	Breast cancer metastasis-suppressor 1 homolog OS=Mus musculus OX=10090 GN=Brms1 PE=2 SV=1	28.21	246	1.45951	0.545486	0.1127		11.4993	12.0087	11.6003	11.1107	11.5588	10.8024
Q8BH64	EHD2_MOUSE	Ehd2	EH domain-containing protein 2 OS=Mus musculus OX=10090 GN=Ehd2 PE=1 SV=1	61.174	543	0.685198	-0.545407	0.0312136		12.9374	12.576	12.4915	13.0206	13.2989	13.3216
Q9ERY9	ERG28_MOUSE	Erg28	Ergosterol biosynthetic protein 28 homolog OS=Mus musculus OX=10090 GN=Erg28 PE=2 SV=1	15.806	140	0.685377	-0.54503	0.100263		14.2662	14.8452	14.5897	15.4855	14.8376	15.013
Q99PI5	LPIN2_MOUSE	Lpin2	Phosphatidate phosphatase LPIN2 OS=Mus musculus OX=10090 GN=Lpin2 PE=1 SV=2	99.613	893	1.45899	0.544969	0.0267308		12.8964	12.8716	12.6847	11.9901	12.3604	12.4672
Q8BTE0	SDHF4_MOUSE	Sdhaf4	Succinate dehydrogenase assembly factor 4, mitochondrial OS=Mus musculus OX=10090 GN=Sdhaf4 PE=3 SV=2	11.889	104	0.685421	-0.544938	0.0295744		14.8281	15.1227	15.3669	15.5576	15.7408	15.6541
Q9JHH9	COPZ2_MOUSE	Copz2	Coatomer subunit zeta-2 OS=Mus musculus OX=10090 GN=Copz2 PE=1 SV=1	22.934	205	1.4589	0.544883	0.103034		11.5839	11.0541	11.5606	11.0707	10.4703	11.0228
Q6VGS5	DAPLE_MOUSE	Ccdc88c	Protein Daple OS=Mus musculus OX=10090 GN=Ccdc88c PE=1 SV=1	226.535	2009	0.685459	-0.544857	0.00269779		12.0237	11.9757	12.2406	12.6046	12.6258	12.6442
Q8BYR8	S41A2_MOUSE	Slc41a2	Solute carrier family 41 member 2 OS=Mus musculus OX=10090 GN=Slc41a2 PE=1 SV=1	62.305	573	0.685538	-0.544692	0.252798		10.0892	9.16108	10.0727	9.87148	10.2838	10.8018
F8VPZ5	ERCC6_MOUSE	Ercc6	DNA excision repair protein ERCC-6 OS=Mus musculus OX=10090 GN=Ercc6 PE=1 SV=1	165.958	1481	0.685554	-0.544658	0.0107767		12.4976	12.4374	12.405	13.0599	13.1523	12.7619
A0AUP1	CC112_MOUSE	Ccdc112	Coiled-coil domain-containing protein 112 OS=Mus musculus OX=10090 GN=Ccdc112 PE=2 SV=2	52.777	442	0.685606	-0.544548	0.00460103		14.7891	14.5952	14.5174	15.0856	15.1919	15.2577
Q8K1Z0	COQ9_MOUSE	Coq9	Ubiquinone biosynthesis protein COQ9, mitochondrial OS=Mus musculus OX=10090 GN=Coq9 PE=1 SV=1	35.083	313	1.45811	0.544095	0.0885948		14.478	13.7351	13.9969	13.3666	13.7319	13.4793
P09470	ACE_MOUSE	Ace	Angiotensin-converting enzyme OS=Mus musculus OX=10090 GN=Ace PE=1 SV=3	150.918	1312	1.4577	0.54369	0.00132138		14.9753	15.1676	15.1143	14.5199	14.4929	14.6132
Q8K0Z7	TACO1_MOUSE	Taco1	Translational activator of cytochrome c oxidase 1 OS=Mus musculus OX=10090 GN=Taco1 PE=1 SV=1	32.314	294	0.686101	-0.543508	0.400081		12.5059	10.7563	11.6369	12.6429	11.6735	12.2132
Q32M08	DUS4L_MOUSE	Dus4l	tRNA-dihydrouridine(20a/20b) synthase [NAD(P)+]-like OS=Mus musculus OX=10090 GN=Dus4l PE=2 SV=1	36.62	324	0.686112	-0.543484	0.187817		11.1166	12.199	11.7125	12.4592	12.2226	11.9767
Q8BQZ5	CPSF4_MOUSE	Cpsf4	Cleavage and polyadenylation specificity factor subunit 4 OS=Mus musculus OX=10090 GN=Cpsf4 PE=2 SV=1	23.653	211	0.686183	-0.543335	0.119535		14.6264	14.999	15.508	15.3898	15.6434	15.7301
Q9CY45	EFMT1_MOUSE	Eef1akmt1	EEF1A lysine methyltransferase 1 OS=Mus musculus OX=10090 GN=Eef1akmt1 PE=1 SV=1	24.499	214	0.686188	-0.543325	0.00398526		12.7688	13.0043	12.7425	13.4411	13.3916	13.3129
Q3TDK6	ROGDI_MOUSE	Rogdi	Protein rogdi homolog OS=Mus musculus OX=10090 GN=Rogdi PE=1 SV=2	32.1	287	0.686343	-0.542999	0.00801448		14.4505	14.4075	14.6894	14.9239	15.1328	15.1197
Q7TPC1	CDSN_MOUSE	Cdsn	Corneodesmosin OS=Mus musculus OX=10090 GN=Cdsn PE=2 SV=2	54.313	561	1.45661	0.542615	0.566979		11.7594	11.3811	10.4446	10.8073	9.23375	11.9162
P70399	TP53B_MOUSE	Tp53bp1	TP53-binding protein 1 OS=Mus musculus OX=10090 GN=Tp53bp1 PE=1 SV=3	212.735	1969	1.45629	0.5423	0.000861133		15.1178	14.9474	15.1109	14.4762	14.5587	14.5144
P12265	BGLR_MOUSE	Gusb	Beta-glucuronidase OS=Mus musculus OX=10090 GN=Gusb PE=1 SV=2	74.195	648	0.686718	-0.54221	0.0274655		11.7242	11.8538	11.6417	12.4543	12.4033	11.9887
Q62086	PON2_MOUSE	Pon2	Serum paraoxonase/arylesterase 2 OS=Mus musculus OX=10090 GN=Pon2 PE=1 SV=2	39.617	354	0.687062	-0.541487	0.0934768		11.9631	11.1491	11.3632	11.9582	12.0426	12.099
P62077	TIM8B_MOUSE	Timm8b	Mitochondrial import inner membrane translocase subunit Tim8 B OS=Mus musculus OX=10090 GN=Timm8b PE=1 SV=1	9.286	83	0.687141	-0.541321	0.190876		15.0044	13.8433	14.2116	14.8502	14.9592	14.8738
Q9JMG7	HDGR3_MOUSE	Hdgfl3	Hepatoma-derived growth factor-related protein 3 OS=Mus musculus OX=10090 GN=Hdgfl3 PE=1 SV=2	22.431	202	1.45503	0.54105	0.0803719		15.5923	16.2448	16.1496	15.4056	15.6685	15.2894
Q8CH72	TRI32_MOUSE	Trim32	E3 ubiquitin-protein ligase TRIM32 OS=Mus musculus OX=10090 GN=Trim32 PE=1 SV=2	72.057	655	0.687549	-0.540466	0.0263614		13.4285	13.5956	13.5237	13.8349	13.9929	14.3414
Q8CIM3	D2HDH_MOUSE	D2hgdh	D-2-hydroxyglutarate dehydrogenase, mitochondrial OS=Mus musculus OX=10090 GN=D2hgdh PE=1 SV=3	58.576	535	1.45431	0.540335	0.00204581		12.093	12.012	12.1778	11.4509	11.6544	11.5565
O70589	CSKP_MOUSE	Cask	Peripheral plasma membrane protein CASK OS=Mus musculus OX=10090 GN=Cask PE=1 SV=2	105.109	926	1.45397	0.540001	0.384709		10.7248	11.1857	10.7254	11.077	10.633	9.30585
Q68FG3	SPT2_MOUSE	Spty2d1	Protein SPT2 homolog OS=Mus musculus OX=10090 GN=Spty2d1 PE=2 SV=1	74.818	682	1.45393	0.539956	0.198773		11.4159	12.0421	11.8644	10.9417	11.829	10.9318
Q6ZPY5	ZN507_MOUSE	Znf507	Zinc finger protein 507 OS=Mus musculus OX=10090 GN=Znf507 PE=2 SV=2	102.884	941	0.687879	-0.539773	0.0453895		10.3531	10.5498	10.9615	11.245	11.0534	11.1853
O08848	RO60_MOUSE	RO60	RNA-binding protein Ro60 OS=Mus musculus OX=10090 GN=RO60 PE=1 SV=1	60.124	538	0.687937	-0.539652	0.605958		9.69932	12.7207	12.3899	12.0419	11.9891	12.3978
Q8VIL2	RWDD3_MOUSE	Rwdd3	RWD domain-containing protein 3 OS=Mus musculus OX=10090 GN=Rwdd3 PE=2 SV=1	29.89	267	0.687948	-0.539629	0.153265		10.3651	11.3471	11.0071	11.2707	11.6356	11.4319
Q8BG30	NELFA_MOUSE	Nelfa	Negative elongation factor A OS=Mus musculus OX=10090 GN=Nelfa PE=1 SV=1	57.585	530	0.688096	-0.539319	0.130853		14.9547	14.0632	14.2148	15.0132	14.8081	15.0293
Q8C6I2	SDHF2_MOUSE	Sdhaf2	Succinate dehydrogenase assembly factor 2, mitochondrial OS=Mus musculus OX=10090 GN=Sdhaf2 PE=1 SV=1	19.431	164	1.45327	0.539306	0.0571279		12.1269	12.3937	12.1662	11.8146	11.3238	11.9305
O35955	PSB10_MOUSE	Psmb10	Proteasome subunit beta type-10 OS=Mus musculus OX=10090 GN=Psmb10 PE=1 SV=1	29.063	273	1.45298	0.539016	0.0140927		12.8449	13.0857	12.9722	12.2331	12.4422	12.6105
Q9Z2M7	PMM2_MOUSE	Pmm2	Phosphomannomutase 2 OS=Mus musculus OX=10090 GN=Pmm2 PE=1 SV=1	27.657	242	0.68836	-0.538765	0.00149469		14.3863	14.5065	14.2677	14.9421	14.9105	14.9242
Q3TUF7	YETS2_MOUSE	Yeats2	YEATS domain-containing protein 2 OS=Mus musculus OX=10090 GN=Yeats2 PE=1 SV=2	148.95	1407	1.45263	0.538671	0.5373		11.044	8.4208	9.81657	9.02942	8.91023	9.72572
Q9JIT0	LMBR1_MOUSE	Lmbr1	Limb region 1 protein OS=Mus musculus OX=10090 GN=Lmbr1 PE=2 SV=1	55.115	490	0.688462	-0.53855	0.0347358		13.3424	13.9259	13.554	14.1222	14.1384	14.1773
Q8VCF1	CANT1_MOUSE	Cant1	Soluble calcium-activated nucleotidase 1 OS=Mus musculus OX=10090 GN=Cant1 PE=2 SV=1	45.653	403	1.45241	0.538454	0.0120179		13.611	13.4625	13.305	12.7826	12.9015	13.079
P17141	ZFP37_MOUSE	Zfp37	Zinc finger protein 37 OS=Mus musculus OX=10090 GN=Zfp37 PE=2 SV=4	67.226	594	1.45224	0.538277	0.210405		9.62987	9.59656	9.47467	9.66841	8.98793	8.42993
Q9JIB0	MOG1_MOUSE	Rangrf	Ran guanine nucleotide release factor OS=Mus musculus OX=10090 GN=Rangrf PE=1 SV=1	20.413	185	1.45218	0.538221	0.439757		11.9085	10.9292	11.2295	9.74064	11.1073	11.6046
Q80U95	UBE3C_MOUSE	Ube3c	Ubiquitin-protein ligase E3C OS=Mus musculus OX=10090 GN=Ube3c PE=1 SV=2	123.976	1083	0.688888	-0.53766	0.0033999		14.3147	14.0718	14.1824	14.7631	14.791	14.6278
Q3TVW5	TCHP_MOUSE	Tchp	Trichoplein keratin filament-binding protein OS=Mus musculus OX=10090 GN=Tchp PE=1 SV=2	60.642	497	0.68958	-0.536211	0.0505472		11.6954	11.9353	11.4524	12.2089	12.474	12.0088
O70169	PRS39_MOUSE	Prss39	Inactive serine protease 39 OS=Mus musculus OX=10090 GN=Prss39 PE=2 SV=1	40.766	367	1.45006	0.536111	0.0406976		12.2794	12.0606	12.2285	11.338	11.7145	11.9077
Q3TC33	CC127_MOUSE	Ccdc127	Coiled-coil domain-containing protein 127 OS=Mus musculus OX=10090 GN=Ccdc127 PE=1 SV=2	30.509	260	1.45	0.53605	0.098918		13.2747	12.6876	12.5027	12.103	12.3547	12.3991
Q05921	RN5A_MOUSE	Rnasel	2-5A-dependent ribonuclease OS=Mus musculus OX=10090 GN=Rnasel PE=1 SV=2	83.275	735	0.689806	-0.535737	0.357168		10.048	8.37916	9.75219	9.90576	9.88462	9.99615
Q59J78	NDUF2_MOUSE	Ndufaf2	NADH dehydrogenase [ubiquinone] 1 alpha subcomplex assembly factor 2 OS=Mus musculus OX=10090 GN=Ndufaf2 PE=1 SV=1	19.628	168	1.44955	0.53561	0.00954453		17.8203	18.0191	18.2001	17.5326	17.4159	17.4841
A2AKB9	DCA10_MOUSE	Dcaf10	DDB1- and CUL4-associated factor 10 OS=Mus musculus OX=10090 GN=Dcaf10 PE=1 SV=1	61.558	566	0.690115	-0.535092	0.074844		12.3469	11.8476	11.9513	12.5197	12.8939	12.3375
Q8BJK1	KCTD7_MOUSE	Kctd7	BTB/POZ domain-containing protein KCTD7 OS=Mus musculus OX=10090 GN=Kctd7 PE=1 SV=1	33.08	289	1.44901	0.53507	0.253125		10.9183	10.512	10.8986	10.091	10.9593	9.67344
Q9CS42	PRPS2_MOUSE	Prps2	Ribose-phosphate pyrophosphokinase 2 OS=Mus musculus OX=10090 GN=Prps2 PE=1 SV=4	34.786	318	1.44878	0.534842	0.046491		11.1917	11.4306	10.9989	10.4087	10.7208	10.8872
P97500	MYT1L_MOUSE	Myt1l	Myelin transcription factor 1-like protein OS=Mus musculus OX=10090 GN=Myt1l PE=1 SV=3	132.945	1187	1.44876	0.534814	0.0209575		12.0536	12.0029	11.7477	11.4814	11.183	11.5355
Q9CZH7	MXRA7_MOUSE	Mxra7	Matrix-remodeling-associated protein 7 OS=Mus musculus OX=10090 GN=Mxra7 PE=1 SV=2	19.458	178	1.44871	0.534768	0.549442		10.2837	10.5479	9.05966	10.4371	8.13762	9.7123
Q8CHH5	BICRL_MOUSE	Bicral	BRD4-interacting chromatin-remodeling complex-associated protein-like OS=Mus musculus OX=10090 GN=Bicral PE=1 SV=2	114.35	1074	1.4485	0.534563	0.607986		9.72445	11.5767	12.0304	9.32383	10.8746	11.5294
Q8C006	TRI35_MOUSE	Trim35	E3 ubiquitin-protein ligase TRIM35 OS=Mus musculus OX=10090 GN=Trim35 PE=1 SV=2	57.345	501	0.690457	-0.534376	0.0614523		12.4952	11.8314	12.0422	12.7528	12.5258	12.6933
Q0P5X1	LRIQ1_MOUSE	Lrriq1	Leucine-rich repeat and IQ domain-containing protein 1 OS=Mus musculus OX=10090 GN=Lrriq1 PE=2 SV=2	191.812	1673	1.44819	0.534247	0.158978		11.9667	11.625	11.7767	11.4194	11.6601	10.6862
A1L3P4	SL9A6_MOUSE	Slc9a6	Sodium/hydrogen exchanger 6 OS=Mus musculus OX=10090 GN=Slc9a6 PE=1 SV=1	77.953	702	1.4477	0.533758	0.0683429		11.4713	11.7214	11.8864	10.8064	11.3815	11.2899
Q9CQC9	SAR1B_MOUSE	Sar1b	Small COPII coat GTPase SAR1B OS=Mus musculus OX=10090 GN=Sar1b PE=1 SV=1	22.382	198	0.690941	-0.533365	0.00664615		18.1562	17.8496	18.1441	18.5419	18.6259	18.5822
Q8K1L5	PP1RB_MOUSE	Ppp1r11	E3 ubiquitin-protein ligase PPP1R11 OS=Mus musculus OX=10090 GN=Ppp1r11 PE=1 SV=1	14.544	131	1.44724	0.533304	0.0261686		14.6504	14.9963	14.8962	14.1947	14.2024	14.5458
Q9JHL1	NHRF2_MOUSE	Nherf2	Na(+)/H(+) exchange regulatory cofactor NHE-RF2 OS=Mus musculus OX=10090 GN=Nherf2 PE=1 SV=2	37.403	337	0.691066	-0.533105	0.0060526		11.4362	11.2405	11.1149	11.8348	11.7237	11.8324
Q8VDZ4	ZDHC5_MOUSE	Zdhhc5	Palmitoyltransferase ZDHHC5 OS=Mus musculus OX=10090 GN=Zdhhc5 PE=1 SV=1	77.501	715	1.44672	0.532788	0.218908		10.5796	10.4515	10.9611	9.46701	10.4543	10.4725
Q8VCL2	SCO2_MOUSE	Sco2	Protein SCO2 homolog, mitochondrial OS=Mus musculus OX=10090 GN=Sco2 PE=1 SV=1	28.944	255	1.44631	0.532379	0.0029611		13.9048	14.1379	13.9599	13.4816	13.5355	13.3883
Q69Z98	BRSK2_MOUSE	Brsk2	Serine/threonine-protein kinase BRSK2 OS=Mus musculus OX=10090 GN=Brsk2 PE=1 SV=2	81.733	735	1.44578	0.531845	0.113177		12.0519	12.163	12.5181	11.3656	12.1266	11.6454
A2AUY4	BAZ2B_MOUSE	Baz2b	Bromodomain adjacent to zinc finger domain protein 2B OS=Mus musculus OX=10090 GN=Baz2b PE=1 SV=1	234.001	2123	0.692082	-0.530985	0.0654239		11.8719	11.4146	11.6594	12.507	11.9925	12.0393
D3Z4S3	PTRD1_MOUSE	Ptrhd1	Putative peptidyl-tRNA hydrolase PTRHD1 OS=Mus musculus OX=10090 GN=Ptrhd1 PE=1 SV=1	16.037	140	0.692108	-0.53093	0.0636328		12.4468	12.3959	12.7897	12.9414	12.8749	13.4089
Q9DB07	IFT46_MOUSE	Ift46	Intraflagellar transport protein 46 homolog OS=Mus musculus OX=10090 GN=Ift46 PE=1 SV=1	34.054	301	0.692243	-0.53065	0.0588913		15.3501	14.9027	15.0369	15.8827	15.3527	15.6463
Q9EQW7	KI13A_MOUSE	Kif13a	Kinesin-like protein KIF13A OS=Mus musculus OX=10090 GN=Kif13a PE=1 SV=1	195.813	1749	0.69235	-0.530427	0.100657		11.6374	12.4103	12.3267	12.5705	12.6601	12.7352
Q99J21	MCLN1_MOUSE	Mcoln1	Mucolipin-1 OS=Mus musculus OX=10090 GN=Mcoln1 PE=1 SV=1	65.506	580	0.692581	-0.529944	0.015102		12.0261	12.396	12.2324	12.6236	12.7422	12.8785
Q8K304	TM129_MOUSE	Tmem129	E3 ubiquitin-protein ligase TM129 OS=Mus musculus OX=10090 GN=Tmem129 PE=2 SV=1	40.628	362	1.44348	0.529554	0.00258852		15.3716	15.3623	15.5652	14.8715	14.9893	14.8497
P54310	LIPS_MOUSE	Lipe	Hormone-sensitive lipase OS=Mus musculus OX=10090 GN=Lipe PE=1 SV=2	83.348	759	0.692775	-0.529541	0.0233184		11.689	11.6326	11.3556	12.2947	11.9386	12.0326
Q7TN31	AGGF1_MOUSE	Aggf1	Angiogenic factor with G patch and FHA domains 1 OS=Mus musculus OX=10090 GN=Aggf1 PE=2 SV=1	79.445	711	1.44325	0.529321	0.141138		10.2575	10.9983	10.8464	10.4735	9.84932	10.1914
Q6DFV7	NCOA7_MOUSE	Ncoa7	Nuclear receptor coactivator 7 OS=Mus musculus OX=10090 GN=Ncoa7 PE=1 SV=2	106.358	943	1.44316	0.529231	0.155599		11.5744	11.2328	12.0413	11.2166	10.709	11.3353
Q9QUK9	TRY5_MOUSE	Try5	Trypsin-5 OS=Mus musculus OX=10090 GN=Try5 PE=1 SV=1	26.277	246	1.44304	0.529108	0.51877		17.398	16.2013	16.7024	16.9329	16.8698	14.9116
Q7TN73	CASD1_MOUSE	Casd1	N-acetylneuraminate 9-O-acetyltransferase OS=Mus musculus OX=10090 GN=Casd1 PE=2 SV=1	91.603	797	0.693051	-0.528967	0.0555483		10.4097	10.4612	10.0754	10.5455	10.9132	11.0744
Q8BXV2	BRI3B_MOUSE	Bri3bp	BRI3-binding protein OS=Mus musculus OX=10090 GN=Bri3bp PE=1 SV=1	28.263	253	1.4423	0.528374	0.00945006		14.7411	15.0592	15.0739	14.394	14.4916	14.4035
O88700	BLM_MOUSE	Blm	RecQ-like DNA helicase BLM OS=Mus musculus OX=10090 GN=Blm PE=1 SV=1	158.366	1416	0.693507	-0.528017	0.000354486		14.1454	14.0232	14.0675	14.6054	14.66	14.5547
P97440	SLBP_MOUSE	Slbp	Histone RNA hairpin-binding protein OS=Mus musculus OX=10090 GN=Slbp PE=1 SV=1	31.603	275	0.693785	-0.52744	0.372946		15.311	13.9933	13.5779	14.7721	14.9477	14.7447
Q8BXF8	ACTT3_MOUSE	Actrt3	Actin-related protein T3 OS=Mus musculus OX=10090 GN=Actrt3 PE=1 SV=1	40.443	369	1.44131	0.527379	0.00643519		12.5447	12.2922	12.3706	11.9173	11.7418	11.9663
Q810M1	CF299_MOUSE	Cfap299	Cilia- and flagella-associated protein 299 OS=Mus musculus OX=10090 GN=Cfap299 PE=2 SV=1	26.938	233	0.693872	-0.527259	0.309621		11.1557	12.6397	11.8145	12.3077	12.201	12.683
Q9QYH6	MAGD1_MOUSE	Maged1	Melanoma-associated antigen D1 OS=Mus musculus OX=10090 GN=Maged1 PE=1 SV=1	85.67	775	1.44091	0.526984	0.0818698		13.3569	13.6177	13.1806	12.4799	13.0642	13.0301
Q9WV03	FA50A_MOUSE	Fam50a	Protein FAM50A OS=Mus musculus OX=10090 GN=Fam50a PE=1 SV=1	40.252	339	1.44079	0.526858	0.137561		11.0995	11.6452	11.4311	10.4324	11.2445	10.9183
A6H619	PHRF1_MOUSE	Phrf1	PHD and RING finger domain-containing protein 1 OS=Mus musculus OX=10090 GN=Phrf1 PE=1 SV=2	184.081	1682	0.694371	-0.526221	0.10995		13.4071	12.5537	12.8847	13.3499	13.5015	13.5727
Q99ML4	DIK1B_MOUSE	Dipk1b	Divergent protein kinase domain 1B OS=Mus musculus OX=10090 GN=Dipk1b PE=1 SV=1	48.792	431	1.44007	0.526136	0.111752		11.1059	11.6223	11.7895	11.1567	10.667	11.1157
Q8VDG6	M3K21_MOUSE	Map3k21	Mitogen-activated protein kinase kinase kinase 21 OS=Mus musculus OX=10090 GN=Map3k21 PE=1 SV=2	110.112	1002	1.43936	0.525432	0.520976		9.32891	10.8175	11.3051	9.48233	10.8654	9.5275
Q3TNH5	ARB2A_MOUSE	Arb2a	Cotranscriptional regulator ARB2A OS=Mus musculus OX=10090 GN=Arb2a PE=1 SV=2	48.072	417	0.694871	-0.525182	0.000163977		14.3657	14.2485	14.3254	14.8303	14.8708	14.814
Q8BGF7	PAN2_MOUSE	Pan2	PAN2-PAN3 deadenylation complex catalytic subunit Pan2 OS=Mus musculus OX=10090 GN=Pan2 PE=1 SV=1	135.253	1200	0.695188	-0.524525	0.0317533		12.0884	11.564	11.9545	12.3194	12.4505	12.4106
P07091	S10A4_MOUSE	S100a4	Protein S100-A4 OS=Mus musculus OX=10090 GN=S100a4 PE=1 SV=1	11.721	101	1.43751	0.523575	0.294655		11.1816	9.96526	10.2809	10.2454	9.48382	10.1278
Q64112	IFIT2_MOUSE	Ifit2	Interferon-induced protein with tetratricopeptide repeats 2 OS=Mus musculus OX=10090 GN=Ifit2 PE=1 SV=1	55.021	472	0.695753	-0.523353	0.447705		10.3386	10.65	9.87931	11.3578	11.4282	9.65201
P54818	GALC_MOUSE	Galc	Galactocerebrosidase OS=Mus musculus OX=10090 GN=Galc PE=1 SV=2	77.256	684	0.695762	-0.523334	0.0103021		14.0918	13.9469	13.7659	14.4356	14.5808	14.3582
Q3TVA9	CC136_MOUSE	Ccdc136	Coiled-coil domain-containing protein 136 OS=Mus musculus OX=10090 GN=Ccdc136 PE=1 SV=2	131.93	1136	1.43718	0.523238	0.000105822		14.3676	14.3578	14.4196	13.802	13.8881	13.8852
Q80UN9	MOD5_MOUSE	Trit1	tRNA dimethylallyltransferase OS=Mus musculus OX=10090 GN=Trit1 PE=1 SV=2	52.437	467	1.43703	0.523087	0.0835384		11.7013	11.7	12.0498	10.9905	11.661	11.2304
Q8K4I7	PRS45_MOUSE	Prss45	Inactive serine protease 45 OS=Mus musculus OX=10090 GN=Prss45 PE=2 SV=1	35.723	317	0.696141	-0.522548	0.151641		13.4829	12.4884	13.1376	13.5424	13.6486	13.4855
Q9R1S3	PIGN_MOUSE	Pign	GPI ethanolamine phosphate transferase 1 OS=Mus musculus OX=10090 GN=Pign PE=2 SV=2	105.045	931	1.43556	0.521618	0.0809053		11.933	12.3628	12.1616	11.8321	11.8035	11.2569
Q9D081	ALG14_MOUSE	Alg14	UDP-N-acetylglucosamine transferase subunit ALG14 OS=Mus musculus OX=10090 GN=Alg14 PE=1 SV=1	24.429	217	1.43545	0.521501	0.0832412		10.3811	10.3645	10.004	10.0306	9.77898	9.37538
Q2VPA6	HELQ_MOUSE	Helq	Helicase POLQ-like OS=Mus musculus OX=10090 GN=Helq PE=1 SV=2	119.098	1069	0.696747	-0.521294	0.0130875		12.0213	11.9334	11.7138	12.2479	12.4883	12.4962
Q8CHB8	TTLL5_MOUSE	Ttll5	Tubulin polyglutamylase TTLL5 OS=Mus musculus OX=10090 GN=Ttll5 PE=1 SV=3	147.715	1328	0.697225	-0.520303	0.0147153		13.0774	12.6879	13.0262	13.3852	13.4894	13.4778
Q9R1C6	DGKE_MOUSE	Dgke	Diacylglycerol kinase epsilon OS=Mus musculus OX=10090 GN=Dgke PE=1 SV=1	63.635	564	1.43401	0.52006	0.00019819		14.4009	14.5208	14.4279	13.9317	13.957	13.9007
Q8K2H2	OTU6B_MOUSE	Otud6b	Deubiquitinase OTUD6B OS=Mus musculus OX=10090 GN=Otud6b PE=1 SV=1	33.758	294	1.43391	0.519954	0.0407784		13.1349	12.9316	13.2044	12.7118	12.2623	12.7368
A2APY7	NDUF5_MOUSE	Ndufaf5	Arginine-hydroxylase NDUFAF5, mitochondrial OS=Mus musculus OX=10090 GN=Ndufaf5 PE=1 SV=1	38.405	343	0.697444	-0.519852	0.0633148		13.4103	12.8065	12.9014	13.6635	13.4016	13.6126
Q9WVB0	RBPMS_MOUSE	Rbpms	RNA-binding protein with multiple splicing OS=Mus musculus OX=10090 GN=Rbpms PE=1 SV=2	21.816	197	0.697527	-0.519679	0.1853		12.6067	12.0048	11.5438	12.7732	12.5226	12.4185
P62281	RS11_MOUSE	Rps11	Small ribosomal subunit protein uS17 OS=Mus musculus OX=10090 GN=Rps11 PE=1 SV=3	18.431	158	0.697534	-0.519665	0.024215		16.9641	16.5447	16.6983	17.1082	17.39	17.268
Q99KN1	ARRD1_MOUSE	Arrdc1	Arrestin domain-containing protein 1 OS=Mus musculus OX=10090 GN=Arrdc1 PE=1 SV=2	46.33	434	1.43356	0.519597	0.197339		11.5948	10.5964	11.0542	10.484	10.3095	10.8931
Q402U7	PRS44_MOUSE	Prss44	Serine protease 44 OS=Mus musculus OX=10090 GN=Prss44 PE=2 SV=1	41.073	372	1.43354	0.519583	0.118679		13.9208	14.7031	14.5559	13.6653	14.0097	13.946
Q8BVP1	TRIML_MOUSE	Triml1	Probable E3 ubiquitin-protein ligase TRIML1 OS=Mus musculus OX=10090 GN=Triml1 PE=1 SV=1	53.787	470	1.43345	0.519494	0.268934		11.8963	11.5134	12.2581	10.72	11.5026	11.8867
Q60648	SAP3_MOUSE	Gm2a	Ganglioside GM2 activator OS=Mus musculus OX=10090 GN=Gm2a PE=1 SV=2	20.824	193	0.697743	-0.519233	0.0165781		17.1927	16.8703	16.9194	17.6313	17.3505	17.5582
Q5HZI9	S2551_MOUSE	Slc25a51	Mitochondrial nicotinamide adenine dinucleotide transporter SLC25A51 OS=Mus musculus OX=10090 GN=Slc25a51 PE=1 SV=1	33.689	298	0.697831	-0.51905	0.480562		10.3297	12.5666	11.9079	12.2646	12.0056	12.091
Q6PD05	ZN821_MOUSE	Znf821	Zinc finger protein 821 OS=Mus musculus OX=10090 GN=Znf821 PE=2 SV=2	46.828	413	1.43287	0.518909	0.0117438		11.6558	11.8424	11.4826	11.2142	11.1789	11.031
Q9QZM2	DPOG2_MOUSE	Polg2	DNA polymerase subunit gamma-2 OS=Mus musculus OX=10090 GN=Polg2 PE=1 SV=2	51.467	459	1.43282	0.51886	0.0188498		12.2506	12.3522	12.5198	11.6432	12.0183	11.9045
Q8BNI4	DERL2_MOUSE	Derl2	Derlin-2 OS=Mus musculus OX=10090 GN=Derl2 PE=1 SV=2	27.64	239	1.43243	0.518464	0.00932567		13.9228	14.24	14.1221	13.5414	13.6937	13.4944
P97358	TAF1B_MOUSE	Taf1b	TATA box-binding protein-associated factor RNA polymerase I subunit B OS=Mus musculus OX=10090 GN=Taf1b PE=1 SV=2	67.954	586	0.698115	-0.518463	0.185864		10.2516	10.9716	10.528	10.7196	11.5676	11.0195
O70445	BARD1_MOUSE	Bard1	BRCA1-associated RING domain protein 1 OS=Mus musculus OX=10090 GN=Bard1 PE=2 SV=1	84.254	765	1.43242	0.518456	0.179141		11.7871	12.083	11.4295	11.5464	10.7371	11.4608
Q8BRF7	SCFD1_MOUSE	Scfd1	Sec1 family domain-containing protein 1 OS=Mus musculus OX=10090 GN=Scfd1 PE=1 SV=1	72.323	639	0.698371	-0.517934	0.000760902		15.1609	15.1238	15.2337	15.7684	15.6099	15.6939
Q9Z1L2	SNG4_MOUSE	Syngr4	Synaptogyrin-4 OS=Mus musculus OX=10090 GN=Syngr4 PE=1 SV=2	25.795	233	1.43185	0.517879	0.178177		12.6595	13.5829	13.3417	12.395	12.7017	12.9337
Q6VN19	RBP10_MOUSE	Ranbp10	Ran-binding protein 10 OS=Mus musculus OX=10090 GN=Ranbp10 PE=1 SV=2	67.188	620	0.698459	-0.517753	0.057591		13.6611	13.3711	13.3485	13.7152	13.9272	14.2916
A0A7N9VSG0	AFG2B_MOUSE	Afg2b	ATPase family gene 2 protein homolog B OS=Mus musculus OX=10090 GN=Afg2b PE=2 SV=1	80.742	747	0.69848	-0.51771	0.531114		9.50373	11.7025	11.771	11.6855	11.5911	11.2537
Q91XE8	TM205_MOUSE	Tmem205	Transmembrane protein 205 OS=Mus musculus OX=10090 GN=Tmem205 PE=1 SV=1	21.18	189	1.43159	0.517615	0.00309376		15.3938	15.6197	15.377	14.9622	14.9036	14.9717
Q8BW56	QTMAN_MOUSE	Gtdc1	tRNA-queuosine alpha-mannosyltransferase OS=Mus musculus OX=10090 GN=Gtdc1 PE=2 SV=2	51.017	445	0.698697	-0.517261	0.0454985		12.7808	12.9038	12.9442	13.457	13.6571	13.0664
Q497L8	S22AG_MOUSE	Slc22a16	Solute carrier family 22 member 16 OS=Mus musculus OX=10090 GN=Slc22a16 PE=2 SV=1	73.933	649	1.43095	0.516978	0.125334		12.2713	12.9176	12.9117	12.0396	12.5021	12.0079
Q9CR88	RT14_MOUSE	Mrps14	Small ribosomal subunit protein uS14m OS=Mus musculus OX=10090 GN=Mrps14 PE=1 SV=1	14.92	128	0.699074	-0.516482	0.585485		11.23	9.394	11.8395	10.3995	11.8194	11.7941
P48036	ANXA5_MOUSE	Anxa5	Annexin A5 OS=Mus musculus OX=10090 GN=Anxa5 PE=1 SV=1	35.752	319	0.699134	-0.516359	0.0270242		16.2046	16.0314	15.7029	16.5677	16.4623	16.4579
Q3UQ84	SYTM_MOUSE	Tars2	Threonine--tRNA ligase, mitochondrial OS=Mus musculus OX=10090 GN=Tars2 PE=1 SV=1	81.7	723	0.699157	-0.516311	0.00362097		14.3263	14.1455	14.3519	14.8656	14.6861	14.8211
Q8VC48	PEX12_MOUSE	Pex12	Peroxisome assembly protein 12 OS=Mus musculus OX=10090 GN=Pex12 PE=1 SV=1	40.633	359	1.43014	0.516152	0.0274135		11.8142	11.8347	11.4364	11.3079	11.0334	11.1955
Q3UKZ7	A14EL_MOUSE	Arl14epl	ARL14 effector protein-like OS=Mus musculus OX=10090 GN=Arl14epl PE=2 SV=1	17.541	152	0.699258	-0.516102	0.335123		11.2638	11.1231	12.1052	11.7432	11.5742	12.723
Q99PU5	ACBG1_MOUSE	Acsbg1	Long-chain-fatty-acid--CoA ligase ACSBG1 OS=Mus musculus OX=10090 GN=Acsbg1 PE=1 SV=1	80.426	721	1.42921	0.515222	0.000720205		15.8319	15.9935	15.9663	15.3932	15.3918	15.4611
Q05186	RCN1_MOUSE	Rcn1	Reticulocalbin-1 OS=Mus musculus OX=10090 GN=Rcn1 PE=1 SV=1	38.113	325	1.42826	0.514261	0.0067737		12.9445	13.1094	13.0322	12.3651	12.5088	12.6695
Q08091	CNN1_MOUSE	Cnn1	Calponin-1 OS=Mus musculus OX=10090 GN=Cnn1 PE=1 SV=1	33.356	297	0.700264	-0.514028	0.104118		13.9647	13.4232	13.1331	14.0418	14.055	13.9663
Q5DU00	DCDC2_MOUSE	Dcdc2	Doublecortin domain-containing protein 2 OS=Mus musculus OX=10090 GN=Dcdc2 PE=1 SV=2	51.953	475	0.700408	-0.513733	0.0451579		11.9678	11.4889	11.7525	12.471	12.1003	12.1791
Q8BGD8	COA6_MOUSE	Coa6	Cytochrome c oxidase assembly factor 6 homolog OS=Mus musculus OX=10090 GN=Coa6 PE=1 SV=1	9.298	79	1.4275	0.513486	0.0051901		13.29	13.2996	13.4975	12.7411	12.8449	12.9606
Q8BGF9	S2544_MOUSE	Slc25a44	Solute carrier family 25 member 44 OS=Mus musculus OX=10090 GN=Slc25a44 PE=1 SV=1	35.339	314	1.42642	0.512399	0.587937		12.2352	10.3013	9.52555	10.8267	9.74981	9.94832
P05531	XLR_MOUSE	Xlr	X-linked lymphocyte-regulated protein PM1 OS=Mus musculus OX=10090 GN=Xlr PE=2 SV=1	24.613	208	1.42631	0.512285	0.00278614		13.9271	14.191	14.0554	13.5792	13.5265	13.5309
P57780	ACTN4_MOUSE	Actn4	Alpha-actinin-4 OS=Mus musculus OX=10090 GN=Actn4 PE=1 SV=1	104.977	912	0.701252	-0.511995	3.96566e-05		15.7921	15.8042	15.8454	16.2861	16.3374	16.3542
Q8BI71	EX3L1_MOUSE	Exoc3l1	Exocyst complex component 3-like protein OS=Mus musculus OX=10090 GN=Exoc3l1 PE=1 SV=1	81.204	739	0.701426	-0.511637	0.0938777		11.4046	10.7641	11.4337	11.555	11.7448	11.8376
Q8VE38	OXND1_MOUSE	Oxnad1	Oxidoreductase NAD-binding domain-containing protein 1 OS=Mus musculus OX=10090 GN=Oxnad1 PE=1 SV=2	34.727	311	0.701692	-0.511091	0.0612662		12.2763	12.5109	11.8882	12.8903	12.6895	12.6289
Q99MD6	TRXR3_MOUSE	Txnrd3	Thioredoxin reductase 3 OS=Mus musculus OX=10090 GN=Txnrd3 PE=1 SV=3	71.319	652	1.42476	0.51072	0.0107774		16.3344	16.4999	16.2719	15.912	15.6811	15.9809
Q9CZJ2	HS12B_MOUSE	Hspa12b	Heat shock 70 kDa protein 12B OS=Mus musculus OX=10090 GN=Hspa12b PE=1 SV=1	76.119	685	0.701878	-0.510709	0.0924543		11.3408	10.9775	11.346	11.44	12.1079	11.6486
Q3UJZ3	ARMC7_MOUSE	Armc7	Armadillo repeat-containing protein 7 OS=Mus musculus OX=10090 GN=Armc7 PE=1 SV=2	21.639	198	0.701898	-0.510666	0.512971		11.4775	9.46907	11.1996	10.5727	11.4221	11.6833
Q5SWT3	S2535_MOUSE	Slc25a35	Solute carrier family 25 member 35 OS=Mus musculus OX=10090 GN=Slc25a35 PE=1 SV=2	32.631	300	1.42338	0.50932	0.0555696		11.2734	11.131	11.4398	11.1063	10.5713	10.6386
Q7TNG8	LDHD_MOUSE	Ldhd	Probable D-lactate dehydrogenase, mitochondrial OS=Mus musculus OX=10090 GN=Ldhd PE=1 SV=1	51.848	484	0.702721	-0.508976	0.116855		12.3241	13.0174	13.1107	13.2334	13.4376	13.3082
Q9JIY2	HAKAI_MOUSE	Cbll1	E3 ubiquitin-protein ligase Hakai OS=Mus musculus OX=10090 GN=Cbll1 PE=1 SV=1	54.444	491	1.42278	0.50871	0.117644		12.4415	12.9305	12.8732	11.8825	12.5892	12.2472
Q80WS1	RIMKB_MOUSE	Rimklb	Beta-citrylglutamate synthase B OS=Mus musculus OX=10090 GN=Rimklb PE=1 SV=1	42.528	387	1.42254	0.508465	0.086893		12.1536	11.6974	11.9704	11.5993	11.6285	11.0683
B8ZXI1	QTRT2_MOUSE	Qtrt2	Queuine tRNA-ribosyltransferase accessory subunit 2 OS=Mus musculus OX=10090 GN=Qtrt2 PE=1 SV=2	46.288	415	1.42092	0.506825	0.00361967		13.1202	12.9799	13.0335	12.6815	12.4756	12.4561
Q3U1V6	UEVLD_MOUSE	Uevld	Ubiquitin-conjugating enzyme E2 variant 3 OS=Mus musculus OX=10090 GN=Uevld PE=1 SV=1	51.681	471	0.703893	-0.506572	0.0388363		13.4391	12.9688	13.2165	13.5822	13.9051	13.6569
E9Q8I9	FRY_MOUSE	Fry	Protein furry homolog OS=Mus musculus OX=10090 GN=Fry PE=1 SV=1	339.093	3020	0.704132	-0.506083	0.217416		12.6595	11.5762	12.0287	12.312	12.6763	12.7943
Q5SYH2	TM199_MOUSE	Tmem199	Transmembrane protein 199 OS=Mus musculus OX=10090 GN=Tmem199 PE=1 SV=1	23.099	208	1.41946	0.505346	0.0193807		15.618	16.024	15.6719	15.1895	15.3266	15.2818
Q8CFP6	DJC27_MOUSE	Dnajc27	DnaJ homolog subfamily C member 27 OS=Mus musculus OX=10090 GN=Dnajc27 PE=1 SV=1	30.831	273	0.704503	-0.505323	0.0874717		11.4058	11.1123	11.7302	12.1912	11.7557	11.8173
Q8BND5	QSOX1_MOUSE	Qsox1	Sulfhydryl oxidase 1 OS=Mus musculus OX=10090 GN=Qsox1 PE=1 SV=1	82.785	748	0.704754	-0.504808	0.00258363		12.1866	12.285	12.4171	12.8434	12.828	12.7317
Q8K2P6	RFESD_MOUSE	Rfesd	Rieske domain-containing protein OS=Mus musculus OX=10090 GN=Rfesd PE=1 SV=1	17.966	157	0.705065	-0.504172	0.450945		9.63125	11.0145	11.3506	10.6384	11.6655	11.205
Q04519	ASM_MOUSE	Smpd1	Sphingomyelin phosphodiesterase OS=Mus musculus OX=10090 GN=Smpd1 PE=1 SV=2	69.927	627	1.4181	0.503961	0.0268135		12.8084	13.0869	12.7231	12.3696	12.5387	12.1982
Q8R5C8	ZMY11_MOUSE	Zmynd11	Zinc finger MYND domain-containing protein 11 OS=Mus musculus OX=10090 GN=Zmynd11 PE=1 SV=2	70.838	602	1.41794	0.503796	0.151719		11.2331	10.9098	11.5923	10.3373	11.0103	10.8763
Q921K9	BCL7B_MOUSE	Bcl7b	B-cell CLL/lymphoma 7 protein family member B OS=Mus musculus OX=10090 GN=Bcl7b PE=1 SV=1	22.238	202	1.41787	0.503725	0.233507		15.4681	14.6352	14.3321	14.1128	14.2935	14.518
Q3TVI8	PBIP1_MOUSE	Pbxip1	Pre-B-cell leukemia transcription factor-interacting protein 1 OS=Mus musculus OX=10090 GN=Pbxip1 PE=1 SV=2	81.164	727	0.705744	-0.502784	0.00346022		12.5481	12.6244	12.5315	12.919	13.139	13.1543
Q9D9T0	DYDC1_MOUSE	Dydc1	DPY30 domain-containing protein 1 OS=Mus musculus OX=10090 GN=Dydc1 PE=1 SV=2	20.494	175	1.41628	0.502104	0.30257		11.107	9.77303	10.9121	9.9824	10.0405	10.263
Q3U4I7	PYRD2_MOUSE	Pyroxd2	Pyridine nucleotide-disulfide oxidoreductase domain-containing protein 2 OS=Mus musculus OX=10090 GN=Pyroxd2 PE=1 SV=3	62.94	581	0.706327	-0.501593	0.0015913		13.5484	13.3558	13.5259	13.9877	13.9308	14.0165
Q9Z2B2	UCP5_MOUSE	Slc25a14	Brain mitochondrial carrier protein 1 OS=Mus musculus OX=10090 GN=Slc25a14 PE=1 SV=2	36.286	325	1.41548	0.501292	0.070779		11.8337	12.5323	12.1908	11.7365	11.7028	11.6138
Q9JHC9	ELF2_MOUSE	Elf2	ETS-related transcription factor Elf-2 OS=Mus musculus OX=10090 GN=Elf2 PE=1 SV=1	63.203	593	1.41545	0.501262	0.0178758		13.8035	14.0466	13.8097	13.1823	13.4849	13.4888
Q64368	DAZL_MOUSE	Dazl	Deleted in azoospermia-like OS=Mus musculus OX=10090 GN=Dazl PE=1 SV=1	33.313	298	0.706504	-0.50123	0.159043		16.7718	15.9712	15.9526	16.9365	16.5802	16.6825
Q9Z2A5	ATE1_MOUSE	Ate1	Arginyl-tRNA--protein transferase 1 OS=Mus musculus OX=10090 GN=Ate1 PE=1 SV=2	59.146	516	0.706611	-0.501012	0.00341997		13.9451	14.1867	14.1756	14.6183	14.5686	14.6235
Q9DC51	GNAI3_MOUSE	Gnai3	Guanine nucleotide-binding protein G(i) subunit alpha-3 OS=Mus musculus OX=10090 GN=Gnai3 PE=1 SV=3	40.538	354	1.41481	0.500609	0.0476562		16.4613	16.8352	16.9523	16.0973	16.2186	16.431
Q3UFM5	NOM1_MOUSE	Nom1	Nucleolar MIF4G domain-containing protein 1 OS=Mus musculus OX=10090 GN=Nom1 PE=1 SV=2	95.96	854	1.41461	0.500409	0.0274236		12.5773	12.2666	12.1424	11.8848	11.9125	11.6878
P52019	ERG1_MOUSE	Sqle	Squalene monooxygenase OS=Mus musculus OX=10090 GN=Sqle PE=2 SV=1	63.77	572	1.41456	0.500355	0.0241289		12.3964	12.3068	11.9729	11.8392	11.6909	11.6449
O55100	SNG1_MOUSE	Syngr1	Synaptogyrin-1 OS=Mus musculus OX=10090 GN=Syngr1 PE=1 SV=2	25.653	234	1.41454	0.50033	0.0720956		15.2433	14.9726	14.931	14.1886	14.7658	14.6914
Q8VCX6	KPTN_MOUSE	Kptn	KICSTOR complex protein kaptin OS=Mus musculus OX=10090 GN=Kptn PE=2 SV=1	47.545	430	1.41453	0.500327	0.156917		11.6232	12.4423	12.2414	11.3165	11.6753	11.8141
Q9Z0P4	PALM_MOUSE	Palm	Paralemmin-1 OS=Mus musculus OX=10090 GN=Palm PE=1 SV=1	41.614	383	1.41431	0.500094	0.114623		11.6731	11.219	11.6848	11.379	10.9944	10.7032
P62878	RBX1_MOUSE	Rbx1	E3 ubiquitin-protein ligase RBX1 OS=Mus musculus OX=10090 GN=Rbx1 PE=1 SV=1	12.274	108	1.41394	0.499722	0.0353786		17.7267	17.5718	17.8359	17.4759	16.9973	17.162
Q32MG2	CBY2_MOUSE	Cby2	Protein chibby homolog 2 OS=Mus musculus OX=10090 GN=Cby2 PE=1 SV=2	51.865	446	1.41364	0.499414	0.0126482		14.5626	14.8508	14.8352	14.1134	14.3318	14.3053
Q9CQN1	TRAP1_MOUSE	Trap1	Heat shock protein 75 kDa, mitochondrial OS=Mus musculus OX=10090 GN=Trap1 PE=1 SV=1	80.209	706	0.707442	-0.499317	0.000681641		17.5472	17.3922	17.3943	17.9601	17.9488	17.9228
Q9CPW2	FDX2_MOUSE	Fdx2	Ferredoxin-2, mitochondrial OS=Mus musculus OX=10090 GN=Fdx2 PE=1 SV=1	18.766	174	1.41354	0.499312	0.0440714		13.8976	13.9123	13.4611	13.2688	13.1003	13.4039
Q01237	HMDH_MOUSE	Hmgcr	3-hydroxy-3-methylglutaryl-coenzyme A reductase OS=Mus musculus OX=10090 GN=Hmgcr PE=1 SV=3	97.04	887	1.41354	0.49931	0.134843		11.9313	11.3229	11.063	10.9139	10.831	11.0743
Q5I1X5	IASPP_MOUSE	Ppp1r13l	RelA-associated inhibitor OS=Mus musculus OX=10090 GN=Ppp1r13l PE=1 SV=1	88.976	824	1.41338	0.499146	0.0153356		14.4121	14.6891	14.4158	13.8761	14.1574	13.986
Q69ZH9	RHG23_MOUSE	Arhgap23	Rho GTPase-activating protein 23 OS=Mus musculus OX=10090 GN=Arhgap23 PE=1 SV=2	161.832	1483	0.707573	-0.499048	0.0794619		11.9078	11.9062	11.4153	11.9693	12.3906	12.3665
P40201	CHD1_MOUSE	Chd1	Chromodomain-helicase-DNA-binding protein 1 OS=Mus musculus OX=10090 GN=Chd1 PE=1 SV=3	196.385	1711	0.707705	-0.498779	0.00275581		13.1443	13.0335	13.074	13.4674	13.7044	13.5762
Q9QXS6	DREB_MOUSE	Dbn1	Drebrin OS=Mus musculus OX=10090 GN=Dbn1 PE=1 SV=4	77.287	706	1.41298	0.498741	0.10443		12.2654	11.8919	11.6919	11.7699	11.1951	11.388
Q5BU09	EAPP_MOUSE	Eapp	E2F-associated phosphoprotein OS=Mus musculus OX=10090 GN=Eapp PE=1 SV=2	32.494	281	1.41262	0.498372	0.0438955		12.9959	13.1625	12.7968	12.7141	12.2466	12.4994
Q8CIB6	TM230_MOUSE	Tmem230	Transmembrane protein 230 OS=Mus musculus OX=10090 GN=Tmem230 PE=1 SV=1	13.188	120	0.708208	-0.497756	0.314632		16.8609	15.4495	15.7581	16.6422	16.4214	16.4983
Q8CI78	RMND1_MOUSE	Rmnd1	Required for meiotic nuclear division protein 1 homolog OS=Mus musculus OX=10090 GN=Rmnd1 PE=1 SV=1	51.843	450	0.708454	-0.497253	0.00323049		12.5457	12.4353	12.5709	13.1357	12.9046	13.0034
Q8CFE2	HPF1_MOUSE	Hpf1	Histone PARylation factor 1 OS=Mus musculus OX=10090 GN=Hpf1 PE=1 SV=1	39.291	346	0.708587	-0.496983	0.000105202		15.222	15.309	15.2999	15.7996	15.7419	15.7803
P24547	IMDH2_MOUSE	Impdh2	Inosine-5'-monophosphate dehydrogenase 2 OS=Mus musculus OX=10090 GN=Impdh2 PE=1 SV=2	55.815	514	1.41016	0.495859	0.045652		15.8792	16.2353	16.3174	15.5521	15.8653	15.5269
O54724	CAVN1_MOUSE	Cavin1	Caveolae-associated protein 1 OS=Mus musculus OX=10090 GN=Cavin1 PE=1 SV=1	43.954	392	0.709259	-0.495615	0.00175536		13.3413	13.293	13.1431	13.7119	13.7399	13.8124
Q9JJX7	TYDP2_MOUSE	Tdp2	Tyrosyl-DNA phosphodiesterase 2 OS=Mus musculus OX=10090 GN=Tdp2 PE=1 SV=1	41.034	370	1.40895	0.494615	0.0468268		14.2109	14.7018	14.4807	14.0542	14.0862	13.769
Q6UL01	MORN2_MOUSE	Morn2	MORN repeat-containing protein 2 OS=Mus musculus OX=10090 GN=Morn2 PE=1 SV=1	8.897	79	1.40882	0.494487	0.284296		10.0846	10.536	10.5469	10.2712	10.2585	9.15439
P50543	S10AB_MOUSE	S100a11	Protein S100-A11 OS=Mus musculus OX=10090 GN=S100a11 PE=1 SV=1	11.083	98	1.40838	0.49404	0.33778		11.762	11.4359	12.4702	11.4448	10.7899	11.9512
Q8BRN9	C2D1B_MOUSE	Cc2d1b	Coiled-coil and C2 domain-containing protein 1B OS=Mus musculus OX=10090 GN=Cc2d1b PE=1 SV=1	93.091	848	0.710142	-0.49382	0.00103689		13.5986	13.5993	13.4589	14.0906	13.9787	14.069
Q8C3Y4	KNTC1_MOUSE	Kntc1	Kinetochore-associated protein 1 OS=Mus musculus OX=10090 GN=Kntc1 PE=1 SV=2	250.358	2207	0.710233	-0.493636	0.00352449		15.4621	15.2697	15.5332	15.944	15.8929	15.909
O54865	GCYB1_MOUSE	Gucy1b1	Guanylate cyclase soluble subunit beta-1 OS=Mus musculus OX=10090 GN=Gucy1b1 PE=1 SV=1	70.598	620	0.71026	-0.493581	0.0270662		11.3631	11.371	10.9974	11.8469	11.774	11.5912
Q9Z2G0	FEM1B_MOUSE	Fem1b	Protein fem-1 homolog B OS=Mus musculus OX=10090 GN=Fem1b PE=1 SV=1	70.223	627	1.40774	0.493384	0.0422807		12.3977	12.6703	12.6309	11.9075	11.9505	12.3608
O09164	SODE_MOUSE	Sod3	Extracellular superoxide dismutase [Cu-Zn] OS=Mus musculus OX=10090 GN=Sod3 PE=1 SV=1	27.392	251	1.40753	0.493163	0.563309		10.9316	9.47789	9.702	8.31171	10.4617	9.85867
Q5M8N4	D39U1_MOUSE	Sdr39u1	Epimerase family protein SDR39U1 OS=Mus musculus OX=10090 GN=Sdr39u1 PE=1 SV=2	31.458	293	0.710888	-0.492306	2.54881e-05		17.242	17.1888	17.1732	17.6849	17.6857	17.7103
Q8R034	APC13_MOUSE	Anapc13	Anaphase-promoting complex subunit 13 OS=Mus musculus OX=10090 GN=Anapc13 PE=3 SV=1	8.346	74	1.40645	0.492055	0.00715345		15.0468	14.8452	14.7324	14.3961	14.429	14.323
Q9D5J6	SHPK_MOUSE	Shpk	Sedoheptulokinase OS=Mus musculus OX=10090 GN=Shpk PE=1 SV=1	51.303	476	0.711041	-0.491995	0.218192		10.6579	11.5614	11.5808	11.6803	12.0392	11.5565
Q76LS9	MINY1_MOUSE	Mindy1	Ubiquitin carboxyl-terminal hydrolase MINDY-1 OS=Mus musculus OX=10090 GN=Mindy1 PE=1 SV=1	51.226	468	0.711247	-0.491578	0.112558		11.7057	11.8308	11.159	12.0204	11.8564	12.2935
Q8C2Q3	RBM14_MOUSE	Rbm14	RNA-binding protein 14 OS=Mus musculus OX=10090 GN=Rbm14 PE=1 SV=1	69.449	669	0.71125	-0.491572	0.00403762		16.3806	16.2153	16.1956	16.6661	16.7348	16.8653
Q8VDL4	ADPGK_MOUSE	Adpgk	ADP-dependent glucokinase OS=Mus musculus OX=10090 GN=Adpgk PE=1 SV=2	53.902	496	1.40585	0.49144	0.0227073		14.2339	14.6571	14.6019	14.0479	13.9454	14.0251
Q61029	LAP2B_MOUSE	Tmpo	Lamina-associated polypeptide 2, isoforms beta/delta/epsilon/gamma OS=Mus musculus OX=10090 GN=Tmpo PE=1 SV=4	50.373	452	0.71138	-0.491307	0.0278697		13.4411	13.4693	13.6749	14.2409	13.8065	14.0119
Q61136	PRP4K_MOUSE	Prp4k	Serine/threonine-protein kinase PRP4 homolog OS=Mus musculus OX=10090 GN=Prp4k PE=1 SV=3	116.976	1007	0.711483	-0.491099	0.000930933		14.2825	14.1982	14.3553	14.8287	14.7652	14.7154
Q8K201	KCT2_MOUSE	Kct2	Keratinocyte-associated transmembrane protein 2 OS=Mus musculus OX=10090 GN=Kct2 PE=1 SV=2	28.05	259	1.40511	0.490683	0.0158759		13.9762	13.8313	13.7116	13.4305	13.4571	13.1593
Q6NZM9	HDAC4_MOUSE	Hdac4	Histone deacetylase 4 OS=Mus musculus OX=10090 GN=Hdac4 PE=1 SV=1	118.562	1076	1.40502	0.490593	0.405018		11.2614	10.4227	10.5635	10.6075	10.8203	9.34804
Q80YS9	STKL1_MOUSE	Stkld1	Serine/threonine kinase-like domain-containing protein STKLD1 OS=Mus musculus OX=10090 GN=Stkld1 PE=2 SV=3	74.843	662	0.711824	-0.490408	0.00138093		14.6594	14.5743	14.5123	15.0267	15.0282	15.1623
Q9DAU1	CNPY3_MOUSE	Cnpy3	Protein canopy homolog 3 OS=Mus musculus OX=10090 GN=Cnpy3 PE=1 SV=1	30.538	276	0.711936	-0.49018	0.00117694		15.0053	14.9962	15.1455	15.4822	15.6016	15.5337
Q8BKF1	RPOM_MOUSE	Polrmt	DNA-directed RNA polymerase, mitochondrial OS=Mus musculus OX=10090 GN=Polrmt PE=1 SV=1	136.705	1207	1.40443	0.48999	0.0843109		13.2251	13.1235	12.8487	12.2859	12.5283	12.9131
P29037	TBP_MOUSE	Tbp	TATA-box-binding protein OS=Mus musculus OX=10090 GN=Tbp PE=1 SV=1	34.709	316	0.712079	-0.489891	0.211154		14.4363	13.3898	13.9362	14.5872	14.4901	14.1546
Q9R088	KITM_MOUSE	Tk2	Thymidine kinase 2, mitochondrial OS=Mus musculus OX=10090 GN=Tk2 PE=1 SV=2	31.209	270	1.40429	0.489838	0.220688		13.3622	13.9559	12.9858	12.6066	13.2458	12.982
Q08093	CNN2_MOUSE	Cnn2	Calponin-2 OS=Mus musculus OX=10090 GN=Cnn2 PE=1 SV=1	33.156	305	0.71212	-0.489808	0.0965783		11.1234	11.3678	11.2566	12.0782	11.3401	11.7989
O70200	AIF1_MOUSE	Aif1	Allograft inflammatory factor 1 OS=Mus musculus OX=10090 GN=Aif1 PE=1 SV=1	16.911	147	0.712137	-0.489774	0.346539		9.56933	10.4873	8.96607	9.91546	10.3065	10.27
P10925	ZFY1_MOUSE	Zfy1	Zinc finger Y-chromosomal protein 1 OS=Mus musculus OX=10090 GN=Zfy1 PE=2 SV=3	88.23	782	1.40415	0.489692	0.0443357		11.6292	11.623	11.5609	11.4296	10.8571	11.0574
Q9R1X5	MRP5_MOUSE	Abcc5	ATP-binding cassette sub-family C member 5 OS=Mus musculus OX=10090 GN=Abcc5 PE=1 SV=2	161.125	1436	0.712346	-0.48935	0.206134		10.6969	10.0084	10.3243	11.2276	10.9183	10.3517
O70475	UGDH_MOUSE	Ugdh	UDP-glucose 6-dehydrogenase OS=Mus musculus OX=10090 GN=Ugdh PE=1 SV=1	54.832	493	0.712608	-0.48882	0.473174		9.64709	11.6508	11.2756	11.4648	11.3087	11.2666
Q6DI86	FAKD1_MOUSE	Fastkd1	FAST kinase domain-containing protein 1, mitochondrial OS=Mus musculus OX=10090 GN=Fastkd1 PE=2 SV=1	95.398	829	1.40229	0.487782	0.0452531		11.3866	11.2066	11.621	11.0932	10.6877	10.97
Q8CI52	ASTRC_MOUSE	Gramd1c	Protein Aster-C OS=Mus musculus OX=10090 GN=Gramd1c PE=1 SV=2	76.009	662	0.713164	-0.487695	0.00899974		13.1022	12.9854	12.7537	13.4261	13.4267	13.4516
G5E8V9	ARFP1_MOUSE	Arfip1	Arfaptin-1 OS=Mus musculus OX=10090 GN=Arfip1 PE=1 SV=1	41.518	373	0.71319	-0.487641	0.0212351		14.5396	14.109	14.286	14.8666	14.7157	14.8152
Q8BPM0	DAAM1_MOUSE	Daam1	Disheveled-associated activator of morphogenesis 1 OS=Mus musculus OX=10090 GN=Daam1 PE=1 SV=4	123.37	1077	0.713247	-0.487527	0.162451		9.96608	10.8129	10.689	11.1018	11.066	10.7628
Q6P2L7	GOLM2_MOUSE	Golm2	Protein GOLM2 OS=Mus musculus OX=10090 GN=Golm2 PE=1 SV=1	49.409	435	1.40157	0.487044	0.0541472		13.5477	13.7233	13.6326	12.8703	13.1062	13.4659
Q8BH65	DEN6A_MOUSE	Dennd6a	Protein DENND6A OS=Mus musculus OX=10090 GN=Dennd6a PE=1 SV=1	68.967	605	1.40123	0.486699	0.300734		11.2274	11.0751	10.8396	9.78712	11.0778	10.8171
Q80VJ8	KASH5_MOUSE	Kash5	Protein KASH5 OS=Mus musculus OX=10090 GN=Kash5 PE=1 SV=3	72.444	648	0.713807	-0.486394	0.244002		12.1002	11.1306	12.2511	12.3967	12.1944	12.3498
Q8R0A2	ZBT44_MOUSE	Zbtb44	Zinc finger and BTB domain-containing protein 44 OS=Mus musculus OX=10090 GN=Zbtb44 PE=1 SV=2	50.175	453	1.40087	0.486325	0.303927		13.4579	12.2454	12.3134	12.3727	12.2358	11.9491
Q8CIA5	S35B4_MOUSE	Slc35b4	Nucleotide sugar transporter SLC35B4 OS=Mus musculus OX=10090 GN=Slc35b4 PE=2 SV=2	37.517	331	1.40084	0.486291	0.0368249		13.4619	13.866	13.3969	13.15	12.9731	13.1429
Q24JP3	F178B_MOUSE	Fam178b	Protein FAM178B OS=Mus musculus OX=10090 GN=Fam178b PE=2 SV=2	52.581	464	0.713946	-0.486113	0.0247126		12.0694	12.4602	12.4769	12.7493	12.8799	12.8356
P82347	SGCD_MOUSE	Sgcd	Delta-sarcoglycan OS=Mus musculus OX=10090 GN=Sgcd PE=1 SV=1	32.133	289	0.714012	-0.48598	0.254523		11.2366	11.0531	11.3247	12.1136	11.9772	10.9816
P59281	RHG39_MOUSE	Arhgap39	Rho GTPase-activating protein 39 OS=Mus musculus OX=10090 GN=Arhgap39 PE=1 SV=2	125.206	1107	1.40052	0.485966	0.0213423		11.6834	11.5515	11.3926	11.2502	11.0165	10.9031
P43407	SDC2_MOUSE	Sdc2	Syndecan-2 OS=Mus musculus OX=10090 GN=Sdc2 PE=1 SV=1	22.131	202	0.714055	-0.485893	0.235278		8.71684	9.63155	9.77457	9.96805	9.64655	9.96605
P08556	RASN_MOUSE	Nras	GTPase NRas OS=Mus musculus OX=10090 GN=Nras PE=1 SV=1	21.199	189	1.40033	0.485766	2.78122e-05		16.5889	16.6017	16.53	16.0888	16.0787	16.0957
Q9JJB1	T191_MOUSE	Tmem191	Transmembrane protein 191 OS=Mus musculus OX=10090 GN=Tmem191 PE=1 SV=2	33.974	302	1.40004	0.48547	0.0768239		12.5746	12.2532	12.0592	11.8158	11.5664	12.0484
Q8CIV7	OVOL2_MOUSE	Ovol2	Transcription factor Ovo-like 2 OS=Mus musculus OX=10090 GN=Ovol2 PE=1 SV=2	30.685	274	0.714518	-0.484958	0.30363		11.2883	9.88165	10.6512	11.0503	11.0136	11.2121
B1B0V2	EZHIP_MOUSE	Ezhip	EZH inhibitory protein OS=Mus musculus OX=10090 GN=Ezhip PE=1 SV=1	61.798	589	1.39921	0.484608	0.0135852		13.1194	12.8013	12.8386	12.5435	12.3545	12.4074
D3Z7A5	DAW1_MOUSE	Daw1	Dynein assembly factor with WD repeat domains 1 OS=Mus musculus OX=10090 GN=Daw1 PE=2 SV=1	45.887	415	0.714792	-0.484404	0.0512102		13.9626	13.4873	13.9493	14.4164	14.1374	14.2986
O35646	CAN6_MOUSE	Capn6	Calpain-6 OS=Mus musculus OX=10090 GN=Capn6 PE=1 SV=2	74.543	641	1.399	0.484398	0.0328367		12.1721	12.1372	11.8608	11.7997	11.4866	11.4307
Q922Q1	MARC2_MOUSE	Mtarc2	Mitochondrial amidoxime reducing component 2 OS=Mus musculus OX=10090 GN=Mtarc2 PE=1 SV=1	38.194	338	0.714987	-0.484011	0.0768026		14.9597	15.3888	15.4528	15.5034	15.7902	15.9597
G5E829	AT2B1_MOUSE	Atp2b1	Plasma membrane calcium-transporting ATPase 1 OS=Mus musculus OX=10090 GN=Atp2b1 PE=1 SV=1	134.747	1220	1.39835	0.48373	0.0188924		13.3043	13.6283	13.4997	13.1634	12.917	12.9007
Q8BH47	SC22A_MOUSE	Sec22a	Vesicle-trafficking protein SEC22a OS=Mus musculus OX=10090 GN=Sec22a PE=2 SV=1	35.025	307	0.71525	-0.483481	0.0776805		13.0157	12.5353	12.4395	13.3489	13.0508	13.0412
Q3UGP9	LRC58_MOUSE	Lrrc58	Leucine-rich repeat-containing protein 58 OS=Mus musculus OX=10090 GN=Lrrc58 PE=2 SV=1	40.139	366	1.39782	0.483175	0.093549		10.1159	10.1679	10.133	9.62341	10.0519	9.29198
Q69ZW3	EHBP1_MOUSE	Ehbp1	EH domain-binding protein 1 OS=Mus musculus OX=10090 GN=Ehbp1 PE=1 SV=3	139.104	1231	0.715558	-0.48286	0.00836811		12.2737	11.98	12.2163	12.6014	12.5918	12.7254
Q9R111	GUAD_MOUSE	Gda	Guanine deaminase OS=Mus musculus OX=10090 GN=Gda PE=1 SV=1	51.013	454	0.715796	-0.482379	0.00843115		12.8875	13.0593	13.1199	13.3629	13.5591	13.5918
E9Q9F7	CC146_MOUSE	Ccdc146	Coiled-coil domain-containing protein 146 OS=Mus musculus OX=10090 GN=Ccdc146 PE=1 SV=1	115.121	977	0.715961	-0.482047	0.000303111		10.9544	10.9997	10.9294	11.4455	11.5037	11.3804
P36993	PPM1B_MOUSE	Ppm1b	Protein phosphatase 1B OS=Mus musculus OX=10090 GN=Ppm1b PE=1 SV=1	42.795	390	1.39657	0.481883	0.0274397		16.1108	16.3425	16.031	15.4939	15.6802	15.8644
A6H639	DRC5_MOUSE	Tcte1	Dynein regulatory complex subunit 5 OS=Mus musculus OX=10090 GN=Tcte1 PE=1 SV=1	55.518	498	1.3965	0.481814	0.00199771		13.7011	13.6082	13.5795	13.2441	13.0493	13.1501
Q3U1Y4	DEN4B_MOUSE	Dennd4b	DENN domain-containing protein 4B OS=Mus musculus OX=10090 GN=Dennd4b PE=1 SV=2	164.74	1499	1.39626	0.48157	0.51391		10.6715	11.4658	11.452	11.0579	11.5751	9.51162
Q8C5N5	PDD2L_MOUSE	Pdcd2l	Programmed cell death protein 2-like OS=Mus musculus OX=10090 GN=Pdcd2l PE=1 SV=1	39.955	364	0.71629	-0.481384	0.00347503		14.465	14.5837	14.4557	14.8709	15.0995	14.9781
Q8BMJ7	CGRF1_MOUSE	Cgrrf1	Cell growth regulator with RING finger domain protein 1 OS=Mus musculus OX=10090 GN=Cgrrf1 PE=2 SV=1	37.899	332	1.396	0.481296	0.326035		10.2686	11.6108	11.4725	10.7422	10.6293	10.5366
Q920I9	WDR7_MOUSE	Wdr7	WD repeat-containing protein 7 OS=Mus musculus OX=10090 GN=Wdr7 PE=1 SV=3	163.45	1489	0.716337	-0.48129	0.00103369		14.1852	14.3004	14.3627	14.7464	14.8074	14.7383
Q3V0C5	UBP48_MOUSE	Usp48	Ubiquitin carboxyl-terminal hydrolase 48 OS=Mus musculus OX=10090 GN=Usp48 PE=1 SV=2	120.631	1052	0.716534	-0.480894	0.0303237		13.3287	13.6308	13.7723	13.9281	14.109	14.1374
Q8BG93	NUD15_MOUSE	Nudt15	Nucleotide triphosphate diphosphatase NUDT15 OS=Mus musculus OX=10090 GN=Nudt15 PE=1 SV=1	19.576	170	0.716552	-0.480857	0.158056		12.7315	12.027	12.7763	13.2069	12.7447	13.0257
P60867	RS20_MOUSE	Rps20	Small ribosomal subunit protein uS10 OS=Mus musculus OX=10090 GN=Rps20 PE=1 SV=1	13.373	119	1.39537	0.480651	0.0629153		18.3441	17.8755	17.7599	17.4125	17.6164	17.5087
P17665	COX7C_MOUSE	Cox7c	Cytochrome c oxidase subunit 7C, mitochondrial OS=Mus musculus OX=10090 GN=Cox7c PE=1 SV=1	7.333	63	0.716749	-0.48046	0.274972		18.499	17.3145	17.4173	18.2676	18.1617	18.2429
Q91WE4	CR032_MOUSE		UPF0729 protein C18orf32 homolog OS=Mus musculus OX=10090 PE=3 SV=1	8.036	72	1.39484	0.480098	0.0806257		14.2969	14.0821	13.9751	13.6939	13.924	13.2959
Q3U0D9	HACE1_MOUSE	Hace1	E3 ubiquitin-protein ligase HACE1 OS=Mus musculus OX=10090 GN=Hace1 PE=1 SV=1	102.114	909	0.716935	-0.480085	0.000273825		13.745	13.7009	13.6704	14.2458	14.1807	14.13
Q91XD8	S2538_MOUSE	Slc25a38	Mitochondrial glycine transporter OS=Mus musculus OX=10090 GN=Slc25a38 PE=2 SV=1	35.39	326	1.39445	0.479698	0.406712		11.852	10.8299	11.3986	10.0302	11.3002	11.3111
A2AWA9	RBGP1_MOUSE	Rabgap1	Rab GTPase-activating protein 1 OS=Mus musculus OX=10090 GN=Rabgap1 PE=1 SV=1	120.798	1064	0.71732	-0.479311	0.000816678		14.3904	14.2386	14.3872	14.7859	14.8427	14.8255
O35711	LIPB2_MOUSE	Ppfibp2	Liprin-beta-2 OS=Mus musculus OX=10090 GN=Ppfibp2 PE=1 SV=3	98.753	882	0.717752	-0.478442	0.0186052		12.09	12.4236	12.3948	12.6769	12.9002	12.7667
O35516	NOTC2_MOUSE	Notch2	Neurogenic locus notch homolog protein 2 OS=Mus musculus OX=10090 GN=Notch2 PE=1 SV=2	265.633	2473	0.71782	-0.478305	0.370836		9.88252	10.496	9.21314	9.88293	10.2452	10.8985
Q99L20	GSTT3_MOUSE	Gstt3	Glutathione S-transferase theta-3 OS=Mus musculus OX=10090 GN=Gstt3 PE=1 SV=1	27.403	241	0.717879	-0.478188	0.00387534		16.2348	16.1966	16.0454	16.557	16.7419	16.6124
Q9DAM9	FANK1_MOUSE	Fank1	Fibronectin type 3 and ankyrin repeat domains 1 protein OS=Mus musculus OX=10090 GN=Fank1 PE=1 SV=1	38.26	344	0.717964	-0.478017	0.00588696		15.0452	14.7729	14.7951	15.3466	15.3834	15.3174
Q9JJD0	THA11_MOUSE	Thap11	THAP domain-containing protein 11 OS=Mus musculus OX=10090 GN=Thap11 PE=1 SV=1	33.276	305	0.71798	-0.477985	0.0863751		11.5282	11.5263	12.1352	12.2215	12.3034	12.0987
Q9D0M0	EXOS7_MOUSE	Exosc7	Exosome complex exonuclease RRP42 OS=Mus musculus OX=10090 GN=Exosc7 PE=1 SV=2	31.825	291	0.718278	-0.477387	0.249199		14.1922	13.2532	14.3876	14.3195	14.5067	14.439
Q9DAT2	MRGBP_MOUSE	Mrgbp	MRG/MORF4L-binding protein OS=Mus musculus OX=10090 GN=Mrgbp PE=1 SV=2	22.436	204	0.71838	-0.477181	0.266434		16.8541	15.9684	16.2975	17.2146	17.0007	16.3363
Q9CQ04	OGFD2_MOUSE	Ogfod2	2-oxoglutarate and iron-dependent oxygenase domain-containing protein 2 OS=Mus musculus OX=10090 GN=Ogfod2 PE=2 SV=1	39.27	349	1.39084	0.475958	0.076009		12.7105	12.6986	12.3232	12.1855	11.8022	12.3168
P53808	PPCT_MOUSE	Pctp	Phosphatidylcholine transfer protein OS=Mus musculus OX=10090 GN=Pctp PE=1 SV=2	24.785	214	0.719151	-0.475634	0.0478478		15.1912	15.6712	15.7026	15.9337	16.0157	16.0425
Q0VGT4	ZGRF1_MOUSE	Zgrf1	5'-3' DNA helicase ZGRF1 OS=Mus musculus OX=10090 GN=Zgrf1 PE=1 SV=2	205.737	1863	0.719362	-0.475211	0.0101194		11.4213	11.0981	11.2704	11.8177	11.6624	11.7353
P60710	ACTB_MOUSE	Actb	Actin, cytoplasmic 1 OS=Mus musculus OX=10090 GN=Actb PE=1 SV=1	41.737	375	0.719456	-0.475021	0.0921202		14.1294	13.8889	14.6122	14.7313	14.6179	14.7064
Q8K387	UBP45_MOUSE	Usp45	Ubiquitin carboxyl-terminal hydrolase 45 OS=Mus musculus OX=10090 GN=Usp45 PE=1 SV=1	90.361	813	0.719474	-0.474985	0.152269		11.576	11.9561	12.1166	11.9491	12.4408	12.6838
Q8R4D1	SL9A8_MOUSE	Slc9a8	Sodium/hydrogen exchanger 8 OS=Mus musculus OX=10090 GN=Slc9a8 PE=1 SV=1	64.737	576	1.38976	0.474839	0.0417127		13.1823	13.5725	13.3705	12.6744	12.9803	13.0459
Q8BFT2	HAUS4_MOUSE	Haus4	HAUS augmin-like complex subunit 4 OS=Mus musculus OX=10090 GN=Haus4 PE=1 SV=1	42.197	363	0.719604	-0.474726	0.0214767		15.8956	15.461	15.6185	16.1077	16.1081	16.1833
O09131	GSTO1_MOUSE	Gsto1	Glutathione S-transferase omega-1 OS=Mus musculus OX=10090 GN=Gsto1 PE=1 SV=2	27.498	240	1.38963	0.474697	0.165973		14.5691	14.8185	14.5861	14.3027	14.5775	13.6695
Q61239	FNTA_MOUSE	Fnta	Protein farnesyltransferase/geranylgeranyltransferase type-1 subunit alpha OS=Mus musculus OX=10090 GN=Fnta PE=1 SV=1	44.013	377	0.719807	-0.474318	0.0550519		15.163	14.6103	14.7674	15.1916	15.3917	15.3804
Q9CPX9	APC11_MOUSE	Anapc11	Anaphase-promoting complex subunit 11 OS=Mus musculus OX=10090 GN=Anapc11 PE=3 SV=1	9.818	84	1.38898	0.474021	0.198617		10.3606	11.1034	10.3979	10.2357	9.7804	10.4238
Q8K3I8	DFB19_MOUSE	Defb19	Beta-defensin 19 OS=Mus musculus OX=10090 GN=Defb19 PE=1 SV=1	9.568	83	1.38895	0.473994	0.303051		10.3775	10.2827	11.3727	9.97374	10.5998	10.0373
Q9R0N7	SYT7_MOUSE	Syt7	Synaptotagmin-7 OS=Mus musculus OX=10090 GN=Syt7 PE=1 SV=1	45.472	403	0.720181	-0.473568	0.487773		10.9095	11.0092	10.1084	11.7604	11.6378	10.0497
Q6PAQ4	REXO4_MOUSE	Rexo4	RNA exonuclease 4 OS=Mus musculus OX=10090 GN=Rexo4 PE=2 SV=2	47.599	432	1.38841	0.473431	0.0547865		12.5389	12.5235	12.3846	12.338	11.7764	11.9123
P51432	PLCB3_MOUSE	Plcb3	1-phosphatidylinositol 4,5-bisphosphate phosphodiesterase beta-3 OS=Mus musculus OX=10090 GN=Plcb3 PE=1 SV=2	139.487	1234	1.38827	0.473286	0.0476146		13.4929	13.2738	13.3105	12.5919	13.1081	12.9575
Q3UL97	MCAF2_MOUSE	Atf7ip2	Activating transcription factor 7-interacting protein 2 OS=Mus musculus OX=10090 GN=Atf7ip2 PE=2 SV=1	50.975	452	1.38802	0.473034	0.0203248		12.7347	12.9341	12.93	12.1971	12.4109	12.5716
Q9D5D8	CDYL2_MOUSE	Cdyl2	Chromodomain Y-like protein 2 OS=Mus musculus OX=10090 GN=Cdyl2 PE=1 SV=1	56.142	503	0.720493	-0.472944	0.436223		10.3876	10.4981	9.15162	9.83523	10.6601	10.9608
Q9Z0H0	CDC7_MOUSE	Cdc7	Cell division cycle 7-related protein kinase OS=Mus musculus OX=10090 GN=Cdc7 PE=1 SV=2	62.77	564	0.720784	-0.472361	0.060518		11.4729	12.0136	11.932	12.3396	12.3568	12.1393
Q8K4J6	MRTFA_MOUSE	Mrtfa	Myocardin-related transcription factor A OS=Mus musculus OX=10090 GN=Mrtfa PE=1 SV=2	102.546	964	0.720865	-0.4722	0.269342		11.5031	10.2572	10.892	11.1964	11.4223	11.4502
Q9DBK7	UBA7_MOUSE	Uba7	Ubiquitin-like modifier-activating enzyme 7 OS=Mus musculus OX=10090 GN=Uba7 PE=1 SV=1	108.679	977	1.38722	0.472195	0.246809		10.6636	9.84437	9.49881	9.4539	9.52438	9.61195
Q9EQK7	ICMT_MOUSE	Icmt	Protein-S-isoprenylcysteine O-methyltransferase OS=Mus musculus OX=10090 GN=Icmt PE=2 SV=2	31.79	283	1.387	0.471973	0.0572547		14.8075	14.9429	14.4062	14.1084	14.2595	14.3728
Q3UHQ6	DOP2_MOUSE	Dop1b	Protein dopey-2 OS=Mus musculus OX=10090 GN=Dop1b PE=1 SV=3	257.483	2295	0.721013	-0.471903	0.0124598		12.1584	11.8594	12.2071	12.5684	12.5408	12.5313
Q9DCC4	P5CR3_MOUSE	Pycr3	Pyrroline-5-carboxylate reductase 3 OS=Mus musculus OX=10090 GN=Pycr3 PE=1 SV=2	28.721	274	0.721055	-0.47182	0.0410524		13.7912	13.8218	13.4568	14.027	14.374	14.0843
Q9R060	NUBP1_MOUSE	Nubp1	Cytosolic Fe-S cluster assembly factor NUBP1 OS=Mus musculus OX=10090 GN=Nubp1 PE=1 SV=1	34.085	320	0.72107	-0.471789	0.119682		13.1244	13.6385	13.9416	14.0728	14.0218	14.0253
Q9CQX2	CYB5B_MOUSE	Cyb5b	Cytochrome b5 type B OS=Mus musculus OX=10090 GN=Cyb5b PE=1 SV=1	16.318	146	1.38646	0.471401	0.161223		16.9584	16.9707	16.1611	16.3356	16.2148	16.1257
Q8K039	K1143_MOUSE		Uncharacterized protein KIAA1143 homolog OS=Mus musculus OX=10090 PE=1 SV=1	17.479	155	1.3863	0.471236	0.499078		11.73	12.1888	11.0246	11.4456	10.1417	11.9423
Q9CQG1	CHAC2_MOUSE	Chac2	Putative glutathione-specific gamma-glutamylcyclotransferase 2 OS=Mus musculus OX=10090 GN=Chac2 PE=1 SV=1	20.153	178	0.721509	-0.470911	0.0114043		12.1965	12.2698	12.1446	12.5001	12.6776	12.8459
P83940	ELOC_MOUSE	Eloc	Elongin-C OS=Mus musculus OX=10090 GN=Eloc PE=1 SV=1	12.473	112	0.721793	-0.470343	0.0850248		15.7002	15.3018	15.9742	16.1341	16.2432	16.0099
O88286	WIZ_MOUSE	Wiz	Protein Wiz OS=Mus musculus OX=10090 GN=Wiz PE=1 SV=2	184.291	1684	1.38537	0.470275	0.00821119		13.1702	13.0499	13.119	12.7258	12.7395	12.4629
Q7TMF2	ERI1_MOUSE	Eri1	3'-5' exoribonuclease 1 OS=Mus musculus OX=10090 GN=Eri1 PE=1 SV=2	39.493	345	1.38489	0.469774	0.383478		9.33853	10.8047	10.5793	10.0036	9.82323	9.48644
Q61409	PDE3B_MOUSE	Pde3b	cGMP-inhibited 3',5'-cyclic phosphodiesterase 3B OS=Mus musculus OX=10090 GN=Pde3b PE=1 SV=2	122.154	1100	1.38436	0.469223	0.00859252		13.5175	13.535	13.569	12.9575	12.9934	13.263
Q5DTT8	PNMA5_MOUSE	Pnma5	Paraneoplastic antigen-like protein 5 OS=Mus musculus OX=10090 GN=Pnma5 PE=1 SV=2	69.137	618	0.722367	-0.469197	0.0700624		9.66807	10.1228	9.82547	10.3881	10.5516	10.0843
P62835	RAP1A_MOUSE	Rap1a	Ras-related protein Rap-1A OS=Mus musculus OX=10090 GN=Rap1a PE=1 SV=1	20.987	184	0.722434	-0.469062	0.0590701		12.4795	12.4946	13.0236	13.1554	13.1126	13.1368
Q8BYY4	TT39B_MOUSE	Ttc39b	Tetratricopeptide repeat protein 39B OS=Mus musculus OX=10090 GN=Ttc39b PE=1 SV=1	70.293	617	0.722624	-0.468683	0.0151198		14.5966	14.8483	14.9875	15.2982	15.2809	15.2594
Q8K3J5	ZN131_MOUSE	Znf131	Zinc finger protein 131 OS=Mus musculus OX=10090 GN=Znf131 PE=1 SV=1	71.022	619	0.722636	-0.468659	0.0435701		11.0704	10.926	10.6556	11.2643	11.5626	11.2311
Q9QXJ1	APBB1_MOUSE	Apbb1	Amyloid beta precursor protein binding family B member 1 OS=Mus musculus OX=10090 GN=Apbb1 PE=1 SV=3	77.384	710	0.722692	-0.468547	0.404932		9.20807	10.0644	10.7451	10.0734	10.8926	10.4573
Q80Z25	OFD1_MOUSE	Ofd1	Centriole and centriolar satellite protein OFD1 OS=Mus musculus OX=10090 GN=Ofd1 PE=1 SV=1	117.345	1017	1.3836	0.468431	0.0450657		11.6538	11.984	11.6517	11.1131	11.5201	11.2511
Q7TMF3	NDUAC_MOUSE	Ndufa12	NADH dehydrogenase [ubiquinone] 1 alpha subcomplex subunit 12 OS=Mus musculus OX=10090 GN=Ndufa12 PE=1 SV=2	17.086	145	0.722849	-0.468234	0.00571709		14.9072	14.9499	15.085	15.4105	15.3546	15.5817
Q62559	IFT52_MOUSE	Ift52	Intraflagellar transport protein 52 homolog OS=Mus musculus OX=10090 GN=Ift52 PE=1 SV=2	48.248	426	0.722978	-0.467975	0.0017982		15.1018	14.9547	15.1033	15.5437	15.4437	15.5763
Q9CQ29	RN151_MOUSE	Rnf151	RING finger protein 151 OS=Mus musculus OX=10090 GN=Rnf151 PE=1 SV=1	27.175	239	1.38313	0.467936	0.133443		10.7292	10.8126	10.8842	10.5283	9.85494	10.6389
Q8R395	COMD5_MOUSE	Commd5	COMM domain-containing protein 5 OS=Mus musculus OX=10090 GN=Commd5 PE=1 SV=1	24.493	224	0.723102	-0.46773	0.279138		11.0413	11.9704	11.8399	11.6304	12.2052	12.4192
Q9D6W8	BORC6_MOUSE	Borcs6	BLOC-1-related complex subunit 6 OS=Mus musculus OX=10090 GN=Borcs6 PE=1 SV=1	38.011	360	1.38254	0.467316	0.0432996		13.6622	13.7401	13.4038	13.1595	12.9091	13.3355
Q9WV84	NDKM_MOUSE	Nme4	Nucleoside diphosphate kinase, mitochondrial OS=Mus musculus OX=10090 GN=Nme4 PE=1 SV=1	20.549	186	1.38238	0.467157	0.289996		12.0433	13.2304	13.1	12.2373	12.2603	12.4746
Q60974	NCOR1_MOUSE	Ncor1	Nuclear receptor corepressor 1 OS=Mus musculus OX=10090 GN=Ncor1 PE=1 SV=1	270.642	2453	0.723409	-0.467116	0.00161092		12.3561	12.5132	12.334	12.8452	12.9171	12.8424
P48410	ABCD1_MOUSE	Abcd1	ATP-binding cassette sub-family D member 1 OS=Mus musculus OX=10090 GN=Abcd1 PE=1 SV=1	81.859	736	1.3822	0.46697	0.054369		13.605	13.4188	13.6562	13.0112	13.3974	12.8704
Q9D8K8	S2539_MOUSE	Slc25a39	Mitochondrial glutathione transporter SLC25A39 OS=Mus musculus OX=10090 GN=Slc25a39 PE=2 SV=1	39.221	359	1.38212	0.466886	0.193043		11.0734	11.4574	10.8772	10.9384	10.1793	10.8896
Q9QZN4	FBX6_MOUSE	Fbxo6	F-box only protein 6 OS=Mus musculus OX=10090 GN=Fbxo6 PE=1 SV=1	34.493	295	1.38182	0.466569	0.175404		14.7541	15.2746	15.6626	14.5681	14.7915	14.9319
Q9D0J8	PTMS_MOUSE	Ptms	Parathymosin OS=Mus musculus OX=10090 GN=Ptms PE=1 SV=3	11.43	101	0.723696	-0.466545	0.71996		11.2629	9.81428	10.2409	9.59363	9.96086	13.1633
P97315	CSRP1_MOUSE	Csrp1	Cysteine and glycine-rich protein 1 OS=Mus musculus OX=10090 GN=Csrp1 PE=1 SV=3	20.583	193	0.723798	-0.466341	0.0375783		12.8202	12.336	12.7393	13.0448	13.1115	13.1383
Q8BX22	SALL4_MOUSE	Sall4	Sal-like protein 4 OS=Mus musculus OX=10090 GN=Sall4 PE=1 SV=2	113.11	1067	1.38157	0.466307	0.169525		12.4926	11.9594	11.6111	11.5454	11.3703	11.7485
Q61164	CTCF_MOUSE	Ctcf	Transcriptional repressor CTCF OS=Mus musculus OX=10090 GN=Ctcf PE=1 SV=2	83.745	736	1.38131	0.466037	0.0757943		11.4335	11.085	11.3046	10.4745	10.9639	10.9867
Q8CHI8	EP400_MOUSE	Ep400	E1A-binding protein p400 OS=Mus musculus OX=10090 GN=Ep400 PE=1 SV=3	337.18	3072	0.724078	-0.465783	0.00147084		12.6073	12.5871	12.5468	12.986	13.1604	12.9922
Q9D903	EBP2_MOUSE	Ebna1bp2	Probable rRNA-processing protein EBP2 OS=Mus musculus OX=10090 GN=Ebna1bp2 PE=2 SV=1	34.703	306	0.724131	-0.465677	0.0164022		12.5095	12.2419	12.5597	12.8448	13.0285	12.8349
P59240	NPHP4_MOUSE	Nphp4	Nephrocystin-4 OS=Mus musculus OX=10090 GN=Nphp4 PE=1 SV=2	157.269	1425	0.724202	-0.465537	0.0889945		10.555	10.6804	10.8288	10.8233	11.1472	11.4903
Q8QZR8	CCNQ_MOUSE	Ccnq	Cyclin-Q OS=Mus musculus OX=10090 GN=Ccnq PE=2 SV=2	28.928	250	1.38037	0.465057	0.00705739		11.5266	11.7818	11.6676	11.1872	11.2902	11.1035
B9EJ80	PDZD8_MOUSE	Pdzd8	PDZ domain-containing protein 8 OS=Mus musculus OX=10090 GN=Pdzd8 PE=1 SV=1	127.739	1147	1.38027	0.46495	0.137797		12.3966	11.969	11.8911	11.9856	11.5616	11.3146
Q00623	APOA1_MOUSE	Apoa1	Apolipoprotein A-I OS=Mus musculus OX=10090 GN=Apoa1 PE=1 SV=2	30.616	264	1.37975	0.46441	0.328721		13.9452	12.7491	12.6442	12.69	12.6144	12.6409
Q8CFJ7	S2545_MOUSE	Slc25a45	Solute carrier family 25 member 45 OS=Mus musculus OX=10090 GN=Slc25a45 PE=1 SV=1	31.69	288	1.37949	0.464136	0.117011		13.315	13.9531	13.7821	12.9586	13.2985	13.4007
Q61456	CCNA1_MOUSE	Ccna1	Cyclin-A1 OS=Mus musculus OX=10090 GN=Ccna1 PE=1 SV=2	47.772	421	0.724946	-0.464055	0.000715517		12.8714	12.964	12.8735	13.3716	13.4319	13.2976
Q3UPE3	RMI2_MOUSE	Rmi2	RecQ-mediated genome instability protein 2 OS=Mus musculus OX=10090 GN=Rmi2 PE=2 SV=1	15.838	149	1.37937	0.464005	0.0847813		11.6732	12.0245	12.0374	11.2726	11.2933	11.7772
Q6PHZ2	KCC2D_MOUSE	Camk2d	Calcium/calmodulin-dependent protein kinase type II subunit delta OS=Mus musculus OX=10090 GN=Camk2d PE=1 SV=1	56.369	499	0.725245	-0.46346	0.0259566		11.8675	12.2053	12.1867	12.5181	12.6969	12.4348
B1AZA5	TM245_MOUSE	Tmem245	Transmembrane protein 245 OS=Mus musculus OX=10090 GN=Tmem245 PE=1 SV=1	97.357	876	1.37883	0.46344	0.0748783		12.9307	13.028	12.9893	12.5906	12.8095	12.1576
Q8R3N1	NOP14_MOUSE	Nop14	Nucleolar protein 14 OS=Mus musculus OX=10090 GN=Nop14 PE=1 SV=2	98.769	860	1.37862	0.463224	0.00225007		13.6723	13.4536	13.5148	13.1118	13.067	13.0722
Q61127	NAB2_MOUSE	Nab2	NGFI-A-binding protein 2 OS=Mus musculus OX=10090 GN=Nab2 PE=1 SV=2	56.577	525	0.725423	-0.463105	0.489906		12.9736	10.9406	12.2508	12.6763	12.2523	12.6257
Q60710	SAMH1_MOUSE	Samhd1	Deoxynucleoside triphosphate triphosphohydrolase SAMHD1 OS=Mus musculus OX=10090 GN=Samhd1 PE=1 SV=3	75.893	658	0.725533	-0.462887	0.000711407		15.084	14.9723	15.0345	15.5361	15.5241	15.4193
Q8JZU0	NUD13_MOUSE	Nudt13	NAD(P)H pyrophosphatase NUDT13, mitochondrial OS=Mus musculus OX=10090 GN=Nudt13 PE=1 SV=2	39.137	352	1.37817	0.462756	0.428845		10.4699	9.71388	10.0091	9.91748	10.225	8.66212
Q6TYB5	FEZ2_MOUSE	Fez2	Fasciculation and elongation protein zeta-2 OS=Mus musculus OX=10090 GN=Fez2 PE=2 SV=1	39.101	348	1.37815	0.462735	0.345368		12.1762	11.6726	11.7446	10.8699	12.193	11.1422
Q6P9S7	GLT10_MOUSE	Galnt10	Polypeptide N-acetylgalactosaminyltransferase 10 OS=Mus musculus OX=10090 GN=Galnt10 PE=2 SV=1	69.116	603	0.725618	-0.462718	0.241497		11.6945	10.5862	11.2555	11.5043	11.5883	11.8317
Q8BH07	AR6P6_MOUSE	Arl6ip6	ADP-ribosylation factor-like protein 6-interacting protein 6 OS=Mus musculus OX=10090 GN=Arl6ip6 PE=1 SV=1	24.909	226	1.37775	0.462319	0.565575		11.5333	10.4072	11.4298	9.76709	10.3006	11.9157
Q9JKP8	CHRC1_MOUSE	Chrac1	Chromatin accessibility complex protein 1 OS=Mus musculus OX=10090 GN=Chrac1 PE=1 SV=1	14.127	129	0.725894	-0.462169	0.0247808		15.6889	15.9967	16.1016	16.4711	16.3882	16.3143
Q8BWJ3	KPB2_MOUSE	Phka2	Phosphorylase b kinase regulatory subunit alpha, liver isoform OS=Mus musculus OX=10090 GN=Phka2 PE=1 SV=1	138.492	1235	1.37757	0.462128	0.0451735		12.2006	11.9312	11.7437	11.3873	11.4254	11.6765
Q6PR54	RIF1_MOUSE	Rif1	Telomere-associated protein RIF1 OS=Mus musculus OX=10090 GN=Rif1 PE=1 SV=2	266.228	2419	0.726057	-0.461846	0.00103187		14.3355	14.4221	14.3936	14.7707	14.8318	14.9342
P48754	BRCA1_MOUSE	Brca1	Breast cancer type 1 susceptibility protein homolog OS=Mus musculus OX=10090 GN=Brca1 PE=1 SV=3	198.795	1812	1.37699	0.461522	0.055329		12.5016	12.5859	12.24	12.1715	11.7145	12.057
Q6NSQ7	LTV1_MOUSE	Ltv1	Protein LTV1 homolog OS=Mus musculus OX=10090 GN=Ltv1 PE=1 SV=2	54.023	470	1.37689	0.461413	0.0840314		13.1136	12.8388	12.609	12.6003	12.4489	12.1279
Q9QXE0	HACL1_MOUSE	Hacl1	2-hydroxyacyl-CoA lyase 1 OS=Mus musculus OX=10090 GN=Hacl1 PE=1 SV=2	63.66	581	0.726474	-0.461017	0.187518		11.9772	12.594	12.8485	12.6715	13.0452	13.086
P70295	AUP1_MOUSE	Aup1	Lipid droplet-regulating VLDL assembly factor AUP1 OS=Mus musculus OX=10090 GN=Aup1 PE=1 SV=1	46.121	410	1.37649	0.460994	0.0169462		13.5603	13.8855	13.7925	13.1907	13.4118	13.2528
Q9DBU3	RIOK3_MOUSE	Riok3	Serine/threonine-protein kinase RIO3 OS=Mus musculus OX=10090 GN=Riok3 PE=1 SV=3	58.704	519	0.726569	-0.460828	0.0211199		13.1296	13.2576	13.4985	13.7883	13.6348	13.8451
D6MZJ6	NSMA5_MOUSE	Smpd5	Sphingomyelin phosphodiesterase 5 OS=Mus musculus OX=10090 GN=Smpd5 PE=1 SV=1	53.869	483	1.37616	0.460651	0.0253329		14.1747	14.2624	13.8942	13.6334	13.5341	13.7819
Q91YQ5	RPN1_MOUSE	Rpn1	Dolichyl-diphosphooligosaccharide--protein glycosyltransferase subunit 1 OS=Mus musculus OX=10090 GN=Rpn1 PE=1 SV=1	68.528	608	1.37611	0.460595	0.000863065		19.0726	19.0125	18.9366	18.5623	18.5946	18.483
Q91WC1	POTE1_MOUSE	Pot1	Protection of telomeres protein 1 OS=Mus musculus OX=10090 GN=Pot1 PE=1 SV=1	70.863	640	0.726761	-0.460446	0.00445712		11.5944	11.8111	11.744	12.1272	12.1319	12.2718
Q99MR8	MCCA_MOUSE	Mccc1	Methylcrotonoyl-CoA carboxylase subunit alpha, mitochondrial OS=Mus musculus OX=10090 GN=Mccc1 PE=1 SV=2	79.344	717	1.37552	0.459975	0.0374253		13.7528	14.0909	13.5842	13.3547	13.3166	13.3767
A2AKG8	FOCAD_MOUSE	Focad	Focadhesin OS=Mus musculus OX=10090 GN=Focad PE=1 SV=1	198.95	1798	0.727083	-0.459807	0.00928686		13.601	13.8996	13.6459	14.2284	14.1236	14.1739
Q99N92	RM27_MOUSE	Mrpl27	Large ribosomal subunit protein bL27m OS=Mus musculus OX=10090 GN=Mrpl27 PE=1 SV=1	15.945	148	0.727491	-0.458999	0.173501		12.9312	13.4796	13.7726	13.7193	14.1081	13.733
P35279	RAB6A_MOUSE	Rab6a	Ras-related protein Rab-6A OS=Mus musculus OX=10090 GN=Rab6a PE=1 SV=4	23.59	208	0.727718	-0.458548	0.405829		18.2068	16.5699	17.1859	17.9632	17.5351	17.8399
Q99KR7	PPIF_MOUSE	Ppif	Peptidyl-prolyl cis-trans isomerase F, mitochondrial OS=Mus musculus OX=10090 GN=Ppif PE=1 SV=1	21.737	206	0.728016	-0.457957	0.355116		12.6936	13.2839	13.9804	13.3388	13.8648	14.1282
Q91ZJ0	MUS81_MOUSE	Mus81	Crossover junction endonuclease MUS81 OS=Mus musculus OX=10090 GN=Mus81 PE=1 SV=2	61.531	551	0.728079	-0.457833	0.378142		10.0794	10.2973	11.1586	11.5131	11.0048	10.391
Q9EPN1	NBEA_MOUSE	Nbea	Neurobeachin OS=Mus musculus OX=10090 GN=Nbea PE=1 SV=1	326.743	2936	0.728079	-0.457833	0.00280005		12.3349	12.2929	12.1527	12.6802	12.8036	12.6701
P30285	CDK4_MOUSE	Cdk4	Cyclin-dependent kinase 4 OS=Mus musculus OX=10090 GN=Cdk4 PE=1 SV=1	33.751	303	0.728271	-0.457452	0.619982		9.60531	11.8582	12.1339	11.8483	12.0385	11.083
Q8BJM5	ZNT6_MOUSE	Slc30a6	Zinc transporter 6 OS=Mus musculus OX=10090 GN=Slc30a6 PE=1 SV=1	51.027	460	1.37245	0.456749	0.344739		12.0659	13.2264	12.1192	11.8081	11.8244	12.4086
Q9D1M7	FKB11_MOUSE	Fkbp11	Peptidyl-prolyl cis-trans isomerase FKBP11 OS=Mus musculus OX=10090 GN=Fkbp11 PE=1 SV=1	22.137	201	0.728751	-0.456503	0.203423		13.4264	12.4687	12.8518	13.5861	13.3311	13.1992
Q9JIX0	ENY2_MOUSE	Eny2	Transcription and mRNA export factor ENY2 OS=Mus musculus OX=10090 GN=Eny2 PE=1 SV=1	11.529	101	0.728767	-0.456471	0.00783093		16.1882	16.313	16.1008	16.6058	16.7937	16.572
P01901	HA1B_MOUSE	H2-K1	H-2 class I histocompatibility antigen, K-B alpha chain OS=Mus musculus OX=10090 GN=H2-K1 PE=1 SV=1	41.302	369	1.37187	0.456144	0.0209031		15.4805	15.0683	15.3201	14.8208	14.8888	14.7909
Q5RJI5	BRSK1_MOUSE	Brsk1	Serine/threonine-protein kinase BRSK1 OS=Mus musculus OX=10090 GN=Brsk1 PE=1 SV=1	85.155	778	1.37173	0.455995	0.255149		11.0757	10.4953	10.1603	10.2977	10.3738	9.69179
Q8BMK4	CKAP4_MOUSE	Ckap4	Cytoskeleton-associated protein 4 OS=Mus musculus OX=10090 GN=Ckap4 PE=1 SV=2	63.692	575	1.37164	0.455907	0.00372888		15.7161	15.607	15.5804	15.2271	15.2544	15.0543
Q9D180	CFA57_MOUSE	Cfap57	Cilia- and flagella-associated protein 57 OS=Mus musculus OX=10090 GN=Cfap57 PE=1 SV=3	144.934	1249	0.729189	-0.455636	0.00167817		14.9517	14.8697	14.7493	15.2874	15.339	15.3113
Q80UE6	WNK4_MOUSE	Wnk4	Serine/threonine-protein kinase WNK4 OS=Mus musculus OX=10090 GN=Wnk4 PE=1 SV=1	132.41	1222	1.37118	0.455418	0.106725		11.4907	11.5202	11.6506	11.1884	10.6911	11.4158
Q8K2I2	CCHCR_MOUSE	Cchcr1	Coiled-coil alpha-helical rod protein 1 OS=Mus musculus OX=10090 GN=Cchcr1 PE=2 SV=3	87.105	770	0.729527	-0.454967	0.0215737		11.6215	11.9401	11.6597	12.2663	12.049	12.271
Q8K057	IFT80_MOUSE	Ift80	Intraflagellar transport protein 80 homolog OS=Mus musculus OX=10090 GN=Ift80 PE=1 SV=1	87.811	777	0.72959	-0.454843	0.0091948		14.9452	15.1398	15.2762	15.5695	15.5925	15.5638
Q9CZ15	PSF1_MOUSE	Gins1	DNA replication complex GINS protein PSF1 OS=Mus musculus OX=10090 GN=Gins1 PE=1 SV=1	22.893	196	1.37058	0.454788	0.00481332		14.0345	14.2709	14.1458	13.7173	13.7559	13.6137
Q78XF5	OSTC_MOUSE	Ostc	Oligosaccharyltransferase complex subunit OSTC OS=Mus musculus OX=10090 GN=Ostc PE=1 SV=1	16.815	149	0.729623	-0.454777	0.34548		15.0623	13.6859	14.7429	14.9074	14.8225	15.1256
Q9JIN6	KCMB4_MOUSE	Kcnmb4	Calcium-activated potassium channel subunit beta-4 OS=Mus musculus OX=10090 GN=Kcnmb4 PE=1 SV=1	23.857	210	1.37052	0.454725	0.108479		12.6619	12.9915	12.6136	12.6193	12.3087	11.9747
Q8BTM8	FLNA_MOUSE	Flna	Filamin-A OS=Mus musculus OX=10090 GN=Flna PE=1 SV=5	281.222	2647	0.72983	-0.454368	0.000888087		16.0672	15.9707	15.8974	16.4334	16.4569	16.4081
Q9DAQ4	CB081_MOUSE		Uncharacterized protein C2orf81 homolog OS=Mus musculus OX=10090 PE=2 SV=3	65.778	598	0.729853	-0.454322	0.128476		13.2959	12.5099	12.7329	13.3717	13.304	13.2259
Q3UK10	B9D2_MOUSE	B9d2	B9 domain-containing protein 2 OS=Mus musculus OX=10090 GN=B9d2 PE=1 SV=2	19.25	175	1.37012	0.454304	0.171139		11.5407	11.9443	11.6863	11.5781	10.7835	11.4468
Q5SS90	CG057_MOUSE	Gm11992	Uncharacterized protein C7orf57 homolog OS=Mus musculus OX=10090 GN=Gm11992 PE=1 SV=1	32.895	291	0.730054	-0.453925	0.0306485		13.4689	13.2766	13.0259	13.8003	13.6181	13.7147
Q91VN4	MIC25_MOUSE	Chchd6	MICOS complex subunit Mic25 OS=Mus musculus OX=10090 GN=Chchd6 PE=1 SV=2	29.852	273	1.36939	0.453531	0.00321101		15.3129	15.5031	15.4616	14.93	15.0577	14.9294
Q3UZW7	EF2KT_MOUSE	Eef2kmt	Protein-lysine N-methyltransferase EEF2KMT OS=Mus musculus OX=10090 GN=Eef2kmt PE=1 SV=1	36.94	335	0.730349	-0.453343	0.147786		12.498	13.2769	13.1825	13.4663	13.3207	13.5304
Q91YJ3	THYN1_MOUSE	Thyn1	Thymocyte nuclear protein 1 OS=Mus musculus OX=10090 GN=Thyn1 PE=1 SV=1	26.178	226	0.730417	-0.453207	0.0191692		16.1622	15.7549	15.9012	16.3843	16.4088	16.3848
Q3UDK1	TRAD1_MOUSE	Trafd1	TRAF-type zinc finger domain-containing protein 1 OS=Mus musculus OX=10090 GN=Trafd1 PE=1 SV=1	64.283	580	1.36886	0.45297	0.0354295		15.8275	16.004	16.2645	15.5467	15.4768	15.7136
Q9D6Z0	ALKB7_MOUSE	Alkbh7	Alpha-ketoglutarate-dependent dioxygenase alkB homolog 7, mitochondrial OS=Mus musculus OX=10090 GN=Alkbh7 PE=1 SV=1	24.97	221	0.730599	-0.452849	0.0859127		11.4535	12.0043	12.0414	12.2358	12.2145	12.4074
Q9CQG2	MET16_MOUSE	Mettl16	RNA N6-adenosine-methyltransferase METTL16 OS=Mus musculus OX=10090 GN=Mettl16 PE=1 SV=1	62.341	553	1.3682	0.452281	0.0119011		15.5378	15.5315	15.817	15.2383	15.0948	15.1964
Q920A5	RISC_MOUSE	Scpep1	Retinoid-inducible serine carboxypeptidase OS=Mus musculus OX=10090 GN=Scpep1 PE=1 SV=2	50.965	452	0.731164	-0.451733	0.0286566		13.1403	12.8094	12.7145	13.4028	13.2671	13.3495
Q61271	ACV1B_MOUSE	Acvr1b	Activin receptor type-1B OS=Mus musculus OX=10090 GN=Acvr1b PE=1 SV=1	56.7	505	0.731251	-0.451562	0.112254		12.2261	11.8512	11.9694	12.688	12.0825	12.6309
Q9JKF7	RM39_MOUSE	Mrpl39	Large ribosomal subunit protein mL39 OS=Mus musculus OX=10090 GN=Mrpl39 PE=1 SV=4	38.549	336	0.731272	-0.451521	0.01036		14.9392	14.6986	14.6738	15.1259	15.2379	15.3023
Q8VHI5	VITRN_MOUSE	Vit	Vitrin OS=Mus musculus OX=10090 GN=Vit PE=1 SV=2	70.699	650	1.36717	0.451198	0.0405367		11.8169	12.2269	12.1585	11.5488	11.5201	11.7798
P18872	GNAO_MOUSE	Gnao1	Guanine nucleotide-binding protein G(o) subunit alpha OS=Mus musculus OX=10090 GN=Gnao1 PE=1 SV=3	40.085	354	1.36693	0.450936	0.013516		15.6293	15.8673	15.9529	15.4566	15.3188	15.3214
Q9D9F8	MIPO1_MOUSE	Mipol1	Mirror-image polydactyly gene 1 protein homolog OS=Mus musculus OX=10090 GN=Mipol1 PE=2 SV=1	31.751	279	0.731657	-0.45076	0.0841274		10.7662	10.8521	10.9736	11.6396	10.9895	11.3151
Q9WVL2	STAT2_MOUSE	Stat2	Signal transducer and activator of transcription 2 OS=Mus musculus OX=10090 GN=Stat2 PE=1 SV=1	105.417	923	1.36663	0.450625	0.0247096		12.0091	12.0633	12.0894	11.3665	11.7975	11.6459
Q3U9F6	RN166_MOUSE	Rnf166	E3 ubiquitin-protein ligase RNF166 OS=Mus musculus OX=10090 GN=Rnf166 PE=2 SV=1	26.064	237	1.36649	0.450478	0.369127		12.1376	11.7312	12.0307	11.5629	10.7514	12.2338
Q3U1C4	SEBP2_MOUSE	Secisbp2	Selenocysteine insertion sequence-binding protein 2 OS=Mus musculus OX=10090 GN=Secisbp2 PE=2 SV=1	94.814	858	1.36639	0.450372	0.0589026		12.1037	12.322	12.6815	11.9858	11.8684	11.9019
Q920D3	MED28_MOUSE	Med28	Mediator of RNA polymerase II transcription subunit 28 OS=Mus musculus OX=10090 GN=Med28 PE=1 SV=2	19.538	178	0.73189	-0.450301	0.0969728		12.7285	12.5819	12.8508	12.8856	13.54	13.0865
Q6ZPJ0	TEX2_MOUSE	Tex2	Testis-expressed protein 2 OS=Mus musculus OX=10090 GN=Tex2 PE=1 SV=2	125.226	1128	1.36595	0.449901	0.0404476		13.5417	13.061	13.254	12.8983	12.7232	12.8854
Q7TPM5	SACA9_MOUSE	Spaca9	Sperm acrosome-associated protein 9 OS=Mus musculus OX=10090 GN=Spaca9 PE=1 SV=1	19.482	168	1.36587	0.449816	0.124157		14.8555	15.3278	15.5458	14.6912	14.6748	15.0137
Q8BLX4	FUCT1_MOUSE	Slc35c1	GDP-fucose transporter 1 OS=Mus musculus OX=10090 GN=Slc35c1 PE=2 SV=1	39.967	363	1.36583	0.449782	0.177043		13.4581	13.5884	12.7406	12.7662	12.9645	12.7071
Q8K072	REEP4_MOUSE	Reep4	Receptor expression-enhancing protein 4 OS=Mus musculus OX=10090 GN=Reep4 PE=1 SV=1	29.691	257	0.732275	-0.449543	0.0429415		13.1456	12.8701	13.3551	13.4732	13.559	13.6872
Q8BHN5	RBM45_MOUSE	Rbm45	RNA-binding protein 45 OS=Mus musculus OX=10090 GN=Rbm45 PE=1 SV=1	53.324	476	0.732397	-0.449303	0.254922		11.3012	11.7771	12.2086	12.5855	11.8441	12.2052
O35134	RPA1_MOUSE	Polr1a	DNA-directed RNA polymerase I subunit RPA1 OS=Mus musculus OX=10090 GN=Polr1a PE=1 SV=2	194.11	1717	0.732549	-0.449003	0.00976037		12.9814	13.239	13.2166	13.6043	13.5021	13.6776
P50136	ODBA_MOUSE	Bckdha	2-oxoisovalerate dehydrogenase subunit alpha, mitochondrial OS=Mus musculus OX=10090 GN=Bckdha PE=1 SV=1	50.371	442	0.732918	-0.448276	0.00213514		14.3596	14.4197	14.5206	14.9634	14.863	14.8184
Q9R157	ADA18_MOUSE	Adam18	Disintegrin and metalloproteinase domain-containing protein 18 OS=Mus musculus OX=10090 GN=Adam18 PE=1 SV=2	79.21	719	0.732989	-0.448136	0.00239829		13.0104	12.9851	12.873	13.348	13.3605	13.5044
P48962	ADT1_MOUSE	Slc25a4	ADP/ATP translocase 1 OS=Mus musculus OX=10090 GN=Slc25a4 PE=1 SV=4	32.904	298	0.733141	-0.447838	0.0145176		17.2888	17.0651	17.4285	17.6768	17.755	17.6941
Q8CJF9	AGO3_MOUSE	Ago3	Protein argonaute-3 OS=Mus musculus OX=10090 GN=Ago3 PE=2 SV=2	97.277	860	1.36397	0.447812	0.547758		10.4067	9.69118	9.11192	8.35877	10.3278	9.17983
Q9CR24	NUDT8_MOUSE	Nudt8	Mitochondrial coenzyme A diphosphatase NUDT8 OS=Mus musculus OX=10090 GN=Nudt8 PE=1 SV=1	23.253	210	0.733183	-0.447755	0.0357023		11.018	11.0867	10.7205	11.4816	11.2102	11.4767
E9PX95	ABCAH_MOUSE	Abca17	ATP-binding cassette sub-family A member 17 OS=Mus musculus OX=10090 GN=Abca17 PE=1 SV=1	196.02	1733	1.36388	0.447721	0.043903		11.9912	11.6562	11.7901	11.3721	11.1543	11.5679
Q80TB7	ZSWM6_MOUSE	Zswim6	Zinc finger SWIM domain-containing protein 6 OS=Mus musculus OX=10090 GN=Zswim6 PE=1 SV=3	133.109	1207	1.3638	0.447632	0.699973		12.6612	10.0181	9.80804	9.49963	11.4486	10.1962
Q9CX80	CYGB_MOUSE	Cygb	Cytoglobin OS=Mus musculus OX=10090 GN=Cygb PE=1 SV=1	21.466	190	1.36312	0.446913	0.0578074		11.6555	11.2024	11.1364	10.9433	10.7937	10.9166
Q80U49	C170B_MOUSE	Cep170b	Centrosomal protein of 170 kDa protein B OS=Mus musculus OX=10090 GN=Cep170b PE=1 SV=2	170.821	1574	0.733706	-0.446726	0.0667067		11.7165	11.2089	11.2723	11.8846	11.6921	11.9612
Q9CY50	SSRA_MOUSE	Ssr1	Translocon-associated protein subunit alpha OS=Mus musculus OX=10090 GN=Ssr1 PE=1 SV=1	32.065	286	1.3628	0.446579	0.0340257		17.8095	18.1404	18.2154	17.5971	17.7282	17.5002
Q8JZY2	COMDA_MOUSE	Commd10	COMM domain-containing protein 10 OS=Mus musculus OX=10090 GN=Commd10 PE=1 SV=1	22.812	202	0.733811	-0.446519	0.0018382		13.8611	13.9284	13.7242	14.2648	14.2954	14.2931
Q6P5D3	DHX57_MOUSE	Dhx57	Putative ATP-dependent RNA helicase DHX57 OS=Mus musculus OX=10090 GN=Dhx57 PE=1 SV=2	155.762	1388	0.733857	-0.44643	0.0484547		10.6276	10.7689	10.9731	11.1773	11.4734	11.0583
Q9CXA2	T3HPD_MOUSE	L3hypdh	Trans-L-3-hydroxyproline dehydratase OS=Mus musculus OX=10090 GN=L3hypdh PE=1 SV=1	37.804	354	0.733877	-0.44639	0.469661		10.275	8.99677	10.1863	9.51207	10.582	10.7032
Q61553	FSCN1_MOUSE	Fscn1	Fascin OS=Mus musculus OX=10090 GN=Fscn1 PE=1 SV=4	54.508	493	1.3626	0.446363	0.0287937		13.3655	13.7198	13.7872	13.2173	13.1259	13.1902
Q9ESL4	M3K20_MOUSE	Map3k20	Mitogen-activated protein kinase kinase kinase 20 OS=Mus musculus OX=10090 GN=Map3k20 PE=1 SV=1	91.72	802	0.733891	-0.446362	0.131502		13.1676	12.7829	12.6223	13.5617	13.3718	12.9784
Q64676	CGT_MOUSE	Ugt8	2-hydroxyacylsphingosine 1-beta-galactosyltransferase OS=Mus musculus OX=10090 GN=Ugt8 PE=1 SV=2	61.249	541	1.36258	0.446338	0.122416		12.2896	12.7537	12.9476	12.4044	12.2501	11.9973
Q00558	HAP40_MOUSE	F8a1	40-kDa huntingtin-associated protein OS=Mus musculus OX=10090 GN=F8a1 PE=1 SV=2	40.474	381	0.7346	-0.444969	0.0342603		12.1474	12.4438	12.4772	12.9853	12.743	12.6749
A2RSX7	TYW5_MOUSE	Tyw5	tRNA wybutosine-synthesizing protein 5 OS=Mus musculus OX=10090 GN=Tyw5 PE=2 SV=2	36.633	315	0.734611	-0.444948	0.0509764		13.5144	13.0342	13.5113	13.8356	13.7531	13.8061
Q6P9Q4	FHOD1_MOUSE	Fhod1	FH1/FH2 domain-containing protein 1 OS=Mus musculus OX=10090 GN=Fhod1 PE=1 SV=3	129.6	1197	0.734839	-0.4445	0.00224432		12.5576	12.4128	12.596	12.9378	13.029	12.9333
Q80TA9	EPG5_MOUSE	Epg5	Ectopic P granules protein 5 homolog OS=Mus musculus OX=10090 GN=Epg5 PE=1 SV=2	290.801	2572	0.734857	-0.444464	0.0226199		13.2865	13.4553	13.0713	13.6412	13.6866	13.8187
Q8C398	PIGW_MOUSE	Pigw	Phosphatidylinositol-glycan biosynthesis class W protein OS=Mus musculus OX=10090 GN=Pigw PE=2 SV=1	56.841	503	1.3606	0.444244	0.0047195		13.9931	14.1442	14.1211	13.5543	13.7627	13.6086
Q9ESW4	AGK_MOUSE	Agk	Acylglycerol kinase, mitochondrial OS=Mus musculus OX=10090 GN=Agk PE=1 SV=1	46.976	421	0.735016	-0.444153	0.000600649		16.4846	16.3407	16.4648	16.8684	16.881	16.8731
O88322	NID2_MOUSE	Nid2	Nidogen-2 OS=Mus musculus OX=10090 GN=Nid2 PE=1 SV=2	153.913	1403	0.735071	-0.444045	0.527231		9.89051	7.92571	9.34293	9.67421	9.83868	8.97839
Q9D8X2	CC124_MOUSE	Ccdc124	Coiled-coil domain-containing protein 124 OS=Mus musculus OX=10090 GN=Ccdc124 PE=1 SV=1	25.346	217	1.36038	0.444011	0.000505833		16.6521	16.561	16.5896	16.0914	16.2041	16.1751
Q9ESJ4	SPN90_MOUSE	Nckipsd	NCK-interacting protein with SH3 domain OS=Mus musculus OX=10090 GN=Nckipsd PE=1 SV=2	78.572	714	0.735271	-0.443653	0.234614		12.0482	12.2313	11.2504	12.293	12.4572	12.1106
Q9CR27	WASC3_MOUSE	Washc3	WASH complex subunit 3 OS=Mus musculus OX=10090 GN=Washc3 PE=1 SV=1	21.093	194	0.735271	-0.443652	0.13987		14.8588	14.1119	14.807	15.0497	15.0546	15.0043
Q3V2A7	QRIC2_MOUSE	Qrich2	Glutamine-rich protein 2 OS=Mus musculus OX=10090 GN=Qrich2 PE=2 SV=1	66.541	592	1.35988	0.443477	0.173621		13.2009	12.6518	13.1308	12.1709	12.876	12.6061
Q9D8N2	DEN10_MOUSE	Dennd10	DENN domain-containing protein 10 OS=Mus musculus OX=10090 GN=Dennd10 PE=1 SV=2	40.421	357	0.735455	-0.443292	0.0192235		14.4624	14.7147	14.8486	15.1523	15.1423	15.061
P22366	MYD88_MOUSE	Myd88	Myeloid differentiation primary response protein MyD88 OS=Mus musculus OX=10090 GN=Myd88 PE=1 SV=3	33.753	296	0.735459	-0.443284	0.0783743		11.6359	11.5384	11.7877	12.4064	12.0811	11.8044
Q9CPY3	CDCA5_MOUSE	Cdca5	Sororin OS=Mus musculus OX=10090 GN=Cdca5 PE=1 SV=1	28.991	264	0.735517	-0.443169	0.133226		11.8706	11.7806	11.2011	12.061	11.8744	12.2464
O89106	FHIT_MOUSE	Fhit	Bis(5'-adenosyl)-triphosphatase OS=Mus musculus OX=10090 GN=Fhit PE=1 SV=3	17.235	150	1.35948	0.44306	0.507577		9.76686	11.4489	10.6307	9.62695	10.0162	10.8742
O88587	COMT_MOUSE	Comt	Catechol O-methyltransferase OS=Mus musculus OX=10090 GN=Comt PE=1 SV=2	29.486	265	0.735616	-0.442975	0.210542		12.9148	13.3371	13.8657	13.9366	13.9202	13.5898
Q14AI0	DCC1_MOUSE	DSCC1	Sister chromatid cohesion protein DCC1 OS=Mus musculus OX=10090 GN=DSCC1 PE=2 SV=1	45.522	399	0.73571	-0.442792	0.550892		10.9305	10.4942	11.1305	10.0102	11.7192	12.1542
Q91YE9	5NT1B_MOUSE	Nt5c1b	Cytosolic 5'-nucleotidase 1B OS=Mus musculus OX=10090 GN=Nt5c1b PE=1 SV=2	65.002	573	1.35904	0.442583	0.010676		12.9275	12.7191	12.7598	12.4291	12.4386	12.2109
Q8BHH2	RAB9B_MOUSE	Rab9b	Ras-related protein Rab-9B OS=Mus musculus OX=10090 GN=Rab9b PE=1 SV=1	22.704	201	0.73594	-0.44234	0.0165457		11.8915	11.7254	11.9897	12.2379	12.2239	12.4719
Q00547	HMMR_MOUSE	Hmmr	Hyaluronan mediated motility receptor OS=Mus musculus OX=10090 GN=Hmmr PE=1 SV=4	91.785	794	0.736228	-0.441775	0.00602909		14.2043	14.0585	14.3107	14.5566	14.6894	14.6528
Q91ZX6	SENP2_MOUSE	Senp2	Sentrin-specific protease 2 OS=Mus musculus OX=10090 GN=Senp2 PE=1 SV=2	67.579	588	0.736282	-0.44167	0.00839506		13.0118	13.034	12.9879	13.279	13.498	13.5818
Q9JJN4	SCO2A_MOUSE	Oxct2a	Succinyl-CoA:3-ketoacid coenzyme A transferase 2A, mitochondrial OS=Mus musculus OX=10090 GN=Oxct2a PE=2 SV=2	56.473	520	1.35814	0.44163	0.019741		14.5694	14.8681	14.9438	14.3104	14.344	14.402
P53810	PIPNA_MOUSE	Pitpna	Phosphatidylinositol transfer protein alpha isoform OS=Mus musculus OX=10090 GN=Pitpna PE=1 SV=2	31.893	271	0.736372	-0.441493	0.114765		15.4821	14.7497	15.0043	15.4821	15.4663	15.6122
Q6P6J9	TXD15_MOUSE	Txndc15	Thioredoxin domain-containing protein 15 OS=Mus musculus OX=10090 GN=Txndc15 PE=1 SV=1	38.146	344	1.35787	0.441346	0.0397405		13.4094	13.6212	13.519	12.8108	13.24	13.1747
Q8VC28	AK1CD_MOUSE	Akr1c13	Aldo-keto reductase family 1 member C13 OS=Mus musculus OX=10090 GN=Akr1c13 PE=1 SV=2	37.058	323	0.736479	-0.441284	0.00102234		14.1291	14.0601	14.1632	14.5689	14.6253	14.482
Q9JLI6	SCLY_MOUSE	Scly	Selenocysteine lyase OS=Mus musculus OX=10090 GN=Scly PE=1 SV=1	47.174	432	1.35745	0.440903	0.156745		11.9555	12.6913	12.4182	11.6498	12.004	12.0886
Q8C3X2	CC90B_MOUSE	Ccdc90b	Coiled-coil domain-containing protein 90B, mitochondrial OS=Mus musculus OX=10090 GN=Ccdc90b PE=1 SV=1	29.597	256	1.35737	0.440812	0.160982		13.6528	12.8271	12.9969	12.6963	12.8131	12.645
Q8VDU0	GPSM2_MOUSE	Gpsm2	G-protein-signaling modulator 2 OS=Mus musculus OX=10090 GN=Gpsm2 PE=1 SV=2	75.591	679	1.35712	0.440551	0.20011		10.2821	9.89831	10.3251	9.66777	10.1938	9.32228
Q9D4R2	MGT4D_MOUSE	Mgat4d	Alpha-1,3-mannosyl-glycoprotein 4-beta-N-acetylglucosaminyltransferase-like protein MGAT4D OS=Mus musculus OX=10090 GN=Mgat4d PE=1 SV=2	43.3	373	1.35706	0.440486	0.00336267		16.3399	16.3466	16.4703	15.9225	15.8607	16.0522
Q5PR68	CE112_MOUSE	Cep112	Centrosomal protein of 112 kDa OS=Mus musculus OX=10090 GN=Cep112 PE=2 SV=2	112.676	954	0.736901	-0.440458	0.00171162		12.7651	12.8904	12.7432	13.1698	13.2552	13.2951
Q9WVL0	MAAI_MOUSE	Gstz1	Maleylacetoacetate isomerase OS=Mus musculus OX=10090 GN=Gstz1 PE=1 SV=1	24.275	216	0.736932	-0.440397	0.0182607		14.3665	14.6024	14.6891	14.9845	14.8912	15.1036
Q8BMD5	CDAC1_MOUSE	Cdadc1	Cytidine and dCMP deaminase domain-containing protein 1 OS=Mus musculus OX=10090 GN=Cdadc1 PE=2 SV=1	59.062	523	0.737	-0.440263	0.0564417		12.1711	12.6207	12.3237	12.9058	12.9181	12.6123
Q6NSR8	PEPL1_MOUSE	Npepl1	Probable aminopeptidase NPEPL1 OS=Mus musculus OX=10090 GN=Npepl1 PE=1 SV=1	55.94	524	1.35677	0.440179	0.0860007		13.327	13.338	12.7666	12.7955	12.6581	12.6575
P99026	PSB4_MOUSE	Psmb4	Proteasome subunit beta type-4 OS=Mus musculus OX=10090 GN=Psmb4 PE=1 SV=1	29.116	264	1.35659	0.439989	0.0106096		17.5215	17.5896	17.3687	16.987	16.9756	17.1972
Q9DAK2	PACRG_MOUSE	Pacrg	Parkin coregulated gene protein homolog OS=Mus musculus OX=10090 GN=Pacrg PE=1 SV=1	27.726	241	0.737166	-0.439938	0.18745		11.2777	10.758	11.6673	11.6081	11.8445	11.5703
Q9CR58	KMCP1_MOUSE	Slc25a30	Kidney mitochondrial carrier protein 1 OS=Mus musculus OX=10090 GN=Slc25a30 PE=1 SV=1	32.282	291	1.35616	0.439526	0.113518		11.9369	12.4499	12.2008	11.4396	11.946	11.8835
Q9QXK2	RAD18_MOUSE	Rad18	E3 ubiquitin-protein ligase RAD18 OS=Mus musculus OX=10090 GN=Rad18 PE=1 SV=2	57.412	509	1.35608	0.439444	0.0177555		15.7388	15.4635	15.4064	15.0379	15.0617	15.1908
Q9D6N5	NC2A_MOUSE	Drap1	Dr1-associated corepressor OS=Mus musculus OX=10090 GN=Drap1 PE=1 SV=3	22.278	205	1.35594	0.439294	0.0569338		18.6659	18.8436	18.8183	18.032	18.4294	18.5486
O70493	SNX12_MOUSE	Snx12	Sorting nexin-12 OS=Mus musculus OX=10090 GN=Snx12 PE=1 SV=1	19.116	165	1.35583	0.43918	0.0680922		13.4657	13.0099	13.0737	12.5997	12.684	12.9481
B1AUE5	PEX10_MOUSE	Pex10	Peroxisome biogenesis factor 10 OS=Mus musculus OX=10090 GN=Pex10 PE=2 SV=1	37.157	324	1.35579	0.439131	0.0689208		11.2647	11.8636	11.5407	11.0995	11.0574	11.1947
Q9D8P4	RM17_MOUSE	Mrpl17	Large ribosomal subunit protein bL17m OS=Mus musculus OX=10090 GN=Mrpl17 PE=1 SV=1	20.249	176	0.737663	-0.438966	0.271084		13.4424	12.5364	12.3584	13.3425	13.0808	13.2307
Q8BGS7	CEPT1_MOUSE	Cept1	Choline/ethanolaminephosphotransferase 1 OS=Mus musculus OX=10090 GN=Cept1 PE=1 SV=1	46.434	416	1.3553	0.438611	0.0154649		13.5598	13.804	13.5753	13.1758	13.0984	13.3491
Q61335	BAP31_MOUSE	Bcap31	B-cell receptor-associated protein 31 OS=Mus musculus OX=10090 GN=Bcap31 PE=1 SV=4	27.957	245	1.35529	0.438599	0.11337		13.9416	14.6786	14.3584	13.8698	13.8294	13.9635
Q9QYI6	DNJB9_MOUSE	Dnajb9	DnaJ homolog subfamily B member 9 OS=Mus musculus OX=10090 GN=Dnajb9 PE=1 SV=2	25.616	222	1.35502	0.438313	0.0167851		14.6299	14.9556	14.7285	14.3679	14.4054	14.2256
Q8CIC2	NUP42_MOUSE	Nup42	Nucleoporin NUP42 OS=Mus musculus OX=10090 GN=Nup42 PE=2 SV=1	44.337	420	0.738069	-0.438172	0.0889004		12.7988	12.4644	13.1191	13.1532	13.2151	13.3285
P53762	ARNT_MOUSE	Arnt	Aryl hydrocarbon receptor nuclear translocator OS=Mus musculus OX=10090 GN=Arnt PE=1 SV=3	86.963	791	0.738156	-0.438002	0.209474		11.4898	10.8252	11.5347	11.9981	11.789	11.3766
Q9D7B1	DUS2L_MOUSE	Dus2	tRNA-dihydrouridine(20) synthase [NAD(P)+]-like OS=Mus musculus OX=10090 GN=Dus2 PE=1 SV=1	55.325	493	0.738211	-0.437896	0.00226884		12.6277	12.718	12.5296	13.0469	13.0172	13.1248
Q9EQJ9	MAGI3_MOUSE	Magi3	Membrane-associated guanylate kinase, WW and PDZ domain-containing protein 3 OS=Mus musculus OX=10090 GN=Magi3 PE=1 SV=2	161.672	1476	1.35452	0.437778	0.0292977		12.7895	12.8264	13.1365	12.6006	12.4883	12.3501
Q9CQE6	ASF1A_MOUSE	Asf1a	Histone chaperone ASF1A OS=Mus musculus OX=10090 GN=Asf1a PE=1 SV=1	22.943	204	1.35446	0.437719	0.0683099		14.7254	14.8775	14.8951	14.5379	14.5871	14.0598
P97822	AN32E_MOUSE	Anp32e	Acidic leucine-rich nuclear phosphoprotein 32 family member E OS=Mus musculus OX=10090 GN=Anp32e PE=1 SV=2	29.622	260	1.35428	0.437521	0.14234		12.7328	12.9661	12.7448	12.0623	12.8193	12.2495
A3KMP2	TTC38_MOUSE	Ttc38	Tetratricopeptide repeat protein 38 OS=Mus musculus OX=10090 GN=Ttc38 PE=1 SV=2	52.224	465	0.738538	-0.437257	0.11505		12.3805	12.7599	13.079	13.0323	13.1842	13.3147
P24457	CP2DB_MOUSE	Cyp2d11	Cytochrome P450 2D11 OS=Mus musculus OX=10090 GN=Cyp2d11 PE=2 SV=2	56.988	504	1.35398	0.437211	0.212949		11.9037	12.5122	12.8025	12.2277	11.8056	11.8735
Q8C5L7	RBM34_MOUSE	Rbm34	RNA-binding protein 34 OS=Mus musculus OX=10090 GN=Rbm34 PE=1 SV=2	49.116	442	0.738654	-0.437029	0.145008		12.7765	12.0127	12.6154	12.995	12.9455	12.7751
Q99L43	CDS2_MOUSE	Cds2	Phosphatidate cytidylyltransferase 2 OS=Mus musculus OX=10090 GN=Cds2 PE=1 SV=1	51.314	444	0.738701	-0.436938	0.621835		10.3107	13.0868	11.3204	12.1527	11.7928	12.0834
Q91XC0	AJUBA_MOUSE	Ajuba	LIM domain-containing protein ajuba OS=Mus musculus OX=10090 GN=Ajuba PE=1 SV=1	57.92	547	1.35323	0.436412	0.370554		10.4748	11.9404	11.2219	10.6568	10.7135	10.9575
A2AU37	RD21L_MOUSE	Rad21l1	Double-strand-break repair protein rad21-like protein 1 OS=Mus musculus OX=10090 GN=Rad21l1 PE=1 SV=2	62.67	552	1.35296	0.436124	0.0558709		12.7421	12.6432	12.6226	11.9232	12.3251	12.4512
P25976	UBF1_MOUSE	Ubtf	Nucleolar transcription factor 1 OS=Mus musculus OX=10090 GN=Ubtf PE=1 SV=1	89.509	765	1.35293	0.436089	0.0976624		13.9465	14.4851	13.8787	13.5631	13.787	13.652
Q921Y0	MOB1A_MOUSE	Mob1a	MOB kinase activator 1A OS=Mus musculus OX=10090 GN=Mob1a PE=2 SV=3	25.08	216	1.35292	0.43608	0.370653		9.73578	10.6854	10.9925	10.4357	9.72375	9.94606
Q9JIQ3	DBLOH_MOUSE	Diablo	Diablo IAP-binding mitochondrial protein OS=Mus musculus OX=10090 GN=Diablo PE=1 SV=2	26.82	237	1.35268	0.43582	0.00592964		20.3685	20.4264	20.1759	19.9314	19.829	19.9029
Q9CYI4	LUC7L_MOUSE	Luc7l	Putative RNA-binding protein Luc7-like 1 OS=Mus musculus OX=10090 GN=Luc7l PE=1 SV=2	43.934	371	1.35238	0.435502	0.0604968		16.4024	15.8304	16.1792	15.7333	15.6584	15.7138
Q9WTY4	AQP5_MOUSE	Aqp5	Aquaporin-5 OS=Mus musculus OX=10090 GN=Aqp5 PE=1 SV=1	28.274	265	0.739447	-0.435481	0.214372		10.3107	9.80452	9.34404	10.1555	10.448	10.1622
Q9Z321	TOP3B_MOUSE	Top3b	DNA topoisomerase 3-beta-1 OS=Mus musculus OX=10090 GN=Top3b PE=1 SV=1	96.949	862	0.739449	-0.435477	0.00478831		14.8443	14.6213	14.8475	15.1975	15.1818	15.2402
Q8BMG1	ATRIP_MOUSE	Atrip	ATR-interacting protein OS=Mus musculus OX=10090 GN=Atrip PE=1 SV=2	85.548	785	0.739494	-0.435389	0.0026895		13.4445	13.5222	13.6331	13.8973	13.9919	14.0168
Q6PIX9	CQ080_MOUSE	Mtnap1	Mitochondrial nucleoid-associated protein 1 OS=Mus musculus OX=10090 GN=Mtnap1 PE=2 SV=3	60.276	558	1.35213	0.435237	0.00743811		12.2271	12.1555	12.3667	11.7489	11.9361	11.7586
Q9CXX9	CUED2_MOUSE	Cuedc2	CUE domain-containing protein 2 OS=Mus musculus OX=10090 GN=Cuedc2 PE=1 SV=1	31.852	284	0.73967	-0.435046	0.302302		10.2818	11.4515	11.0112	11.6071	11.1375	11.305
Q9JJG9	NOA1_MOUSE	Noa1	Nitric oxide-associated protein 1 OS=Mus musculus OX=10090 GN=Noa1 PE=1 SV=1	77.379	693	0.739828	-0.434738	0.0951819		12.7542	12.153	12.3907	12.6802	13.0034	12.9185
Q9Z268	RASL1_MOUSE	Rasal1	RasGAP-activating-like protein 1 OS=Mus musculus OX=10090 GN=Rasal1 PE=1 SV=2	89.395	799	1.35164	0.434714	0.3619		11.6252	10.5592	11.1871	10.1386	10.8172	11.1116
Q5RL51	GSTCD_MOUSE	Gstcd	Glutathione S-transferase C-terminal domain-containing protein OS=Mus musculus OX=10090 GN=Gstcd PE=2 SV=1	70.618	634	0.739887	-0.434623	0.311429		9.77028	9.4979	9.74819	10.8324	9.67295	9.81488
Q3V0Q1	DYH12_MOUSE	Dnah12	Dynein axonemal heavy chain 12 OS=Mus musculus OX=10090 GN=Dnah12 PE=1 SV=2	356.231	3086	0.740121	-0.434167	2.71508e-05		14.9708	14.9659	15.0222	15.4026	15.4295	15.4293
O35343	IMA3_MOUSE	Kpna4	Importin subunit alpha-3 OS=Mus musculus OX=10090 GN=Kpna4 PE=1 SV=1	57.923	521	0.740186	-0.434041	0.00185545		16.7343	16.8269	16.8166	17.3271	17.1561	17.1968
Q8C2E4	PTCD1_MOUSE	Ptcd1	Pentatricopeptide repeat-containing protein 1, mitochondrial OS=Mus musculus OX=10090 GN=Ptcd1 PE=2 SV=2	77.594	695	1.35098	0.434004	0.0464789		11.8265	12.0054	11.8937	11.7337	11.2396	11.4502
Q9CRC3	CO040_MOUSE		UPF0235 protein C15orf40 homolog OS=Mus musculus OX=10090 PE=1 SV=1	13.189	126	1.35083	0.43385	0.112012		14.3836	14.469	14.5761	13.8911	14.4502	13.7858
Q9DC69	NDUA9_MOUSE	Ndufa9	NADH dehydrogenase [ubiquinone] 1 alpha subcomplex subunit 9, mitochondrial OS=Mus musculus OX=10090 GN=Ndufa9 PE=1 SV=2	42.525	377	0.740422	-0.43358	0.006909		16.2958	16.3547	16.0865	16.7263	16.6598	16.6517
P70700	RPA2_MOUSE	Polr1b	DNA-directed RNA polymerase I subunit RPA2 OS=Mus musculus OX=10090 GN=Polr1b PE=1 SV=2	128.213	1135	0.740644	-0.433148	0.00587905		13.0227	13.0643	13.0481	13.5655	13.5507	13.3184
Q9CWX4	RUSD4_MOUSE	Rpusd4	Pseudouridylate synthase RPUSD4, mitochondrial OS=Mus musculus OX=10090 GN=Rpusd4 PE=2 SV=1	42.407	377	0.740821	-0.432803	0.24158		10.5221	11.2908	11.5112	11.4584	11.4299	11.7343
Q8R087	B4GT7_MOUSE	B4galt7	Beta-1,4-galactosyltransferase 7 OS=Mus musculus OX=10090 GN=B4galt7 PE=2 SV=1	37.754	327	0.740832	-0.432782	0.299889		11.8848	10.8629	11.3098	12.1119	11.3886	11.8554
Q3TBN1	TM248_MOUSE	Tmem248	Transmembrane protein 248 OS=Mus musculus OX=10090 GN=Tmem248 PE=2 SV=1	35.041	314	1.3498	0.432742	0.0930929		12.9101	12.7302	12.4409	12.2303	12.5208	12.0318
Q9JLJ4	ELOV2_MOUSE	Elovl2	Very long chain fatty acid elongase 2 OS=Mus musculus OX=10090 GN=Elovl2 PE=1 SV=1	34.207	292	0.740955	-0.432541	0.315215		12.0559	11.9788	11.0002	12.1759	12.3555	11.8011
Q8BVF2	PDCL3_MOUSE	Pdcl3	Phosducin-like protein 3 OS=Mus musculus OX=10090 GN=Pdcl3 PE=1 SV=1	27.581	240	1.34959	0.432524	0.0389996		12.7549	12.5077	12.5676	12.0664	12.4215	12.0448
Q9JI38	PUS3_MOUSE	Pus3	tRNA pseudouridine(38/39) synthase OS=Mus musculus OX=10090 GN=Pus3 PE=1 SV=2	55.546	481	1.34932	0.432232	0.528916		12.5496	11.5207	12.4031	12.4481	10.671	12.0576
O35250	EXOC7_MOUSE	Exoc7	Exocyst complex component 7 OS=Mus musculus OX=10090 GN=Exoc7 PE=1 SV=2	79.96	697	0.741248	-0.431972	0.0108088		14.3995	14.1259	14.3757	14.6903	14.8111	14.6956
Q9D9J8	BPIA3_MOUSE	Bpifa3	BPI fold-containing family A member 3 OS=Mus musculus OX=10090 GN=Bpifa3 PE=2 SV=1	25.713	232	1.34869	0.431559	0.00300701		12.582	12.7532	12.802	12.2813	12.2934	12.2678
Q61207	SAP_MOUSE	Psap	Prosaposin OS=Mus musculus OX=10090 GN=Psap PE=1 SV=2	61.422	557	0.741533	-0.431418	0.131129		13.9	14.0281	14.4331	14.2289	14.7118	14.7147
Q8K382	DEN1A_MOUSE	Dennd1a	DENN domain-containing protein 1A OS=Mus musculus OX=10090 GN=Dennd1a PE=1 SV=2	111.538	1016	0.7417	-0.431093	0.000180138		12.7316	12.6839	12.6594	13.0765	13.1586	13.1331
Q9D5P4	ADAD2_MOUSE	Adad2	Adenosine deaminase domain-containing protein 2 OS=Mus musculus OX=10090 GN=Adad2 PE=1 SV=2	59.299	561	0.741778	-0.43094	0.0391052		15.4458	15.7066	15.9303	16.13	16.1698	16.0757
Q9CR16	PPID_MOUSE	Ppid	Peptidyl-prolyl cis-trans isomerase D OS=Mus musculus OX=10090 GN=Ppid PE=1 SV=3	40.743	370	0.74179	-0.430918	0.00842369		17.3053	17.0365	17.272	17.6539	17.672	17.5805
Q9JJU8	SH3L1_MOUSE	Sh3bgrl	Adapter Sh3bgrl OS=Mus musculus OX=10090 GN=Sh3bgrl PE=1 SV=1	12.811	114	0.741824	-0.43085	0.214788		14.1616	13.2165	13.4435	14.0961	14.1129	13.905
Q9D494	TERB2_MOUSE	Terb2	Telomere repeats-binding bouquet formation protein 2 OS=Mus musculus OX=10090 GN=Terb2 PE=1 SV=1	25.03	218	1.34797	0.430787	0.0426919		13.5361	13.2621	13.6962	12.9199	13.1261	13.156
Q9R059	FHL3_MOUSE	Fhl3	Four and a half LIM domains protein 3 OS=Mus musculus OX=10090 GN=Fhl3 PE=1 SV=2	31.795	289	1.34785	0.430663	0.238763		11.5765	12.1091	11.9879	11.2113	11.1773	11.9929
P60766	CDC42_MOUSE	Cdc42	Cell division control protein 42 homolog OS=Mus musculus OX=10090 GN=Cdc42 PE=1 SV=2	21.259	191	0.742215	-0.430091	0.381627		14.3604	12.9538	13.955	13.9352	14.2515	14.3727
Q9DCU6	RM04_MOUSE	Mrpl4	Large ribosomal subunit protein uL4m OS=Mus musculus OX=10090 GN=Mrpl4 PE=1 SV=1	33.073	294	0.742312	-0.429902	0.0477125		14.3452	13.839	14.0426	14.526	14.4289	14.5615
Q8CGU1	CACO1_MOUSE	Calcoco1	Calcium-binding and coiled-coil domain-containing protein 1 OS=Mus musculus OX=10090 GN=Calcoco1 PE=1 SV=2	77.28	691	0.742317	-0.429892	0.0472395		13.9252	13.5091	13.5431	14.1856	14.1342	13.9472
P54729	NUB1_MOUSE	Nub1	NEDD8 ultimate buster 1 OS=Mus musculus OX=10090 GN=Nub1 PE=1 SV=2	70.307	614	0.742517	-0.429505	0.154283		11.512	11.3681	12.0159	12.3524	11.9418	11.8902
Q9DCM2	GSTK1_MOUSE	Gstk1	Glutathione S-transferase kappa 1 OS=Mus musculus OX=10090 GN=Gstk1 PE=1 SV=3	25.704	226	1.34659	0.429315	0.0211062		14.5285	14.8843	14.8693	14.3185	14.3282	14.3474
Q91VP7	TM101_MOUSE	Tmem101	Transmembrane protein 101 OS=Mus musculus OX=10090 GN=Tmem101 PE=2 SV=1	28.783	257	1.34649	0.429199	0.0563873		12.58	13.0591	12.9777	12.3833	12.3744	12.5715
P00015	CYC2_MOUSE	Cyct	Cytochrome c, testis-specific OS=Mus musculus OX=10090 GN=Cyct PE=1 SV=3	11.714	105	1.34634	0.429043	0.290827		18.3387	17.7341	17.1588	17.4062	17.1309	17.4074
Q61009	SCRB1_MOUSE	Scarb1	Scavenger receptor class B member 1 OS=Mus musculus OX=10090 GN=Scarb1 PE=1 SV=1	56.754	509	0.742925	-0.428711	0.104281		11.7822	12.4029	11.8001	12.4568	12.4042	12.4104
Q8BGT7	SPF30_MOUSE	Smndc1	Survival of motor neuron-related-splicing factor 30 OS=Mus musculus OX=10090 GN=Smndc1 PE=1 SV=1	26.753	238	0.74293	-0.428702	0.397993		15.8358	14.2819	14.9171	15.5059	15.3494	15.4657
Q9Z2S7	T22D3_MOUSE	Tsc22d3	TSC22 domain family protein 3 OS=Mus musculus OX=10090 GN=Tsc22d3 PE=1 SV=2	15.177	137	1.3458	0.42846	0.0969054		15.9662	15.3591	15.5873	15.2748	15.3203	15.0321
Q9WTY1	PDCD7_MOUSE	Pdcd7	Programmed cell death protein 7 OS=Mus musculus OX=10090 GN=Pdcd7 PE=1 SV=1	54.357	482	1.34559	0.428239	0.0141549		13.7148	14.0443	13.9139	13.521	13.4752	13.3921
Q3UQI9	MINY4_MOUSE	Mindy4	Probable ubiquitin carboxyl-terminal hydrolase MINDY-4 OS=Mus musculus OX=10090 GN=Mindy4 PE=1 SV=1	82.937	744	1.34541	0.428048	0.0143426		13.5731	13.2909	13.551	13.0241	13.1377	12.9691
P35293	RAB18_MOUSE	Rab18	Ras-related protein Rab-18 OS=Mus musculus OX=10090 GN=Rab18 PE=1 SV=2	23.035	206	0.743286	-0.42801	0.0178973		17.7873	17.412	17.6356	18.0312	18.0736	18.0141
Q9D8S9	BOLA1_MOUSE	Bola1	BolA-like protein 1 OS=Mus musculus OX=10090 GN=Bola1 PE=1 SV=1	14.379	137	1.34517	0.427792	0.00403324		14.3621	14.5871	14.3812	14.0126	14.0198	14.0146
Q059U7	INTU_MOUSE	Intu	Protein inturned OS=Mus musculus OX=10090 GN=Intu PE=1 SV=1	104.821	942	0.743457	-0.427679	0.0300424		10.3743	10.4305	10.2965	10.5857	11.0142	10.7844
Q9D4P7	GSTT4_MOUSE	Gstt4	Glutathione S-transferase theta-4 OS=Mus musculus OX=10090 GN=Gstt4 PE=2 SV=1	28.099	240	1.34506	0.427666	0.0947441		11.5834	11.5209	11.57	10.8796	10.9967	11.5151
Q8CCA0	DCNL4_MOUSE	Dcun1d4	DCN1-like protein 4 OS=Mus musculus OX=10090 GN=Dcun1d4 PE=2 SV=1	33.939	292	0.743543	-0.427511	0.404444		12.8541	11.4747	12.2526	13.067	12.4693	12.3276
Q8BKC8	PI4KB_MOUSE	Pi4kb	Phosphatidylinositol 4-kinase beta OS=Mus musculus OX=10090 GN=Pi4kb PE=1 SV=2	91.515	816	0.7436	-0.427401	0.0336299		12.6177	12.2447	12.5599	13.02	12.9011	12.7834
O89086	RBM3_MOUSE	Rbm3	RNA-binding protein 3 OS=Mus musculus OX=10090 GN=Rbm3 PE=1 SV=1	16.605	153	0.743642	-0.42732	0.542334		10.1044	12.2639	11.5018	11.7435	11.8995	11.509
Q921I0	ORML1_MOUSE	Ormdl1	ORM1-like protein 1 OS=Mus musculus OX=10090 GN=Ormdl1 PE=2 SV=1	17.355	153	1.34452	0.427093	0.384936		11.3582	12.274	11.6635	10.652	11.756	11.6063
Q8BK08	TMM11_MOUSE	Tmem11	Transmembrane protein 11, mitochondrial OS=Mus musculus OX=10090 GN=Tmem11 PE=1 SV=1	21.312	190	1.34444	0.427005	0.0307497		14.8414	15.0992	14.7085	14.3449	14.4627	14.5605
Q99K74	MED24_MOUSE	Med24	Mediator of RNA polymerase II transcription subunit 24 OS=Mus musculus OX=10090 GN=Med24 PE=1 SV=1	109.985	987	0.744173	-0.426291	0.0101832		13.3031	13.0097	13.0947	13.5065	13.6197	13.5601
Q8BMG7	RBGPR_MOUSE	Rab3gap2	Rab3 GTPase-activating protein non-catalytic subunit OS=Mus musculus OX=10090 GN=Rab3gap2 PE=1 SV=2	152.535	1366	0.744188	-0.426261	0.000614763		15.1315	14.9933	15.0396	15.4743	15.5114	15.4574
Q3UMC0	AFG2A_MOUSE	Afg2a	ATPase family gene 2 protein homolog A OS=Mus musculus OX=10090 GN=Afg2a PE=1 SV=2	97.256	893	1.34365	0.426154	0.00100344		19.7533	19.6926	19.8505	19.3758	19.3251	19.317
P99028	QCR6_MOUSE	Uqcrh	Cytochrome b-c1 complex subunit 6, mitochondrial OS=Mus musculus OX=10090 GN=Uqcrh PE=1 SV=2	10.435	89	1.34359	0.426089	0.0380271		15.5312	15.9484	15.8986	15.3183	15.4607	15.321
Q6P6I6	GRL1A_MOUSE	Polr2m	DNA-directed RNA polymerase II subunit GRINL1A OS=Mus musculus OX=10090 GN=Polr2m PE=2 SV=2	41.237	366	1.34357	0.426074	0.222047		14.4772	13.7549	14.0208	13.8058	13.9178	13.2511
Q9CR55	CP087_MOUSE		UPF0547 protein C16orf87 homolog OS=Mus musculus OX=10090 PE=2 SV=1	17.829	154	1.34305	0.42551	0.0782107		12.9115	13.0183	13.2376	12.3677	12.8983	12.6248
Q69AB2	TXND8_MOUSE	Txndc8	Thioredoxin domain-containing protein 8 OS=Mus musculus OX=10090 GN=Txndc8 PE=1 SV=1	14.517	127	1.34299	0.425448	0.379581		10.0592	9.8884	10.3855	8.87594	10.1367	10.0441
P36895	BMR1A_MOUSE	Bmpr1a	Bone morphogenetic protein receptor type-1A OS=Mus musculus OX=10090 GN=Bmpr1a PE=1 SV=1	60.063	532	1.34281	0.425251	0.264166		11.529	10.8866	11.4914	11.1291	10.3709	11.1313
D3Z750	MRO2A_MOUSE	Mroh2a	Maestro heat-like repeat-containing protein family member 2A OS=Mus musculus OX=10090 GN=Mroh2a PE=1 SV=2	190.012	1679	1.34275	0.425191	0.00506088		11.8243	12.0419	11.91	11.5716	11.5043	11.4247
Q5DTV4	ZC12C_MOUSE	Zc3h12c	Probable ribonuclease ZC3H12C OS=Mus musculus OX=10090 GN=Zc3h12c PE=1 SV=2	99.43	884	0.744746	-0.425179	0.166404		10.2309	9.93618	10.4348	10.658	10.9653	10.2542
Q9QY81	PO210_MOUSE	Nup210	Nuclear pore membrane glycoprotein 210 OS=Mus musculus OX=10090 GN=Nup210 PE=1 SV=2	204.101	1886	1.34261	0.425043	0.00104428		13.9659	13.8744	13.8966	13.5615	13.4175	13.4827
Q6R891	NEB2_MOUSE	Ppp1r9b	Neurabin-2 OS=Mus musculus OX=10090 GN=Ppp1r9b PE=1 SV=1	89.52	817	1.34248	0.424902	0.00917034		13.2219	12.9807	13.1151	12.708	12.7632	12.5718
Q78XR0	TPC6A_MOUSE	Trappc6a	Trafficking protein particle complex subunit 6A OS=Mus musculus OX=10090 GN=Trappc6a PE=1 SV=1	17.43	159	0.745054	-0.424584	0.135802		12.3147	11.9302	12.0192	12.1275	12.6423	12.768
Q9CQX0	OTUB2_MOUSE	Otub2	Ubiquitin thioesterase OTUB2 OS=Mus musculus OX=10090 GN=Otub2 PE=1 SV=1	27.3	234	0.745235	-0.424232	0.0462838		12.4648	12.7905	12.7783	13.2503	13.1537	12.9023
Q921L3	TMCO1_MOUSE	Tmco1	Calcium load-activated calcium channel OS=Mus musculus OX=10090 GN=Tmco1 PE=1 SV=1	21.175	188	1.34182	0.424191	0.0209924		14.1446	14.0031	14.3438	13.7341	13.8438	13.6409
Q99L02	PGR1A_MOUSE	Pagr1a	PAXIP1-associated glutamate-rich protein 1A OS=Mus musculus OX=10090 GN=Pagr1a PE=1 SV=1	27.723	253	1.34182	0.42419	0.246593		12.2081	12.0959	11.7265	11.6756	11.0678	12.0145
Q3U2E2	ZMYM5_MOUSE	Zmym5	Zinc finger MYM-type protein 5 OS=Mus musculus OX=10090 GN=Zmym5 PE=2 SV=2	70.071	627	1.34179	0.424164	0.0685367		13.0204	12.8038	12.9843	12.1981	12.6422	12.6957
Q91VS8	FARP2_MOUSE	Farp2	FERM, ARHGEF and pleckstrin domain-containing protein 2 OS=Mus musculus OX=10090 GN=Farp2 PE=1 SV=2	121.281	1065	1.34159	0.423941	0.256603		10.3558	11.2713	10.4612	10.3795	10.4393	9.99757
Q8BVL3	SNX17_MOUSE	Snx17	Sorting nexin-17 OS=Mus musculus OX=10090 GN=Snx17 PE=1 SV=2	52.797	470	0.745531	-0.42366	0.0479471		12.784	12.6192	12.3225	12.9101	12.9585	13.1281
Q9D513	MEIOB_MOUSE	Meiob	Meiosis-specific with OB domain-containing protein OS=Mus musculus OX=10090 GN=Meiob PE=1 SV=3	52.975	470	0.745806	-0.423127	0.0412015		13.3622	13.6748	13.2593	13.9308	13.9167	13.7182
Q8K0C4	CP51A_MOUSE	Cyp51a1	Lanosterol 14-alpha demethylase OS=Mus musculus OX=10090 GN=Cyp51a1 PE=1 SV=1	56.776	503	0.745864	-0.423016	0.0100385		14.2849	14.5566	14.5592	14.9161	14.8726	14.881
Q8BW49	TTC12_MOUSE	Ttc12	Tetratricopeptide repeat protein 12 OS=Mus musculus OX=10090 GN=Ttc12 PE=1 SV=1	78.754	704	0.746157	-0.422449	0.102933		14.4759	14.9654	15.1421	15.2989	15.2382	15.3135
P97447	FHL1_MOUSE	Fhl1	Four and a half LIM domains protein 1 OS=Mus musculus OX=10090 GN=Fhl1 PE=1 SV=3	31.889	280	0.746192	-0.422381	0.0310261		13.765	13.7939	14.0053	14.4026	14.0685	14.3603
Q60634	FLOT2_MOUSE	Flot2	Flotillin-2 OS=Mus musculus OX=10090 GN=Flot2 PE=1 SV=2	47.038	428	1.34013	0.42237	0.0207998		12.9428	13.0365	12.865	12.6481	12.6077	12.3216
P08030	APT_MOUSE	Aprt	Adenine phosphoribosyltransferase OS=Mus musculus OX=10090 GN=Aprt PE=1 SV=2	19.724	180	0.746202	-0.422363	0.208022		13.2394	12.5682	12.5243	13.3311	13.3874	12.8804
P70236	MP2K6_MOUSE	Map2k6	Dual specificity mitogen-activated protein kinase kinase 6 OS=Mus musculus OX=10090 GN=Map2k6 PE=1 SV=1	37.432	334	1.34006	0.422302	0.194992		12.3174	12.4017	12.3293	11.8686	11.4909	12.4219
Q60766	IRGM1_MOUSE	Irgm1	Immunity-related GTPase family M protein 1 OS=Mus musculus OX=10090 GN=Irgm1 PE=1 SV=1	46.552	409	1.34	0.422231	0.240181		11.7373	11.3997	10.7995	11.0627	10.6204	10.9868
Q8CFT2	SET1B_MOUSE	Setd1b	Histone-lysine N-methyltransferase SETD1B OS=Mus musculus OX=10090 GN=Setd1b PE=1 SV=2	215.352	1985	1.33996	0.422187	0.235223		11.8341	12.3029	12.0789	11.1094	11.8991	11.9408
Q791V5	MTCH2_MOUSE	Mtch2	Mitochondrial carrier homolog 2 OS=Mus musculus OX=10090 GN=Mtch2 PE=1 SV=1	33.499	303	1.33979	0.422008	0.0110854		17.4722	17.7038	17.5334	17.0289	17.1654	17.2491
Q00420	GABP1_MOUSE	Gabpb1	GA-binding protein subunit beta-1 OS=Mus musculus OX=10090 GN=Gabpb1 PE=1 SV=2	41.358	383	1.33972	0.421935	0.404677		11.955	12.3561	11.7785	10.8007	12.212	11.811
Q9WTL8	BMAL1_MOUSE	Bmal1	Basic helix-loop-helix ARNT-like protein 1 OS=Mus musculus OX=10090 GN=Bmal1 PE=1 SV=2	69.452	632	1.33947	0.421661	0.361197		10.8391	11.1011	11.5577	11.4235	10.5613	10.2481
Q8CEI1	BOLA3_MOUSE	Bola3	BolA-like protein 3 OS=Mus musculus OX=10090 GN=Bola3 PE=1 SV=1	12.228	110	1.33929	0.421473	0.307913		10.5112	11.1735	10.8479	9.82354	10.6119	10.8327
P21995	EMB_MOUSE	Emb	Embigin OS=Mus musculus OX=10090 GN=Emb PE=1 SV=2	37.064	330	0.746689	-0.421421	0.561829		12.7381	10.4711	11.7607	12.2934	11.8863	12.0546
Q9D7M8	RPB4_MOUSE	Polr2d	DNA-directed RNA polymerase II subunit RPB4 OS=Mus musculus OX=10090 GN=Polr2d PE=1 SV=2	16.311	142	0.746704	-0.421391	0.550476		13.47	11.4936	11.5912	12.6346	12.7141	12.4702
P03899	NU3M_MOUSE	mt-Nd3	NADH-ubiquinone oxidoreductase chain 3 OS=Mus musculus OX=10090 GN=mt-Nd3 PE=1 SV=3	13.219	115	0.746744	-0.421315	0.343775		14.6825	15.8246	15.8809	15.8062	15.893	15.9527
Q6P9Q6	FKB15_MOUSE	Fkbp15	FK506-binding protein 15 OS=Mus musculus OX=10090 GN=Fkbp15 PE=1 SV=2	132.961	1216	1.33875	0.420887	0.00361727		12.5448	12.3722	12.4522	11.9856	12.1303	11.9906
Q9D2Q2	TRM44_MOUSE	Trmt44	Probable tRNA (uracil-O(2)-)-methyltransferase OS=Mus musculus OX=10090 GN=Trmt44 PE=2 SV=2	79.836	713	0.747013	-0.420795	0.0514695		10.9474	10.7434	10.837	11.3509	11.4524	10.9869
Q924K8	MTA3_MOUSE	Mta3	Metastasis-associated protein MTA3 OS=Mus musculus OX=10090 GN=Mta3 PE=1 SV=1	67.077	591	1.33823	0.420331	0.0165725		13.9206	13.654	13.7493	13.2445	13.4891	13.3294
Q61211	EIF2D_MOUSE	Eif2d	Eukaryotic translation initiation factor 2D OS=Mus musculus OX=10090 GN=Eif2d PE=1 SV=3	62.83	570	0.747356	-0.420132	0.179855		11.3985	11.818	12.1523	11.9648	12.4476	12.2168
Q5U5M8	BL1S3_MOUSE	Bloc1s3	Biogenesis of lysosome-related organelles complex 1 subunit 3 OS=Mus musculus OX=10090 GN=Bloc1s3 PE=1 SV=1	20.398	195	1.33773	0.419784	0.204627		10.8598	11.148	10.2695	10.1439	10.4761	10.398
Q3UVR3	TTBK2_MOUSE	Ttbk2	Tau-tubulin kinase 2 OS=Mus musculus OX=10090 GN=Ttbk2 PE=1 SV=1	136.77	1243	1.33762	0.419673	0.0547281		11.795	11.7754	11.8079	11.1257	11.3326	11.6609
Q63844	MK03_MOUSE	Mapk3	Mitogen-activated protein kinase 3 OS=Mus musculus OX=10090 GN=Mapk3 PE=1 SV=5	43.066	380	0.747788	-0.419299	0.0378299		15.1017	14.7171	14.7881	15.2062	15.2316	15.4271
P60469	LIPA3_MOUSE	Ppfia3	Liprin-alpha-3 OS=Mus musculus OX=10090 GN=Ppfia3 PE=1 SV=2	133.426	1194	0.747853	-0.419172	0.467728		10.5818	11.5293	9.73842	11.1054	10.8821	11.1195
O89116	VTI1A_MOUSE	Vti1a	Vesicle transport through interaction with t-SNAREs homolog 1A OS=Mus musculus OX=10090 GN=Vti1a PE=1 SV=1	24.986	217	0.747871	-0.419138	0.084902		10.8508	11.3968	11.2208	11.3989	11.6413	11.6855
Q8BGV7	BACD1_MOUSE	Kctd13	BTB/POZ domain-containing adapter for CUL3-mediated RhoA degradation protein 1 OS=Mus musculus OX=10090 GN=Kctd13 PE=2 SV=1	36.442	329	1.33696	0.418955	0.194987		12.8153	13.6074	13.2101	12.6032	12.7013	13.0715
Q91V76	CK054_MOUSE		Ester hydrolase C11orf54 homolog OS=Mus musculus OX=10090 PE=1 SV=1	34.996	315	0.748038	-0.418817	0.14797		13.918	14.2306	14.4784	14.2909	14.7803	14.8122
P61237	YPEL3_MOUSE	Ypel3	Protein yippee-like 3 OS=Mus musculus OX=10090 GN=Ypel3 PE=1 SV=1	13.608	119	1.33674	0.418723	0.00812462		10.3199	10.0966	10.1534	9.7549	9.87087	9.68795
Q7TSS2	UB2Q1_MOUSE	Ube2q1	Ubiquitin-conjugating enzyme E2 Q1 OS=Mus musculus OX=10090 GN=Ube2q1 PE=1 SV=2	46.173	422	0.748124	-0.418651	0.0158864		13.9069	14.2558	14.1237	14.5122	14.5541	14.476
Q9D4G2	HSF2B_MOUSE	Hsf2bp	Heat shock factor 2-binding protein OS=Mus musculus OX=10090 GN=Hsf2bp PE=1 SV=1	37.963	338	0.748201	-0.418502	0.00229337		13.4973	13.5009	13.6623	13.9487	13.9425	14.0248
Q61576	FKB10_MOUSE	Fkbp10	Peptidyl-prolyl cis-trans isomerase FKBP10 OS=Mus musculus OX=10090 GN=Fkbp10 PE=1 SV=2	64.697	581	1.33641	0.418358	0.00526061		12.1672	12.219	12.1187	11.6369	11.8781	11.7348
Q922P9	GLYR1_MOUSE	Glyr1	Cytokine-like nuclear factor N-PAC OS=Mus musculus OX=10090 GN=Glyr1 PE=1 SV=1	59.716	546	0.748291	-0.418329	0.0555623		17.1148	16.6405	17.0733	17.3372	17.3102	17.4362
Q9D727	CF226_MOUSE		Uncharacterized protein C6orf226 homolog OS=Mus musculus OX=10090 PE=1 SV=1	12.013	114	1.33637	0.418321	0.423489		11.7624	12.818	12.1414	11.7631	11.2409	12.4629
Q920A7	AFG31_MOUSE	Afg3l1	Mitochondrial inner membrane m-AAA protease component AFG3L1 OS=Mus musculus OX=10090 GN=Afg3l1 PE=1 SV=2	87.047	789	0.748309	-0.418295	0.0654035		14.4467	13.8913	14.2054	14.666	14.6088	14.5235
Q9D3X5	PACRL_MOUSE	Pacrgl	PACRG-like protein OS=Mus musculus OX=10090 GN=Pacrgl PE=1 SV=1	27.29	248	0.748343	-0.418229	0.08544		12.7537	12.9622	13.0102	13.4296	13.0016	13.5495
Q9Z2G9	HTAI2_MOUSE	Htatip2	Oxidoreductase HTATIP2 OS=Mus musculus OX=10090 GN=Htatip2 PE=1 SV=3	26.87	242	0.748396	-0.418126	0.00421943		14.6794	14.5399	14.6969	15.1276	15.0855	14.9575
Q3TY65	ICA1L_MOUSE	Ica1l	Islet cell autoantigen 1-like protein OS=Mus musculus OX=10090 GN=Ica1l PE=1 SV=1	48.16	431	0.748409	-0.418101	0.0518774		12.8371	12.4105	12.6563	13.0161	12.9194	13.2226
Q9DA69	IFT43_MOUSE	Ift43	Intraflagellar transport protein 43 homolog OS=Mus musculus OX=10090 GN=Ift43 PE=1 SV=2	23.501	206	1.33613	0.41806	0.256597		15.7953	14.8735	14.8805	14.9171	14.7264	14.6515
E9Q1U1	CC171_MOUSE	Ccdc171	Coiled-coil domain-containing protein 171 OS=Mus musculus OX=10090 GN=Ccdc171 PE=2 SV=1	152.309	1324	0.748469	-0.417985	0.0803987		11.8656	12.1667	12.0076	12.7446	12.2552	12.2941
Q9DAG6	GPRL1_MOUSE	Glipr1l1	GLIPR1-like protein 1 OS=Mus musculus OX=10090 GN=Glipr1l1 PE=1 SV=1	27.074	236	1.33558	0.417462	0.171347		12.67	13.3752	13.3248	12.9183	12.5878	12.6115
A0A338P6K9	QSER1_MOUSE	Qser1	Glutamine and serine-rich protein 1 OS=Mus musculus OX=10090 GN=Qser1 PE=2 SV=1	194.475	1788	0.748743	-0.417458	0.00526162		11.8571	11.6978	11.7539	12.2899	12.1876	12.0836
Q6P2K3	CF20D_MOUSE	Cfap20dc	Protein CFAP20DC OS=Mus musculus OX=10090 GN=Cfap20dc PE=2 SV=2	75.131	674	0.748862	-0.417228	0.383499		9.86685	10.3536	9.32681	9.70629	10.7633	10.3293
P62141	PP1B_MOUSE	Ppp1cb	Serine/threonine-protein phosphatase PP1-beta catalytic subunit OS=Mus musculus OX=10090 GN=Ppp1cb PE=1 SV=3	37.187	327	0.748906	-0.417143	0.165118		16.0756	16.5485	16.8928	16.9916	16.7905	16.9863
Q8CC36	CDNF_MOUSE	Cdnf	Cerebral dopamine neurotrophic factor OS=Mus musculus OX=10090 GN=Cdnf PE=1 SV=1	21.032	187	1.33527	0.417134	0.149915		13.0441	12.6857	12.2478	12.1884	12.2072	12.3305
Q9D291	DESI2_MOUSE	Desi2	Deubiquitinase DESI2 OS=Mus musculus OX=10090 GN=Desi2 PE=1 SV=1	21.434	194	1.33511	0.416963	0.358884		10.2273	9.81205	10.207	9.92475	10.1526	8.91811
Q8C729	HYCC2_MOUSE	Hycc2	Hyccin 2 OS=Mus musculus OX=10090 GN=Hycc2 PE=1 SV=1	58.587	530	1.33505	0.416898	0.179729		9.58238	9.87592	10.3322	9.43643	9.32691	9.77649
Q3UKY7	PRS38_MOUSE	Prss38	Serine protease 38 OS=Mus musculus OX=10090 GN=Prss38 PE=2 SV=1	35.698	322	1.33493	0.416761	0.149471		10.7383	11.1536	11.2041	10.8146	10.2527	10.7784
Q9QXD6	F16P1_MOUSE	Fbp1	Fructose-1,6-bisphosphatase 1 OS=Mus musculus OX=10090 GN=Fbp1 PE=1 SV=3	36.912	338	0.749485	-0.416028	0.000565591		18.4651	18.3653	18.3666	18.7909	18.7884	18.8657
P17563	SBP1_MOUSE	Selenbp1	Methanethiol oxidase OS=Mus musculus OX=10090 GN=Selenbp1 PE=1 SV=2	52.514	472	1.33424	0.416017	0.00450496		14.6312	14.7826	14.5404	14.211	14.2627	14.2325
Q9CQL0	MT21A_MOUSE	Mettl21A	Protein N-lysine methyltransferase METTL21A OS=Mus musculus OX=10090 GN=Mettl21A PE=2 SV=1	24.286	218	0.749598	-0.415811	0.0988596		11.9352	12.3651	12.3636	12.8607	12.4063	12.6444
F8VQ03	ADAM3_MOUSE	Adam3	A disintegrin and metallopeptidase domain 3 OS=Mus musculus OX=10090 GN=Adam3 PE=1 SV=1	91.444	822	0.749658	-0.415695	7.27609e-05		12.6303	12.64	12.6242	12.9988	13.0736	13.0692
A0JLY1	CF210_MOUSE	Cfap210	Cilia- and flagella- associated protein 210 OS=Mus musculus OX=10090 GN=Cfap210 PE=1 SV=1	65.132	547	1.33393	0.415684	0.146304		12.4564	11.8347	11.7835	11.7714	11.525	11.5312
Q3UVY5	PCX4_MOUSE	Pcnx4	Pecanex-like protein 4 OS=Mus musculus OX=10090 GN=Pcnx4 PE=2 SV=2	131.243	1174	0.749957	-0.41512	0.28654		11.7162	11.3631	10.7436	11.6168	12.0357	11.4158
Q5NCR9	NSRP1_MOUSE	Nsrp1	Nuclear speckle splicing regulatory protein 1 OS=Mus musculus OX=10090 GN=Nsrp1 PE=1 SV=1	63.799	542	0.750032	-0.414976	0.540091		13.2379	11.095	12.0386	12.566	12.5174	12.5331
O88543	CSN3_MOUSE	Cops3	COP9 signalosome complex subunit 3 OS=Mus musculus OX=10090 GN=Cops3 PE=1 SV=3	47.832	423	0.750081	-0.414881	0.0056001		16.2766	16.3734	16.519	16.7492	16.8134	16.8511
P47857	PFKAM_MOUSE	Pfkm	ATP-dependent 6-phosphofructokinase, muscle type OS=Mus musculus OX=10090 GN=Pfkm PE=1 SV=3	85.269	780	0.75016	-0.414729	0.0265495		14.4814	14.7709	14.8616	15.1322	15.0473	15.1787
Q8BYR1	TYW4_MOUSE	Lcmt2	tRNA wybutosine-synthesizing protein 4 OS=Mus musculus OX=10090 GN=Lcmt2 PE=2 SV=4	75.295	686	0.7502	-0.414652	0.0725115		9.99237	10.083	10.0746	10.198	10.7769	10.419
Q91X96	MSS4_MOUSE	Rabif	Guanine nucleotide exchange factor MSS4 OS=Mus musculus OX=10090 GN=Rabif PE=1 SV=1	13.915	123	1.33277	0.414431	0.0386085		13.2474	13.3248	12.9596	12.7583	12.9027	12.6276
Q8R3D1	TBC13_MOUSE	Tbc1d13	TBC1 domain family member 13 OS=Mus musculus OX=10090 GN=Tbc1d13 PE=1 SV=1	46.453	400	0.75038	-0.414306	0.0437301		13.5491	13.1214	13.131	13.7124	13.6435	13.6886
Q6ZQJ5	DNA2_MOUSE	Dna2	DNA replication ATP-dependent helicase/nuclease DNA2 OS=Mus musculus OX=10090 GN=Dna2 PE=1 SV=2	119.447	1062	0.750638	-0.41381	0.00649994		12.624	12.5313	12.7734	13.1291	13.0312	13.0098
O70496	CLCN7_MOUSE	Clcn7	H(+)/Cl(-) exchange transporter 7 OS=Mus musculus OX=10090 GN=Clcn7 PE=1 SV=1	88.713	803	1.33182	0.413394	0.126173		12.8202	12.4038	12.2934	12.3267	11.8352	12.1153
Q9D187	CIA2B_MOUSE	Ciao2b	Cytosolic iron-sulfur assembly component 2B OS=Mus musculus OX=10090 GN=Ciao2b PE=1 SV=1	17.667	163	1.33155	0.413103	0.323101		11.4169	12.0161	11.5425	11.8476	10.7658	11.1228
P54099	DPOG1_MOUSE	Polg	DNA polymerase subunit gamma-1 OS=Mus musculus OX=10090 GN=Polg PE=1 SV=3	136.758	1218	1.33142	0.412971	0.0547693		12.8825	12.7377	12.9819	12.5773	12.1822	12.6036
Q9QXG2	RAE1_MOUSE	Chm	Rab proteins geranylgeranyltransferase component A 1 OS=Mus musculus OX=10090 GN=Chm PE=1 SV=1	73.977	665	1.33137	0.412909	0.187787		10.7354	11.3619	11.0999	10.7748	10.8967	10.2869
Q9D518	F227B_MOUSE	Fam227b	Protein FAM227B OS=Mus musculus OX=10090 GN=Fam227b PE=2 SV=3	62.785	532	0.751212	-0.412708	0.0910529		12.5156	11.9331	12.284	12.6367	12.5337	12.8003
Q9CQQ4	GEMI2_MOUSE	Gemin2	Gem-associated protein 2 OS=Mus musculus OX=10090 GN=Gemin2 PE=2 SV=1	30.441	269	1.33113	0.412655	0.201051		12.2854	12.627	12.0681	12.3351	11.6242	11.7832
Q8CBC7	TRM7_MOUSE	Ftsj1	tRNA (cytidine(32)/guanosine(34)-2'-O)-methyltransferase OS=Mus musculus OX=10090 GN=Ftsj1 PE=1 SV=1	35.586	324	0.751338	-0.412466	0.0699903		12.1867	11.8479	11.8812	12.556	12.4649	12.1323
Q8VBU8	BANP_MOUSE	Banp	Protein BANP OS=Mus musculus OX=10090 GN=Banp PE=1 SV=1	59.657	548	1.33082	0.412321	0.168507		11.7591	12.0369	11.7058	10.997	11.7529	11.5148
Q5SW25	P12L2_MOUSE	Pom121l2	POM121-like protein 2 OS=Mus musculus OX=10090 GN=Pom121l2 PE=3 SV=1	103.22	972	1.3307	0.412184	0.0795574		11.3497	11.5857	11.2437	11.0118	10.7166	11.2141
Q8K2J4	CCD14_MOUSE	Ccdc14	Coiled-coil domain-containing protein 14 OS=Mus musculus OX=10090 GN=Ccdc14 PE=2 SV=3	102.63	934	1.33	0.41143	0.449399		11.2143	11.3639	11.8175	10.1595	11.6602	11.3417
Q9CWV0	MASU1_MOUSE	Malsu1	Mitochondrial assembly of ribosomal large subunit protein 1 OS=Mus musculus OX=10090 GN=Malsu1 PE=1 SV=1	26.02	228	0.751926	-0.411337	0.0840221		12.1469	12.5173	12.3415	13.0188	12.6945	12.5265
P09541	MYL4_MOUSE	Myl4	Myosin light chain 4 OS=Mus musculus OX=10090 GN=Myl4 PE=1 SV=3	21.159	193	1.32989	0.411309	0.05603		14.3354	14.0253	14.0254	13.5192	13.7172	13.9159
P70202	LXN_MOUSE	Lxn	Latexin OS=Mus musculus OX=10090 GN=Lxn PE=1 SV=2	25.492	222	0.751996	-0.411203	0.0607946		11.7873	11.845	12.2455	12.2721	12.4983	12.341
Q8BY46	ZN574_MOUSE	Znf574	Zinc finger protein 574 OS=Mus musculus OX=10090 GN=Znf574 PE=1 SV=1	99.461	900	1.32965	0.411051	0.593039		9.98335	12.0231	10.7144	11.2141	9.90836	10.3652
Q8BH66	ATLA1_MOUSE	Atl1	Atlastin-1 OS=Mus musculus OX=10090 GN=Atl1 PE=1 SV=1	63.377	558	0.752113	-0.41098	0.00353521		12.6252	12.4313	12.6339	12.9672	12.9636	12.9925
Q8CD92	TTC27_MOUSE	Ttc27	Tetratricopeptide repeat protein 27 OS=Mus musculus OX=10090 GN=Ttc27 PE=1 SV=2	96.431	847	1.32957	0.410956	0.0161561		15.7343	15.6867	15.9933	15.3196	15.4491	15.4128
P28575	IPP_MOUSE	Ipp	Actin-binding protein IPP OS=Mus musculus OX=10090 GN=Ipp PE=2 SV=3	65.216	584	0.752253	-0.41071	0.109221		11.6121	11.498	12.0389	12.2271	11.9004	12.2535
Q91VR7	MLP3A_MOUSE	Map1lc3a	Microtubule-associated proteins 1A/1B light chain 3A OS=Mus musculus OX=10090 GN=Map1lc3a PE=1 SV=1	14.272	121	1.32919	0.410546	0.0916599		12.7785	12.7568	13.0064	12.7722	12.2713	12.2665
Q8C0V1	TERB1_MOUSE	Terb1	Telomere repeats-binding bouquet formation protein 1 OS=Mus musculus OX=10090 GN=Terb1 PE=1 SV=2	86.835	768	0.75237	-0.410485	0.0616099		12.7243	12.5096	13.036	13.1873	13.2334	13.0807
Q60932	VDAC1_MOUSE	Vdac1	Non-selective voltage-gated ion channel VDAC1 OS=Mus musculus OX=10090 GN=Vdac1 PE=1 SV=3	32.351	296	1.32899	0.410326	0.00743549		16.7336	16.9485	16.6826	16.3943	16.3727	16.3668
G5E8Z2	TAF4B_MOUSE	Taf4b	Transcription initiation factor TFIID subunit 4B OS=Mus musculus OX=10090 GN=Taf4b PE=1 SV=2	89.528	850	1.3285	0.409795	0.0248357		12.3662	12.3743	12.6545	11.9466	12.037	12.182
P61961	UFM1_MOUSE	Ufm1	Ubiquitin-fold modifier 1 OS=Mus musculus OX=10090 GN=Ufm1 PE=1 SV=1	9.118	85	1.32843	0.409722	0.0445112		17.2704	16.9461	17.0582	16.7627	16.4735	16.8095
P49446	PTPRE_MOUSE	Ptpre	Receptor-type tyrosine-protein phosphatase epsilon OS=Mus musculus OX=10090 GN=Ptpre PE=1 SV=3	80.688	699	1.3278	0.409033	0.030602		11.7622	11.6755	11.9323	11.2265	11.3496	11.5668
Q8C163	EXOG_MOUSE	Exog	Nuclease EXOG, mitochondrial OS=Mus musculus OX=10090 GN=Exog PE=1 SV=1	41.384	368	1.32773	0.408957	0.0703045		12.6163	12.4356	12.2978	11.8781	11.9273	12.3175
Q91W59	RBMS1_MOUSE	Rbms1	RNA-binding motif, single-stranded-interacting protein 1 OS=Mus musculus OX=10090 GN=Rbms1 PE=1 SV=1	43.991	403	1.32756	0.408775	0.411012		11.0788	11.3784	12.0155	10.6944	11.7805	10.7715
Q9Z1P6	NDUA7_MOUSE	Ndufa7	NADH dehydrogenase [ubiquinone] 1 alpha subcomplex subunit 7 OS=Mus musculus OX=10090 GN=Ndufa7 PE=1 SV=3	12.576	113	1.32687	0.408027	0.435732		15.8882	15.4856	15.6106	14.4454	16.025	15.2899
Q8JZZ6	AMERL_MOUSE	Ammecr1l	AMMECR1-like protein OS=Mus musculus OX=10090 GN=Ammecr1l PE=1 SV=1	34.516	310	1.32682	0.407969	0.0514788		13.838	14.0082	13.8166	13.5928	13.2097	13.6363
Q8BG15	CTSL2_MOUSE	Ctdspl2	CTD small phosphatase-like protein 2 OS=Mus musculus OX=10090 GN=Ctdspl2 PE=1 SV=1	52.813	465	0.753775	-0.407795	0.00457282		14.6442	14.7155	14.5751	15.1695	14.9977	14.9911
Q9D925	LYZL4_MOUSE	Lyzl4	Lysozyme-like protein 4 OS=Mus musculus OX=10090 GN=Lyzl4 PE=1 SV=3	16.198	145	1.32657	0.407701	0.265085		10.7232	11.3768	11.2179	10.2598	10.725	11.11
Q8C633	CABS1_MOUSE	Cabs1	Calcium-binding and spermatid-specific protein 1 OS=Mus musculus OX=10090 GN=Cabs1 PE=1 SV=1	42.302	391	0.753838	-0.407674	0.211608		14.5313	13.632	13.9023	14.3153	14.4297	14.5437
Q8VEH3	ARL8A_MOUSE	Arl8a	ADP-ribosylation factor-like protein 8A OS=Mus musculus OX=10090 GN=Arl8a PE=1 SV=1	21.39	186	0.75404	-0.407287	0.675128		12.0569	9.03019	10.9447	10.9326	10.8749	11.4462
Q6P8M1	TATD1_MOUSE	Tatdn1	Deoxyribonuclease TATDN1 OS=Mus musculus OX=10090 GN=Tatdn1 PE=1 SV=1	33.365	295	1.32613	0.40722	0.0783941		13.9749	13.9027	14.4132	13.6271	13.8246	13.6175
Q91YP3	DEOC_MOUSE	Dera	Deoxyribose-phosphate aldolase OS=Mus musculus OX=10090 GN=Dera PE=1 SV=1	34.975	318	0.754076	-0.407218	0.00523937		14.1684	14.1412	14.1718	14.4568	14.7055	14.5408
Q9D9Z5	DDA1_MOUSE	Dda1	DET1- and DDB1-associated protein 1 OS=Mus musculus OX=10090 GN=Dda1 PE=1 SV=1	11.753	102	1.32607	0.407157	0.00719324		16.2858	16.2069	16.4612	15.8546	15.9271	15.9507
Q6P6J0	ADAT2_MOUSE	Adat2	tRNA-specific adenosine deaminase 2 OS=Mus musculus OX=10090 GN=Adat2 PE=1 SV=1	21.308	191	0.754213	-0.406956	0.353701		12.5665	11.3687	12.289	12.762	12.33	12.353
Q3UFK8	FRMD8_MOUSE	Frmd8	FERM domain-containing protein 8 OS=Mus musculus OX=10090 GN=Frmd8 PE=1 SV=2	51.828	466	0.754252	-0.406882	0.0593439		12.2404	11.8461	11.8737	12.2653	12.3481	12.5675
Q921H9	COA7_MOUSE	Coa7	Cytochrome c oxidase assembly factor 7 OS=Mus musculus OX=10090 GN=Coa7 PE=1 SV=1	25.617	231	1.32555	0.406593	0.254161		13.9544	12.8977	13.4096	13.0399	12.9805	13.0214
Q9CWL2	CASZ1_MOUSE	Casz1	Zinc finger protein castor homolog 1 OS=Mus musculus OX=10090 GN=Casz1 PE=1 SV=3	191.188	1761	1.32553	0.406565	0.509749		9.75174	10.2988	10.7917	9.0382	9.89961	10.6848
P26350	PTMA_MOUSE	Ptma	Prothymosin alpha OS=Mus musculus OX=10090 GN=Ptma PE=1 SV=2	12.254	111	1.32544	0.406477	0.0955814		15.209	14.8092	14.7317	14.2889	14.6732	14.5684
P97769	CITE1_MOUSE	Cited1	Cbp/p300-interacting transactivator 1 OS=Mus musculus OX=10090 GN=Cited1 PE=1 SV=1	20.8	203	1.32518	0.406186	0.148669		9.91001	10.1929	10.6447	9.9088	9.68918	9.93108
Q99MU3	DSRAD_MOUSE	Adar	Double-stranded RNA-specific adenosine deaminase OS=Mus musculus OX=10090 GN=Adar PE=1 SV=2	130.447	1178	1.325	0.405994	0.252045		11.3311	11.1871	10.7312	10.1896	10.9115	10.9303
Q91WC0	SETD3_MOUSE	Setd3	Actin-histidine N-methyltransferase OS=Mus musculus OX=10090 GN=Setd3 PE=1 SV=1	67.176	594	0.754882	-0.405676	0.00246681		15.4153	15.3203	15.455	15.7662	15.7503	15.8911
Q3UW53	NIBA1_MOUSE	Niban1	Protein Niban 1 OS=Mus musculus OX=10090 GN=Niban1 PE=1 SV=2	102.649	926	0.754962	-0.405524	0.0192064		11.554	11.3279	11.2259	11.705	11.859	11.7604
Q99JW2	ACY1_MOUSE	Acy1	Aminoacylase-1 OS=Mus musculus OX=10090 GN=Acy1 PE=1 SV=1	45.781	408	1.32437	0.405306	0.00228837		14.1785	14.245	14.3002	13.8773	13.888	13.7425
Q9D6J5	NDUB8_MOUSE	Ndufb8	NADH dehydrogenase [ubiquinone] 1 beta subcomplex subunit 8, mitochondrial OS=Mus musculus OX=10090 GN=Ndufb8 PE=1 SV=1	21.876	186	0.755103	-0.405254	0.0423243		14.8402	14.7083	14.9591	15.0837	15.4702	15.1693
Q8C5W4	MOR2B_MOUSE	Morc2b	ATPase MORC2B OS=Mus musculus OX=10090 GN=Morc2b PE=1 SV=2	117.186	1022	0.755208	-0.405054	0.0679652		11.7226	12.1645	12.1162	12.2989	12.3483	12.5712
Q9CZP5	BCS1_MOUSE	Bcs1l	Mitochondrial chaperone BCS1 OS=Mus musculus OX=10090 GN=Bcs1l PE=1 SV=1	47.406	418	1.32399	0.404894	0.0437775		13.7631	14.0477	14.1536	13.4463	13.7092	13.5944
Q9Z2P8	VAMP5_MOUSE	Vamp5	Vesicle-associated membrane protein 5 OS=Mus musculus OX=10090 GN=Vamp5 PE=1 SV=1	11.416	102	0.755583	-0.404337	0.612183		11.5234	8.98552	10.1472	10.7544	10.5611	10.5536
Q8C863	ITCH_MOUSE	Itch	E3 ubiquitin-protein ligase Itchy OS=Mus musculus OX=10090 GN=Itch PE=1 SV=2	98.994	864	0.755648	-0.404213	0.00696396		12.4055	12.3249	12.5842	12.8447	12.8065	12.876
Q9CWY3	SETD6_MOUSE	Setd6	N-lysine methyltransferase SETD6 OS=Mus musculus OX=10090 GN=Setd6 PE=1 SV=1	52.96	473	1.32335	0.404197	0.178206		12.8945	12.281	12.0965	12.0097	12.1228	11.9269
Q8R1Q9	RBSK_MOUSE	Rbks	Ribokinase OS=Mus musculus OX=10090 GN=Rbks PE=1 SV=1	34.119	323	0.755753	-0.404012	0.0362251		12.1462	11.7592	11.842	12.2284	12.4219	12.3092
Q8R086	SUOX_MOUSE	Suox	Sulfite oxidase, mitochondrial OS=Mus musculus OX=10090 GN=Suox PE=1 SV=2	60.756	546	0.755933	-0.40367	0.123981		14.1465	14.7817	14.7041	14.9034	14.8807	15.0592
Q3U186	SYRM_MOUSE	Rars2	Probable arginine--tRNA ligase, mitochondrial OS=Mus musculus OX=10090 GN=Rars2 PE=1 SV=1	65.336	578	0.756142	-0.403271	0.0022599		14.7554	14.7842	14.7306	15.1708	15.0581	15.2511
Q80YT5	SPT20_MOUSE	Spata20	Spermatogenesis-associated protein 20 OS=Mus musculus OX=10090 GN=Spata20 PE=1 SV=1	88.472	790	1.32236	0.40311	0.000594619		15.2659	15.3801	15.3495	14.9553	14.8839	14.9469
P13705	MSH3_MOUSE	Msh3	DNA mismatch repair protein Msh3 OS=Mus musculus OX=10090 GN=Msh3 PE=2 SV=3	123.074	1091	0.756379	-0.402819	0.00187897		12.9899	12.8236	12.9466	13.363	13.3251	13.2805
Q99NF8	RBP17_MOUSE	Ranbp17	Ran-binding protein 17 OS=Mus musculus OX=10090 GN=Ranbp17 PE=1 SV=1	124.054	1088	0.756496	-0.402596	0.00986115		15.52	15.2629	15.5228	15.8379	15.8597	15.816
Q3UI43	BABA1_MOUSE	Babam1	BRISC and BRCA1-A complex member 1 OS=Mus musculus OX=10090 GN=Babam1 PE=1 SV=1	36.793	333	0.756529	-0.402532	0.222775		11.9113	12.4079	12.7946	12.9541	12.5681	12.7992
Q8K3G5	VRK3_MOUSE	Vrk3	Serine/threonine-protein kinase VRK3 OS=Mus musculus OX=10090 GN=Vrk3 PE=1 SV=2	50.83	453	0.756582	-0.402431	0.00961873		14.8099	15.0026	15.0127	15.2329	15.4079	15.3917
Q9D0A0	DET1_MOUSE	Det1	DET1 homolog OS=Mus musculus OX=10090 GN=Det1 PE=2 SV=2	63.837	550	0.756617	-0.402366	0.15874		10.7852	11.2586	10.6047	11.0991	11.2289	11.5276
Q9D6Y4	BORC8_MOUSE	Borcs8	BLOC-1-related complex subunit 8 OS=Mus musculus OX=10090 GN=Borcs8 PE=1 SV=1	13.565	120	1.32136	0.402026	0.0197795		13.5778	13.8722	13.7067	13.191	13.3544	13.4052
E9Q4N7	ARI1B_MOUSE	Arid1b	AT-rich interactive domain-containing protein 1B OS=Mus musculus OX=10090 GN=Arid1b PE=1 SV=2	242.882	2306	1.3212	0.401853	0.0721318		11.8656	11.4212	11.3415	11.1619	11.0847	11.1761
Q9QXM1	JMY_MOUSE	Jmy	Junction-mediating and -regulatory protein OS=Mus musculus OX=10090 GN=Jmy PE=1 SV=1	110.586	983	1.3209	0.401526	0.0755458		13.8459	13.7002	14.0458	13.6813	13.2152	13.4908
Q7M757	BRC3L_MOUSE	C6.1al	Lys-63-specific deubiquitinase BRCC36-like OS=Mus musculus OX=10090 GN=C6.1al PE=2 SV=1	33.079	291	0.757073	-0.401495	0.113425		12.2831	12.4816	12.0832	12.9179	12.7616	12.3729
Q8C078	KKCC2_MOUSE	Camkk2	Calcium/calmodulin-dependent protein kinase kinase 2 OS=Mus musculus OX=10090 GN=Camkk2 PE=1 SV=2	64.618	588	1.32086	0.401475	0.0253105		12.7845	12.5229	12.7191	12.1061	12.3721	12.3439
Q9WVD4	CLCN5_MOUSE	Clcn5	H(+)/Cl(-) exchange transporter 5 OS=Mus musculus OX=10090 GN=Clcn5 PE=1 SV=2	90.706	816	1.32076	0.401365	0.316033		13.5249	14.442	14.1178	13.5872	14.0354	13.258
Q80U58	PUM2_MOUSE	Pum2	Pumilio homolog 2 OS=Mus musculus OX=10090 GN=Pum2 PE=1 SV=2	114.314	1066	0.757179	-0.401293	0.151313		12.4719	12.1351	11.7067	12.527	12.4137	12.5769
Q7TSH2	KPBB_MOUSE	Phkb	Phosphorylase b kinase regulatory subunit beta OS=Mus musculus OX=10090 GN=Phkb PE=1 SV=1	123.889	1085	1.32069	0.401292	0.0226094		12.2684	12.1541	11.979	11.7019	11.6247	11.871
Q8BQR4	KANL2_MOUSE	Kansl2	KAT8 regulatory NSL complex subunit 2 OS=Mus musculus OX=10090 GN=Kansl2 PE=1 SV=1	54.173	486	0.757294	-0.401075	0.169438		11.2605	11.3493	10.7531	11.487	11.2792	11.8001
P61216	TAF13_MOUSE	Taf13	Transcription initiation factor TFIID subunit 13 OS=Mus musculus OX=10090 GN=Taf13 PE=1 SV=1	14.287	124	1.32018	0.400734	0.532266		10.845	9.2286	10.2746	9.02442	10.0017	10.1198
Q9WV30	NFAT5_MOUSE	Nfat5	Nuclear factor of activated T-cells 5 OS=Mus musculus OX=10090 GN=Nfat5 PE=1 SV=2	165.8	1534	1.32007	0.400614	0.294842		9.24551	9.969	9.94687	9.12648	9.7834	9.04964
Q9JLB2	PALS1_MOUSE	Pals1	Protein PALS1 OS=Mus musculus OX=10090 GN=Pals1 PE=1 SV=1	77.229	675	1.31998	0.400513	0.189181		12.2321	12.8349	12.604	12.2679	12.4022	11.7993
Q9QWV4	MLF1_MOUSE	Mlf1	Myeloid leukemia factor 1 OS=Mus musculus OX=10090 GN=Mlf1 PE=1 SV=1	30.432	267	0.757686	-0.400329	0.304993		13.0835	12.0895	12.174	12.6586	12.8145	13.0748
Q9Z0P7	SUFU_MOUSE	Sufu	Suppressor of fused homolog OS=Mus musculus OX=10090 GN=Sufu PE=1 SV=1	53.957	484	1.31938	0.399862	0.0771417		11.4563	11.4109	11.4882	10.8145	11.3753	10.966
Q9JJ11	TACC3_MOUSE	Tacc3	Transforming acidic coiled-coil-containing protein 3 OS=Mus musculus OX=10090 GN=Tacc3 PE=1 SV=1	70.627	631	0.757957	-0.399812	0.0158204		14.9838	14.8442	14.6812	15.3281	15.2093	15.1713
Q8K248	HPDL_MOUSE	Hpdl	4-hydroxyphenylpyruvate dioxygenase-like protein OS=Mus musculus OX=10090 GN=Hpdl PE=2 SV=1	39.909	371	0.757987	-0.399755	0.206058		11.0549	11.7724	10.9674	11.702	11.5249	11.7671
O54692	ZW10_MOUSE	Zw10	Centromere/kinetochore protein zw10 homolog OS=Mus musculus OX=10090 GN=Zw10 PE=1 SV=3	88.063	779	0.75804	-0.399654	0.00553595		14.5771	14.7159	14.7892	15.0309	15.1652	15.0851
P59041	DJC30_MOUSE	Dnajc30	DnaJ homolog subfamily C member 30, mitochondrial OS=Mus musculus OX=10090 GN=Dnajc30 PE=1 SV=1	24.762	219	0.758055	-0.399626	0.14981		12.8754	12.1648	12.6121	12.9965	13.0712	12.7836
Q3UV70	PDP1_MOUSE	Pdp1	[Pyruvate dehydrogenase [acetyl-transferring]]-phosphatase 1, mitochondrial OS=Mus musculus OX=10090 GN=Pdp1 PE=1 SV=1	61.18	538	1.31897	0.399417	0.0668266		14.1483	14.316	14.2612	13.892	13.5579	14.0774
Q9CQR5	ZMAT5_MOUSE	Zmat5	Zinc finger matrin-type protein 5 OS=Mus musculus OX=10090 GN=Zmat5 PE=2 SV=1	19.886	170	0.758191	-0.399367	0.465494		9.71238	10.7212	11.1918	10.5908	11.3872	10.8455
Q8C6M1	UBP20_MOUSE	Usp20	Ubiquitin carboxyl-terminal hydrolase 20 OS=Mus musculus OX=10090 GN=Usp20 PE=1 SV=1	102.14	916	1.31892	0.399361	0.257432		11.548	11.9422	11.166	11.4552	10.7658	11.237
Q8C1E7	TACAN_MOUSE	Tmem120a	Ion channel TACAN OS=Mus musculus OX=10090 GN=Tmem120a PE=1 SV=1	40.751	343	1.31881	0.399239	0.0136961		13.7184	13.4476	13.5031	13.0796	13.1496	13.2422
Q9ET22	DPP2_MOUSE	Dpp7	Dipeptidyl peptidase 2 OS=Mus musculus OX=10090 GN=Dpp7 PE=1 SV=2	56.254	506	1.31875	0.399172	0.168221		11.7732	12.2839	12.5245	11.9213	11.8319	11.6308
P60521	GBRL2_MOUSE	Gabarapl2	Gamma-aminobutyric acid receptor-associated protein-like 2 OS=Mus musculus OX=10090 GN=Gabarapl2 PE=1 SV=1	13.667	117	0.758315	-0.399131	0.362507		15.0919	13.8339	14.5247	15.1322	14.6599	14.8558
P50427	STS_MOUSE	Sts	Steryl-sulfatase OS=Mus musculus OX=10090 GN=Sts PE=1 SV=1	66.591	624	0.758394	-0.39898	0.0193024		13.608	13.4402	13.2486	13.7959	13.851	13.8469
Q8BIJ7	RUFY1_MOUSE	Rufy1	RUN and FYVE domain-containing protein 1 OS=Mus musculus OX=10090 GN=Rufy1 PE=1 SV=1	80.376	712	0.758502	-0.398776	0.0760563		13.4946	13.4807	13.055	13.5731	13.8076	13.846
Q8R2W9	PANK3_MOUSE	Pank3	Pantothenate kinase 3 OS=Mus musculus OX=10090 GN=Pank3 PE=1 SV=1	41.12	370	1.31831	0.398685	0.112373		13.1931	13.7239	13.3414	13.2291	13.0078	12.8254
Q9CZV5	ST65G_MOUSE	Supt7l	STAGA complex 65 subunit gamma OS=Mus musculus OX=10090 GN=Supt7l PE=1 SV=1	45.971	412	1.31806	0.398417	0.104053		13.2848	12.7468	12.7747	12.4138	12.5263	12.6709
Q91ZA3	PCCA_MOUSE	Pcca	Propionyl-CoA carboxylase alpha chain, mitochondrial OS=Mus musculus OX=10090 GN=Pcca PE=1 SV=2	79.922	724	0.758823	-0.398165	0.00245116		15.3108	15.4963	15.3943	15.8452	15.7683	15.7824
Q8R1R3	STAR7_MOUSE	Stard7	StAR-related lipid transfer protein 7, mitochondrial OS=Mus musculus OX=10090 GN=Stard7 PE=1 SV=2	43.144	373	1.31778	0.398108	0.155533		12.8348	13.5776	13.283	12.6894	12.8905	12.9212
Q6PGH1	BUD31_MOUSE	Bud31	Protein BUD31 homolog OS=Mus musculus OX=10090 GN=Bud31 PE=1 SV=2	17	144	0.758907	-0.398005	0.0422674		14.344	14.3656	14.7321	14.7801	14.9237	14.932
Q7TMR0	PCP_MOUSE	Prcp	Lysosomal Pro-X carboxypeptidase OS=Mus musculus OX=10090 GN=Prcp PE=1 SV=2	55.027	491	1.31737	0.397663	0.0790834		12.3291	12.3203	12.1381	12.1177	11.5747	11.9021
Q99LJ6	GPX7_MOUSE	Gpx7	Glutathione peroxidase 7 OS=Mus musculus OX=10090 GN=Gpx7 PE=1 SV=1	21.061	186	1.31732	0.397611	0.0731472		11.7252	11.4256	11.7828	11.1118	11.1388	11.4901
Q9DAT5	MTU1_MOUSE	Trmu	Mitochondrial tRNA-specific 2-thiouridylase 1 OS=Mus musculus OX=10090 GN=Trmu PE=1 SV=1	47.24	417	1.31732	0.397605	0.414167		10.8078	11.7077	10.9439	10.9778	11.1921	10.0966
Q65CL1	CTNA3_MOUSE	Ctnna3	Catenin alpha-3 OS=Mus musculus OX=10090 GN=Ctnna3 PE=1 SV=2	99.803	895	0.759296	-0.397265	0.0715957		10.8904	10.3938	10.8753	11.117	11.1239	11.1104
Q8BYA0	TBCD_MOUSE	Tbcd	Tubulin-specific chaperone D OS=Mus musculus OX=10090 GN=Tbcd PE=1 SV=1	133.321	1196	0.759335	-0.397192	0.00275614		14.037	14.2302	14.1501	14.4948	14.5427	14.5714
Q8R422	CD109_MOUSE	Cd109	CD109 antigen OS=Mus musculus OX=10090 GN=Cd109 PE=1 SV=1	161.659	1442	1.31687	0.397111	0.057602		12.0458	12.4401	12.3238	12.062	11.7748	11.7816
Q8BL74	TF3C2_MOUSE	Gtf3c2	General transcription factor 3C polypeptide 2 OS=Mus musculus OX=10090 GN=Gtf3c2 PE=2 SV=2	100.275	907	0.759387	-0.397094	0.0392595		12.4996	12.7995	12.4483	13.1081	12.8554	12.9751
Q3U0P5	ENTP6_MOUSE	Entpd6	Ectonucleoside triphosphate diphosphohydrolase 6 OS=Mus musculus OX=10090 GN=Entpd6 PE=1 SV=1	49.799	455	0.759429	-0.397014	0.00238556		14.1369	14.1942	14.2946	14.676	14.5712	14.5696
Q9QXN0	SHRM3_MOUSE	Shroom3	Protein Shroom3 OS=Mus musculus OX=10090 GN=Shroom3 PE=1 SV=2	214.888	1986	1.31668	0.39691	0.085571		13.4379	13.3535	13.1518	12.6358	12.9561	13.1606
P55302	AMRP_MOUSE	Lrpap1	Alpha-2-macroglobulin receptor-associated protein OS=Mus musculus OX=10090 GN=Lrpap1 PE=1 SV=1	42.215	360	1.31659	0.396803	0.0299862		17.038	16.8914	16.6934	16.5105	16.3482	16.5736
Q63943	MEF2D_MOUSE	Mef2d	Myocyte-specific enhancer factor 2D OS=Mus musculus OX=10090 GN=Mef2d PE=1 SV=2	55.065	514	1.31637	0.396569	0.173465		10.5961	10.9449	11.2851	10.6007	10.291	10.7448
Q9CY28	GTPB8_MOUSE	Gtpbp8	GTP-binding protein 8 OS=Mus musculus OX=10090 GN=Gtpbp8 PE=2 SV=1	31.872	285	0.759697	-0.396503	0.0963202		12.286	11.6982	12.0805	12.4828	12.2937	12.4776
O09005	DEGS1_MOUSE	Degs1	Sphingolipid delta(4)-desaturase DES1 OS=Mus musculus OX=10090 GN=Degs1 PE=1 SV=1	38.241	323	1.31631	0.396502	0.311638		13.3817	14.4959	13.7106	13.6157	13.3033	13.4796
Q9ESG9	PMYT1_MOUSE	Pkmyt1	Membrane-associated tyrosine- and threonine-specific cdc2-inhibitory kinase OS=Mus musculus OX=10090 GN=Pkmyt1 PE=2 SV=3	54.053	490	0.759845	-0.396223	0.143953		13.0402	13.556	13.3305	13.5069	14.0207	13.5878
P97305	NFAC3_MOUSE	Nfatc3	Nuclear factor of activated T-cells, cytoplasmic 3 OS=Mus musculus OX=10090 GN=Nfatc3 PE=1 SV=1	115.451	1075	0.759878	-0.396161	0.0450938		11.3633	11.3055	10.9636	11.7197	11.5251	11.5762
Q9JK91	MLH1_MOUSE	Mlh1	DNA mismatch repair protein Mlh1 OS=Mus musculus OX=10090 GN=Mlh1 PE=1 SV=2	84.67	760	0.759915	-0.39609	0.0164352		12.6463	12.9286	12.6478	13.1272	13.0849	13.1989
P21271	MYO5B_MOUSE	Myo5b	Unconventional myosin-Vb OS=Mus musculus OX=10090 GN=Myo5b PE=1 SV=2	210.57	1818	1.31589	0.396038	0.0691449		12.0838	12.4232	12.3117	12.1034	11.8578	11.6694
Q8VCG9	RFXAP_MOUSE	Rfxap	Regulatory factor X-associated protein OS=Mus musculus OX=10090 GN=Rfxap PE=2 SV=2	24.787	231	1.31572	0.395852	0.00142468		13.2079	13.2629	13.1487	12.8456	12.7344	12.852
P33242	STF1_MOUSE	Nr5a1	Steroidogenic factor 1 OS=Mus musculus OX=10090 GN=Nr5a1 PE=1 SV=3	52.077	462	1.31546	0.395566	0.222707		10.9882	10.2519	10.8717	10.0872	10.5988	10.2391
Q91WE6	CDKAL_MOUSE	Cdkal1	Threonylcarbamoyladenosine tRNA methylthiotransferase OS=Mus musculus OX=10090 GN=Cdkal1 PE=1 SV=1	65.289	578	0.760257	-0.395441	0.0316898		13.4792	13.128	13.1442	13.5925	13.6156	13.7296
Q8BGG6	MSPD3_MOUSE	Mospd3	Motile sperm domain-containing protein 3 OS=Mus musculus OX=10090 GN=Mospd3 PE=2 SV=1	25.433	235	1.31524	0.395326	0.213404		10.7258	11.5052	10.8235	10.417	10.7756	10.676
Q9EPQ7	STAR5_MOUSE	Stard5	StAR-related lipid transfer protein 5 OS=Mus musculus OX=10090 GN=Stard5 PE=1 SV=2	23.922	213	0.760414	-0.395143	0.108347		12.5195	12.5272	12.0958	12.909	12.8994	12.5196
Q3V1L4	5NTC_MOUSE	Nt5c2	Cytosolic purine 5'-nucleotidase OS=Mus musculus OX=10090 GN=Nt5c2 PE=1 SV=2	64.809	560	0.760464	-0.395048	0.00278166		16.1234	15.9606	15.9867	16.3819	16.4839	16.3901
Q91W61	FXL15_MOUSE	Fbxl15	F-box/LRR-repeat protein 15 OS=Mus musculus OX=10090 GN=Fbxl15 PE=1 SV=2	33.125	300	1.31478	0.394822	0.221709		10.7814	10.8816	10.9018	10.9997	10.1566	10.2241
Q3U214	MAST3_MOUSE	Mast3	Microtubule-associated serine/threonine-protein kinase 3 OS=Mus musculus OX=10090 GN=Mast3 PE=1 SV=3	144.174	1321	1.31442	0.394429	0.204338		11.5434	11.0325	10.9506	10.4323	10.8607	11.0501
Q8VD57	SFT2B_MOUSE	Sft2d2	Vesicle transport protein SFT2B OS=Mus musculus OX=10090 GN=Sft2d2 PE=1 SV=1	17.499	159	1.3142	0.394185	0.139399		10.363	10.6173	10.0182	10.04	9.68952	10.0864
Q9JIY5	HTRA2_MOUSE	Htra2	Serine protease HTRA2, mitochondrial OS=Mus musculus OX=10090 GN=Htra2 PE=1 SV=2	49.348	458	1.31411	0.394087	0.0102954		15.0774	15.2552	15.2936	14.7313	14.9183	14.7944
Q9EST4	PSMG2_MOUSE	Psmg2	Proteasome assembly chaperone 2 OS=Mus musculus OX=10090 GN=Psmg2 PE=1 SV=1	29.524	264	0.760995	-0.394041	0.052124		15.901	15.6579	16.1364	16.2321	16.3701	16.2751
Q8BVI5	STX16_MOUSE	Stx16	Syntaxin-16 OS=Mus musculus OX=10090 GN=Stx16 PE=1 SV=3	37.08	326	1.314	0.393967	0.101118		12.3239	12.6417	12.503	11.8633	12.4055	12.0178
P62862	RS30_MOUSE	Fau	Ubiquitin-like FUBI-ribosomal protein eS30 fusion protein OS=Mus musculus OX=10090 GN=Fau PE=1 SV=2	14.416	133	1.31394	0.393896	0.0895031		17.649	17.0496	17.2507	16.9444	16.9031	16.9201
Q8R1N0	ZN830_MOUSE	Znf830	Zinc finger protein 830 OS=Mus musculus OX=10090 GN=Znf830 PE=1 SV=1	40.658	363	1.31375	0.39369	0.0102932		12.9546	13.13	13.2209	12.7544	12.7338	12.6363
Q8K4E0	ALMS1_MOUSE	Alms1	Centrosome-associated protein ALMS1 OS=Mus musculus OX=10090 GN=Alms1 PE=1 SV=2	360.215	3251	1.3137	0.39364	0.0107017		12.5219	12.6068	12.5594	12.3032	12.0154	12.1885
Q60823	AKT2_MOUSE	Akt2	RAC-beta serine/threonine-protein kinase OS=Mus musculus OX=10090 GN=Akt2 PE=1 SV=1	55.742	481	0.76136	-0.393349	0.117002		12.8017	12.7924	12.72	13.3441	12.7739	13.3762
Q8C2P3	DUS1L_MOUSE	Dus1l	tRNA-dihydrouridine(16/17) synthase [NAD(P)(+)]-like OS=Mus musculus OX=10090 GN=Dus1l PE=2 SV=1	53.512	475	1.31335	0.393251	0.0469613		12.8587	12.9908	12.9938	12.3328	12.7869	12.544
P62313	LSM6_MOUSE	Lsm6	U6 snRNA-associated Sm-like protein LSm6 OS=Mus musculus OX=10090 GN=Lsm6 PE=1 SV=1	9.128	80	0.761423	-0.39323	0.116676		17.0619	16.4305	16.9519	17.2679	17.1767	17.1793
P98154	IDD_MOUSE	Dgcr2	Integral membrane protein DGCR2/IDD OS=Mus musculus OX=10090 GN=Dgcr2 PE=2 SV=1	60.697	548	1.31332	0.393223	0.229381		11.2528	11.4755	11.5642	10.5314	11.4048	11.1767
Q8R4G6	MGT5A_MOUSE	Mgat5	Alpha-1,6-mannosylglycoprotein 6-beta-N-acetylglucosaminyltransferase A OS=Mus musculus OX=10090 GN=Mgat5 PE=1 SV=1	84.551	740	0.761458	-0.393164	0.0408953		11.4912	11.3167	11.6966	11.7921	12.0371	11.8548
P16332	MUTA_MOUSE	Mmut	Methylmalonyl-CoA mutase, mitochondrial OS=Mus musculus OX=10090 GN=Mmut PE=1 SV=2	82.844	748	0.761501	-0.393083	0.0140467		14.5255	14.7176	14.7046	14.976	14.9666	15.1844
O55101	SNG2_MOUSE	Syngr2	Synaptogyrin-2 OS=Mus musculus OX=10090 GN=Syngr2 PE=2 SV=1	24.778	224	1.31303	0.392903	0.114135		16.1647	16.7108	16.2724	15.7937	16.1275	16.048
A0A1W2P872	NOVA2_MOUSE	Nova2	RNA-binding protein Nova-2 OS=Mus musculus OX=10090 GN=Nova2 PE=1 SV=1	49.067	492	0.761654	-0.392792	0.150967		11.0487	11.6772	11.4423	11.6249	11.6938	12.0278
Q5D525	SYC1L_MOUSE	Syce1l	Synaptonemal complex central element protein 1-like OS=Mus musculus OX=10090 GN=Syce1l PE=2 SV=2	28.461	247	0.762029	-0.392081	0.0339485		13.3485	13.0456	13.2528	13.5402	13.7778	13.5051
Q0VEJ0	CEP76_MOUSE	Cep76	Centrosomal protein of 76 kDa OS=Mus musculus OX=10090 GN=Cep76 PE=1 SV=1	74.303	659	0.762099	-0.39195	0.0240373		13.5142	13.8867	13.7364	14.116	14.1383	14.0589
Q6NZF1	ZC11A_MOUSE	Zc3h11a	Zinc finger CCCH domain-containing protein 11A OS=Mus musculus OX=10090 GN=Zc3h11a PE=1 SV=1	86.492	792	1.3119	0.391659	0.0016913		15.0532	14.875	14.9568	14.5849	14.5702	14.5548
Q8BPN8	DMXL2_MOUSE	Dmxl2	DmX-like protein 2 OS=Mus musculus OX=10090 GN=Dmxl2 PE=1 SV=3	338.209	3032	0.762298	-0.391574	0.000246055		14.6343	14.7085	14.7103	15.0695	15.1123	15.046
Q64191	ASPG_MOUSE	Aga	N(4)-(beta-N-acetylglucosaminyl)-L-asparaginase OS=Mus musculus OX=10090 GN=Aga PE=1 SV=1	37.022	346	0.762531	-0.391133	0.419274		12.0089	13.2698	13.288	13.4233	13.0793	13.2375
Q3ULJ0	GPD1L_MOUSE	Gpd1l	Glycerol-3-phosphate dehydrogenase 1-like protein OS=Mus musculus OX=10090 GN=Gpd1l PE=1 SV=2	38.226	351	0.762546	-0.391103	0.0212211		13.6907	13.4481	13.426	13.8475	14.0409	13.8497
Q9DB73	NB5R1_MOUSE	Cyb5r1	NADH-cytochrome b5 reductase 1 OS=Mus musculus OX=10090 GN=Cyb5r1 PE=1 SV=1	34.135	305	0.762643	-0.39092	0.125098		14.6514	14.9526	15.1173	15.0435	15.5596	15.291
Q6PHN1	CCD57_MOUSE	Ccdc57	Coiled-coil domain-containing protein 57 OS=Mus musculus OX=10090 GN=Ccdc57 PE=1 SV=1	116.194	1016	0.762644	-0.390918	0.395734		11.8763	11.3809	10.6489	11.6128	12.0816	11.3845
Q6P4T1	SNX19_MOUSE	Snx19	Sorting nexin-19 OS=Mus musculus OX=10090 GN=Snx19 PE=1 SV=1	109.808	997	0.762711	-0.390792	0.00201496		13.2967	13.1391	13.1429	13.5919	13.5512	13.608
Q9Z2Q5	RM40_MOUSE	Mrpl40	Large ribosomal subunit protein mL40 OS=Mus musculus OX=10090 GN=Mrpl40 PE=1 SV=2	24.301	206	0.762846	-0.390537	0.1318		13.3713	12.9078	13.5931	13.7505	13.694	13.5994
P35831	PTN12_MOUSE	Ptpn12	Tyrosine-protein phosphatase non-receptor type 12 OS=Mus musculus OX=10090 GN=Ptpn12 PE=1 SV=3	86.526	775	1.31086	0.390509	0.0398979		13.7326	14.1464	14.026	13.6328	13.6073	13.4933
Q5PRF0	HTR5A_MOUSE	Heatr5a	HEAT repeat-containing protein 5A OS=Mus musculus OX=10090 GN=Heatr5a PE=1 SV=2	219.893	2038	0.762986	-0.390271	0.256288		10.8155	10.6653	11.0581	11.4457	11.5666	10.6975
P58137	ACOT8_MOUSE	Acot8	Acyl-coenzyme A thioesterase 8 OS=Mus musculus OX=10090 GN=Acot8 PE=1 SV=1	35.827	320	0.763007	-0.390232	0.203394		12.9214	12.6759	12.8913	13.5718	12.7486	13.3389
Q9DBR1	XRN2_MOUSE	Xrn2	5'-3' exoribonuclease 2 OS=Mus musculus OX=10090 GN=Xrn2 PE=1 SV=1	108.687	951	0.763082	-0.39009	0.00100568		15.3361	15.355	15.4606	15.7513	15.7494	15.8212
Q8BJ71	NUP93_MOUSE	Nup93	Nuclear pore complex protein Nup93 OS=Mus musculus OX=10090 GN=Nup93 PE=1 SV=1	93.281	819	0.763291	-0.389695	0.00169083		18.5113	18.3588	18.3534	18.8041	18.7893	18.7992
P33174	KIF4_MOUSE	Kif4	Chromosome-associated kinesin KIF4 OS=Mus musculus OX=10090 GN=Kif4 PE=1 SV=3	139.519	1231	1.31008	0.38966	0.0423247		13.6057	13.4325	13.1965	13.1038	13.0547	12.9072
Q04736	YES_MOUSE	Yes1	Tyrosine-protein kinase Yes OS=Mus musculus OX=10090 GN=Yes1 PE=1 SV=3	60.63	541	1.3097	0.389237	0.148784		13.3331	13.9233	13.8411	13.2994	13.1144	13.516
Q8R0T2	ZN768_MOUSE	Znf768	Zinc finger protein 768 OS=Mus musculus OX=10090 GN=Znf768 PE=1 SV=1	62.711	568	0.763596	-0.389119	0.45204		12.0704	11.0455	10.562	11.7573	11.3265	11.7614
Q9D5R3	CEP83_MOUSE	Cep83	Centrosomal protein of 83 kDa OS=Mus musculus OX=10090 GN=Cep83 PE=1 SV=2	81.998	692	1.30957	0.389098	0.127007		12.672	12.3731	12.0268	12.1002	11.8269	11.9775
Q9D2X0	ANR39_MOUSE	Ankrd39	Ankyrin repeat domain-containing protein 39 OS=Mus musculus OX=10090 GN=Ankrd39 PE=1 SV=1	19.639	183	1.30954	0.389058	0.0935185		12.9794	13.4058	13.4257	12.7682	12.7915	13.084
Q8BFQ4	WDR82_MOUSE	Wdr82	WD repeat-containing protein 82 OS=Mus musculus OX=10090 GN=Wdr82 PE=1 SV=1	35.079	313	0.763651	-0.389014	0.285001		14.7758	13.9369	14.5512	15.001	14.4274	15.0024
Q9JKN1	ZNT7_MOUSE	Slc30a7	Zinc transporter 7 OS=Mus musculus OX=10090 GN=Slc30a7 PE=1 SV=1	41.79	378	0.76369	-0.388941	0.0704202		14.3315	13.8001	14.0547	14.4812	14.5012	14.3707
Q9CQN7	RM41_MOUSE	Mrpl41	Large ribosomal subunit protein mL41 OS=Mus musculus OX=10090 GN=Mrpl41 PE=1 SV=1	15.262	135	0.763732	-0.388861	0.282537		14.3178	13.3371	13.9257	14.4726	14.2541	14.0206
Q8BHT7	RGP1_MOUSE	Rgp1	RAB6A-GEF complex partner protein 2 OS=Mus musculus OX=10090 GN=Rgp1 PE=2 SV=1	42.498	391	0.763784	-0.388764	0.216766		11.5514	12.1283	12.0513	12.5835	11.9278	12.3858
Q3URY6	ARMC2_MOUSE	Armc2	Armadillo repeat-containing protein 2 OS=Mus musculus OX=10090 GN=Armc2 PE=2 SV=3	95.311	854	0.763791	-0.388751	0.246079		10.7472	10.5962	10.2987	10.4688	10.9962	11.3433
Q8K2X8	TF2H5_MOUSE	Gtf2h5	General transcription factor IIH subunit 5 OS=Mus musculus OX=10090 GN=Gtf2h5 PE=1 SV=1	8.037	71	0.763862	-0.388616	0.079833		14.1318	14.2323	14.5397	14.6907	14.8843	14.4946
Q8BG05	ROA3_MOUSE	Hnrnpa3	Heterogeneous nuclear ribonucleoprotein A3 OS=Mus musculus OX=10090 GN=Hnrnpa3 PE=1 SV=1	39.652	379	1.30907	0.388546	0.0787191		18.5022	18.9308	18.8863	18.2118	18.4056	18.5362
Q9CYN2	SPCS2_MOUSE	Spcs2	Signal peptidase complex subunit 2 OS=Mus musculus OX=10090 GN=Spcs2 PE=1 SV=1	24.978	226	0.763908	-0.38853	0.443445		17.8347	16.4108	16.5843	17.5028	17.2007	17.2918
Q9CQ66	DYT2B_MOUSE	Dynlt2b	Dynein light chain Tctex-type protein 2B OS=Mus musculus OX=10090 GN=Dynlt2b PE=1 SV=1	16.499	144	0.763939	-0.38847	0.0228322		15.5905	15.3057	15.5913	15.7932	15.9706	15.8892
Q9WUD8	FAIM1_MOUSE	Faim	Fas apoptotic inhibitory molecule 1 OS=Mus musculus OX=10090 GN=Faim PE=1 SV=1	20.201	179	0.764027	-0.388305	0.0699737		13.336	13.7367	13.8356	13.9659	14.0041	14.1031
Q61545	EWS_MOUSE	Ewsr1	RNA-binding protein EWS OS=Mus musculus OX=10090 GN=Ewsr1 PE=1 SV=2	68.462	655	1.3088	0.388247	0.00418968		19.243	19.1341	19.0201	18.7731	18.7231	18.7362
Q2YDW7	KMT5A_MOUSE	Kmt5a	N-lysine methyltransferase KMT5A OS=Mus musculus OX=10090 GN=Kmt5a PE=1 SV=1	38.845	349	0.764171	-0.388032	0.301662		10.0407	9.41996	9.60987	10.5533	9.61417	10.0671
Q9JJI8	RL38_MOUSE	Rpl38	Large ribosomal subunit protein eL38 OS=Mus musculus OX=10090 GN=Rpl38 PE=1 SV=3	8.204	70	0.764427	-0.387549	0.389437		18.3551	17.8552	17.0567	18.4143	18.0279	17.9874
Q68FL4	SAHH3_MOUSE	Ahcyl2	Putative adenosylhomocysteinase 3 OS=Mus musculus OX=10090 GN=Ahcyl2 PE=1 SV=1	66.899	613	0.764467	-0.387474	0.168003		13.1425	13.1969	12.4814	13.3497	13.3337	13.2997
Q8VI88	ODFP4_MOUSE	Odf4	Outer dense fiber protein 4 OS=Mus musculus OX=10090 GN=Odf4 PE=1 SV=1	33.177	290	1.30786	0.38721	0.239534		12.7769	12.3029	12.4413	12.5173	12.1621	11.6801
Q8VI59	PCX3_MOUSE	Pcnx3	Pecanex-like protein 3 OS=Mus musculus OX=10090 GN=Pcnx3 PE=1 SV=2	221.573	2028	1.30753	0.386839	0.261266		11.1496	10.4355	10.5119	10.0303	10.6755	10.2306
Q9EPA7	NMNA1_MOUSE	Nmnat1	Nicotinamide/nicotinic acid mononucleotide adenylyltransferase 1 OS=Mus musculus OX=10090 GN=Nmnat1 PE=1 SV=2	32.355	285	0.764806	-0.386834	0.305003		12.7163	12.3219	11.7478	12.3334	12.6921	12.921
Q925E7	2ABD_MOUSE	Ppp2r2d	Serine/threonine-protein phosphatase 2A 55 kDa regulatory subunit B delta isoform OS=Mus musculus OX=10090 GN=Ppp2r2d PE=1 SV=1	51.957	453	1.30747	0.386774	0.0122443		13.6942	13.9732	13.9267	13.518	13.4747	13.4411
Q8BGY2	IF5A2_MOUSE	Eif5a2	Eukaryotic translation initiation factor 5A-2 OS=Mus musculus OX=10090 GN=Eif5a2 PE=1 SV=3	16.793	153	1.30695	0.386204	0.181604		13.3587	13.7767	13.9369	13.4479	12.974	13.4918
Q3TRM4	PLPL6_MOUSE	Pnpla6	Patatin-like phospholipase domain-containing protein 6 OS=Mus musculus OX=10090 GN=Pnpla6 PE=1 SV=2	149.537	1355	1.30676	0.385995	0.006015		12.7963	12.7648	12.6685	12.276	12.3175	12.478
Q9Z110	P5CS_MOUSE	Aldh18a1	Delta-1-pyrroline-5-carboxylate synthase OS=Mus musculus OX=10090 GN=Aldh18a1 PE=1 SV=2	87.266	795	0.765264	-0.385971	0.0133865		13.3781	13.467	13.171	13.6926	13.7068	13.7747
Q99LC3	NDUAA_MOUSE	Ndufa10	NADH dehydrogenase [ubiquinone] 1 alpha subcomplex subunit 10, mitochondrial OS=Mus musculus OX=10090 GN=Ndufa10 PE=1 SV=1	40.603	355	0.765544	-0.385443	0.141037		15.4224	14.8509	14.8903	15.6257	15.4189	15.2753
Q9WTX7	FHL5_MOUSE	Fhl5	Four and a half LIM domains protein 5 OS=Mus musculus OX=10090 GN=Fhl5 PE=1 SV=1	32.907	284	1.30602	0.385176	0.151596		11.9065	11.2292	11.5293	11.0406	11.114	11.3548
Q9CYU6	DPH7_MOUSE	Dph7	Diphthine methyltransferase OS=Mus musculus OX=10090 GN=Dph7 PE=2 SV=1	53.201	477	1.30576	0.384892	0.361601		11.5749	12.0266	11.6799	10.6817	11.7748	11.6702
Q80VP0	TCPR1_MOUSE	Tecpr1	Tectonin beta-propeller repeat-containing protein 1 OS=Mus musculus OX=10090 GN=Tecpr1 PE=1 SV=1	130.266	1166	0.765882	-0.384805	0.0889763		12.782	13.3009	13.2682	13.5011	13.5684	13.436
Q8R3V5	SHLB2_MOUSE	Sh3glb2	Endophilin-B2 OS=Mus musculus OX=10090 GN=Sh3glb2 PE=1 SV=2	44.503	400	1.30562	0.384731	0.037422		14.2339	14.2047	14.0678	13.9414	13.8495	13.5612
P35276	RAB3D_MOUSE	Rab3d	Ras-related protein Rab-3D OS=Mus musculus OX=10090 GN=Rab3d PE=1 SV=1	24.416	219	1.30551	0.384611	0.0233825		11.353	11.689	11.5799	11.1303	11.0985	11.2393
Q9DAA4	PRS37_MOUSE	Prss37	Probable inactive serine protease 37 OS=Mus musculus OX=10090 GN=Prss37 PE=1 SV=1	26.698	237	1.30526	0.38434	0.020122		13.6969	13.874	13.7157	13.461	13.4668	13.2058
P59941	SIR6_MOUSE	Sirt6	NAD-dependent protein deacylase sirtuin-6 OS=Mus musculus OX=10090 GN=Sirt6 PE=1 SV=1	36.92	334	1.30517	0.384236	0.0622373		11.2697	10.9149	11.252	10.8511	10.8622	10.5707
P46718	PDCD2_MOUSE	Pdcd2	Programmed cell death protein 2 OS=Mus musculus OX=10090 GN=Pdcd2 PE=2 SV=2	38.342	343	1.30497	0.384015	0.267843		14.6397	14.2904	14.7907	13.6727	14.4841	14.4119
Q8K2I4	MANBA_MOUSE	Manba	Beta-mannosidase OS=Mus musculus OX=10090 GN=Manba PE=1 SV=1	100.831	879	1.30496	0.38401	0.269822		11.3342	11.8539	11.8173	10.8748	11.2441	11.7345
Q9CPU0	LGUL_MOUSE	Glo1	Lactoylglutathione lyase OS=Mus musculus OX=10090 GN=Glo1 PE=1 SV=3	20.81	184	0.766356	-0.383913	0.0256484		17.1052	16.8944	17.1906	17.3134	17.5231	17.5055
Q80YQ8	RMD5A_MOUSE	Rmnd5a	E3 ubiquitin-protein ligase RMND5A OS=Mus musculus OX=10090 GN=Rmnd5a PE=1 SV=2	43.993	391	0.766356	-0.383913	0.0119475		13.1005	12.9079	12.9936	13.4816	13.4184	13.2539
Q8C0M8	DNAI1_MOUSE	Dnai1	Dynein axonemal intermediate chain 1 OS=Mus musculus OX=10090 GN=Dnai1 PE=1 SV=1	79.758	701	0.766567	-0.383516	0.00266292		12.7328	12.602	12.5791	13.0797	12.9685	13.0163
P32848	PRVA_MOUSE	Pvalb	Parvalbumin alpha OS=Mus musculus OX=10090 GN=Pvalb PE=1 SV=3	11.931	110	0.766591	-0.383471	0.7079		11.7208	8.67935	9.81965	10.7153	9.76874	10.8862
Q9EPC1	PARVA_MOUSE	Parva	Alpha-parvin OS=Mus musculus OX=10090 GN=Parva PE=1 SV=1	42.33	372	0.766591	-0.383471	0.0396297		11.5802	11.3518	11.1442	11.745	11.7062	11.7753
Q8CCP0	NEMF_MOUSE	Nemf	Ribosome quality control complex subunit NEMF OS=Mus musculus OX=10090 GN=Nemf PE=1 SV=2	121.188	1064	1.30419	0.383154	0.0417028		14.8818	15.2771	15.2601	14.7778	14.735	14.7568
O35451	ATF6B_MOUSE	Atf6b	Cyclic AMP-dependent transcription factor ATF-6 beta OS=Mus musculus OX=10090 GN=Atf6b PE=1 SV=1	76.007	699	1.30415	0.383114	0.0146769		13.4252	13.6585	13.4289	13.0267	13.1298	13.2067
Q61194	P3C2A_MOUSE	Pik3c2a	Phosphatidylinositol 4-phosphate 3-kinase C2 domain-containing subunit alpha OS=Mus musculus OX=10090 GN=Pik3c2a PE=1 SV=2	190.758	1686	0.766794	-0.38309	0.0222075		13.6928	13.3565	13.6268	13.9605	13.9706	13.8943
Q8K2H3	FA13B_MOUSE	Fam13b	Protein FAM13B OS=Mus musculus OX=10090 GN=Fam13b PE=1 SV=1	97.054	851	1.304	0.382942	0.0121741		13.1808	13.1614	13.266	12.7797	12.702	12.9775
P68368	TBA4A_MOUSE	Tuba4a	Tubulin alpha-4A chain OS=Mus musculus OX=10090 GN=Tuba4a PE=1 SV=1	49.924	448	0.766915	-0.382861	0.0533605		15.7035	15.4172	15.2448	15.7617	15.8352	15.9171
O88856	TPST2_MOUSE	Tpst2	Protein-tyrosine sulfotransferase 2 OS=Mus musculus OX=10090 GN=Tpst2 PE=1 SV=1	42.067	376	0.76693	-0.382834	0.0779378		10.502	10.6591	10.3424	11.0307	11.0055	10.6158
Q3UN90	LYRM9_MOUSE	Lyrm9	LYR motif-containing protein 9 OS=Mus musculus OX=10090 GN=Lyrm9 PE=3 SV=1	9.31	78	0.766978	-0.382743	0.0753578		12.6096	12.5369	12.789	13.192	13.146	12.7457
Q80WW9	DDRGK_MOUSE	Ddrgk1	DDRGK domain-containing protein 1 OS=Mus musculus OX=10090 GN=Ddrgk1 PE=1 SV=2	35.977	315	0.767007	-0.382688	0.0161242		15.0412	15.0451	14.7706	15.2765	15.3531	15.3754
Q91YN1	F118A_MOUSE	Fam118a	Protein FAM118A OS=Mus musculus OX=10090 GN=Fam118a PE=1 SV=1	40.475	357	0.767028	-0.382649	0.23221		14.261	14.1304	14.8128	14.4745	15.0761	14.8015
Q922H4	GMPPA_MOUSE	Gmppa	Mannose-1-phosphate guanyltransferase alpha OS=Mus musculus OX=10090 GN=Gmppa PE=1 SV=1	46.244	420	0.767188	-0.382348	0.16605		15.3264	14.6801	14.6838	15.2808	15.4001	15.1563
Q62421	SH3G3_MOUSE	Sh3gl3	Endophilin-A3 OS=Mus musculus OX=10090 GN=Sh3gl3 PE=1 SV=1	38.934	347	0.767229	-0.382271	0.000998545		15.723	15.8664	15.7936	16.2067	16.171	16.1521
Q3URS9	MITOK_MOUSE	Ccdc51	Mitochondrial potassium channel OS=Mus musculus OX=10090 GN=Ccdc51 PE=1 SV=1	45.132	406	0.767264	-0.382206	0.0359698		10.7229	10.6724	10.7531	11.1095	11.3016	10.8838
Q9CQS2	NOP10_MOUSE	Nop10	H/ACA ribonucleoprotein complex subunit 3 OS=Mus musculus OX=10090 GN=Nop10 PE=3 SV=1	7.706	64	1.30311	0.381955	0.111617		13.7654	14.1759	13.7202	13.5737	13.6688	13.2731
Q8VI63	MOB2_MOUSE	Mob2	MOB kinase activator 2 OS=Mus musculus OX=10090 GN=Mob2 PE=1 SV=1	26.852	235	0.767578	-0.381615	0.260487		14.212	13.6913	14.6878	14.4973	14.656	14.5827
Q91ZS8	RED1_MOUSE	Adarb1	Double-stranded RNA-specific editase 1 OS=Mus musculus OX=10090 GN=Adarb1 PE=1 SV=1	78.001	711	1.30279	0.381608	0.328052		10.2532	10.6857	10.6462	9.52633	10.3749	10.539
Q9QUK0	CDKL2_MOUSE	Cdkl2	Cyclin-dependent kinase-like 2 OS=Mus musculus OX=10090 GN=Cdkl2 PE=2 SV=1	64.056	568	1.30277	0.381584	0.0180613		12.8753	13.1118	13.132	12.6229	12.5867	12.7647
P54071	IDHP_MOUSE	Idh2	Isocitrate dehydrogenase [NADP], mitochondrial OS=Mus musculus OX=10090 GN=Idh2 PE=1 SV=3	50.906	452	0.767603	-0.381568	0.000562743		13.8427	13.9156	13.7876	14.2475	14.2168	14.2262
Q9CXZ1	NDUS4_MOUSE	Ndufs4	NADH dehydrogenase [ubiquinone] iron-sulfur protein 4, mitochondrial OS=Mus musculus OX=10090 GN=Ndufs4 PE=1 SV=3	19.785	175	0.767692	-0.381401	0.062783		15.7989	15.3337	15.7152	16.0666	16.0028	15.9226
P18572	BASI_MOUSE	Bsg	Basigin OS=Mus musculus OX=10090 GN=Bsg PE=1 SV=2	42.445	389	1.30249	0.381275	0.0139898		16.3971	16.5349	16.4728	16.0086	16.2514	16.001
Q3KQP7	SPO16_MOUSE	Spo16	Protein SPO16 homolog OS=Mus musculus OX=10090 GN=Spo16 PE=1 SV=3	21.131	186	1.30239	0.381167	0.453202		12.2591	11.0645	10.7908	10.8759	11.1626	10.9324
Q9CWU9	NUP37_MOUSE	Nup37	Nucleoporin Nup37 OS=Mus musculus OX=10090 GN=Nup37 PE=1 SV=2	36.732	326	0.767959	-0.380899	0.0270122		15.4106	15.1373	15.2581	15.6405	15.5177	15.7905
Q9DCT5	SDF2_MOUSE	Sdf2	Stromal cell-derived factor 2 OS=Mus musculus OX=10090 GN=Sdf2 PE=1 SV=1	23.159	211	1.30208	0.380816	0.616044		12.7934	11.0496	10.5047	10.8634	11.2944	11.0475
Q9DA21	SMCO2_MOUSE	Smco2	Single-pass membrane and coiled-coil domain-containing protein 2 OS=Mus musculus OX=10090 GN=Smco2 PE=1 SV=1	39.357	347	0.768266	-0.380321	0.0131978		14.2117	14.4797	14.4722	14.7947	14.7387	14.7711
A6H687	SAC31_MOUSE	Sac3d1	SAC3 domain-containing protein 1 OS=Mus musculus OX=10090 GN=Sac3d1 PE=1 SV=1	46.384	427	1.30151	0.380185	0.151631		11.9623	12.3259	12.1015	12.1219	11.5312	11.5961
Q8BWT1	THIM_MOUSE	Acaa2	3-ketoacyl-CoA thiolase, mitochondrial OS=Mus musculus OX=10090 GN=Acaa2 PE=1 SV=3	41.83	397	1.30123	0.379881	0.00756752		17.9738	17.9075	18.1288	17.6933	17.618	17.5592
Q9JHG6	RCAN1_MOUSE	Rcan1	Calcipressin-1 OS=Mus musculus OX=10090 GN=Rcan1 PE=1 SV=2	28.137	251	0.768752	-0.37941	0.194635		12.2644	12.5579	11.8087	12.5986	12.7744	12.3962
Q8BMS9	RASF2_MOUSE	Rassf2	Ras association domain-containing protein 2 OS=Mus musculus OX=10090 GN=Rassf2 PE=1 SV=1	37.973	326	1.30074	0.379328	0.0978082		12.6809	12.2558	12.4507	12.2401	12.1764	11.8329
Q8BXZ1	TMX3_MOUSE	Tmx3	Protein disulfide-isomerase TMX3 OS=Mus musculus OX=10090 GN=Tmx3 PE=1 SV=2	51.848	456	0.768856	-0.379214	0.0932431		13.4619	12.8802	13.2393	13.6099	13.6038	13.5054
Q7TQI3	OTUB1_MOUSE	Otub1	Ubiquitin thioesterase OTUB1 OS=Mus musculus OX=10090 GN=Otub1 PE=1 SV=2	31.27	271	0.768877	-0.379176	0.00139309		16.5502	16.5215	16.5662	16.9087	17.0122	16.8546
Q9R099	TBL2_MOUSE	Tbl2	Transducin beta-like protein 2 OS=Mus musculus OX=10090 GN=Tbl2 PE=1 SV=2	49.584	442	1.30048	0.379048	0.0281308		17.0559	16.7251	16.7261	16.5019	16.4231	16.445
Q0VG18	SIM24_MOUSE	Smim24	Small integral membrane protein 24 OS=Mus musculus OX=10090 GN=Smim24 PE=1 SV=1	13.547	120	1.30023	0.378772	0.425861		10.5915	10.4204	10.0992	10.5791	9.22096	10.1748
P56371	RAB4A_MOUSE	Rab4a	Ras-related protein Rab-4A OS=Mus musculus OX=10090 GN=Rab4a PE=1 SV=2	24.409	218	0.769099	-0.378758	0.0207526		13.7183	13.6685	13.9077	14.2658	14.0174	14.1475
Q3UBZ5	MI4GD_MOUSE	Mif4gd	MIF4G domain-containing protein OS=Mus musculus OX=10090 GN=Mif4gd PE=1 SV=1	25.493	222	0.76918	-0.378607	0.00659725		15.2677	15.322	15.1705	15.5464	15.6068	15.7428
Q61102	ABCB7_MOUSE	Abcb7	Iron-sulfur clusters transporter ABCB7, mitochondrial OS=Mus musculus OX=10090 GN=Abcb7 PE=1 SV=3	82.581	752	1.30007	0.378594	0.0250608		14.1351	14.2852	14.3641	13.7727	14.0503	13.8256
Q9BCZ4	SELS_MOUSE	Selenos	Selenoprotein S OS=Mus musculus OX=10090 GN=Selenos PE=1 SV=3	21.509	190	1.29986	0.378358	0.00791854		15.2128	15.1995	15.0689	14.659	14.8369	14.8503
P62073	TIM10_MOUSE	Timm10	Mitochondrial import inner membrane translocase subunit Tim10 OS=Mus musculus OX=10090 GN=Timm10 PE=1 SV=1	10.333	90	1.29959	0.378061	0.052632		13.2618	13.0916	13.0371	12.7789	12.9471	12.5304
Q3TKY6	CWC27_MOUSE	Cwc27	Spliceosome-associated protein CWC27 homolog OS=Mus musculus OX=10090 GN=Cwc27 PE=1 SV=1	53.543	469	0.769576	-0.377864	0.015573		14.4755	14.5319	14.4829	14.7122	14.8818	15.0299
Q9DA77	TEX29_MOUSE	Tex29	Testis-expressed protein 29 OS=Mus musculus OX=10090 GN=Tex29 PE=1 SV=1	20.894	186	1.29936	0.377799	0.264876		11.2878	10.5516	11.0715	10.9637	10.3141	10.4997
Q3V0L5	LRC43_MOUSE	Lrrc43	Leucine-rich repeat-containing protein 43 OS=Mus musculus OX=10090 GN=Lrrc43 PE=2 SV=1	74.942	667	0.769658	-0.377711	0.672328		8.70389	9.15856	7.71436	9.851	9.34778	7.51118
Q01514	GBP1_MOUSE	Gbp1	Guanylate-binding protein 1 OS=Mus musculus OX=10090 GN=Gbp1 PE=1 SV=1	67.712	589	1.29925	0.377676	0.320824		10.2587	10.9634	9.95354	10.173	10.1508	9.71885
Q8BHZ0	CYRIA_MOUSE	Cyria	CYFIP-related Rac1 interactor A OS=Mus musculus OX=10090 GN=Cyria PE=1 SV=1	37.343	323	1.29903	0.377429	0.0449409		10.9993	11.0342	11.2723	10.8813	10.5414	10.7507
Q5PT53	NTCP7_MOUSE	Slc10a7	Sodium/bile acid cotransporter 7 OS=Mus musculus OX=10090 GN=Slc10a7 PE=2 SV=1	37.256	340	1.29873	0.3771	0.0141896		12.3337	12.4355	12.3007	11.987	12.1162	11.8353
Q8C0I4	EPC2_MOUSE	Epc2	Enhancer of polycomb homolog 2 OS=Mus musculus OX=10090 GN=Epc2 PE=2 SV=2	90.96	808	1.29855	0.376903	0.628068		10.3608	9.83423	10.5544	8.5247	10.3217	10.7724
P06801	MAOX_MOUSE	Me1	NADP-dependent malic enzyme OS=Mus musculus OX=10090 GN=Me1 PE=1 SV=2	63.954	572	0.770234	-0.376632	0.0333257		17.8661	17.5689	17.9471	18.1796	18.1194	18.213
Q9JM05	PIAS4_MOUSE	Pias4	E3 SUMO-protein ligase PIAS4 OS=Mus musculus OX=10090 GN=Pias4 PE=1 SV=2	55.57	507	1.29827	0.376587	0.00101035		14.6863	14.7042	14.778	14.4122	14.3013	14.3252
Q9CQ26	STABP_MOUSE	Stambp	STAM-binding protein OS=Mus musculus OX=10090 GN=Stambp PE=1 SV=1	48.514	424	0.770282	-0.376541	0.0461643		15.0084	15.0431	15.1368	15.2006	15.6296	15.4878
Q8VDP6	CDIPT_MOUSE	Cdipt	CDP-diacylglycerol--inositol 3-phosphatidyltransferase OS=Mus musculus OX=10090 GN=Cdipt PE=1 SV=1	23.599	213	1.29797	0.376256	0.0118305		14.1816	14.3404	14.219	13.7575	13.8527	14.0021
Q8C9H6	STRP2_MOUSE	Strip2	Striatin-interacting proteins 2 OS=Mus musculus OX=10090 GN=Strip2 PE=1 SV=1	96.294	844	1.29787	0.376142	0.215885		11.9971	11.2306	11.4073	10.9522	11.3002	11.254
Q04857	CO6A1_MOUSE	Col6a1	Collagen alpha-1(VI) chain OS=Mus musculus OX=10090 GN=Col6a1 PE=1 SV=1	108.489	1025	0.77057	-0.376002	0.0115475		13.2622	13.2432	13.374	13.6907	13.5303	13.7864
Q60841	RELN_MOUSE	Reln	Reelin OS=Mus musculus OX=10090 GN=Reln PE=1 SV=3	387.495	3461	0.77057	-0.376002	0.574786		13.1299	11.0726	11.746	12.5513	12.1543	12.3709
P62257	UBE2H_MOUSE	Ube2h	Ubiquitin-conjugating enzyme E2 H OS=Mus musculus OX=10090 GN=Ube2h PE=1 SV=1	20.655	183	0.770661	-0.375832	0.0721853		14.0142	13.8184	14.3316	14.3589	14.4978	14.435
Q9JKY0	CNOT9_MOUSE	Cnot9	CCR4-NOT transcription complex subunit 9 OS=Mus musculus OX=10090 GN=Cnot9 PE=1 SV=1	33.601	299	0.770672	-0.37581	0.141695		15.4298	14.727	15.0539	15.5074	15.4354	15.3953
O35099	M3K5_MOUSE	Map3k5	Mitogen-activated protein kinase kinase kinase 5 OS=Mus musculus OX=10090 GN=Map3k5 PE=1 SV=3	154.512	1380	1.29754	0.375779	0.303022		11.4234	11.2736	10.9215	10.6643	11.3789	10.448
Q99N16	CP4F3_MOUSE	Cyp4f3	Cytochrome P450 4F3 OS=Mus musculus OX=10090 GN=Cyp4f3 PE=1 SV=2	59.843	524	1.29732	0.375535	0.261129		10.9381	11.3084	10.4412	10.7732	10.2931	10.4948
Q9WV85	NDK3_MOUSE	Nme3	Nucleoside diphosphate kinase 3 OS=Mus musculus OX=10090 GN=Nme3 PE=1 SV=3	19.099	169	1.29725	0.375462	0.0808802		11.7232	12.0556	11.9476	11.4225	11.3877	11.7898
Q8BGV0	SYNM_MOUSE	Nars2	Asparaginyl-tRNA synthetase OS=Mus musculus OX=10090 GN=Nars2 PE=1 SV=1	53.962	477	0.77087	-0.37544	0.248055		12.7272	11.9783	12.4984	13.0082	12.4507	12.8713
B2KF05	BRPF3_MOUSE	Brpf3	Bromodomain and PHD finger-containing protein 3 OS=Mus musculus OX=10090 GN=Brpf3 PE=1 SV=1	135.294	1204	0.770898	-0.375388	0.0682356		12.811	12.4353	12.482	13.1282	12.9215	12.8048
P60898	RPB9_MOUSE	Polr2i	DNA-directed RNA polymerase II subunit RPB9 OS=Mus musculus OX=10090 GN=Polr2i PE=1 SV=1	14.523	125	1.29714	0.375333	0.192468		13.9266	14.0274	13.8219	13.0896	13.8341	13.7261
Q3UE17	MEX3D_MOUSE	Mex3d	RNA-binding protein MEX3D OS=Mus musculus OX=10090 GN=Mex3d PE=1 SV=2	65.329	643	1.29709	0.37528	0.126647		12.0096	12.0895	12.5338	11.868	12.0027	11.6364
Q3V096	ANR42_MOUSE	Ankrd42	Ankyrin repeat domain-containing protein 42 OS=Mus musculus OX=10090 GN=Ankrd42 PE=1 SV=1	58.533	527	0.77102	-0.375159	0.00641556		12.8059	12.8217	12.8997	13.2475	13.0918	13.3135
Q80ZU5	CC181_MOUSE	Ccdc181	Coiled-coil domain-containing protein 181 OS=Mus musculus OX=10090 GN=Ccdc181 PE=1 SV=1	59.241	509	0.77111	-0.374991	0.240727		10.9857	11.29	10.8551	11.8505	11.3841	11.0211
Q9D2P4	URM1_MOUSE	Urm1	Ubiquitin-related modifier 1 OS=Mus musculus OX=10090 GN=Urm1 PE=1 SV=1	11.323	101	1.29681	0.374969	0.281312		13.6754	14.3935	14.4144	13.9096	13.4346	14.0142
Q08761	PROS_MOUSE	Pros1	Vitamin K-dependent protein S OS=Mus musculus OX=10090 GN=Pros1 PE=2 SV=1	74.934	675	1.29675	0.374905	0.600067		11.8149	9.97795	9.95224	9.87636	10.658	10.086
Q64362	AKTIP_MOUSE	Aktip	AKT-interacting protein OS=Mus musculus OX=10090 GN=Aktip PE=1 SV=1	32.942	292	1.29671	0.374854	0.0172644		12.0352	12.0746	12.3187	11.7609	11.7097	11.8333
Q8R1F9	RPP40_MOUSE	Rpp40	Ribonuclease P protein subunit p40 OS=Mus musculus OX=10090 GN=Rpp40 PE=2 SV=2	41.547	363	0.771216	-0.374793	0.0605486		13.0494	13.2746	13.4235	13.7843	13.633	13.4545
Q61712	DNJC1_MOUSE	Dnajc1	DnaJ homolog subfamily C member 1 OS=Mus musculus OX=10090 GN=Dnajc1 PE=1 SV=1	63.87	552	1.29663	0.37477	0.042678		13.9159	14.0506	13.7801	13.3548	13.7026	13.5649
A2ASQ1	AGRIN_MOUSE	Agrn	Agrin OS=Mus musculus OX=10090 GN=Agrn PE=1 SV=1	207.539	1950	0.771298	-0.374641	0.362078		9.79602	10.2371	10.2769	10.1717	11.138	10.1243
Q5XJE5	LEO1_MOUSE	Leo1	RNA polymerase-associated protein LEO1 OS=Mus musculus OX=10090 GN=Leo1 PE=1 SV=2	75.597	667	0.771348	-0.374545	0.0674276		14.8703	14.3548	14.6595	14.9748	15.0259	15.0075
P59110	SENP1_MOUSE	Senp1	Sentrin-specific protease 1 OS=Mus musculus OX=10090 GN=Senp1 PE=1 SV=1	72.511	640	1.29638	0.374489	0.0769754		13.3338	13.2848	13.1481	12.5855	13.013	13.0446
Q9WU00	NRF1_MOUSE	Nrf1	Nuclear respiratory factor 1 OS=Mus musculus OX=10090 GN=Nrf1 PE=1 SV=2	53.571	503	0.771404	-0.374441	0.545979		15.4079	13.5198	14.6848	14.642	14.9649	15.1289
Q9QUG2	POLK_MOUSE	Polk	DNA polymerase kappa OS=Mus musculus OX=10090 GN=Polk PE=1 SV=1	96.003	852	0.771434	-0.374386	0.221765		11.1211	11.2368	11.4734	11.5288	12.1098	11.3158
Q9R0L6	PCM1_MOUSE	Pcm1	Pericentriolar material 1 protein OS=Mus musculus OX=10090 GN=Pcm1 PE=1 SV=2	228.847	2025	0.771444	-0.374366	0.00184016		16.9192	16.7963	16.8842	17.1868	17.2279	17.3081
O35405	PLD3_MOUSE	Pld3	5'-3' exonuclease PLD3 OS=Mus musculus OX=10090 GN=Pld3 PE=1 SV=1	54.389	488	0.771448	-0.37436	0.0737044		15.1692	14.7199	15.1695	15.4257	15.3116	15.4444
Q62276	MED22_MOUSE	Med22	Mediator of RNA polymerase II transcription subunit 22 OS=Mus musculus OX=10090 GN=Med22 PE=1 SV=2	22.282	200	0.771635	-0.374009	0.083686		14.2141	13.7682	13.6941	14.2783	14.2858	14.2342
Q9D114	MESH1_MOUSE	Hddc3	Guanosine-3',5'-bis(diphosphate) 3'-pyrophosphohydrolase MESH1 OS=Mus musculus OX=10090 GN=Hddc3 PE=1 SV=1	20.262	179	0.771642	-0.373996	0.568677		9.54111	10.9574	10.9369	10.3625	10.5958	11.599
P17897	LYZ1_MOUSE	Lyz1	Lysozyme C-1 OS=Mus musculus OX=10090 GN=Lyz1 PE=1 SV=1	16.794	148	1.29589	0.373944	0.279068		12.7301	13.2274	13.5318	12.8314	12.4473	13.0888
Q9QZD4	XPF_MOUSE	Ercc4	DNA repair endonuclease XPF OS=Mus musculus OX=10090 GN=Ercc4 PE=1 SV=3	103.69	917	0.771752	-0.37379	0.130719		13.4933	13.011	12.9961	13.369	13.5063	13.7465
Q61806	XL3C_MOUSE	Xlr3c	X-linked lymphocyte-regulated protein 3C OS=Mus musculus OX=10090 GN=Xlr3c PE=2 SV=1	26.179	226	1.2954	0.373398	0.0993667		13.9486	13.3543	13.609	13.2191	13.2527	13.32
Q9EQR6	FANCG_MOUSE	Fancg	Fanconi anemia group G protein homolog OS=Mus musculus OX=10090 GN=Fancg PE=2 SV=1	68.506	623	1.29495	0.372902	0.0373614		11.4995	11.4707	11.7479	11.0851	11.1512	11.363
Q3UMB5	SMCR8_MOUSE	Smcr8	Guanine nucleotide exchange protein SMCR8 OS=Mus musculus OX=10090 GN=Smcr8 PE=1 SV=2	104.957	935	0.772314	-0.372741	0.0966724		12.7644	12.1686	12.4945	12.8591	12.8347	12.8519
Q9D0F1	NDC80_MOUSE	Ndc80	Kinetochore protein NDC80 homolog OS=Mus musculus OX=10090 GN=Ndc80 PE=1 SV=1	73.962	642	0.772323	-0.372724	0.00405754		13.9546	13.7852	13.788	14.1606	14.2568	14.2287
Q9DC04	RGS3_MOUSE	Rgs3	Regulator of G-protein signaling 3 OS=Mus musculus OX=10090 GN=Rgs3 PE=1 SV=2	106.219	966	1.2945	0.372399	0.065687		11.2325	11.1183	11.4137	10.9584	10.6464	11.0426
Q9JMA2	TGT_MOUSE	Qtrt1	Queuine tRNA-ribosyltransferase catalytic subunit 1 OS=Mus musculus OX=10090 GN=Qtrt1 PE=1 SV=2	44.093	403	1.29447	0.37236	0.0613295		13.6328	13.6013	13.45	12.9284	13.2746	13.364
Q6NVE8	WDR44_MOUSE	Wdr44	WD repeat-containing protein 44 OS=Mus musculus OX=10090 GN=Wdr44 PE=1 SV=1	101.555	915	1.29438	0.372267	0.0471599		13.4827	13.166	13.4658	13.1625	12.9202	12.915
Q9CX98	CP2U1_MOUSE	Cyp2u1	Cytochrome P450 2U1 OS=Mus musculus OX=10090 GN=Cyp2u1 PE=2 SV=2	60.578	530	0.772575	-0.372254	0.201848		11.1145	10.2714	10.6921	11.0994	11.0398	11.0556
Q68ED3	PAPD5_MOUSE	Tent4b	Terminal nucleotidyltransferase 4B OS=Mus musculus OX=10090 GN=Tent4b PE=1 SV=2	69.704	633	1.29418	0.372043	0.0547745		13.5134	13.9613	13.621	13.3757	13.2703	13.3337
Q99K95	RTF2_MOUSE	Rtf2	Replication termination factor 2 OS=Mus musculus OX=10090 GN=Rtf2 PE=1 SV=1	33.935	307	0.772728	-0.371968	0.283354		11.5865	12.3119	11.9398	12.1717	12.7421	12.0404
Q9D8Y1	T126A_MOUSE	Tmem126a	Transmembrane protein 126A OS=Mus musculus OX=10090 GN=Tmem126a PE=1 SV=1	21.539	196	1.29402	0.371855	0.00961107		14.2824	14.2531	14.3942	13.9443	14.0514	13.8186
Q64524	H2B2E_MOUSE	H2bc21	Histone H2B type 2-E OS=Mus musculus OX=10090 GN=H2bc21 PE=1 SV=3	13.993	126	1.29401	0.371852	0.146554		16.3166	16.6529	16.0239	15.9844	16.1162	15.7772
Q8BVP5	KC1G2_MOUSE	Csnk1g2	Casein kinase I isoform gamma-2 OS=Mus musculus OX=10090 GN=Csnk1g2 PE=1 SV=1	47.582	415	1.29396	0.37179	0.147126		12.4449	12.0842	12.5551	11.6903	12.1688	12.1098
Q61183	PAPOA_MOUSE	Papola	Poly(A) polymerase alpha OS=Mus musculus OX=10090 GN=Papola PE=1 SV=4	82.309	739	0.772862	-0.371717	0.0129272		15.6505	15.3965	15.4049	15.8906	15.8071	15.8694
D3Z0R2	PPR36_MOUSE	Ppp1r36	Protein phosphatase 1 regulatory subunit 36 OS=Mus musculus OX=10090 GN=Ppp1r36 PE=3 SV=1	47.354	411	1.29387	0.371696	0.322923		9.67136	9.93015	10.5558	9.42652	9.54079	10.0749
Q64311	NTAN1_MOUSE	Ntan1	Protein N-terminal asparagine amidohydrolase OS=Mus musculus OX=10090 GN=Ntan1 PE=1 SV=3	34.595	310	0.772881	-0.371681	0.0837203		12.4137	12.0071	12.2229	12.6121	12.7658	12.3809
P24527	LKHA4_MOUSE	Lta4h	Leukotriene A-4 hydrolase OS=Mus musculus OX=10090 GN=Lta4h PE=1 SV=4	69.051	611	0.772883	-0.371679	0.00249408		16.7997	16.8154	16.9577	17.1851	17.246	17.2566
Q9JJX6	P2RX4_MOUSE	P2rx4	P2X purinoceptor 4 OS=Mus musculus OX=10090 GN=P2rx4 PE=1 SV=1	43.438	388	0.772959	-0.371536	0.0450518		10.2387	10.5842	10.4678	10.9144	10.6477	10.8431
Q9CQS9	HAUS2_MOUSE	Haus2	HAUS augmin-like complex subunit 2 OS=Mus musculus OX=10090 GN=Haus2 PE=2 SV=1	26.839	234	0.773101	-0.371271	0.371339		12.7	11.4928	12.4423	12.5359	12.5546	12.6584
Q9JHJ3	GLMP_MOUSE	Glmp	Glycosylated lysosomal membrane protein OS=Mus musculus OX=10090 GN=Glmp PE=1 SV=1	43.804	404	0.773126	-0.371224	0.511286		9.89698	11.4183	11.3942	11.417	11.0531	11.3532
Q6ZPU9	KBP_MOUSE	Kifbp	KIF-binding protein OS=Mus musculus OX=10090 GN=Kifbp PE=1 SV=2	71.052	617	0.773184	-0.371116	0.0172179		14.9029	14.701	14.8688	15.1893	15.3215	15.0753
P47934	CACP_MOUSE	Crat	Carnitine O-acetyltransferase OS=Mus musculus OX=10090 GN=Crat PE=1 SV=3	70.84	626	0.773192	-0.371101	0.00570643		17.1764	16.9811	16.9789	17.3746	17.4353	17.4397
Q6A037	N4BP1_MOUSE	N4bp1	NEDD4-binding protein 1 OS=Mus musculus OX=10090 GN=N4bp1 PE=1 SV=2	99.147	893	0.773231	-0.371029	0.0140231		13.0072	13.0713	13.1072	13.359	13.6006	13.3392
Q6IR34	GPSM1_MOUSE	Gpsm1	G-protein-signaling modulator 1 OS=Mus musculus OX=10090 GN=Gpsm1 PE=1 SV=3	74.362	673	1.29325	0.371001	0.0115211		12.5063	12.6555	12.4533	12.0519	12.2374	12.2128
Q9EPL9	ACOX3_MOUSE	Acox3	Peroxisomal acyl-coenzyme A oxidase 3 OS=Mus musculus OX=10090 GN=Acox3 PE=1 SV=2	78.404	700	1.29307	0.370802	0.023818		13.5624	13.9187	13.7316	13.3642	13.3994	13.3368
Q80Y56	RBNS5_MOUSE	Rbsn	Rabenosyn-5 OS=Mus musculus OX=10090 GN=Rbsn PE=1 SV=1	88.491	783	1.29303	0.370756	0.00669523		12.8379	12.8871	12.8612	12.5636	12.3505	12.5599
Q8VBZ3	CLPT1_MOUSE	Clptm1	Putative lipid scramblase CLPTM1 OS=Mus musculus OX=10090 GN=Clptm1 PE=1 SV=1	75.291	664	1.29294	0.370656	0.000312353		14.6705	14.6064	14.6009	14.2145	14.293	14.2583
Q8BLN5	LSS_MOUSE	Lss	Lanosterol synthase OS=Mus musculus OX=10090 GN=Lss PE=1 SV=2	83.141	733	0.773611	-0.37032	0.0148085		14.4529	14.6292	14.4158	14.7465	14.9244	14.9381
Q9D3R3	CEP72_MOUSE	Cep72	Centrosomal protein of 72 kDa OS=Mus musculus OX=10090 GN=Cep72 PE=1 SV=3	72.433	646	0.77368	-0.370192	0.0178438		17.5774	17.2595	17.3911	17.7644	17.8275	17.7466
P47199	QOR_MOUSE	Cryz	Quinone oxidoreductase OS=Mus musculus OX=10090 GN=Cryz PE=1 SV=1	35.269	331	0.773727	-0.370104	0.0185103		14.9748	15.1748	15.3023	15.5395	15.4914	15.5314
Q9CRB9	MIC19_MOUSE	Chchd3	MICOS complex subunit Mic19 OS=Mus musculus OX=10090 GN=Chchd3 PE=1 SV=1	26.335	227	1.2924	0.370057	0.0462541		15.414	15.1286	14.982	14.7774	14.8592	14.7778
Q6P8Y0	CF161_MOUSE	Cfap161	Cilia- and flagella-associated protein 161 OS=Mus musculus OX=10090 GN=Cfap161 PE=1 SV=1	34.388	303	1.2923	0.369945	0.0279108		15.6506	15.4975	15.7325	15.1025	15.2716	15.3967
P51807	DYLT1_MOUSE	Dynlt1	Dynein light chain Tctex-type 1 OS=Mus musculus OX=10090 GN=Dynlt1 PE=1 SV=1	12.483	113	0.773849	-0.369876	0.353868		16.3767	15.4002	15.7621	15.8306	16.5454	16.2726
Q8BWG8	ARRB1_MOUSE	Arrb1	Beta-arrestin-1 OS=Mus musculus OX=10090 GN=Arrb1 PE=1 SV=1	46.973	418	0.773956	-0.369677	0.00139008		12.0271	12.0339	11.8999	12.3236	12.3808	12.3656
Q8VEJ1	GPN2_MOUSE	Gpn2	GPN-loop GTPase 2 OS=Mus musculus OX=10090 GN=Gpn2 PE=2 SV=2	34.54	310	0.774086	-0.369434	0.0930293		12.0679	11.6851	11.7659	12.4471	12.1311	12.0491
Q9Z2E2	MBD1_MOUSE	Mbd1	Methyl-CpG-binding domain protein 1 OS=Mus musculus OX=10090 GN=Mbd1 PE=1 SV=2	70.023	636	1.29182	0.36941	0.0521494		12.7663	12.7196	12.9971	12.4097	12.6582	12.3069
A6H5Z3	EXC6B_MOUSE	Exoc6b	Exocyst complex component 6B OS=Mus musculus OX=10090 GN=Exoc6b PE=1 SV=1	94.13	810	0.774138	-0.369337	0.00443352		13.0664	13.1728	13.2526	13.4761	13.5941	13.5295
Q9D4D7	CC50C_MOUSE	Tmem30c	Cell cycle control protein 50C OS=Mus musculus OX=10090 GN=Tmem30c PE=2 SV=2	38.604	342	1.29155	0.369108	0.0675839		13.3725	13.4216	13.707	13.1967	13.2722	12.9249
Q8R313	EXOC6_MOUSE	Exoc6	Exocyst complex component 6 OS=Mus musculus OX=10090 GN=Exoc6 PE=1 SV=2	93.077	802	1.29151	0.369056	0.286994		12.1098	11.4752	11.4047	10.9225	11.3502	11.6098
Q99M01	SYFM_MOUSE	Fars2	Phenylalanine--tRNA ligase, mitochondrial OS=Mus musculus OX=10090 GN=Fars2 PE=1 SV=1	52.337	451	1.29148	0.36902	0.027919		14.1531	14.0899	13.8654	13.5834	13.7971	13.6209
Q923B0	GGACT_MOUSE	Ggact	Gamma-glutamylaminecyclotransferase OS=Mus musculus OX=10090 GN=Ggact PE=1 SV=1	17.08	149	1.29147	0.369019	0.56585		10.2898	11.871	12.0028	10.7374	11.4383	10.8809
Q8BJM3	R3HCL_MOUSE	R3hcc1l	Coiled-coil domain-containing protein R3HCC1L OS=Mus musculus OX=10090 GN=R3hcc1l PE=1 SV=1	84.481	775	1.29126	0.36878	0.0239042		12.7309	12.4834	12.4485	12.2856	12.1705	12.1003
Q9WUK6	ZBT18_MOUSE	Zbtb18	Zinc finger and BTB domain-containing protein 18 OS=Mus musculus OX=10090 GN=Zbtb18 PE=1 SV=1	58.385	522	1.29118	0.368691	0.0385828		13.0851	13.1801	13.3333	12.8375	12.6585	12.9965
Q8CDD9	LRIF1_MOUSE	Lrif1	Ligand-dependent nuclear receptor-interacting factor 1 OS=Mus musculus OX=10090 GN=Lrif1 PE=1 SV=2	82.998	755	0.774528	-0.368611	0.00251064		12.7016	12.5254	12.6343	13.0261	12.9729	12.968
A0A5F8MPU3	CTSRT_MOUSE	C2cd6	Cation channel sperm-associated targeting subunit tau OS=Mus musculus OX=10090 GN=C2cd6 PE=1 SV=1	257.62	2282	1.29085	0.368321	0.0602057		13.4865	13.0565	13.4665	12.9297	13.0051	12.9697
Q9D8Y0	EFHD2_MOUSE	Efhd2	EF-hand domain-containing protein D2 OS=Mus musculus OX=10090 GN=Efhd2 PE=1 SV=1	26.791	240	1.29078	0.368238	0.284597		13.7785	13.189	13.429	13.0392	13.5465	12.7061
Q8CIH5	PLCG2_MOUSE	Plcg2	1-phosphatidylinositol 4,5-bisphosphate phosphodiesterase gamma-2 OS=Mus musculus OX=10090 GN=Plcg2 PE=1 SV=1	147.592	1265	0.774791	-0.368121	0.28425		11.322	11.1324	11.24	11.6786	11.0575	12.0627
Q8VCU0	ANGE1_MOUSE	Angel1	Protein angel homolog 1 OS=Mus musculus OX=10090 GN=Angel1 PE=1 SV=2	75.254	667	0.774804	-0.368097	0.00319076		14.2117	14.1918	14.1926	14.4516	14.6329	14.6159
Q8BYL4	SYYM_MOUSE	Yars2	Tyrosine--tRNA ligase, mitochondrial OS=Mus musculus OX=10090 GN=Yars2 PE=1 SV=2	52.597	472	1.29064	0.368084	0.0522443		14.4966	14.1939	14.4686	14.1081	13.8306	14.1161
O35680	RT12_MOUSE	Mrps12	Small ribosomal subunit protein uS12m OS=Mus musculus OX=10090 GN=Mrps12 PE=1 SV=1	15.437	139	0.774881	-0.367953	0.253362		10.5777	10.7444	11.1777	10.785	11.4613	11.3573
P46662	MERL_MOUSE	Nf2	Merlin OS=Mus musculus OX=10090 GN=Nf2 PE=1 SV=2	69.776	596	0.77489	-0.367936	0.0413438		12.2606	11.9454	12.0691	12.5592	12.2934	12.5262
P23804	MDM2_MOUSE	Mdm2	E3 ubiquitin-protein ligase Mdm2 OS=Mus musculus OX=10090 GN=Mdm2 PE=1 SV=3	54.558	489	0.7749	-0.367917	0.0134508		13.2878	13.3056	13.2334	13.7568	13.6951	13.4785
Q5SSZ5	TENS3_MOUSE	Tns3	Tensin-3 OS=Mus musculus OX=10090 GN=Tns3 PE=1 SV=1	155.589	1440	0.774951	-0.367823	0.453458		11.2608	11.4414	10.3206	11.8468	10.8926	11.3869
Q5NCF2	TPPC1_MOUSE	Trappc1	Trafficking protein particle complex subunit 1 OS=Mus musculus OX=10090 GN=Trappc1 PE=1 SV=1	16.882	145	0.775001	-0.36773	0.0327153		14.7836	14.736	15.0524	15.242	15.3173	15.1158
P49722	PSA2_MOUSE	Psma2	Proteasome subunit alpha type-2 OS=Mus musculus OX=10090 GN=Psma2 PE=1 SV=3	25.927	234	1.29032	0.367729	0.0667469		18.1633	18.1897	17.7944	17.6525	17.5717	17.8201
Q8BGS1	E41L5_MOUSE	Epb41l5	Band 4.1-like protein 5 OS=Mus musculus OX=10090 GN=Epb41l5 PE=1 SV=1	81.636	731	1.29029	0.367696	0.00117922		13.5077	13.5678	13.6266	13.2121	13.2416	13.1453
O88958	GNPI1_MOUSE	Gnpda1	Glucosamine-6-phosphate isomerase 1 OS=Mus musculus OX=10090 GN=Gnpda1 PE=1 SV=3	32.549	289	0.775035	-0.367666	0.0111391		17.3514	17.0922	17.217	17.6522	17.5343	17.577
Q9Z120	TRMB_MOUSE	Mettl1	tRNA (guanine-N(7)-)-methyltransferase OS=Mus musculus OX=10090 GN=Mettl1 PE=1 SV=1	30.603	268	1.29012	0.367504	0.427915		12.0911	13.3242	13.0139	12.1334	12.3999	12.7934
Q8BKH7	SIN1_MOUSE	Mapkap1	Target of rapamycin complex 2 subunit MAPKAP1 OS=Mus musculus OX=10090 GN=Mapkap1 PE=1 SV=1	59.009	522	0.775148	-0.367457	0.0217311		11.8916	12.0549	12.1603	12.4347	12.4936	12.281
Q9WVS7	MP2K5_MOUSE	Map2k5	Dual specificity mitogen-activated protein kinase kinase 5 OS=Mus musculus OX=10090 GN=Map2k5 PE=1 SV=1	50.105	448	0.775148	-0.367456	0.0505314		12.4611	12.6614	12.4928	12.8372	13.1347	12.7458
Q0VBL1	TIGD2_MOUSE	Tigd2	Tigger transposable element-derived protein 2 OS=Mus musculus OX=10090 GN=Tigd2 PE=2 SV=1	59.651	525	1.29005	0.367426	0.820156		12.4174	9.49377	12.4245	12.1405	8.7656	12.3272
Q9CR61	NDUB7_MOUSE	Ndufb7	NADH dehydrogenase [ubiquinone] 1 beta subcomplex subunit 7 OS=Mus musculus OX=10090 GN=Ndufb7 PE=1 SV=3	16.331	137	0.775291	-0.36719	0.0306374		14.4485	14.4768	14.1343	14.7173	14.6823	14.7615
Q69Z66	MYSM1_MOUSE	Mysm1	Deubiquitinase MYSM1 OS=Mus musculus OX=10090 GN=Mysm1 PE=1 SV=2	93.475	819	0.775291	-0.367189	0.330162		12.4956	12.4739	11.5498	12.3679	12.5002	12.7528
O35604	NPC1_MOUSE	Npc1	NPC intracellular cholesterol transporter 1 OS=Mus musculus OX=10090 GN=Npc1 PE=1 SV=2	142.885	1277	1.28952	0.36684	0.0346931		12.9942	12.9624	12.7687	12.7076	12.5313	12.3859
P39447	ZO1_MOUSE	Tjp1	Tight junction protein ZO-1 OS=Mus musculus OX=10090 GN=Tjp1 PE=1 SV=2	194.742	1745	0.775514	-0.366775	0.00223471		14.5462	14.7224	14.6258	14.9719	15.0156	15.0073
P97427	DPYL1_MOUSE	Crmp1	Dihydropyrimidinase-related protein 1 OS=Mus musculus OX=10090 GN=Crmp1 PE=1 SV=1	62.168	572	0.77557	-0.366671	0.696684		11.2043	12.1028	9.34662	10.5974	11.5683	11.588
Q8CIF6	SIDT2_MOUSE	Sidt2	SID1 transmembrane family member 2 OS=Mus musculus OX=10090 GN=Sidt2 PE=1 SV=1	94.501	832	1.28894	0.366186	0.0597917		13.1498	13.0542	12.9152	12.5692	12.5327	12.9187
Q3TP92	CNEP1_MOUSE	Ctdnep1	CTD nuclear envelope phosphatase 1 OS=Mus musculus OX=10090 GN=Ctdnep1 PE=1 SV=2	28.391	244	1.28876	0.365983	0.114264		14.756	14.2846	14.3288	14.1905	14.1947	13.8863
Q6PAL7	AHDC1_MOUSE	Ahdc1	Transcription factor Gibbin OS=Mus musculus OX=10090 GN=Ahdc1 PE=1 SV=1	168.081	1594	1.28865	0.365856	0.00392798		14.0727	14.2255	14.0814	13.7309	13.719	13.832
Q3UDW8	HGNAT_MOUSE	Hgsnat	Heparan-alpha-glucosaminide N-acetyltransferase OS=Mus musculus OX=10090 GN=Hgsnat PE=1 SV=2	72.504	656	1.28821	0.365371	0.0470855		14.4908	14.904	14.8273	14.332	14.4074	14.3867
Q62074	KPCI_MOUSE	Prkci	Protein kinase C iota type OS=Mus musculus OX=10090 GN=Prkci PE=1 SV=3	68.203	595	1.288	0.365138	0.0714475		11.8633	11.9414	12.1772	11.8243	11.4215	11.6406
P15116	CADH2_MOUSE	Cdh2	Cadherin-2 OS=Mus musculus OX=10090 GN=Cdh2 PE=1 SV=2	99.796	906	1.28788	0.364994	0.0861147		12.348	12.8568	12.6167	12.122	12.3493	12.2552
Q9ET26	RN114_MOUSE	Rnf114	E3 ubiquitin-protein ligase RNF114 OS=Mus musculus OX=10090 GN=Rnf114 PE=1 SV=2	25.745	229	0.776796	-0.364392	0.0851023		14.9892	14.7441	15.0449	15.1087	15.2187	15.544
O35598	ADA10_MOUSE	Adam10	Disintegrin and metalloproteinase domain-containing protein 10 OS=Mus musculus OX=10090 GN=Adam10 PE=1 SV=2	83.968	749	1.28728	0.364326	0.240879		12.3645	12.0644	12.4579	12.1517	11.4582	12.1839
Q80W14	PR40B_MOUSE	Prpf40b	Pre-mRNA-processing factor 40 homolog B OS=Mus musculus OX=10090 GN=Prpf40b PE=1 SV=2	99.3	870	0.776837	-0.364317	0.0102659		14.4354	14.3227	14.5878	14.8532	14.8056	14.7801
Q8R0W6	NFIP1_MOUSE	Ndfip1	NEDD4 family-interacting protein 1 OS=Mus musculus OX=10090 GN=Ndfip1 PE=1 SV=1	24.914	221	1.2872	0.364236	0.0451309		13.036	13.0134	12.7199	12.6999	12.5336	12.4431
P62340	TBPL1_MOUSE	Tbpl1	TATA box-binding protein-like 1 OS=Mus musculus OX=10090 GN=Tbpl1 PE=1 SV=1	20.887	186	0.776918	-0.364166	0.0528275		15.6174	15.5826	15.2029	15.8425	15.7999	15.8531
Q8CGF7	TCRG1_MOUSE	Tcerg1	Transcription elongation regulator 1 OS=Mus musculus OX=10090 GN=Tcerg1 PE=1 SV=2	123.788	1100	0.77709	-0.363847	0.0220879		16.0431	15.7795	15.7922	16.3376	16.1967	16.1721
Q9DAX9	APBP2_MOUSE	Appbp2	Amyloid protein-binding protein 2 OS=Mus musculus OX=10090 GN=Appbp2 PE=2 SV=1	66.855	585	1.28683	0.363816	0.159289		11.8209	12.3254	12.3012	11.5311	11.9738	11.8512
Q402B2	WDR93_MOUSE	Wdr93	WD repeat-containing protein 93 OS=Mus musculus OX=10090 GN=Wdr93 PE=2 SV=1	78.911	695	0.777212	-0.363619	0.0662469		13.5242	13.9532	13.8994	14.1126	14.2615	14.0935
Q9EST3	4ET_MOUSE	Eif4enif1	Eukaryotic translation initiation factor 4E transporter OS=Mus musculus OX=10090 GN=Eif4enif1 PE=1 SV=2	107.986	983	0.777253	-0.363544	0.0660472		13.2339	12.8661	13.3254	13.4516	13.4915	13.573
Q91ZV0	MIA2_MOUSE	Mia2	Melanoma inhibitory activity protein 2 OS=Mus musculus OX=10090 GN=Mia2 PE=1 SV=3	156.461	1396	0.77728	-0.363494	0.0389891		15.1437	14.7583	14.8345	15.2286	15.301	15.2975
Q6VH22	IF172_MOUSE	Ift172	Intraflagellar transport protein 172 homolog OS=Mus musculus OX=10090 GN=Ift172 PE=1 SV=1	197.548	1749	0.777324	-0.363412	0.001501		15.3859	15.4708	15.5318	15.7998	15.8127	15.8663
Q8BZ21	KAT6A_MOUSE	Kat6a	Histone acetyltransferase KAT6A OS=Mus musculus OX=10090 GN=Kat6a PE=1 SV=2	224.919	2003	0.777423	-0.363229	0.61016		11.4591	10.1007	10.2557	11.9649	10.4695	10.4709
O70333	CRIPT_MOUSE	Cript	Cysteine-rich PDZ-binding protein OS=Mus musculus OX=10090 GN=Cript PE=1 SV=1	11.271	101	1.28622	0.363139	0.629455		12.7422	13.4536	13.0337	11.3966	13.531	13.2124
Q9CQ00	DMAC1_MOUSE	Dmac1	Distal membrane-arm assembly complex protein 1 OS=Mus musculus OX=10090 GN=Dmac1 PE=1 SV=1	11.344	111	1.28622	0.363137	0.371793		11.1086	10.4784	10.9382	10.6316	10.9197	9.88452
A2ABV5	MED14_MOUSE	Med14	Mediator of RNA polymerase II transcription subunit 14 OS=Mus musculus OX=10090 GN=Med14 PE=1 SV=1	160.966	1459	1.2862	0.363115	0.270708		10.6114	10.8586	10.5802	10.0523	10.861	10.0475
P40237	CD82_MOUSE	Cd82	CD82 antigen OS=Mus musculus OX=10090 GN=Cd82 PE=1 SV=1	29.629	266	0.777536	-0.363018	0.0514314		12.5226	12.5164	12.6938	13.1603	12.9081	12.7534
Q9R1R2	TRIM3_MOUSE	Trim3	Tripartite motif-containing protein 3 OS=Mus musculus OX=10090 GN=Trim3 PE=1 SV=1	80.775	744	1.28598	0.362868	0.243028		10.8312	10.7556	10.4667	10.7886	9.9861	10.1902
Q61548	AP180_MOUSE	Snap91	Clathrin coat assembly protein AP180 OS=Mus musculus OX=10090 GN=Snap91 PE=1 SV=1	91.851	901	1.2857	0.362551	0.462805		10.4979	10.9539	9.44787	9.99399	9.88627	9.9318
Q61823	PDCD4_MOUSE	Pdcd4	Programmed cell death protein 4 OS=Mus musculus OX=10090 GN=Pdcd4 PE=1 SV=1	51.702	469	0.777898	-0.362346	0.00618566		15.814	15.5958	15.742	16.0364	16.121	16.0814
P07214	SPRC_MOUSE	Sparc	SPARC OS=Mus musculus OX=10090 GN=Sparc PE=1 SV=1	34.45	302	1.28546	0.362282	0.0902665		13.3919	13.1433	13.581	12.8256	13.0243	13.1794
Q3ULF4	SPG7_MOUSE	Spg7	Mitochondrial inner membrane m-AAA protease component paraplegin OS=Mus musculus OX=10090 GN=Spg7 PE=1 SV=1	85.996	781	0.777985	-0.362186	0.0126734		14.0246	13.7871	13.8188	14.316	14.1852	14.2159
P28574	MAX_MOUSE	Max	Protein max OS=Mus musculus OX=10090 GN=Max PE=1 SV=2	18.245	160	1.28521	0.362009	0.102581		13.7129	13.3577	13.309	12.927	13.317	13.0496
Q80TE4	SI1L2_MOUSE	Sipa1l2	Signal-induced proliferation-associated 1-like protein 2 OS=Mus musculus OX=10090 GN=Sipa1l2 PE=1 SV=3	189.413	1722	1.28518	0.361973	0.0266936		14.6422	14.7253	14.7276	14.1588	14.5119	14.3387
Q1PSW8	LIN41_MOUSE	Trim71	E3 ubiquitin-protein ligase TRIM71 OS=Mus musculus OX=10090 GN=Trim71 PE=1 SV=1	92.054	855	0.778152	-0.361876	0.0124871		11.7594	11.8926	11.6428	12.0598	12.2062	12.1145
P56183	RRP1_MOUSE	Rrp1	Ribosomal RNA processing protein 1 homolog A OS=Mus musculus OX=10090 GN=Rrp1 PE=1 SV=2	54.777	494	1.28509	0.361868	0.123207		13.3028	13.5286	12.9011	12.9354	12.8358	12.8757
Q9JI19	FIBP_MOUSE	Fibp	Acidic fibroblast growth factor intracellular-binding protein OS=Mus musculus OX=10090 GN=Fibp PE=1 SV=1	41.204	357	0.778198	-0.361791	0.0362391		14.8217	14.7634	14.6515	15.3172	14.9838	15.0209
Q8BGH2	SAM50_MOUSE	Samm50	Sorting and assembly machinery component 50 homolog OS=Mus musculus OX=10090 GN=Samm50 PE=1 SV=1	51.864	469	1.28469	0.361418	0.00509236		17.1835	17.3131	17.2693	16.8073	16.9888	16.8856
P62897	CYC_MOUSE	Cycs	Cytochrome c, somatic OS=Mus musculus OX=10090 GN=Cycs PE=1 SV=2	11.605	105	1.28465	0.361379	0.33124		16.8786	16.8838	16.0199	16.2533	16.4934	15.9515
Q924C1	XPO5_MOUSE	Xpo5	Exportin-5 OS=Mus musculus OX=10090 GN=Xpo5 PE=1 SV=1	136.973	1204	0.778545	-0.361147	0.000782352		15.4655	15.5114	15.5971	15.874	15.9005	15.883
Q8R409	HEXI1_MOUSE	Hexim1	Protein HEXIM1 OS=Mus musculus OX=10090 GN=Hexim1 PE=1 SV=1	40.243	356	1.28421	0.36088	0.309029		11.1162	10.9196	10.67	10.3248	11.0999	10.1984
Q9D7I5	LHPP_MOUSE	Lhpp	Phospholysine phosphohistidine inorganic pyrophosphate phosphatase OS=Mus musculus OX=10090 GN=Lhpp PE=1 SV=1	29.144	270	0.778723	-0.360818	0.00352817		12.1553	12.3194	12.2203	12.5969	12.5314	12.6491
Q8R3Y8	I2BP1_MOUSE	Irf2bp1	Interferon regulatory factor 2-binding protein 1 OS=Mus musculus OX=10090 GN=Irf2bp1 PE=1 SV=2	61.751	584	1.28369	0.360297	0.0106949		13.8703	13.9615	13.8448	13.5285	13.6574	13.4099
Q9EQM6	DGCR8_MOUSE	Dgcr8	Microprocessor complex subunit DGCR8 OS=Mus musculus OX=10090 GN=Dgcr8 PE=1 SV=2	86.321	773	1.28356	0.360147	0.0277615		14.0815	14.231	13.8911	13.6783	13.7886	13.6563
P32766	CST8_MOUSE	Cst8	Cystatin-8 OS=Mus musculus OX=10090 GN=Cst8 PE=1 SV=2	16.288	142	1.28342	0.359989	0.599438		11.1414	13.192	12.5809	11.8842	11.6797	12.2705
Q9JM96	BORG4_MOUSE	Cdc42ep4	Cdc42 effector protein 4 OS=Mus musculus OX=10090 GN=Cdc42ep4 PE=1 SV=1	37.869	349	0.779212	-0.359913	0.0477052		13.5693	13.1712	13.3983	13.8018	13.631	13.7856
Q9DAH2	ZNRF4_MOUSE	Znrf4	E3 ubiquitin-protein ligase ZNRF4 OS=Mus musculus OX=10090 GN=Znrf4 PE=1 SV=1	35.628	327	1.28335	0.359912	0.314262		10.9738	11.4781	11.9999	11.0071	11.3252	11.0397
Q8K1R7	NEK9_MOUSE	Nek9	Serine/threonine-protein kinase Nek9 OS=Mus musculus OX=10090 GN=Nek9 PE=1 SV=2	107.143	984	0.779238	-0.359863	0.00749586		14.3256	14.3182	14.485	14.65	14.7459	14.8125
Q91WF0	TAZ_MOUSE	Tafazzin	Tafazzin OS=Mus musculus OX=10090 GN=Tafazzin PE=2 SV=1	30.334	262	1.28328	0.359834	0.562216		10.1495	10.4189	10.911	9.30168	9.99465	11.1035
Q8JZM7	CDC73_MOUSE	Cdc73	Parafibromin OS=Mus musculus OX=10090 GN=Cdc73 PE=1 SV=1	60.577	531	0.779347	-0.359662	0.0313745		14.95	14.571	14.7641	15.1314	15.1436	15.0891
Q99KP6	PRP19_MOUSE	Prpf19	Pre-mRNA-processing factor 19 OS=Mus musculus OX=10090 GN=Prpf19 PE=1 SV=1	55.239	504	0.779496	-0.359387	0.0755067		17.1983	16.9895	17.0449	17.6119	17.1667	17.5323
A2TJV2	PALM3_MOUSE	Palm3	Paralemmin-3 OS=Mus musculus OX=10090 GN=Palm3 PE=1 SV=1	78.788	734	0.779668	-0.359068	0.62721		11.3138	9.3942	11.4666	11.1532	10.7949	11.3038
Q3UTZ3	TPC14_MOUSE	Trappc14	Trafficking protein particle complex subunit 14 OS=Mus musculus OX=10090 GN=Trappc14 PE=1 SV=2	62.75	580	1.2824	0.358844	0.269625		11.8027	12.6823	12.4836	11.9558	12.1191	11.8172
Q6NVG1	LPCT4_MOUSE	Lpcat4	Lysophospholipid acyltransferase LPCAT4 OS=Mus musculus OX=10090 GN=Lpcat4 PE=1 SV=1	57.143	524	1.28237	0.358817	0.0099772		13.199	13.3718	13.2199	12.7934	12.9614	12.9594
Q9CZ69	CKLF6_MOUSE	Cmtm6	CKLF-like MARVEL transmembrane domain-containing protein 6 OS=Mus musculus OX=10090 GN=Cmtm6 PE=1 SV=1	19.824	183	1.28221	0.358637	0.694886		12.0503	12.9528	10.3455	11.6101	11.956	10.7066
Q8C3S2	TNG6_MOUSE	Tango6	Transport and Golgi organization protein 6 homolog OS=Mus musculus OX=10090 GN=Tango6 PE=1 SV=1	118.732	1079	0.780044	-0.358373	0.0329648		12.0372	12.3014	12.0066	12.3882	12.439	12.5932
Q6DFW0	CI072_MOUSE	C9orf72	Guanine nucleotide exchange factor C9orf72 homolog OS=Mus musculus OX=10090 GN=C9orf72 PE=1 SV=2	54.278	481	0.780109	-0.358253	0.133271		12.4718	12.0206	11.9089	12.5753	12.5725	12.3283
Q9JHJ7	TEST_MOUSE	Prss21	Testisin OS=Mus musculus OX=10090 GN=Prss21 PE=1 SV=2	36.175	324	1.28178	0.358144	0.0318093		14.0757	14.1406	14.1709	13.8466	13.9066	13.5596
Q8R1K4	AT2L2_MOUSE	Phykpl	5-phosphohydroxy-L-lysine phospho-lyase OS=Mus musculus OX=10090 GN=Phykpl PE=1 SV=1	51.966	467	1.2817	0.358059	0.00307845		14.3346	14.1661	14.2287	13.8395	13.9324	13.8833
Q9D0P8	IFT27_MOUSE	Ift27	Intraflagellar transport protein 27 homolog OS=Mus musculus OX=10090 GN=Ift27 PE=1 SV=1	20.814	186	0.780254	-0.357983	0.0218748		15.9011	15.849	15.7645	16.1541	16.3684	16.066
Q9Z2E9	BSCL2_MOUSE	Bscl2	Seipin OS=Mus musculus OX=10090 GN=Bscl2 PE=1 SV=2	43.105	383	1.28157	0.357916	0.0182991		15.1207	15.0522	14.8176	14.6193	14.6682	14.6293
Q571E4	GALNS_MOUSE	Galns	N-acetylgalactosamine-6-sulfatase OS=Mus musculus OX=10090 GN=Galns PE=1 SV=2	57.673	520	0.780324	-0.357854	0.0905022		13.4346	13.1638	12.8779	13.5329	13.4952	13.5219
Q80X66	BTBDA_MOUSE	Btbd10	BTB/POZ domain-containing protein 10 OS=Mus musculus OX=10090 GN=Btbd10 PE=1 SV=1	53.772	475	0.780332	-0.35784	0.0151281		12.7798	12.6337	12.9258	13.0909	13.1491	13.1728
P53702	CCHL_MOUSE	Hccs	Holocytochrome c-type synthase OS=Mus musculus OX=10090 GN=Hccs PE=1 SV=2	30.978	272	1.2814	0.357716	0.00317513		14.9596	14.9098	15.0451	14.5794	14.6941	14.5679
Q9Z127	LAT1_MOUSE	Slc7a5	Large neutral amino acids transporter small subunit 1 OS=Mus musculus OX=10090 GN=Slc7a5 PE=1 SV=2	55.872	512	1.28138	0.3577	0.204137		16.4677	16.9841	16.499	15.9634	16.4129	16.5013
Q9D0I4	STX17_MOUSE	Stx17	Syntaxin-17 OS=Mus musculus OX=10090 GN=Stx17 PE=1 SV=1	33.221	301	0.780447	-0.357627	0.00119576		16.0504	15.9436	16.0127	16.3168	16.4183	16.3445
Q9WU63	HEBP2_MOUSE	Hebp2	Heme-binding protein 2 OS=Mus musculus OX=10090 GN=Hebp2 PE=1 SV=1	23.063	205	0.780538	-0.357458	0.0732153		13.7453	13.6732	14.1026	14.3208	14.1758	14.097
Q9DCF9	SSRG_MOUSE	Ssr3	Translocon-associated protein subunit gamma OS=Mus musculus OX=10090 GN=Ssr3 PE=1 SV=1	21.065	185	1.28083	0.357083	0.0164526		16.3058	16.1193	16.3482	16.0124	15.8415	15.8483
Q8R060	ZWILC_MOUSE	Zwilch	Protein zwilch homolog OS=Mus musculus OX=10090 GN=Zwilch PE=1 SV=1	66.839	589	0.780775	-0.357022	0.0101054		15.3459	15.5678	15.532	15.7864	15.8219	15.9087
P16460	ASSY_MOUSE	Ass1	Argininosuccinate synthase OS=Mus musculus OX=10090 GN=Ass1 PE=1 SV=1	46.584	412	0.780775	-0.35702	0.0113356		14.2025	14.001	14.251	14.5041	14.5533	14.4681
P17047	LAMP2_MOUSE	Lamp2	Lysosome-associated membrane glycoprotein 2 OS=Mus musculus OX=10090 GN=Lamp2 PE=1 SV=2	45.681	415	1.28067	0.356899	0.311965		15.1922	15.0843	14.4521	14.9291	14.5049	14.2239
P61804	DAD1_MOUSE	Dad1	Dolichyl-diphosphooligosaccharide--protein glycosyltransferase subunit DAD1 OS=Mus musculus OX=10090 GN=Dad1 PE=1 SV=3	12.497	113	1.28064	0.356868	0.0104952		18.5187	18.6175	18.3668	18.1246	18.2018	18.106
P27601	GNA13_MOUSE	Gna13	Guanine nucleotide-binding protein subunit alpha-13 OS=Mus musculus OX=10090 GN=Gna13 PE=1 SV=1	44.055	377	1.28062	0.356843	0.000412505		14.635	14.6107	14.6539	14.337	14.2402	14.2519
Q8BVD5	MPP7_MOUSE	Mpp7	MAGUK p55 subfamily member 7 OS=Mus musculus OX=10090 GN=Mpp7 PE=1 SV=2	65.54	576	1.28061	0.356836	0.374234		10.6628	10.1364	9.84428	9.83512	10.3273	9.41048
Q99KF1	TMED9_MOUSE	Tmed9	Transmembrane emp24 domain-containing protein 9 OS=Mus musculus OX=10090 GN=Tmed9 PE=1 SV=2	27.127	235	1.28051	0.356723	0.135282		17.011	17.4391	16.8022	16.6535	16.7609	16.7677
Q8BU04	UBR7_MOUSE	Ubr7	Putative E3 ubiquitin-protein ligase UBR7 OS=Mus musculus OX=10090 GN=Ubr7 PE=1 SV=1	48.065	425	0.781027	-0.356556	0.235815		13.5019	14.0493	14.3771	14.3238	14.3648	14.3092
Q9Z224	MOC2A_MOUSE	Mocs2	Molybdopterin synthase sulfur carrier subunit OS=Mus musculus OX=10090 GN=Mocs2 PE=1 SV=1	9.745	88	0.781077	-0.356464	0.10223		12.5508	13.0488	13.0264	13.2011	13.1724	13.322
Q91VZ6	SMAP1_MOUSE	Smap1	Stromal membrane-associated protein 1 OS=Mus musculus OX=10090 GN=Smap1 PE=1 SV=1	47.66	440	1.28015	0.356314	0.0132508		15.0531	14.865	14.8585	14.4604	14.6328	14.6144
Q9D1R9	RL34_MOUSE	Rpl34	Large ribosomal subunit protein eL34 OS=Mus musculus OX=10090 GN=Rpl34 PE=1 SV=2	13.293	117	1.28013	0.356287	0.566515		19.032	17.8047	17.8739	17.0625	18.2568	18.3224
Q3T9Z9	ZUP1_MOUSE	Zup1	Zinc finger-containing ubiquitin peptidase 1 OS=Mus musculus OX=10090 GN=Zup1 PE=2 SV=2	65.593	577	0.781218	-0.356204	0.0254547		13.1155	13.1275	13.1593	13.503	13.6597	13.3083
Q8BZ20	PAR12_MOUSE	Parp12	Protein mono-ADP-ribosyltransferase PARP12 OS=Mus musculus OX=10090 GN=Parp12 PE=1 SV=3	79.917	711	0.781377	-0.355909	0.0164741		13.4311	13.6014	13.3812	13.8995	13.7086	13.8733
Q8CE33	KLH11_MOUSE	Klhl11	Kelch-like protein 11 OS=Mus musculus OX=10090 GN=Klhl11 PE=1 SV=1	80.429	709	1.27978	0.355895	0.0904724		12.3226	12.4998	12.0854	11.8312	12.1586	11.8504
Q9CZR3	TM40L_MOUSE	Tomm40l	Mitochondrial import receptor subunit TOM40B OS=Mus musculus OX=10090 GN=Tomm40l PE=1 SV=1	34.005	308	1.27972	0.35583	0.114602		12.5115	12.6132	12.7926	12.3209	11.995	12.5337
Q8BN57	CC033_MOUSE		Protein C3orf33 homolog OS=Mus musculus OX=10090 PE=2 SV=1	33.668	294	0.781586	-0.355524	0.206105		12.4771	11.9089	11.9284	12.5378	12.1802	12.663
Q9DAI2	IFT22_MOUSE	Ift22	Intraflagellar transport protein 22 homolog OS=Mus musculus OX=10090 GN=Ift22 PE=1 SV=1	20.833	185	0.781652	-0.355401	0.10935		16.4635	16.1267	16.7182	16.8037	16.7432	16.8278
Q6ZPV2	INO80_MOUSE	Ino80	Chromatin-remodeling ATPase INO80 OS=Mus musculus OX=10090 GN=Ino80 PE=1 SV=2	176.52	1559	1.27932	0.355381	0.179213		12.7286	12.2567	12.0246	12.0997	11.9856	11.8585
O55142	RL35A_MOUSE	Rpl35a	Large ribosomal subunit protein eL33 OS=Mus musculus OX=10090 GN=Rpl35a PE=1 SV=2	12.554	110	1.27894	0.354953	0.605899		19.0694	17.154	17.2772	17.602	17.6367	17.1971
V9GXK1	PIRC2_MOUSE	Pierce2	Piercer of microtubule wall 2 protein OS=Mus musculus OX=10090 GN=Pierce2 PE=1 SV=1	13.714	122	1.27884	0.354831	0.300977		10.4053	10.9732	10.4132	9.77956	10.4354	10.5122
Q99LG2	TNPO2_MOUSE	Tnpo2	Transportin-2 OS=Mus musculus OX=10090 GN=Tnpo2 PE=1 SV=1	100.456	887	0.781971	-0.354812	0.00349664		14.5487	14.6669	14.6571	14.8926	15.0235	15.0211
Q9JK23	PSMG1_MOUSE	Psmg1	Proteasome assembly chaperone 1 OS=Mus musculus OX=10090 GN=Psmg1 PE=1 SV=1	33.104	289	0.78202	-0.354722	0.0140918		15.7676	15.5738	15.7884	15.9859	16.1597	16.0483
Q9D7E3	OVCA2_MOUSE	Ovca2	Esterase OVCA2 OS=Mus musculus OX=10090 GN=Ovca2 PE=1 SV=1	24.246	225	1.27832	0.354252	0.101452		14.4895	14.4193	14.2161	14.1624	13.7293	14.1704
Q8C569	F118B_MOUSE	Fam118b	Protein FAM118B OS=Mus musculus OX=10090 GN=Fam118b PE=1 SV=1	39.508	351	1.27785	0.353713	0.068032		16.2575	16.1924	16.5985	16.088	15.8663	16.0329
Q9CQ37	UBE2T_MOUSE	Ube2t	Ubiquitin-conjugating enzyme E2 T OS=Mus musculus OX=10090 GN=Ube2t PE=1 SV=1	22.975	204	0.782641	-0.353578	0.0224715		13.729	13.5367	13.4831	14.0245	13.8138	13.9712
P24638	PPAL_MOUSE	Acp2	Lysosomal acid phosphatase OS=Mus musculus OX=10090 GN=Acp2 PE=1 SV=2	48.509	423	0.782684	-0.353499	0.00110281		13.8152	13.8107	13.9013	14.143	14.1976	14.2471
Q3TAE8	ALG6_MOUSE	Alg6	Dolichyl pyrophosphate Man9GlcNAc2 alpha-1,3-glucosyltransferase OS=Mus musculus OX=10090 GN=Alg6 PE=2 SV=1	57.874	507	1.27751	0.353336	0.490245		11.145	9.73026	10.8447	10.043	10.0412	10.5758
Q8VCQ3	NRBF2_MOUSE	Nrbf2	Nuclear receptor-binding factor 2 OS=Mus musculus OX=10090 GN=Nrbf2 PE=1 SV=1	32.501	287	1.2775	0.35332	0.600668		12.079	11.1144	10.7325	11.0427	10.0898	11.7334
Q8C267	SETB2_MOUSE	Setdb2	Histone-lysine N-methyltransferase SETDB2 OS=Mus musculus OX=10090 GN=Setdb2 PE=2 SV=2	80.636	713	0.782838	-0.353215	0.00505897		11.1103	11.1287	11.0881	11.5855	11.4153	11.3859
Q6P6M5	PX11C_MOUSE	Pex11g	Peroxisomal membrane protein 11C OS=Mus musculus OX=10090 GN=Pex11g PE=1 SV=2	27.152	241	1.27738	0.353188	0.40188		11.1915	11.7072	10.419	10.6696	10.765	10.8236
Q9D6K8	FUND2_MOUSE	Fundc2	FUN14 domain-containing protein 2 OS=Mus musculus OX=10090 GN=Fundc2 PE=1 SV=1	16.564	151	1.27725	0.35304	0.267998		11.9926	12.0043	11.9789	12.0426	11.7592	11.1147
O35326	SRSF5_MOUSE	Srsf5	Serine/arginine-rich splicing factor 5 OS=Mus musculus OX=10090 GN=Srsf5 PE=1 SV=2	30.891	269	0.782973	-0.352965	0.113329		18.2322	17.7281	17.9209	18.2239	18.5022	18.2139
P51163	HEM4_MOUSE	Uros	Uroporphyrinogen-III synthase OS=Mus musculus OX=10090 GN=Uros PE=1 SV=1	28.504	265	0.783044	-0.352835	0.0450923		14.0102	14.2924	14.2905	14.4091	14.6821	14.5604
Q61334	BAP29_MOUSE	Bcap29	B-cell receptor-associated protein 29 OS=Mus musculus OX=10090 GN=Bcap29 PE=1 SV=1	27.964	240	1.27705	0.352815	0.00189895		16.595	16.587	16.4757	16.2511	16.1994	16.1488
A2AQ14	MS18B_MOUSE	Oip5	Protein Mis18-beta OS=Mus musculus OX=10090 GN=Oip5 PE=2 SV=1	26.861	241	1.27703	0.352794	0.0335561		12.164	12.061	12.3249	11.9902	11.7618	11.7394
O54998	FKBP7_MOUSE	Fkbp7	Peptidyl-prolyl cis-trans isomerase FKBP7 OS=Mus musculus OX=10090 GN=Fkbp7 PE=1 SV=1	24.913	218	0.783115	-0.352703	0.510477		10.4459	9.52426	9.55238	9.44496	10.4205	10.7152
E9Q8T7	DYH1_MOUSE	Dnah1	Dynein axonemal heavy chain 1 OS=Mus musculus OX=10090 GN=Dnah1 PE=1 SV=1	487.07	4250	0.783134	-0.352668	0.00162121		14.1858	14.2975	14.3246	14.6531	14.625	14.5877
Q91Y74	SIA4C_MOUSE	St3gal4	CMP-N-acetylneuraminate-beta-galactosamide-alpha-2,3-sialyltransferase 4 OS=Mus musculus OX=10090 GN=St3gal4 PE=1 SV=1	38.058	333	0.783175	-0.352593	0.136584		11.2208	11.5703	11.4321	11.7971	11.4664	12.0176
Q91WG2	RABE2_MOUSE	Rabep2	Rab GTPase-binding effector protein 2 OS=Mus musculus OX=10090 GN=Rabep2 PE=1 SV=3	62.132	554	1.27676	0.352487	0.0186257		14.7096	14.4266	14.4651	14.1972	14.1325	14.2141
Q99JG3	ANX13_MOUSE	Anxa13	Annexin A13 OS=Mus musculus OX=10090 GN=Anxa13 PE=1 SV=3	35.922	317	1.2767	0.352424	0.492605		9.97045	9.45264	10.8541	9.96433	9.96666	9.28895
P70696	H2B1A_MOUSE	H2bc1	Histone H2B type 1-A OS=Mus musculus OX=10090 GN=H2bc1 PE=1 SV=3	14.237	127	1.27665	0.352363	0.296881		20.9981	20.0906	20.2464	20.2227	20.1335	19.9218
Q6DG52	CHUR_MOUSE	Churc1	Protein Churchill OS=Mus musculus OX=10090 GN=Churc1 PE=3 SV=1	12.858	112	1.27661	0.352312	0.5508		12.0235	11.8808	11.2098	10.9025	10.843	12.3116
Q9CZG9	PDZ11_MOUSE	Pdzd11	PDZ domain-containing protein 11 OS=Mus musculus OX=10090 GN=Pdzd11 PE=1 SV=1	16.182	140	1.27651	0.352207	0.486817		11.8896	10.8962	10.3674	10.5186	10.6708	10.9072
Q4QRL3	CC88B_MOUSE	Ccdc88b	Coiled-coil domain-containing protein 88B OS=Mus musculus OX=10090 GN=Ccdc88b PE=1 SV=2	166.608	1481	1.27646	0.352151	0.111048		11.5659	11.3446	11.5196	11.3887	10.8391	11.1458
O08550	KMT2B_MOUSE	Kmt2b	Histone-lysine N-methyltransferase 2B OS=Mus musculus OX=10090 GN=Kmt2b PE=1 SV=3	294.821	2713	1.27637	0.352041	0.137018		12.0895	11.9662	12.0205	11.3046	11.8115	11.9039
Q8CEC6	PPWD1_MOUSE	Ppwd1	Peptidylprolyl isomerase domain and WD repeat-containing protein 1 OS=Mus musculus OX=10090 GN=Ppwd1 PE=1 SV=2	73.385	646	0.783544	-0.351914	0.0363657		14.1399	13.8091	13.9681	14.3801	14.3916	14.2012
A2AG58	BCLA3_MOUSE	Bclaf3	BCLAF1 and THRAP3 family member 3 OS=Mus musculus OX=10090 GN=Bclaf3 PE=1 SV=1	90.111	752	1.27611	0.351749	0.017515		11.6567	11.7863	11.5458	11.2223	11.2926	11.4186
Q921G7	ETFD_MOUSE	Etfdh	Electron transfer flavoprotein-ubiquinone oxidoreductase, mitochondrial OS=Mus musculus OX=10090 GN=Etfdh PE=1 SV=1	68.091	616	1.2761	0.351745	0.00177235		16.0145	16.0009	16.0862	15.7292	15.7133	15.6038
Q921Y2	IMP3_MOUSE	Imp3	U3 small nucleolar ribonucleoprotein protein IMP3 OS=Mus musculus OX=10090 GN=Imp3 PE=2 SV=1	21.777	184	1.27609	0.351725	0.031929		13.9923	14.1908	14.1618	13.801	13.5928	13.8959
Q8K2T8	PAF1_MOUSE	Paf1	RNA polymerase II-associated factor 1 homolog OS=Mus musculus OX=10090 GN=Paf1 PE=1 SV=1	60.518	535	0.783799	-0.351444	0.0305321		15.141	14.77	14.959	15.3079	15.3016	15.3148
P58742	AAAS_MOUSE	Aaas	Aladin OS=Mus musculus OX=10090 GN=Aaas PE=1 SV=1	59.431	546	1.27584	0.351443	0.287332		14.0598	15.0214	14.3431	14.1507	14.1503	14.0689
Q9QUM9	PSA6_MOUSE	Psma6	Proteasome subunit alpha type-6 OS=Mus musculus OX=10090 GN=Psma6 PE=1 SV=1	27.372	246	1.27567	0.351257	0.00902776		17.8621	17.9434	17.8274	17.4374	17.4873	17.6544
Q9WUD1	CHIP_MOUSE	Stub1	E3 ubiquitin-protein ligase CHIP OS=Mus musculus OX=10090 GN=Stub1 PE=1 SV=1	34.909	304	1.2756	0.351179	0.00393225		15.794	15.7268	15.6379	15.3563	15.4386	15.3104
Q8BHW2	OSCP1_MOUSE	Oscp1	Protein OSCP1 OS=Mus musculus OX=10090 GN=Oscp1 PE=1 SV=1	43.232	379	0.783966	-0.351136	0.0250951		16.411	16.0838	16.2347	16.6527	16.5964	16.5339
Q9ESN9	JIP3_MOUSE	Mapk8ip3	C-Jun-amino-terminal kinase-interacting protein 3 OS=Mus musculus OX=10090 GN=Mapk8ip3 PE=1 SV=1	147.561	1337	1.27543	0.350982	0.0231131		13.3382	13.6549	13.5617	13.2024	13.187	13.1125
Q9D5R2	WDR20_MOUSE	Wdr20	WD repeat-containing protein 20 OS=Mus musculus OX=10090 GN=Wdr20 PE=2 SV=1	62.782	567	0.784201	-0.350704	0.480948		12.7683	12.4848	13.9095	13.385	13.6231	13.2066
Q3UZ57	AXDN1_MOUSE	Axdnd1	Axonemal dynein light chain domain-containing protein 1 OS=Mus musculus OX=10090 GN=Axdnd1 PE=1 SV=2	126.656	1111	0.7843	-0.350522	0.00221926		14.5863	14.5825	14.6005	15.0144	14.8452	14.9613
Q61686	CBX5_MOUSE	Cbx5	Chromobox protein homolog 5 OS=Mus musculus OX=10090 GN=Cbx5 PE=1 SV=1	22.186	191	1.27492	0.35041	0.0469137		15.4043	15.3966	15.5355	14.8658	15.196	15.2234
Q9CWQ0	DPH5_MOUSE	Dph5	Diphthine methyl ester synthase OS=Mus musculus OX=10090 GN=Dph5 PE=1 SV=2	31.218	281	0.78438	-0.350375	0.132329		14.6236	14.0616	14.5055	14.6619	14.8912	14.6888
Q8CIV2	MBRL_MOUSE	Tmem259	Membralin OS=Mus musculus OX=10090 GN=Tmem259 PE=1 SV=2	63.561	574	1.27488	0.350361	0.129313		12.4929	12.3508	12.7478	12.3165	11.8953	12.3287
Q6SP97	ENKUR_MOUSE	Enkur	Enkurin OS=Mus musculus OX=10090 GN=Enkur PE=1 SV=1	29.527	255	0.784409	-0.350323	0.0624295		11.0661	10.8416	10.8665	11.3793	11.4039	11.042
Q3UX10	TBAL3_MOUSE	Tubal3	Tubulin alpha chain-like 3 OS=Mus musculus OX=10090 GN=Tubal3 PE=2 SV=2	49.988	446	1.27471	0.350175	0.241457		11.661	12.2257	11.4295	11.5827	11.2533	11.4298
Q91YD3	DCP1A_MOUSE	Dcp1a	mRNA-decapping enzyme 1A OS=Mus musculus OX=10090 GN=Dcp1a PE=1 SV=1	65.219	602	1.27456	0.349995	0.00191779		13.6037	13.4628	13.5504	13.2394	13.1595	13.1681
P62748	HPCL1_MOUSE	Hpcal1	Hippocalcin-like protein 1 OS=Mus musculus OX=10090 GN=Hpcal1 PE=1 SV=2	22.338	193	0.784613	-0.349946	0.0150562		13.7515	14.0285	13.8781	14.2396	14.287	14.1814
Q80WQ2	VAC14_MOUSE	Vac14	Protein VAC14 homolog OS=Mus musculus OX=10090 GN=Vac14 PE=1 SV=1	88.048	782	0.784642	-0.349894	0.0488842		14.0686	13.6657	13.9115	14.2033	14.1751	14.3172
Q6PB93	GALT2_MOUSE	Galnt2	Polypeptide N-acetylgalactosaminyltransferase 2 OS=Mus musculus OX=10090 GN=Galnt2 PE=1 SV=1	64.515	570	1.2742	0.34959	0.0396779		12.1626	12.4727	12.2159	12.0641	11.8888	11.8495
O35309	NMI_MOUSE	Nmi	N-myc-interactor OS=Mus musculus OX=10090 GN=Nmi PE=1 SV=1	35.236	314	0.784814	-0.349577	0.102893		10.6284	11.1705	10.8661	11.3458	11.1776	11.1903
Q8BH69	SPS1_MOUSE	Sephs1	Selenide, water dikinase 1 OS=Mus musculus OX=10090 GN=Sephs1 PE=1 SV=1	42.907	392	0.784876	-0.349464	0.0166083		14.9079	14.7249	14.9616	15.1284	15.3059	15.2085
Q8BMQ8	MON1B_MOUSE	Mon1b	Vacuolar fusion protein MON1 homolog B OS=Mus musculus OX=10090 GN=Mon1b PE=2 SV=1	60.016	553	0.784919	-0.349383	0.0232394		11.8238	11.8523	12.0625	12.3573	12.145	12.2844
Q9D7J4	COX20_MOUSE	Cox20	Cytochrome c oxidase assembly protein COX20, mitochondrial OS=Mus musculus OX=10090 GN=Cox20 PE=1 SV=1	13.163	117	0.784926	-0.349372	0.133131		12.174	12.7206	12.2823	12.8757	12.7537	12.5956
Q91YE5	BAZ2A_MOUSE	Baz2a	Bromodomain adjacent to zinc finger domain protein 2A OS=Mus musculus OX=10090 GN=Baz2a PE=1 SV=2	209.618	1889	1.27394	0.3493	9.38059e-05		16.3147	16.3412	16.3409	15.9588	16.0233	15.9669
Q80XP9	WNK3_MOUSE	Wnk3	Serine/threonine-protein kinase WNK3 OS=Mus musculus OX=10090 GN=Wnk3 PE=1 SV=3	193.991	1757	1.2739	0.349257	0.0751365		13.4799	13.6864	13.443	13.3036	13.3204	12.9375
O54887	TSKS_MOUSE	Tsks	Testis-specific serine kinase substrate OS=Mus musculus OX=10090 GN=Tsks PE=1 SV=4	63.505	585	1.27388	0.349227	0.00163699		13.0882	13.1704	13.1598	12.7142	12.8206	12.8359
Q587J6	LITD1_MOUSE	L1td1	LINE-1 type transposase domain-containing protein 1 OS=Mus musculus OX=10090 GN=L1td1 PE=2 SV=1	88.189	782	1.27386	0.349203	0.498802		10.9337	9.88748	9.70581	9.32878	10.2698	9.88079
Q9D289	TPC6B_MOUSE	Trappc6b	Trafficking protein particle complex subunit 6B OS=Mus musculus OX=10090 GN=Trappc6b PE=1 SV=1	17.936	158	0.785038	-0.349166	0.0250527		14.259	14.5185	14.2802	14.592	14.7431	14.7701
Q5STT6	GAR3_MOUSE	Garin3	Golgi-associated RAB2B interactor protein 3 OS=Mus musculus OX=10090 GN=Garin3 PE=1 SV=3	68.885	665	0.785068	-0.34911	0.451617		9.55518	10.1186	10.99	10.4967	10.6151	10.5993
Q9D8U8	SNX5_MOUSE	Snx5	Sorting nexin-5 OS=Mus musculus OX=10090 GN=Snx5 PE=1 SV=1	46.797	404	1.27362	0.348931	0.012917		14.9944	14.8513	15.1086	14.5861	14.6997	14.6217
E9Q555	RN213_MOUSE	Rnf213	E3 ubiquitin-protein ligase RNF213 OS=Mus musculus OX=10090 GN=Rnf213 PE=1 SV=3	584.258	5148	1.27309	0.348333	0.00259805		12.7878	12.906	12.813	12.4503	12.5627	12.4488
Q8C0T0	XKR8_MOUSE	Xkr8	XK-related protein 8 OS=Mus musculus OX=10090 GN=Xkr8 PE=1 SV=1	45.563	401	1.27294	0.348163	0.144677		12.5912	11.9351	12.2816	11.9085	11.9846	11.8704
Q6IR42	ZCPW1_MOUSE	Zcwpw1	Zinc finger CW-type PWWP domain protein 1 OS=Mus musculus OX=10090 GN=Zcwpw1 PE=1 SV=2	70.569	630	1.27281	0.348015	0.0243419		14.2073	14.4865	14.4663	14.1204	13.9975	13.9982
Q921I1	TRFE_MOUSE	Tf	Serotransferrin OS=Mus musculus OX=10090 GN=Tf PE=1 SV=1	76.724	697	1.27268	0.347874	0.19244		12.9793	12.9308	12.3489	12.5219	12.2252	12.4684
Q99KR3	LACB2_MOUSE	Lactb2	Endoribonuclease LACTB2 OS=Mus musculus OX=10090 GN=Lactb2 PE=1 SV=1	32.754	288	0.785753	-0.347852	0.000759197		13.8804	13.9029	13.8119	14.2054	14.2609	14.1725
P58774	TPM2_MOUSE	Tpm2	Tropomyosin beta chain OS=Mus musculus OX=10090 GN=Tpm2 PE=1 SV=1	32.837	284	0.785759	-0.347841	0.186985		16.9413	16.2111	16.4253	16.9333	16.845	16.8429
Q9R1J0	NSDHL_MOUSE	Nsdhl	Sterol-4-alpha-carboxylate 3-dehydrogenase, decarboxylating OS=Mus musculus OX=10090 GN=Nsdhl PE=1 SV=1	40.686	362	0.785927	-0.347532	0.0589656		15.0908	15.3226	14.9899	15.4882	15.633	15.3247
P58158	B3GA3_MOUSE	B3gat3	Galactosylgalactosylxylosylprotein 3-beta-glucuronosyltransferase 3 OS=Mus musculus OX=10090 GN=B3gat3 PE=1 SV=1	37.067	335	1.2722	0.347322	0.145497		12.6551	12.0366	12.2834	11.8563	12.0945	11.9822
P63001	RAC1_MOUSE	Rac1	Ras-related C3 botulinum toxin substrate 1 OS=Mus musculus OX=10090 GN=Rac1 PE=1 SV=1	21.45	192	0.786053	-0.347302	0.220959		15.4344	14.7936	15.2633	15.2515	15.5324	15.7493
Q6PCN7	HLTF_MOUSE	Hltf	Helicase-like transcription factor OS=Mus musculus OX=10090 GN=Hltf PE=1 SV=1	113.317	1003	0.786121	-0.347176	0.264349		10.6645	10.1354	11.0083	10.8703	11.1193	10.8601
P60824	CIRBP_MOUSE	Cirbp	Cold-inducible RNA-binding protein OS=Mus musculus OX=10090 GN=Cirbp PE=1 SV=1	18.607	172	0.78614	-0.347142	0.484893		18.3794	16.8656	17.8292	18.0525	18.1878	17.8753
Q9D0K0	TBCD7_MOUSE	Tbc1d7	TBC1 domain family member 7 OS=Mus musculus OX=10090 GN=Tbc1d7 PE=1 SV=1	33.826	293	0.786152	-0.34712	0.0258555		11.991	12.3073	12.171	12.5812	12.4419	12.4875
Q9DBU6	RSRC1_MOUSE	Rsrc1	Serine/Arginine-related protein 53 OS=Mus musculus OX=10090 GN=Rsrc1 PE=1 SV=1	38.637	334	0.786366	-0.346727	0.159482		14.6745	14.1143	14.5846	14.7347	15.0036	14.6753
Q7TML3	S35F2_MOUSE	Slc35f2	Solute carrier family 35 member F2 OS=Mus musculus OX=10090 GN=Slc35f2 PE=1 SV=2	41.635	375	0.786401	-0.346664	0.185167		11.3802	11.8567	11.1808	11.9083	11.6542	11.8952
Q9D009	LIPT2_MOUSE	Lipt2	Octanoyl-[acyl-carrier-protein]:protein N-octanoyltransferase LIPT2, mitochondrial OS=Mus musculus OX=10090 GN=Lipt2 PE=1 SV=2	24.955	231	0.786402	-0.346662	0.1888		11.2605	11.6142	11.0676	11.5983	11.9455	11.4385
Q9JIX9	FASTK_MOUSE	Fastk	Fas-activated serine/threonine kinase OS=Mus musculus OX=10090 GN=Fastk PE=1 SV=1	57.726	511	1.27152	0.346555	0.102081		10.4712	10.6371	10.2631	10.0126	10.3554	9.96386
P60904	DNJC5_MOUSE	Dnajc5	DnaJ homolog subfamily C member 5 OS=Mus musculus OX=10090 GN=Dnajc5 PE=1 SV=1	22.101	198	1.27109	0.346063	0.755307		11.5931	8.84947	9.88346	8.44715	10.3359	10.5047
Q6PCP5	MFF_MOUSE	Mff	Mitochondrial fission factor OS=Mus musculus OX=10090 GN=Mff PE=1 SV=1	32.931	291	1.27104	0.346014	0.00541783		14.6772	14.819	14.6095	14.3815	14.3353	14.3508
Q8BGX7	SPIDR_MOUSE	Spidr	DNA repair-scaffolding protein OS=Mus musculus OX=10090 GN=Spidr PE=2 SV=1	103.297	933	0.786757	-0.346011	0.083168		12.1672	12.0436	11.7867	12.3843	12.4965	12.1547
Q9JIH2	NUP50_MOUSE	Nup50	Nuclear pore complex protein Nup50 OS=Mus musculus OX=10090 GN=Nup50 PE=1 SV=3	49.485	466	1.27103	0.345998	0.00018043		15.6054	15.6538	15.6654	15.301	15.324	15.2616
Q61205	PA1B3_MOUSE	Pafah1b3	Platelet-activating factor acetylhydrolase IB subunit alpha1 OS=Mus musculus OX=10090 GN=Pafah1b3 PE=1 SV=1	25.853	232	1.27089	0.345836	0.19663		18.4175	18.0418	17.6929	17.7142	17.836	17.5645
Q6ZQI3	MLEC_MOUSE	Mlec	Malectin OS=Mus musculus OX=10090 GN=Mlec PE=1 SV=2	32.342	291	1.27079	0.345729	0.0162999		18.2695	18.5627	18.4305	18.0438	18.075	18.1068
Q6NS82	RETR2_MOUSE	Retreg2	Reticulophagy regulator 2 OS=Mus musculus OX=10090 GN=Retreg2 PE=1 SV=2	57.542	541	1.2707	0.345623	0.0618619		15.2091	15.4148	15.0917	14.8285	15.081	14.7691
Q91VH2	SNX9_MOUSE	Snx9	Sorting nexin-9 OS=Mus musculus OX=10090 GN=Snx9 PE=1 SV=1	66.546	595	1.27065	0.345565	0.0312664		15.16	15.3608	15.0616	14.9626	14.8203	14.7628
O35730	RING1_MOUSE	Ring1	E3 ubiquitin-protein ligase RING1 OS=Mus musculus OX=10090 GN=Ring1 PE=1 SV=2	42.631	406	0.787061	-0.345454	0.310165		12.3345	11.547	11.5394	12.3472	11.8865	12.2236
Q91V81	RBM42_MOUSE	Rbm42	RNA-binding protein 42 OS=Mus musculus OX=10090 GN=Rbm42 PE=1 SV=2	50.236	478	0.78717	-0.345252	0.213457		12.6314	11.8748	12.0595	12.545	12.4389	12.6176
Q5PSV9	MDC1_MOUSE	Mdc1	Mediator of DNA damage checkpoint protein 1 OS=Mus musculus OX=10090 GN=Mdc1 PE=1 SV=1	184.67	1707	1.27035	0.34523	0.00199744		18.1372	18.0299	18.0199	17.6624	17.7226	17.7663
P07903	ERCC1_MOUSE	Ercc1	DNA excision repair protein ERCC-1 OS=Mus musculus OX=10090 GN=Ercc1 PE=2 SV=2	32.91	298	0.787278	-0.345056	0.230431		11.3979	12.1298	11.6985	12.1561	12.2524	11.8529
Q6PDI5	ECM29_MOUSE	Ecpas	Proteasome adapter and scaffold protein ECM29 OS=Mus musculus OX=10090 GN=Ecpas PE=1 SV=4	203.915	1840	0.787369	-0.344888	0.0246665		15.8197	15.4877	15.6999	15.9988	16.0442	15.999
Q921S7	RM37_MOUSE	Mrpl37	Large ribosomal subunit protein mL37 OS=Mus musculus OX=10090 GN=Mrpl37 PE=1 SV=1	48.341	423	0.787479	-0.344687	0.0427731		13.9826	14.02	14.3302	14.374	14.5064	14.4865
Q9CZ28	SNF8_MOUSE	Snf8	Vacuolar-sorting protein SNF8 OS=Mus musculus OX=10090 GN=Snf8 PE=1 SV=1	28.886	258	1.26983	0.344639	0.121484		15.1401	14.6656	14.6656	14.3288	14.5273	14.5811
Q8R317	UBQL1_MOUSE	Ubqln1	Ubiquilin-1 OS=Mus musculus OX=10090 GN=Ubqln1 PE=1 SV=1	61.976	582	1.26982	0.344619	0.0293587		17.2885	17.5963	17.317	16.9941	17.1095	17.0642
Q61103	REQU_MOUSE	Dpf2	Zinc finger protein ubi-d4 OS=Mus musculus OX=10090 GN=Dpf2 PE=1 SV=1	44.23	391	1.26974	0.34453	0.015269		14.2132	14.4869	14.4346	14.0299	14.0151	14.0561
P86048	RL10L_MOUSE	Rpl10l	Large ribosomal subunit protein uL16-like OS=Mus musculus OX=10090 GN=Rpl10l PE=1 SV=1	24.558	214	1.2697	0.344489	0.278294		17.0735	16.9814	17.1666	17.1502	16.2271	16.8108
O88987	AKAP3_MOUSE	Akap3	A-kinase anchor protein 3 OS=Mus musculus OX=10090 GN=Akap3 PE=1 SV=2	95.556	864	1.26964	0.344415	0.0934043		12.9823	12.8883	12.931	12.2828	12.7073	12.7783
O35382	EXOC4_MOUSE	Exoc4	Exocyst complex component 4 OS=Mus musculus OX=10090 GN=Exoc4 PE=1 SV=2	110.545	975	0.787655	-0.344363	0.0481903		13.8986	14.2212	13.9673	14.2467	14.5006	14.3729
Q8BS95	GPHR_MOUSE	Gpr89	Golgi pH regulator OS=Mus musculus OX=10090 GN=Gpr89 PE=1 SV=2	52.735	455	1.26958	0.344351	0.0533011		12.6682	12.9027	12.4817	12.2916	12.319	12.409
Q8VHR5	P66B_MOUSE	Gatad2b	Transcriptional repressor p66-beta OS=Mus musculus OX=10090 GN=Gatad2b PE=1 SV=1	65.411	594	1.26955	0.344315	0.00417565		14.1091	13.9235	14.064	13.6694	13.7226	13.6717
Q8CDU6	HECD2_MOUSE	Hectd2	Probable E3 ubiquitin-protein ligase HECTD2 OS=Mus musculus OX=10090 GN=Hectd2 PE=1 SV=2	87.773	774	1.26953	0.34429	0.00415393		13.1381	12.9815	13.0594	12.7849	12.6584	12.7028
Q8R2Q8	BST2_MOUSE	Bst2	Bone marrow stromal antigen 2 OS=Mus musculus OX=10090 GN=Bst2 PE=1 SV=1	19.152	172	1.26912	0.343827	0.221662		13.0098	12.2752	12.4685	12.42	12.1293	12.1728
Q9CQ33	LZTR1_MOUSE	Lztr1	Leucine-zipper-like transcriptional regulator 1 OS=Mus musculus OX=10090 GN=Lztr1 PE=1 SV=2	94.476	837	0.788089	-0.34357	0.637657		8.80802	10.4576	10.8747	10.1612	10.871	10.1389
Q62465	VAT1_MOUSE	Vat1	Synaptic vesicle membrane protein VAT-1 homolog OS=Mus musculus OX=10090 GN=Vat1 PE=1 SV=3	43.097	406	1.26879	0.343451	0.0466299		16.1914	15.7877	15.9486	15.6795	15.6362	15.5816
Q64282	IFIT1_MOUSE	Ifit1	Interferon-induced protein with tetratricopeptide repeats 1 OS=Mus musculus OX=10090 GN=Ifit1 PE=1 SV=2	53.737	463	1.26861	0.343247	0.0292197		12.3429	12.2564	12.4818	12.1685	11.9844	11.8985
Q9CZJ6	MS18A_MOUSE	Mis18a	Protein Mis18-alpha OS=Mus musculus OX=10090 GN=Mis18a PE=2 SV=1	22.949	204	1.26841	0.343017	0.527668		11.35	10.7019	10.5151	10.975	9.65913	10.9038
Q8VDY9	CAAP1_MOUSE	Caap1	Caspase activity and apoptosis inhibitor 1 OS=Mus musculus OX=10090 GN=Caap1 PE=1 SV=2	37.825	356	1.26832	0.342918	0.413897		10.5329	10.8639	11.055	9.81305	10.9706	10.6394
P27782	LEF1_MOUSE	Lef1	Lymphoid enhancer-binding factor 1 OS=Mus musculus OX=10090 GN=Lef1 PE=1 SV=1	44.059	397	0.788513	-0.342793	0.158662		13.7999	13.5766	13.9437	13.8043	14.1692	14.3751
Q9CQI3	GMFB_MOUSE	Gmfb	Glia maturation factor beta OS=Mus musculus OX=10090 GN=Gmfb PE=1 SV=3	16.723	142	1.26821	0.34279	0.200614		18.2506	18.2587	18.9014	18.0082	18.2057	18.1685
Q9D6K7	TTC33_MOUSE	Ttc33	Tetratricopeptide repeat protein 33 OS=Mus musculus OX=10090 GN=Ttc33 PE=1 SV=1	29.371	262	0.788655	-0.342534	0.0157443		11.9273	12.1959	12.1187	12.4693	12.4312	12.369
Q9DCJ5	NDUA8_MOUSE	Ndufa8	NADH dehydrogenase [ubiquinone] 1 alpha subcomplex subunit 8 OS=Mus musculus OX=10090 GN=Ndufa8 PE=1 SV=3	19.992	172	0.788666	-0.342514	0.169379		14.0305	14.6604	14.5645	14.7743	14.8555	14.6532
Q8CG73	FTM_MOUSE	Rpgrip1l	Protein fantom OS=Mus musculus OX=10090 GN=Rpgrip1l PE=1 SV=2	145	1264	0.788693	-0.342465	0.0052524		13.4205	13.2597	13.3647	13.6189	13.7583	13.6951
Q9D1C1	UBE2C_MOUSE	Ube2c	Ubiquitin-conjugating enzyme E2 C OS=Mus musculus OX=10090 GN=Ube2c PE=1 SV=1	19.606	179	0.788699	-0.342454	0.205567		12.7856	12.0372	12.2223	12.6871	12.7413	12.6442
Q8K354	CBR3_MOUSE	Cbr3	Carbonyl reductase [NADPH] 3 OS=Mus musculus OX=10090 GN=Cbr3 PE=1 SV=1	30.953	277	1.26775	0.342272	0.281861		16.2486	15.4819	15.7389	15.3176	15.7977	15.3272
[truncated: 5,805 more rows]

## Sheet: up DEP
Table S2. The up DEPs in iKO pachytene spermatocytes identified by proteomics.
Accession	Protein ID	Gene	Fasta description	Mw (kDa)	Length	FC	Log2 FC	P value	Diff Sig	iKO1	iKO2	iKO3	Ctrl1	Ctrl2	Ctrl3
P20863	GDF1_MOUSE	Gdf1	Embryonic growth/differentiation factor 1 OS=Mus musculus OX=10090 GN=Gdf1 PE=2 SV=2	38.66	357	9.81295	3.29469	0.00353607	+	14.1829	13.548	12.5228	9.94988	9.84178	10.578
P12246	SAMP_MOUSE	Apcs	Serum amyloid P-component OS=Mus musculus OX=10090 GN=Apcs PE=1 SV=2	26.247	224	9.22037	3.20482	0.000315319	+	13.8848	12.993	13.2303	10.2506	10.0215	10.2216
Q8BNJ3	NMNA2_MOUSE	Nmnat2	Nicotinamide/nicotinic acid mononucleotide adenylyltransferase 2 OS=Mus musculus OX=10090 GN=Nmnat2 PE=1 SV=1	34.505	307	8.59466	3.10344	0.000252968	+	13.2721	13.1322	12.9777	10.4	10.0889	9.58289
P11260	LORF1_MOUSE	Lire1	LINE-1 retrotransposable element ORF1 protein OS=Mus musculus OX=10090 GN=Lire1 PE=1 SV=2	41.226	357	6.30667	2.65688	0.00313229	+	11.8656	12.2078	12.5551	9.15381	10.2862	9.21787
Q8CIZ8	VWF_MOUSE	Vwf	von Willebrand factor OS=Mus musculus OX=10090 GN=Vwf PE=1 SV=2	309.269	2813	5.30152	2.40641	0.0223233	+	12.8618	12.9497	10.9547	10.1129	9.67977	9.75438
Q3UFB2	BCD1_MOUSE	Znhit6	Box C/D snoRNA protein 1 OS=Mus musculus OX=10090 GN=Znhit6 PE=1 SV=2	52.213	460	4.72216	2.23945	0.0208896	+	12.5171	11.5226	11.8243	8.9598	10.7354	9.45042
Q6ZWY8	TYB10_MOUSE	Tmsb10	Thymosin beta-10 OS=Mus musculus OX=10090 GN=Tmsb10 PE=1 SV=3	5.026	44	4.54561	2.18447	0.0110546	+	18.3949	16.9092	17.9179	15.3605	15.9882	15.32
P49891	ST1E1_MOUSE	Sult1e1	Sulfotransferase 1E1 OS=Mus musculus OX=10090 GN=Sult1e1 PE=1 SV=2	35.59	295	4.18075	2.06376	0.000180778	+	14.1595	14.4868	13.9846	12.2114	12.0569	12.1714
Q8QZX5	LSM10_MOUSE	Lsm10	U7 snRNA-associated Sm-like protein LSm10 OS=Mus musculus OX=10090 GN=Lsm10 PE=1 SV=1	13.881	122	3.75709	1.90962	0.000107771	+	13.2683	13.6329	13.3352	11.3912	11.5667	11.5497
Q5M8Q2	H2AL1_MOUSE	H2al1a	Histone H2A-like 1 OS=Mus musculus OX=10090 GN=H2al1a PE=2 SV=1	12.122	105	3.51331	1.81283	0.00500033	+	12.8273	12.6118	12.531	10.2443	11.2905	10.9968
P19785	ESR1_MOUSE	Esr1	Estrogen receptor OS=Mus musculus OX=10090 GN=Esr1 PE=1 SV=1	66.955	599	3.29097	1.71851	0.004707	+	12.3153	12.9209	12.8127	11.3969	10.5782	10.9183
Q9D0B5	TSTD3_MOUSE	Tstd3	Thiosulfate sulfurtransferase/rhodanese-like domain-containing protein 3 OS=Mus musculus OX=10090 GN=Tstd3 PE=1 SV=1	17.271	157	3.18825	1.67277	0.0339989	+	10.4926	9.25568	10.1739	8.24211	7.68089	8.98096
P43024	CX6A1_MOUSE	Cox6a1	Cytochrome c oxidase subunit 6A1, mitochondrial OS=Mus musculus OX=10090 GN=Cox6a1 PE=1 SV=2	12.352	111	3.01461	1.59197	0.0104858	+	13.1221	13.1946	13.1303	11.1439	12.2525	11.2746
Q9QYR9	ACOT2_MOUSE	Acot2	Acyl-coenzyme A thioesterase 2, mitochondrial OS=Mus musculus OX=10090 GN=Acot2 PE=1 SV=2	49.657	453	2.93738	1.55453	6.35804e-05	+	15.0407	15.0581	15.0324	13.6247	13.521	13.3219
Q8BH61	F13A_MOUSE	F13a1	Coagulation factor XIII A chain OS=Mus musculus OX=10090 GN=F13a1 PE=1 SV=3	83.207	732	2.91671	1.54434	0.029572	+	12.0367	12.2008	11.9269	10.4851	11.3184	9.7279
Q9DAQ9	SPT19_MOUSE	Spata19	Spermatogenesis-associated protein 19, mitochondrial OS=Mus musculus OX=10090 GN=Spata19 PE=1 SV=1	18.057	154	2.82607	1.4988	0.0121991	+	11.8356	12.9562	12.7482	11.0411	10.969	11.0336
P01899	HA11_MOUSE	H2-D1	H-2 class I histocompatibility antigen, D-B alpha chain OS=Mus musculus OX=10090 GN=H2-D1 PE=1 SV=2	40.836	362	2.79605	1.48339	0.00231116	+	14.6186	14.4383	14.3447	12.7979	13.3822	12.7714
P08101	FCGR2_MOUSE	Fcgr2	Low affinity immunoglobulin gamma Fc region receptor II OS=Mus musculus OX=10090 GN=Fcgr2 PE=1 SV=2	36.695	330	2.76973	1.46974	0.0397261	+	11.8071	11.3945	12.2989	9.56288	10.9413	10.5871
P24815	3BHS1_MOUSE	Hsd3b1	3 beta-hydroxysteroid dehydrogenase/Delta 5-->4-isomerase type 1 OS=Mus musculus OX=10090 GN=Hsd3b1 PE=1 SV=3	42.062	373	2.70172	1.43388	0.00285977	+	16.4669	15.9465	16.3258	14.9566	14.5014	14.9796
Q9D2A5	CR3L4_MOUSE	Creb3l4	Cyclic AMP-responsive element-binding protein 3-like protein 4 OS=Mus musculus OX=10090 GN=Creb3l4 PE=1 SV=1	41.025	370	2.67776	1.42103	0.00830566	+	11.2738	10.7093	10.6813	9.64882	9.7233	9.0292
Q3U0Y2	TM35B_MOUSE	Tmem35b	Transmembrane protein 35B OS=Mus musculus OX=10090 GN=Tmem35b PE=1 SV=2	16.223	150	2.63622	1.39847	0.0235378	+	13.5455	14.5842	13.89	12.1269	12.9426	12.7548
P11859	ANGT_MOUSE	Agt	Angiotensinogen OS=Mus musculus OX=10090 GN=Agt PE=1 SV=1	51.99	477	2.62659	1.39319	0.0118554	+	12.6545	12.818	12.9236	10.7981	11.6188	11.7996
O35469	3BHS6_MOUSE	Hsd3b6	3 beta-hydroxysteroid dehydrogenase/Delta 5-->4-isomerase type 6 OS=Mus musculus OX=10090 GN=Hsd3b6 PE=1 SV=4	41.977	373	2.611	1.3846	0.00140117	+	14.8552	14.5121	14.6716	13.2888	13.047	13.5493
Q8C5Y2	MISFA_MOUSE	Misfa	Mitochondrial sheath formation-associated protein OS=Mus musculus OX=10090 GN=Misfa PE=1 SV=1	6.174	53	2.59768	1.37723	0.0100703	+	12.2499	11.93	11.4038	10.7727	10.496	10.1832
Q64520	KGUA_MOUSE	Guk1	Guanylate kinase OS=Mus musculus OX=10090 GN=Guk1 PE=1 SV=2	21.918	198	2.48768	1.3148	0.000135517	+	16.7615	16.5805	16.4895	15.3737	15.2927	15.2206
Q9CPQ1	COX6C_MOUSE	Cox6c	Cytochrome c oxidase subunit 6C OS=Mus musculus OX=10090 GN=Cox6c PE=1 SV=3	8.469	76	2.44681	1.2909	0.00495274	+	11.7082	12.3924	11.7437	10.5831	10.6152	10.7731
Q5HZH2	TSR3_MOUSE	Tsr3	18S rRNA aminocarboxypropyltransferase OS=Mus musculus OX=10090 GN=Tsr3 PE=1 SV=1	35.334	323	2.40664	1.26702	0.0256187	+	12.9422	13.1693	12.206	11.8759	11.5297	11.1109
Q9D0U6	MAF1_MOUSE	Maf1	Repressor of RNA polymerase III transcription MAF1 homolog OS=Mus musculus OX=10090 GN=Maf1 PE=2 SV=1	28.78	258	2.37959	1.25071	0.000999633	+	10.1684	10.5421	10.1206	9.06262	9.1032	8.91313
P58242	ASM3B_MOUSE	Smpdl3b	Acid sphingomyelinase-like phosphodiesterase 3b OS=Mus musculus OX=10090 GN=Smpdl3b PE=1 SV=1	51.6	456	2.37362	1.24709	0.0138212	+	11.9264	12.5095	12.2064	11.0815	11.3233	10.4962
P15947	KLK1_MOUSE	Klk1	Kallikrein-1 OS=Mus musculus OX=10090 GN=Klk1 PE=1 SV=3	28.775	261	2.29243	1.19688	0.00734347	+	11.0064	11.1259	11.1348	9.43154	10.1981	10.0468
Q9CQ84	UBL4B_MOUSE	Ubl4b	Ubiquitin-like protein 4B OS=Mus musculus OX=10090 GN=Ubl4b PE=2 SV=1	20.518	188	2.28592	1.19277	0.0498496	+	11.3856	12.7422	12.0404	11.1178	10.9449	10.5271
Q99MT2	MSH4_MOUSE	Msh4	MutS protein homolog 4 OS=Mus musculus OX=10090 GN=Msh4 PE=2 SV=1	107.006	958	2.28028	1.18921	0.0158329	+	14.227	13.3662	13.3362	12.4048	12.5455	12.4114
Q8R1F5	HYI_MOUSE	Hyi	Putative hydroxypyruvate isomerase OS=Mus musculus OX=10090 GN=Hyi PE=1 SV=2	30.449	277	2.24917	1.16939	0.00280059	+	14.2364	13.9657	14.5105	12.9429	13.2283	13.0333
P30677	GNA14_MOUSE	Gna14	Guanine nucleotide-binding protein subunit alpha-14 OS=Mus musculus OX=10090 GN=Gna14 PE=1 SV=2	41.528	355	2.2334	1.15924	0.03068	+	12.2538	12.0337	11.9536	11.1498	10.2475	11.366
Q99LB7	SARDH_MOUSE	Sardh	Sarcosine dehydrogenase, mitochondrial OS=Mus musculus OX=10090 GN=Sardh PE=1 SV=1	101.682	919	2.22244	1.15215	0.00146421	+	12.125	12.2316	12.3062	11.1106	11.2846	10.8113
P14231	AT1B2_MOUSE	Atp1b2	Sodium/potassium-transporting ATPase subunit beta-2 OS=Mus musculus OX=10090 GN=Atp1b2 PE=1 SV=2	33.344	290	2.18953	1.13062	0.0132958	+	10.9084	10.3271	10.362	9.0418	9.68243	9.48142
Q80X86	ARM12_MOUSE	Armc12	Armadillo repeat-containing protein 12 OS=Mus musculus OX=10090 GN=Armc12 PE=1 SV=1	38.53	340	2.17985	1.12423	0.00222804	+	14.482	14.0694	14.2196	13.2666	13.2109	12.9209
O54794	AQP7_MOUSE	Aqp7	Aquaporin-7 OS=Mus musculus OX=10090 GN=Aqp7 PE=1 SV=1	32.667	303	2.16678	1.11555	0.00701454	+	11.7951	11.7264	11.7481	11.0472	10.3003	10.5754
Q14BX2	PRS55_MOUSE	Prss55	Serine protease 55 OS=Mus musculus OX=10090 GN=Prss55 PE=1 SV=2	36.087	321	2.13903	1.09696	0.00437658	+	10.4328	10.7266	10.3693	9.39989	9.1532	9.68467
Q5M6W3	CLHC1_MOUSE	Clhc1	Clathrin heavy chain linker domain-containing protein 1 OS=Mus musculus OX=10090 GN=Clhc1 PE=2 SV=1	69.414	596	2.12831	1.08971	0.0085677	+	12.6687	12.9561	12.7385	11.3535	12.0759	11.6647
P27600	GNA12_MOUSE	Gna12	Guanine nucleotide-binding protein subunit alpha-12 OS=Mus musculus OX=10090 GN=Gna12 PE=1 SV=3	44.095	379	2.12453	1.08714	0.0151323	+	10.9515	11.0924	11.3837	10.512	9.91822	9.73597
P00329	ADH1_MOUSE	Adh1	Alcohol dehydrogenase 1 OS=Mus musculus OX=10090 GN=Adh1 PE=1 SV=2	39.771	375	2.11479	1.08051	0.00780338	+	14.7317	15.308	15.3226	13.8415	14.126	14.1532
Q8C165	P20D1_MOUSE	Pm20d1	N-fatty-acyl-amino acid synthase/hydrolase PM20D1 OS=Mus musculus OX=10090 GN=Pm20d1 PE=1 SV=1	55.663	503	2.11379	1.07984	0.0473989	+	11.1909	10.2521	11.4751	10.0774	9.84475	9.75642
Q9JKS5	HABP4_MOUSE	Habp4	Intracellular hyaluronan-binding protein 4 OS=Mus musculus OX=10090 GN=Habp4 PE=1 SV=2	45.924	411	2.09621	1.06779	0.039485	+	11.7749	10.966	11.1352	10.4378	10.5186	9.71641
P11087	CO1A1_MOUSE	Col1a1	Collagen alpha-1(I) chain OS=Mus musculus OX=10090 GN=Col1a1 PE=1 SV=4	138.032	1453	2.04567	1.03258	0.00790069	+	10.8486	10.8283	11.1209	9.85957	9.59789	10.2427
Q8VCT4	EST1D_MOUSE	Ces1d	Carboxylesterase 1D OS=Mus musculus OX=10090 GN=Ces1d PE=1 SV=1	61.788	565	2.04241	1.03027	0.000284496	+	15.3121	15.0784	15.072	14.1912	14.0719	14.1086
Q9DCE9	IRGM3_MOUSE	Igtp	Immunity-related GTPase family M protein 3 OS=Mus musculus OX=10090 GN=Igtp PE=1 SV=1	48.494	423	2.03605	1.02577	0.0278285	+	11.182	11.6534	11.7679	10.1058	10.4683	10.9518
Q8R0F3	SUMF1_MOUSE	Sumf1	Formylglycine-generating enzyme OS=Mus musculus OX=10090 GN=Sumf1 PE=1 SV=2	40.659	372	2.03098	1.02218	0.0245201	+	11.5701	11.1088	11.2367	10.4638	9.77769	10.6076
Q9QZ82	CP11A_MOUSE	Cyp11a1	Cholesterol side-chain cleavage enzyme, mitochondrial OS=Mus musculus OX=10090 GN=Cyp11a1 PE=1 SV=1	60.315	526	2.03069	1.02197	0.000617546	+	15.4933	15.8164	15.6153	14.7006	14.5423	14.6163
Q9R210	TFEB_MOUSE	Tfeb	Transcription factor EB OS=Mus musculus OX=10090 GN=Tfeb PE=1 SV=2	52.614	475	2.02444	1.01752	0.0319217	+	10.1627	9.28685	9.986	8.61062	8.64633	9.12607
P0C1V4	TMCO2_MOUSE	Tmco2	Transmembrane and coiled-coil domain-containing protein 2 OS=Mus musculus OX=10090 GN=Tmco2 PE=1 SV=1	20.331	183	2.02065	1.01482	0.0250299	+	11.2731	11.4463	10.5502	9.9111	10.2405	10.0734
Q9JJI6	PIGO_MOUSE	Pigo	GPI ethanolamine phosphate transferase 3 OS=Mus musculus OX=10090 GN=Pigo PE=1 SV=2	119.156	1093	2.01435	1.01032	0.00323668	+	15.2354	15.5981	15.1398	14.1924	14.4615	14.2883
Q9D424	CABYR_MOUSE	Cabyr	Calcium-binding tyrosine phosphorylation-regulated protein OS=Mus musculus OX=10090 GN=Cabyr PE=1 SV=1	48.333	453	1.99492	0.996329	0.0314872	+	12.1487	12.7934	12.9841	11.3863	11.9766	11.5743
Q9EQ06	DHB11_MOUSE	Hsd17b11	Estradiol 17-beta-dehydrogenase 11 OS=Mus musculus OX=10090 GN=Hsd17b11 PE=1 SV=1	32.881	298	1.99099	0.993488	0.00565173	+	14.7732	14.3383	14.3086	13.3519	13.3983	13.6895
Q9CQP8	CTSRZ_MOUSE	Catsperz	Cation channel sperm-associated auxiliary subunit zeta OS=Mus musculus OX=10090 GN=Catsperz PE=1 SV=1	22.741	194	1.97717	0.983437	0.026592	+	12.6648	13.5973	13.2074	12.0002	12.3317	12.1874
Q9JLV2	TP4AP_MOUSE	Trpc4ap	Short transient receptor potential channel 4-associated protein OS=Mus musculus OX=10090 GN=Trpc4ap PE=1 SV=2	90.727	797	1.95799	0.969377	0.000622893	+	14.0484	14.2324	14.3085	13.1019	13.279	13.3001
Q9Z0F8	ADA17_MOUSE	Adam17	Disintegrin and metalloproteinase domain-containing protein 17 OS=Mus musculus OX=10090 GN=Adam17 PE=1 SV=3	93.056	827	1.94914	0.962841	0.0210285	+	11.7063	11.733	11.5703	10.524	10.3843	11.2128
O09107	INSL3_MOUSE	Insl3	Insulin-like 3 OS=Mus musculus OX=10090 GN=Insl3 PE=1 SV=2	13.586	122	1.94841	0.962294	0.0384282	+	12.1925	12.6341	12.2744	11.8921	11.4207	10.9014
Q9D154	ILEUA_MOUSE	Serpinb1a	Leukocyte elastase inhibitor A OS=Mus musculus OX=10090 GN=Serpinb1a PE=1 SV=1	42.575	379	1.94702	0.961266	0.00706424	+	12.9182	12.9266	13.1628	12.2757	11.7078	12.1404
Q9DBJ3	BI2L1_MOUSE	Baiap2l1	BAR/IMD domain-containing adapter protein 2-like 1 OS=Mus musculus OX=10090 GN=Baiap2l1 PE=1 SV=1	57.188	514	1.94513	0.959867	0.0407925	+	10.9396	10.399	9.91771	9.59412	9.58223	9.2003
Q9D379	HYEP_MOUSE	Ephx1	Epoxide hydrolase 1 OS=Mus musculus OX=10090 GN=Ephx1 PE=1 SV=2	52.577	455	1.94078	0.956635	0.00421376	+	15.4005	15.0373	14.8737	14.2139	14.1748	14.053
Q9EPT5	SO2A1_MOUSE	Slco2a1	Solute carrier organic anion transporter family member 2A1 OS=Mus musculus OX=10090 GN=Slco2a1 PE=1 SV=2	70.147	643	1.93038	0.948882	0.0281947	+	10.3931	10.1591	10.0662	9.77767	8.91236	9.08179
Q9DAC0	CLF2B_MOUSE	Cmtm2b	CKLF-like MARVEL transmembrane domain-containing protein 2B OS=Mus musculus OX=10090 GN=Cmtm2b PE=2 SV=1	24.366	210	1.92171	0.942391	0.0013568	+	12.4828	12.1474	12.2045	11.2595	11.2993	11.4488
[truncated: 429 more rows]

## Sheet: down DEP
Table S2. The down DEPs in iKO pachytene spermatocytes identified by proteomics.
[truncated: 594 more rows]
