# Supplementary material for: m6A Reader hnRNPA2B1 Modulates Late Pachytene Progression in Male Meiosis Through Post‐Transcriptional Control
Source: Adv Sci (Weinh). 2025 Jul 28;12(38):e06600. doi: 10.1002/advs.202506600 (PMC12520546; doi:10.1002/advs.202506600)
Supplement: Supplementary file 4 — Supplemental Table 3 [file ADVS-12-e06600-s003.xlsx]

## Sheet: peaks
Table S3. The sites targeted by hnRNPA2B1 in pachytene spermatocytes identified by RIP-sequencing.
PeakID (cmd=annotatePeaks.pl overlap2.bed mm39)	Chr	Start	End	Strand	Peak Score	Focus Ratio/Region Size	Annotation	Detailed Annotation	Distance to TSS	Nearest PromoterID	Entrez ID	Nearest Unigene	Nearest Refseq	Nearest Ensembl	Gene Name	Gene Alias	Gene Description	Gene Type
X-5986	chr17	15190701	15190800	+	2197.5	NA	exon (NM_001123367, exon 2 of 4)	exon (NM_001123367, exon 2 of 4)	8324	NM_001123367	100041639		NM_001123367	ENSMUSG00000079710	Dynlt2a2	Dynlt2|Dynlt2b|Gm3448|LC2|TCTEX-2|TCTEX-4|Tcte-3|Tcte3|Tctex1d3|Tctex2|Tctex4	dynein light chain Tctex-type 2A2	protein-coding
X-6036	chr17	15222301	15222400	+	847	NA	exon (NM_001123367, exon 2 of 4).2	exon (NM_001123367, exon 2 of 4).2	-7752	NM_001123372	100041621		NM_001123372	ENSMUSG00000116895	Ermardl1	Gm3435	ER membrane associated RNA degradation like 1	protein-coding
X-1385	chr11	77186101	77186200	+	807	NA	intron (NM_177710, intron 1 of 14)	intron (NM_177710, intron 1 of 14)	-52956	NM_001291190	237860		NM_177710	ENSMUSG00000037926	Ssh2	SSH-2|SSH-2L|mSSH-2L	slingshot protein phosphatase 2	protein-coding
X-8526	chr4	41811001	41811100	+	591	NA	Intergenic	Intergenic	-36874	NM_001347065	20301		NM_011336	ENSMUSG00000073888	Ccl27a	ALP|CTACK|CTAK|Ccl27|ESkine|ILC|PESKY|Scya27|Scya27a	C-C motif chemokine ligand 27A	protein-coding
X-7280	chr2	29792201	29792300	+	550	NA	exon (NM_001355137, exon 6 of 17)	exon (NM_001355137, exon 6 of 17)	12175	NM_013615	18286		NM_013615	ENSMUSG00000026790	Odf2	MMTEST29	outer dense fiber of sperm tails 2	protein-coding
X-9625	chr4	116467601	116467700	+	548	NA	exon (NM_016777, exon 7 of 16)	exon (NM_016777, exon 7 of 16)	-12823	NR_029450	654318		NR_029450	ENSMUSG00000085408	C530005A16Rik	D930044c15rik	RIKEN cDNA C530005A16 gene	ncRNA
X-6081	chr17	15253601	15253800	+	531	NA	exon (NM_001123367, exon 2 of 4).3	exon (NM_001123367, exon 2 of 4).3	-8113	NM_001360400	381062		NM_183133	ENSMUSG00000036552	Ermard	2210404J11Rik|2410011O22Rik	ER membrane associated RNA degradation	protein-coding
X-7273	chr2	29069501	29069600	+	496	NA	exon (NM_198033, exon 26 of 26)	exon (NM_198033, exon 26 of 26)	54546	NM_198033	269254		NM_177365	ENSMUSG00000043535	Setx	A130090N03|A930037J23Rik|AOA2|Als4|SCAR1|Sen1|mKIAA0625	senataxin	protein-coding
X-10138	chr5	11637701	11637800	+	490	NA	Intergenic	Intergenic	-7173	NM_001037919	623898		NM_001037919	ENSMUSG00000091903	Speer1h	EG623898|Gm6460	spermatogenesis associated glutamate (E)-rich protein 1H	protein-coding
X-10016	chr5	10990501	10990600	+	445	NA	Intergenic	ORR1D1|LTR|ERVL-MaLR	75554	NR_003596	623849		NR_003596	ENSMUSG00000091422	Gm6455	EG623849	predicted gene 6455	pseudo
X-7243	chr2	29035201	29035300	-	416	NA	exon (NM_198033, exon 10 of 26)	exon (NM_198033, exon 10 of 26)	20246	NM_198033	269254		NM_177365	ENSMUSG00000043535	Setx	A130090N03|A930037J23Rik|AOA2|Als4|SCAR1|Sen1|mKIAA0625	senataxin	protein-coding
X-11048	chr6	37942801	37942900	+	403	NA	3' UTR (NM_001272064, exon 19 of 19)	3' UTR (NM_001272064, exon 19 of 19)	65428	NM_001272076	21848		NM_145076	ENSMUSG00000029833	Trim24	A130082H20Rik|D430004I05Rik|TIF1|TIF1-alpha|TIF1alpha|Tif1a	tripartite motif-containing 24	protein-coding
X-7246	chr2	29036201	29036300	+	393	NA	exon (NM_198033, exon 10 of 26)	exon (NM_198033, exon 10 of 26)	21246	NM_198033	269254		NM_177365	ENSMUSG00000043535	Setx	A130090N03|A930037J23Rik|AOA2|Als4|SCAR1|Sen1|mKIAA0625	senataxin	protein-coding
X-7049	chr19	11416001	11416100	+	391	NA	Intergenic	Intergenic	-4872	NM_021718	60361		NM_021718	ENSMUSG00000056290	Ms4a4b	Chandra|Ly116	membrane-spanning 4-domains, subfamily A, member 4B	protein-coding
X-5133	chr15	36601101	36601200	+	387	NA	exon (NM_008774, exon 6 of 15)	exon (NM_008774, exon 6 of 15)	8067	NM_008774	18458		NM_008774	ENSMUSG00000022283	Pabpc1	PABP|Pabp1|PabpI|Pabpl1|ePAB	poly(A) binding protein, cytoplasmic 1	protein-coding
X-7275	chr2	29070501	29070600	+	370	NA	3' UTR (NM_198033, exon 26 of 26)	3' UTR (NM_198033, exon 26 of 26)	55546	NM_198033	269254		NM_177365	ENSMUSG00000043535	Setx	A130090N03|A930037J23Rik|AOA2|Als4|SCAR1|Sen1|mKIAA0625	senataxin	protein-coding
X-5939	chr17	13580001	13580100	+	367	NA	exon (NM_001167578, exon 5 of 12)	exon (NM_001167578, exon 5 of 12)	5216	NM_001167578	100041352		NM_001167578	ENSMUSG00000052469	Tcp10c	D17Leh66C|D17Leh66ca|Gm9880|T66C-a|Tcp-10c	t-complex protein 10c	protein-coding
X-10526	chr5	38388001	38388100	+	355	NA	exon (NM_025281, exon 6 of 9)	exon (NM_025281, exon 6 of 9)	10224	NM_025281	17089		NM_025281	ENSMUSG00000067367	Lyar	MLZ-264	Ly1 antibody reactive clone	protein-coding
X-11028	chr6	29420101	29420200	+	338.333	NA	exon (NM_001347071, exon 17 of 18)	exon (NM_001347071, exon 17 of 18)	-13002	NM_001081185	68794		NM_026839	ENSMUSG00000068699	Flnc	1110055E19Rik|ABP-280|ABPL|Fln2	filamin C, gamma	protein-coding
X-11325	chr6	117901501	117901600	+	336	NA	exon (NM_001166432, exon 4 of 4)	exon (NM_001166432, exon 4 of 4)	7295	NM_001166427	98758		NM_133834	ENSMUSG00000042079	Hnrnpf	4833420I20Rik|Hnrpf	heterogeneous nuclear ribonucleoprotein F	protein-coding
X-7247	chr2	29036501	29036600	+	333	NA	exon (NM_198033, exon 10 of 26)	exon (NM_198033, exon 10 of 26)	21546	NM_198033	269254		NM_177365	ENSMUSG00000043535	Setx	A130090N03|A930037J23Rik|AOA2|Als4|SCAR1|Sen1|mKIAA0625	senataxin	protein-coding
X-7277	chr2	29071601	29071700	+	326	NA	3' UTR (NM_198033, exon 26 of 26)	3' UTR (NM_198033, exon 26 of 26)	56646	NM_198033	269254		NM_177365	ENSMUSG00000043535	Setx	A130090N03|A930037J23Rik|AOA2|Als4|SCAR1|Sen1|mKIAA0625	senataxin	protein-coding
X-12293	chr7	111692501	111692600	+	321	NA	exon (NM_001357952, exon 21 of 29)	exon (NM_001357952, exon 21 of 29)	65353	NM_001360260	50781		NM_015814	ENSMUSG00000030772	Dkk3	dkk-3|mDkk-3	dickkopf WNT signaling pathway inhibitor 3	protein-coding
X-5930	chr17	13285101	13285200	+	317	NA	exon (NM_009341, exon 5 of 12)	exon (NM_009341, exon 5 of 12)	5152	NM_009341	21462		NM_009341	ENSMUSG00000055602	Tcp10b	D17Leh66B|D17Leh66ba|T66B-a|Tcp-10b|Tcp-10bt	t-complex protein 10b	protein-coding
X-12769	chr8	21199501	21199600	-	311	NA	Intergenic	RMER6A|LTR|ERVK	44607	NM_001270553	100861668		NM_001270553	ENSMUSG00000095294	Potefam3b	Gm21119|Pote3b	POTE ankyrin domain family member 3B	protein-coding
X-5934	chr17	13300701	13300800	+	295	NA	3' UTR (NM_009341, exon 12 of 12)	3' UTR (NM_009341, exon 12 of 12)	16609	NR_024558	625850		NR_024558	ENSMUSG00000117147	Gm11166	-	predicted gene 11166	ncRNA
X-12784	chr8	21216301	21216400	-	295	NA	Intergenic	RMER6A|LTR|ERVK	61407	NM_001270553	100861668		NM_001270553	ENSMUSG00000095294	Potefam3b	Gm21119|Pote3b	POTE ankyrin domain family member 3B	protein-coding
X-9627	chr4	116468101	116468300	-	294.5	NA	exon (NM_016777, exon 7 of 16)	exon (NM_016777, exon 7 of 16)	-13373	NR_029450	654318		NR_029450	ENSMUSG00000085408	C530005A16Rik	D930044c15rik	RIKEN cDNA C530005A16 gene	ncRNA
X-7251	chr2	29038001	29038100	-	289	NA	exon (NM_198033, exon 10 of 26)	exon (NM_198033, exon 10 of 26)	23046	NM_198033	269254		NM_177365	ENSMUSG00000043535	Setx	A130090N03|A930037J23Rik|AOA2|Als4|SCAR1|Sen1|mKIAA0625	senataxin	protein-coding
X-939	chr10	82702601	82702700	+	288	NA	exon (NM_025499, exon 1 of 1)	exon (NM_025499, exon 1 of 1)	190	NM_025499	66341		NM_025499	ENSMUSG00000109864	Eid3	1700027M21Rik|NS4EB	EP300 interacting inhibitor of differentiation 3	protein-coding
X-13146	chr8	112741201	112741300	+	286	NA	non-coding (NR_033513, exon 1 of 1)	non-coding (NR_033513, exon 1 of 1)	418	NR_033513	627828		NR_033513		Gm6793	EG627828	heterogeneous nuclear ribonucleoprotein A3 pseudogene	pseudo
X-2132	chr12	110658801	110658900	-	285	NA	exon (NM_010480, exon 10 of 11)	exon (NM_010480, exon 10 of 11)	3979	NM_010480	15519		NM_010480	ENSMUSG00000021270	Hsp90aa1	86kDa|89kDa|Hsp86-1|Hsp89|Hsp90|Hspca|hsp4	heat shock protein 90, alpha (cytosolic), class A member 1	protein-coding
X-13151	chr8	120318501	120318600	+	283	NA	exon (NM_026648, exon 8 of 12)	exon (NM_026648, exon 8 of 12)	10835	NM_001378901	21341		NM_021441	ENSMUSG00000031832	Taf1c	Tafi95|mTAFI95	TATA-box binding protein associated factor, RNA polymerase I, C	protein-coding
X-7244	chr2	29035501	29035600	-	280	NA	exon (NM_198033, exon 10 of 26)	exon (NM_198033, exon 10 of 26)	20546	NM_198033	269254		NM_177365	ENSMUSG00000043535	Setx	A130090N03|A930037J23Rik|AOA2|Als4|SCAR1|Sen1|mKIAA0625	senataxin	protein-coding
X-6004	chr17	15196601	15196800	+	279.5	NA	intron (NM_198104, intron 2 of 3)	intron (NM_198104, intron 2 of 3)	2374	NM_001123367	100041639		NM_001123367	ENSMUSG00000079710	Dynlt2a2	Dynlt2|Dynlt2b|Gm3448|LC2|TCTEX-2|TCTEX-4|Tcte-3|Tcte3|Tctex1d3|Tctex2|Tctex4	dynein light chain Tctex-type 2A2	protein-coding
X-8703	chr4	42039101	42039200	+	278	NA	intron (NR_033123, intron 3 of 4)	BGLII_Mur|LTR|ERVK	15980	NR_033123	108816		NM_178649		4933409K07Rik	b1402	RIKEN cDNA 4933409K07 gene	pseudo
X-9448	chr4	83383201	83383300	+	276	NA	exon (NM_133948, exon 9 of 16)	exon (NM_133948, exon 9 of 16)	21450	NM_001355203	101739		NM_133948	ENSMUSG00000028484	Psip1	Dfs70|Ledgfa|Ledgfb|Psip2	PC4 and SFRS1 interacting protein 1	protein-coding
X-5991	chr17	15192401	15192500	+	276	NA	intron (NM_198104, intron 2 of 3)	L1M3|LINE|L1	6624	NM_001123367	100041639		NM_001123367	ENSMUSG00000079710	Dynlt2a2	Dynlt2|Dynlt2b|Gm3448|LC2|TCTEX-2|TCTEX-4|Tcte-3|Tcte3|Tctex1d3|Tctex2|Tctex4	dynein light chain Tctex-type 2A2	protein-coding
X-12404	chr8	13848301	13848400	-	274	NA	exon (NM_025924, exon 9 of 9)	exon (NM_025924, exon 9 of 9)	12735	NM_025924	67031		NM_025924	ENSMUSG00000038398	Upf3a	2600001C03Rik|4930546M19Rik|RENT3A|UPF3	UPF3 regulator of nonsense transcripts homolog A (yeast)	protein-coding
X-96	chr1	46173701	46173800	+	265	NA	exon (NM_001368717, exon 16 of 65)	exon (NM_001368717, exon 16 of 65)	67737	NM_001368717	227058		NM_001160386	ENSMUSG00000041144	Dnah7b	Dnahc7b|Gm107	dynein, axonemal, heavy chain 7B	protein-coding
X-3983	chr14	18752601	18752700	+	264	NA	intron (NM_001270806, intron 4 of 4)	intron (NM_001270806, intron 4 of 4)	-26308	NR_164364	100042024		NM_001374231	ENSMUSG00000094590	Gm3629	-	predicted gene 3629	protein-coding
X-11393	chr6	127761101	127761200	+	263	NA	Intergenic	Intergenic	3956	NR_106092	102466996		NR_106092	ENSMUSG00000104804	Mir7233	mmu-mir-7233	microRNA 7233	ncRNA
X-2446	chr13	58391601	58391700	+	263	NA	exon (NM_019832, exon 7 of 12)	exon (NM_019832, exon 7 of 12)	-28183	NM_026842	56085		NM_026842	ENSMUSG00000005312	Ubqln1	1110046H03Rik|1810030E05Rik|D13Ertd372e|Da41|Dsk2|Plic-1|Plic1|Xdrp1	ubiquilin 1	protein-coding
X-2263	chr13	49814601	49814700	+	262	NA	exon (NM_001271397, exon 7 of 17)	exon (NM_001271397, exon 7 of 17)	8096	NR_073168	70930		NM_001081350	ENSMUSG00000021392	Nol8	4921532D18Rik|5730412B09Rik	nucleolar protein 8	protein-coding
X-1864	chr12	76452801	76452900	+	262	NA	exon (NM_001002012, exon 2 of 2)	exon (NM_001002012, exon 2 of 2)	1706	NM_008301	15512		NM_008301	ENSMUSG00000059970	Hspa2	70kDa|HSP70.2|HSP70A2|Hsp70-2	heat shock protein 2	protein-coding
X-8119	chr3	40918401	40918500	+	260	NA	exon (NM_001040399, exon 4 of 10)	exon (NM_001040399, exon 4 of 10)	13229	NM_001368222	214048		NM_027663	ENSMUSG00000025762	Larp1b	1700108L22Rik|4933421B21Rik|Larp2	La ribonucleoprotein 1B	protein-coding
X-11388	chr6	127757501	127757600	+	260	NA	Intergenic	MTEa|LTR|ERVL-MaLR	-1922	NR_153846	100504457		NR_153846		4921513H07Rik	Gm42740	RIKEN cDNA 4921513H07 gene	ncRNA
X-8869	chr4	42148701	42148800	+	259	NA	intron (NR_169015, intron 2 of 5)	Lx5c|LINE|L1	-4654	NM_001384259	100040048		NM_001199959	ENSMUSG00000096826	Ccl27b	Ctack|Scya27b	C-C motif chemokine ligand 27b	protein-coding
X-7040	chr19	9095901	9096000	+	257	NA	exon (NM_025610, exon 4 of 7)	exon (NM_025610, exon 4 of 7)	16980	NM_025610	66514		NM_025610	ENSMUSG00000024654	Asrgl1	2410004D18Rik|ALP|ALP1	asparaginase like 1	protein-coding
X-7474	chr2	92373601	92373700	+	256	NA	Intergenic	Intergenic	-48901	NR_106080	102466819		NR_106080	ENSMUSG00000099223	Mir7221	Gm27378|mmu-mir-7221	microRNA 7221	ncRNA
X-7962	chr3	10258701	10258800	+	254	NA	TTS (NM_011598)	TTS (NM_011598)	3593	NM_011598	21884		NM_011598	ENSMUSG00000027528	Fabp9	1700007P10Rik|Perf|Perf15|Tlbp	fatty acid binding protein 9, testis	protein-coding
X-10609	chr5	77005201	77005300	+	254	NA	exon (NM_001163793, exon 6 of 9)	exon (NM_001163793, exon 6 of 9)	16804	NM_001163793	320827		NM_027611	ENSMUSG00000036377	Cracd	2810489J07Rik|4930529A19Rik|4931405B09Rik|C530008M17Rik|Crad|Gm10430|mKIAA1211	capping protein inhibiting regulator of actin	protein-coding
X-9445	chr4	83378101	83378200	+	254	NA	exon (NM_133948, exon 14 of 16)	exon (NM_133948, exon 14 of 16)	26550	NM_001355203	101739		NM_133948	ENSMUSG00000028484	Psip1	Dfs70|Ledgfa|Ledgfb|Psip2	PC4 and SFRS1 interacting protein 1	protein-coding
X-10977	chr5	149737801	149737900	+	253	NA	Intergenic	(TTTCT)n|Simple_repeat|Simple_repeat	-2634	NR_077242	100861794		NR_077242	ENSMUSG00000106740	Gm21221	-	predicted gene, 21221	ncRNA
X-472	chr1	164107601	164107700	-	252	NA	exon (NM_029115, exon 3 of 6)	exon (NM_029115, exon 3 of 6)	4483	NM_029115	74895		NM_029115	ENSMUSG00000026578	Ccdc181	4930455F23Rik	coiled-coil domain containing 181	protein-coding
X-7284	chr2	29804801	29804900	+	252	NA	exon (NM_001355137, exon 12 of 17)	exon (NM_001355137, exon 12 of 17)	-20571	NM_028923	74412		NM_028923	ENSMUSG00000019715	Gle1	4933405K21Rik|Gle1l	GLE1 RNA export mediator	protein-coding
X-6753	chr17	87742501	87742600	+	251	NA	exon (NM_001355703, exon 4 of 5)	exon (NM_001355703, exon 4 of 5)	-7381	NM_029298	75467		NM_029298	ENSMUSG00000036557	Stpg4	1700011E24Rik|GSE	sperm tail PG rich repeat containing 4	protein-coding
X-7766	chr2	151091401	151091500	+	250	NA	Intergenic	RMER15-int|LTR|ERVL	29334	NR_166458	102632613		NR_166458	ENSMUSG00000087337	Gm14144	-	predicted gene 14144	ncRNA
X-2517	chr13	107994801	107995200	+	250	NA	intron (NM_145456, intron 1 of 13)	intron (NM_145456, intron 1 of 13)	31598	NM_145456	67263		NM_145456	ENSMUSG00000032846	Zswim6	2900036G02Rik|mKIAA1577	zinc finger SWIM-type containing 6	protein-coding
X-2518	chr13	107995001	107995200	+	250	NA	intron (NM_145456, intron 1 of 13)	intron (NM_145456, intron 1 of 13)	31498	NM_145456	67263		NM_145456	ENSMUSG00000032846	Zswim6	2900036G02Rik|mKIAA1577	zinc finger SWIM-type containing 6	protein-coding
X-4618	chr14	24133601	24133700	+	250	NA	Intergenic	Intergenic	-5295	NR_106069	102465697		NR_106069	ENSMUSG00000105723	Mir7210	mir-7210|mmu-mir-7210	microRNA 7210	ncRNA
X-6000	chr17	15195001	15195100	+	249.2	NA	intron (NM_198104, intron 2 of 3)	L1MCa|LINE|L1	4024	NM_001123367	100041639		NM_001123367	ENSMUSG00000079710	Dynlt2a2	Dynlt2|Dynlt2b|Gm3448|LC2|TCTEX-2|TCTEX-4|Tcte-3|Tcte3|Tctex1d3|Tctex2|Tctex4	dynein light chain Tctex-type 2A2	protein-coding
X-5999	chr17	15194601	15194800	+	249.2	NA	intron (NM_198104, intron 2 of 3)	L1MCa|LINE|L1	4374	NM_001123367	100041639		NM_001123367	ENSMUSG00000079710	Dynlt2a2	Dynlt2|Dynlt2b|Gm3448|LC2|TCTEX-2|TCTEX-4|Tcte-3|Tcte3|Tctex1d3|Tctex2|Tctex4	dynein light chain Tctex-type 2A2	protein-coding
X-9628	chr4	116468201	116468300	+	249	NA	exon (NM_016777, exon 7 of 16)	exon (NM_016777, exon 7 of 16)	-13423	NR_029450	654318		NR_029450	ENSMUSG00000085408	C530005A16Rik	D930044c15rik	RIKEN cDNA C530005A16 gene	ncRNA
X-8807	chr4	42123201	42123300	+	248	NA	intron (NR_169015, intron 2 of 5)	intron (NR_169015, intron 2 of 5)	-1736	NR_169012	100861647		NR_169011	ENSMUSG00000121463	Ccl19-ps6	Gm21104	C-C motif chemokine ligand 19, pseudogene 6	pseudo
X-13807	chrX	49414901	49415000	+	248	NA	Intergenic	Intergenic	-79740	NR_003027	19862		NR_003027	ENSMUSG00000119272	Rnu6	-	U6 small nuclear RNA	snRNA
X-7097	chr19	36963901	36964000	+	248	NA	exon (NM_001080706, exon 20 of 38)	exon (NM_001080706, exon 20 of 38)	60471	NM_001080706	107182		NM_001080706	ENSMUSG00000040565	Btaf1	E430027O22Rik|TAF170	B-TFIID TATA-box binding protein associated factor 1	protein-coding
X-5071	chr15	8380801	8380900	+	247	NA	exon (NM_027707, exon 10 of 47)	exon (NM_027707, exon 10 of 47)	93097	NM_201232	71175		NM_027707	ENSMUSG00000022141	Nipbl	Idn3	NIPBL cohesin loading factor	protein-coding
X-6256	chr17	27553901	27554000	+	246	NA	intron (NR_168739, intron 1 of 1)	intron (NR_168739, intron 1 of 1)	6591	NR_106075	102466818		NR_106075	ENSMUSG00000099237	Mir7216	Gm27555|mmu-mir-7216	microRNA 7216	ncRNA
X-2837	chr14	15775101	15775200	+	246	NA	Intergenic	Intergenic	-10391	NM_001374235	100042024		NM_001374231	ENSMUSG00000094590	Gm3629	-	predicted gene 3629	protein-coding
X-8777	chr4	42092601	42092700	+	242.5	NA	non-coding (NR_168953, exon 1 of 1)	non-coding (NR_168953, exon 1 of 1)	3277	NR_168953	108169010		NR_168953		Gm52989	-	protein FAM205A-2-like	pseudo
X-11336	chr6	119914701	119914800	+	242	NA	exon (NM_001185020, exon 22 of 26)	exon (NM_001185020, exon 22 of 26)	35091	NR_149727	19365		NM_011236	ENSMUSG00000030166	Rad52	Rad52yh	RAD52 homolog, DNA repair protein	protein-coding
X-6008	chr17	15197901	15198000	+	241	NA	intron (NM_198104, intron 2 of 3)	intron (NM_198104, intron 2 of 3)	1124	NM_001123367	100041639		NM_001123367	ENSMUSG00000079710	Dynlt2a2	Dynlt2|Dynlt2b|Gm3448|LC2|TCTEX-2|TCTEX-4|Tcte-3|Tcte3|Tctex1d3|Tctex2|Tctex4	dynein light chain Tctex-type 2A2	protein-coding
X-4902	chr14	45026901	45027000	+	239	NA	Intergenic	Intergenic	-64506	NM_001162954	666744		NM_001162954	ENSMUSG00000091923	Gm8267	EG666744	predicted gene 8267	protein-coding
X-1644	chr11	116356401	116356500	+	235	NA	Intergenic	Intergenic	-11277	NM_001033267	217341		NM_001033267	ENSMUSG00000070331	Qrich2	Gm66	glutamine rich 2	protein-coding
X-12752	chr8	21185701	21185800	+	235	NA	Intergenic	RMER6A|LTR|ERVK	30807	NM_001270553	100861668		NM_001270553	ENSMUSG00000095294	Potefam3b	Gm21119|Pote3b	POTE ankyrin domain family member 3B	protein-coding
X-6413	chr17	30940001	30940100	-	232	NA	exon (NM_013811, exon 36 of 93)	exon (NM_013811, exon 36 of 93)	94140	NM_013811	13417		NM_013811	ENSMUSG00000033826	Dnah8	ATPase|Dnahc8|Hst6.7b|P1-Loop	dynein, axonemal, heavy chain 8	protein-coding
X-5969	chr17	15184501	15184600	+	232	NA	TTS (NM_001123367)	TTS (NM_001123367)	-3028	NM_001360983	72057		NM_024250	ENSMUSG00000023883	Phf10	1810055P05Rik	PHD finger protein 10	protein-coding
X-8559	chr4	41893001	41893100	+	228	NA	non-coding (NR_166045, exon 1 of 1)	non-coding (NR_166045, exon 1 of 1)	2607	NR_166045	101056232		NR_166045		Gm29804	-	predicted gene, 29804	pseudo
X-13532	chr9	72355801	72355900	+	226	NA	exon (NM_008613, exon 5 of 10)	exon (NM_008613, exon 5 of 10)	10039	NM_008613	17427		NM_008613	ENSMUSG00000032221	Mns1	-	meiosis-specific nuclear structural protein 1	protein-coding
X-13533	chr9	72356501	72356600	+	224	NA	exon (NM_008613, exon 6 of 10)	exon (NM_008613, exon 6 of 10)	10739	NM_008613	17427		NM_008613	ENSMUSG00000032221	Mns1	-	meiosis-specific nuclear structural protein 1	protein-coding
X-12849	chr8	25223001	25223100	+	222	NA	TTS (NM_001272057)	TTS (NM_001272057)	-7182	NM_001324489	11497		NM_009619	ENSMUSG00000031553	Adam3	Cyrn1|Taz83|tMDC	ADAM metallopeptidase domain 3	protein-coding
X-1334	chr11	68795201	68795300	+	222	NA	exon (NM_009080, exon 4 of 4)	exon (NM_009080, exon 4 of 4)	2858	NM_009080	19941		NM_009080	ENSMUSG00000060938	Rpl26	SIG-20	ribosomal protein L26	protein-coding
X-1637	chr11	116349001	116349100	+	220	NA	Intergenic	Intergenic	-3877	NM_001033267	217341		NM_001033267	ENSMUSG00000070331	Qrich2	Gm66	glutamine rich 2	protein-coding
X-7347	chr2	40446201	40446300	+	220	NA	Intergenic	Intergenic	-1329889	NM_024209	67857		NM_024209	ENSMUSG00000026753	Ppp6c	2310003C10Rik|Pp6C	protein phosphatase 6, catalytic subunit	protein-coding
X-9012	chr4	42289101	42289200	-	220	NA	intron (NR_033123, intron 2 of 4).2	Lx5c|LINE|L1	-4706	NM_001378741
X-4587	chr14	19697901	19698000	+	220	NA	Intergenic	MurERV4-int|LTR|ERVK	-45295	NM_001024706	432825		NM_001024706	ENSMUSG00000095024	Gm5458	EG432825	predicted gene 5458	protein-coding
X-659	chr10	18678401	18678500	+	217	NA	non-coding (NR_038034, exon 3 of 3)	non-coding (NR_038034, exon 3 of 3)	-15909	NM_177706	237300		NM_177706	ENSMUSG00000044624	Gm4922	4933423E17|EG237300	predicted gene 4922	protein-coding
X-11278	chr6	97153301	97153400	+	216.5	NA	exon (NM_001081111, exon 2 of 17)	exon (NM_001081111, exon 2 of 17)	2735	NM_001081111	232286		NM_001081111	ENSMUSG00000030059	Tmf1	7030402D04Rik|Gm153|Tmf1`	TATA element modulatory factor 1	protein-coding
X-11277	chr6	97153201	97153400	+	216.5	NA	exon (NM_001081111, exon 2 of 17)	exon (NM_001081111, exon 2 of 17)	2785	NM_001081111	232286		NM_001081111	ENSMUSG00000030059	Tmf1	7030402D04Rik|Gm153|Tmf1`	TATA element modulatory factor 1	protein-coding
X-6598	chr17	43937501	43937600	+	216	NA	exon (NM_001161366, exon 1 of 5)	exon (NM_001161366, exon 1 of 5)	3640	NM_001161366	210510		NM_198418	ENSMUSG00000040140	Tdrd6	Tdr2	tudor domain containing 6	protein-coding
X-4583	chr14	19696601	19696700	+	216	NA	Intergenic	Intergenic	-43995	NM_001024706	432825		NM_001024706	ENSMUSG00000095024	Gm5458	EG432825	predicted gene 5458	protein-coding
X-6348	chr17	30896101	30896200	+	216	NA	exon (NM_013811, exon 18 of 93)	exon (NM_013811, exon 18 of 93)	50240	NM_013811	13417		NM_013811	ENSMUSG00000033826	Dnah8	ATPase|Dnahc8|Hst6.7b|P1-Loop	dynein, axonemal, heavy chain 8	protein-coding
X-7249	chr2	29037301	29037400	+	216	NA	exon (NM_198033, exon 10 of 26)	exon (NM_198033, exon 10 of 26)	22346	NM_198033	269254		NM_177365	ENSMUSG00000043535	Setx	A130090N03|A930037J23Rik|AOA2|Als4|SCAR1|Sen1|mKIAA0625	senataxin	protein-coding
X-13056	chr8	94522801	94522900	+	214	NA	Intergenic	Intergenic	-14616	NM_001113384	14681		NM_010308	ENSMUSG00000031748	Gnao1	Galphao|Gnao|Hg1g|alphaO	guanine nucleotide binding protein, alpha O	protein-coding
X-1514	chr11	98690001	98690100	+	212	NA	exon (NM_001361932, exon 2 of 3)	exon (NM_001361932, exon 2 of 3)	570	NM_001361933	74026		NM_028722	ENSMUSG00000052915	Msl1	2810017F12Rik|4121402D02Rik|4930463F05Rik|Msl-1	male specific lethal 1	protein-coding
X-7978	chr3	18064501	18064600	+	212	NA	Intergenic	Intergenic	-43939	NM_021560	59058		NM_021560	ENSMUSG00000025128	Bhlhe22	Beta3|Beta3a|Bhlhb5	basic helix-loop-helix family, member e22	protein-coding
X-11323	chr6	117901201	117901300	+	211.5	NA	exon (NM_001166432, exon 4 of 4)	exon (NM_001166432, exon 4 of 4)	6995	NM_001166427	98758		NM_133834	ENSMUSG00000042079	Hnrnpf	4833420I20Rik|Hnrpf	heterogeneous nuclear ribonucleoprotein F	protein-coding
X-8205	chr3	68928601	68928700	+	211	NA	exon (NM_001356976, exon 10 of 24)	exon (NM_001356976, exon 10 of 24)	11415	NR_029735	723949		NR_029735	ENSMUSG00000065606	Mir16-2	Mirn16-2|mir-16-2	microRNA 16-2	ncRNA
X-6312	chr17	30843401	30843500	+	211	NA	non-coding (NR_045287, exon 3 of 4)	non-coding (NR_045287, exon 3 of 4)	2429	NR_045287	67522		NR_045287	ENSMUSG00000099474	1700097N02Rik	-	RIKEN cDNA 1700097N02 gene	ncRNA
X-7017	chr19	5851801	5851900	+	211	NA	non-coding (NR_002847, exon 1 of 1)	non-coding (NR_002847, exon 1 of 1)	850	NR_002847	72289		NR_002847	ENSMUSG00000092341	Malat1	2210401K01Rik|9430072K23Rik|Neat2	metastasis associated lung adenocarcinoma transcript 1 (non-coding RNA)	ncRNA
X-918	chr10	78241001	78241100	+	209	NA	exon (NM_010925, exon 8 of 13)	exon (NM_010925, exon 8 of 13)	3329	NR_105872	102465547		NR_105872	ENSMUSG00000098376	Mir6907	Gm27351|mmu-mir-6907	microRNA 6907	ncRNA
X-473	chr1	164107901	164108000	+	209	NA	exon (NM_029115, exon 3 of 6)	exon (NM_029115, exon 3 of 6)	4783	NM_029115	74895		NM_029115	ENSMUSG00000026578	Ccdc181	4930455F23Rik	coiled-coil domain containing 181	protein-coding
X-1311	chr11	57932301	57932400	+	208	NA	exon (NM_028451, exon 4 of 19)	exon (NM_028451, exon 4 of 19)	32460	NM_028451	73158		NM_028451	ENSMUSG00000037331	Larp1	1810024J12Rik|3110040D16Rik|Larp|mKIAA0731	La ribonucleoprotein 1, translational regulator	protein-coding
X-7976	chr3	14627301	14627400	+	208	NA	exon (NM_001163579, exon 16 of 19)	exon (NM_001163579, exon 16 of 19)	-16381	NM_007892	13559		NM_007892	ENSMUSG00000027552	E2f5	E2F-5	E2F transcription factor 5	protein-coding
X-7264	chr2	29061201	29061300	+	207	NA	exon (NM_198033, exon 21 of 26)	exon (NM_198033, exon 21 of 26)	46246	NM_198033	269254		NM_177365	ENSMUSG00000043535	Setx	A130090N03|A930037J23Rik|AOA2|Als4|SCAR1|Sen1|mKIAA0625	senataxin	protein-coding
X-8158	chr3	54389201	54389300	+	206	NA	Intergenic	Intergenic	120722	NM_001198766	50706		NM_015784	ENSMUSG00000027750	Postn	A630052E07Rik|OSF-2|Osf2|PLF|PN	periostin, osteoblast specific factor	protein-coding
X-5315	chr15	74512601	74512700	+	206	NA	Intergenic	Intergenic	-4483	NM_001177437	69439		NM_001177437	ENSMUSG00000022603	Mroh4	1700016M24Rik	maestro heat-like repeat family member 4	protein-coding
X-6599	chr17	43938001	43938100	+	204	NA	exon (NM_001161366, exon 1 of 5)	exon (NM_001161366, exon 1 of 5)	3140	NM_001161366	210510		NM_198418	ENSMUSG00000040140	Tdrd6	Tdr2	tudor domain containing 6	protein-coding
X-2520	chr13	107995701	107996300	-	203.556	NA	intron (NM_145456, intron 1 of 13)	intron (NM_145456, intron 1 of 13)	30598	NM_145456	67263		NM_145456	ENSMUSG00000032846	Zswim6	2900036G02Rik|mKIAA1577	zinc finger SWIM-type containing 6	protein-coding
X-6315	chr17	30854901	30855000	+	203	NA	exon (NM_013811, exon 3 of 93)	exon (NM_013811, exon 3 of 93)	9040	NM_013811	13417		NM_013811	ENSMUSG00000033826	Dnah8	ATPase|Dnahc8|Hst6.7b|P1-Loop	dynein, axonemal, heavy chain 8	protein-coding
X-7323	chr2	37535501	37535600	+	203	NA	exon (NM_001355259, exon 4 of 19)	exon (NM_001355259, exon 4 of 19)	15449	NM_001355259	20744		NM_009261	ENSMUSG00000026915	Strbp	6430510M02Rik|C230082I21Rik|Spnr	spermatid perinuclear RNA binding protein	protein-coding
X-7492	chr2	92379201	92379300	+	203	NA	Intergenic	Intergenic	-43301	NR_106080	102466819		NR_106080	ENSMUSG00000099223	Mir7221	Gm27378|mmu-mir-7221	microRNA 7221	ncRNA
X-1128	chr10	127912301	127912400	+	201	NA	3' UTR (NM_019766, exon 8 of 8)	3' UTR (NM_019766, exon 8 of 8)	-6826	NM_016774	11947		NM_016774	ENSMUSG00000025393	Atp5f1b	Atp5b	ATP synthase F1 subunit beta	protein-coding
X-8418	chr3	146193001	146193100	+	201	NA	exon (NM_001316756, exon 6 of 15)	exon (NM_001316756, exon 6 of 15)	12458	NM_027617	70951		NM_027617	ENSMUSG00000028188	Spata1	4921536I21Rik|SP-2	spermatogenesis associated 1	protein-coding
X-11386	chr6	127756401	127756500	+	200	NA	promoter-TSS (NR_153846)	promoter-TSS (NR_153846)	-822	NR_153846	100504457		NR_153846		4921513H07Rik	Gm42740	RIKEN cDNA 4921513H07 gene	ncRNA
X-6050	chr17	15227501	15227600	+	200	NA	intron (NM_001360662, intron 1 of 2).2	intron (NM_001360662, intron 1 of 2).2	-2552	NM_001123372	100041621		NM_001123372	ENSMUSG00000116895	Ermardl1	Gm3435	ER membrane associated RNA degradation like 1	protein-coding
X-13758	chr9	121578801	121578900	+	200	NA	exon (NM_010918, exon 13 of 17)	exon (NM_010918, exon 13 of 17)	10159	NR_033503	320301		NR_033503		E530011L22Rik	-	RIKEN cDNA E530011L22 gene	ncRNA
X-10036	chr5	11170401	11170500	+	199	NA	intron (NR_126451, intron 2 of 4)	intron (NR_126451, intron 2 of 4)	5972	NR_126451	75330		NR_126451	ENSMUSG00000106506	4930558F17Rik	-	RIKEN cDNA 4930558F17 gene	ncRNA
X-6597	chr17	43937101	43937200	+	199	NA	exon (NM_001161366, exon 1 of 5)	exon (NM_001161366, exon 1 of 5)	4040	NM_001161366	210510		NM_198418	ENSMUSG00000040140	Tdrd6	Tdr2	tudor domain containing 6	protein-coding
X-294	chr1	91428801	91428900	+	198	NA	exon (NM_028718, exon 5 of 15)	exon (NM_028718, exon 5 of 15)	6460	NM_028718	74019		NM_028718	ENSMUSG00000034292	Traf3ip1	3930402D05Rik|MIP-T3	TRAF3 interacting protein 1	protein-coding
X-6334	chr17	30872201	30872300	-	198	NA	exon (NM_013811, exon 8 of 93)	exon (NM_013811, exon 8 of 93)	26340	NM_013811	13417		NM_013811	ENSMUSG00000033826	Dnah8	ATPase|Dnahc8|Hst6.7b|P1-Loop	dynein, axonemal, heavy chain 8	protein-coding
X-7641	chr2	121268101	121268200	+	197	NA	exon (NM_007952, exon 13 of 13)	exon (NM_007952, exon 13 of 13)	4932	NM_145973	269344		NM_145973	ENSMUSG00000027246	Ell3	A930015D22Rik	elongation factor RNA polymerase II-like 3	protein-coding
X-5897	chr17	8198101	8198200	+	196	NA	exon (NM_025789, exon 8 of 8)	exon (NM_025789, exon 8 of 8)	-32892	NR_168939	100040822		NR_168930	ENSMUSG00000090069	Gm1604a	E430024P14Rik	predicted gene 1604A	ncRNA
X-6596	chr17	43935701	43935800	+	195	NA	exon (NM_001161366, exon 1 of 5)	exon (NM_001161366, exon 1 of 5)	5440	NM_001161366	210510		NM_198418	ENSMUSG00000040140	Tdrd6	Tdr2	tudor domain containing 6	protein-coding
X-11025	chr6	29418001	29418100	+	194	NA	exon (NM_001347071, exon 15 of 18)	exon (NM_001347071, exon 15 of 18)	-15102	NM_001081185	68794		NM_026839	ENSMUSG00000068699	Flnc	1110055E19Rik|ABP-280|ABPL|Fln2	filamin C, gamma	protein-coding
X-6006	chr17	15197501	15197600	+	193.5	NA	intron (NM_198104, intron 2 of 3)	intron (NM_198104, intron 2 of 3)	1524	NM_001123367	100041639		NM_001123367	ENSMUSG00000079710	Dynlt2a2	Dynlt2|Dynlt2b|Gm3448|LC2|TCTEX-2|TCTEX-4|Tcte-3|Tcte3|Tctex1d3|Tctex2|Tctex4	dynein light chain Tctex-type 2A2	protein-coding
X-8813	chr4	42124901	42125100	+	193	NA	intron (NR_169015, intron 2 of 5)	B3A|SINE|B2	-3486	NR_169012	100861647		NR_169011	ENSMUSG00000121463	Ccl19-ps6	Gm21104	C-C motif chemokine ligand 19, pseudogene 6	pseudo
X-6069	chr17	15247501	15247600	-	193	NA	exon (NM_001123367, exon 4 of 4).3	exon (NM_001123367, exon 4 of 4).3	-2743	NR_169149	100041289		NR_169149		Gm3255	-	predicted gene 3255	ncRNA
X-1369	chr11	77028101	77028200	+	192	NA	exon (NM_176965, exon 5 of 18)	exon (NM_176965, exon 5 of 18)	51644	NM_176965	319634		NM_176965	ENSMUSG00000050944	Efcab5	4930563A03Rik	EF-hand calcium binding domain 5	protein-coding
X-12707	chr8	21119001	21119200	-	192	NA	Intergenic	Intergenic	-35843	NM_001270553	100861668		NM_001270553	ENSMUSG00000095294	Potefam3b	Gm21119|Pote3b	POTE ankyrin domain family member 3B	protein-coding
X-10779	chr5	114859401	114859500	+	191	NA	3' UTR (NM_029992, exon 13 of 13)	3' UTR (NM_029992, exon 13 of 13)	1874	NR_105995	102465622		NR_105995	ENSMUSG00000098656	Mir7028	Gm27674|mmu-mir-7028	microRNA 7028	ncRNA
X-5503	chr15	93365801	93366200	+	190.5	NA	intron (NM_001285863, intron 7 of 7)	intron (NM_001285863, intron 7 of 7)	51401	NM_001364846	106042		NM_001033217	ENSMUSG00000036158	Prickle1	1110058P22Rik|Pk1|Prickle|b2b019Clo|mpk1	prickle planar cell polarity protein 1	protein-coding
X-5504	chr15	93365901	93366200	+	190.5	NA	intron (NM_001285863, intron 7 of 7)	intron (NM_001285863, intron 7 of 7)	51351	NM_001364846	106042		NM_001033217	ENSMUSG00000036158	Prickle1	1110058P22Rik|Pk1|Prickle|b2b019Clo|mpk1	prickle planar cell polarity protein 1	protein-coding
X-9629	chr4	116468401	116468600	+	190.5	NA	exon (NM_016777, exon 7 of 16)	exon (NM_016777, exon 7 of 16)	-13673	NR_029450	654318		NR_029450	ENSMUSG00000085408	C530005A16Rik	D930044c15rik	RIKEN cDNA C530005A16 gene	ncRNA
X-6001	chr17	15196001	15196100	+	190	NA	intron (NM_198104, intron 2 of 3)	intron (NM_198104, intron 2 of 3)	3024	NM_001123367	100041639		NM_001123367	ENSMUSG00000079710	Dynlt2a2	Dynlt2|Dynlt2b|Gm3448|LC2|TCTEX-2|TCTEX-4|Tcte-3|Tcte3|Tctex1d3|Tctex2|Tctex4	dynein light chain Tctex-type 2A2	protein-coding
X-265	chr1	84771701	84771800	+	190	NA	exon (NM_133975, exon 3 of 41)	exon (NM_133975, exon 3 of 41)	45275	NM_133975	14897		NM_133975	ENSMUSG00000026219	Trip12	1110036I07Rik|6720416K24Rik|Gtl6|TRIP-12	thyroid hormone receptor interactor 12	protein-coding
X-7852	chr2	151265701	151265900	-	188	NA	intron (NR_131976, intron 2 of 6)	intron (NR_131976, intron 2 of 6)	8569	NR_131976	100125594		NR_131976	ENSMUSG00000087495	LOC100125594	-	uncharacterized LOC100125594	ncRNA
X-1955	chr12	98350701	98350800	+	188	NA	Intergenic	Intergenic	115856	NM_008152	14744		NM_008152	ENSMUSG00000021886	Gpr65	Dig1|Gpcr25|TDAG8	G-protein coupled receptor 65	protein-coding
X-411	chr1	153328101	153328200	+	188	NA	exon (NM_001033162, exon 10 of 10)	exon (NM_001033162, exon 10 of 10)	27195	NM_001033162	71836		NM_001033162	ENSMUSG00000042708	Shcbp1l	1700012A16Rik	Shc SH2-domain binding protein 1-like	protein-coding
X-10321	chr5	15679501	15679600	+	188	NA	intron (NM_001374725, intron 2 of 4)	intron (NM_001374725, intron 2 of 4)	1984	NM_001374725	100861702		NM_001374725	ENSMUSG00000099762	Gm21149	-	predicted gene, 21149	protein-coding
X-6051	chr17	15227701	15227800	+	188	NA	intron (NM_001360662, intron 1 of 2).2	intron (NM_001360662, intron 1 of 2).2	-2352	NM_001123372	100041621		NM_001123372	ENSMUSG00000116895	Ermardl1	Gm3435	ER membrane associated RNA degradation like 1	protein-coding
X-12513	chr8	20108601	20108700	+	188	NA	intron (NM_001270553, intron 1 of 9)	RMER6A|LTR|ERVK	30572	NM_001177408	100040599		NM_001177408	ENSMUSG00000074449	Potefam3a	Gm15319|Pote3a|Poteb	POTE ankyrin domain family member 3A	protein-coding
X-9565	chr4	98819601	98819700	+	187	NA	exon (NM_001301414, exon 6 of 9)	exon (NM_001301414, exon 6 of 9)	7603	NM_146144	230484		NM_146144	ENSMUSG00000028560	Usp1	-	ubiquitin specific peptidase 1	protein-coding
X-9443	chr4	83375101	83375200	+	187	NA	3' UTR (NM_133948, exon 16 of 16)	3' UTR (NM_133948, exon 16 of 16)	29550	NM_001355203	101739		NM_133948	ENSMUSG00000028484	Psip1	Dfs70|Ledgfa|Ledgfb|Psip2	PC4 and SFRS1 interacting protein 1	protein-coding
X-2823	chr14	15769601	15769700	+	186	NA	Intergenic	Intergenic	-15891	NM_001374235	100042024		NM_001374231	ENSMUSG00000094590	Gm3629	-	predicted gene 3629	protein-coding
X-9442	chr4	83374301	83374400	+	186	NA	3' UTR (NM_133948, exon 16 of 16)	3' UTR (NM_133948, exon 16 of 16)	30350	NM_001355203	101739		NM_133948	ENSMUSG00000028484	Psip1	Dfs70|Ledgfa|Ledgfb|Psip2	PC4 and SFRS1 interacting protein 1	protein-coding
X-11324	chr6	117901401	117901600	-	186	NA	exon (NM_001166432, exon 4 of 4)	exon (NM_001166432, exon 4 of 4)	7245	NM_001166427	98758		NM_133834	ENSMUSG00000042079	Hnrnpf	4833420I20Rik|Hnrpf	heterogeneous nuclear ribonucleoprotein F	protein-coding
X-642	chr10	4306701	4306800	+	185	NA	exon (NM_031185, exon 3 of 4)	exon (NM_031185, exon 3 of 4)	30725	NM_001359811	381990		NM_001033466	ENSMUSG00000075327	Zbtb2	Gm1103	zinc finger and BTB domain containing 2	protein-coding
X-8244	chr3	87821801	87821900	+	185	NA	exon (NM_008231, exon 5 of 6)	exon (NM_008231, exon 5 of 6)	-5001	NM_026591	67707		NM_026591	ENSMUSG00000019710	Mrpl24	2010005E08Rik|2810470K06Rik|6720473G22Rik	mitochondrial ribosomal protein L24	protein-coding
X-11022	chr6	29414801	29414900	+	185	NA	exon (NM_001347071, exon 12 of 18)	exon (NM_001347071, exon 12 of 18)	15925	NM_001201378	232664		NM_145574	ENSMUSG00000029769	Ccdc136	4921511K06Rik	coiled-coil domain containing 136	protein-coding
X-2249	chr13	43578501	43578600	+	185	NA	exon (NM_019930, exon 6 of 14)	exon (NM_019930, exon 6 of 14)	26698	NM_023554	70078		NM_023554	ENSMUSG00000063200	Nol7	2210008F15Rik|5730556I21Rik|NOP27|RARG-1	nucleolar protein 7	protein-coding
X-3132	chr14	16911801	16911900	+	184	NA	Intergenic	Intergenic	41644	NM_001256885	100041735		NM_001256885	ENSMUSG00000095295	Gm3488	100041747|Gm3494	predicted gene, 3488	protein-coding
X-171	chr1	59119901	59120000	+	184	NA	intron (NM_175200, intron 1 of 12)	intron (NM_175200, intron 1 of 12)	14102	NM_026600	73463		NM_026600	ENSMUSG00000072295	C2cd6	1700052H20Rik|4930408G06Rik|Als2cr11|Als2cr11b|C2cd6b|Gm33589	C2 calcium dependent domain containing 6	protein-coding
X-11270	chr6	96141901	96142000	+	183.667	NA	non-coding (NR_003643, exon 1 of 1)	non-coding (NR_003643, exon 1 of 1)	1236	NR_003643	78482		NM_030107	ENSMUSG00000072878	Nup50l	1700123L14Rik|Npap60|Nup50	nucleoporin 50 like	pseudo
X-11353	chr6	122705701	122705800	+	183	NA	3' UTR (NM_011401, exon 10 of 10)	3' UTR (NM_011401, exon 10 of 10)	13954	NM_011401	20527		NM_011401	ENSMUSG00000003153	Slc2a3	Glut-3|Glut3	solute carrier family 2 (facilitated glucose transporter), member 3	protein-coding
X-9447	chr4	83380501	83380600	+	183	NA	3' UTR (NM_001290527, exon 11 of 11)	3' UTR (NM_001290527, exon 11 of 11)	24150	NM_001355203	101739		NM_133948	ENSMUSG00000028484	Psip1	Dfs70|Ledgfa|Ledgfb|Psip2	PC4 and SFRS1 interacting protein 1	protein-coding
X-8212	chr3	68938801	68938900	+	183	NA	exon (NM_001356976, exon 19 of 24)	exon (NM_001356976, exon 19 of 24)	13225	NM_025863	66949		NM_025863	ENSMUSG00000034317	Trim59	2310035M22Rik|2700022F13Rik|Mrf1|TSBF1	tripartite motif-containing 59	protein-coding
X-6539	chr17	34332901	34333000	+	182	NA	non-coding (NR_037970, exon 9 of 13)	non-coding (NR_037970, exon 9 of 13)	5924	NR_037970	14312		NM_010238	ENSMUSG00000024335	Brd2	D17H6S113E|Frg-1|Fsrg-1|Fsrg1|Nat|Ring3|Rnf3|mKIAA4005	bromodomain containing 2	protein-coding
X-4575	chr14	19692101	19692200	+	182	NA	Intergenic	Intergenic	-39495	NM_001024706	432825		NM_001024706	ENSMUSG00000095024	Gm5458	EG432825	predicted gene 5458	protein-coding
X-6752	chr17	87741301	87741400	+	182	NA	3' UTR (NM_001355703, exon 5 of 5)	3' UTR (NM_001355703, exon 5 of 5)	-6181	NM_029298	75467		NM_029298	ENSMUSG00000036557	Stpg4	1700011E24Rik|GSE	sperm tail PG rich repeat containing 4	protein-coding
X-8775	chr4	42090001	42090100	+	181	NA	TTS (NR_152162)	TTS (NR_152162)	677	NR_168953	108169010		NR_168953		Gm52989	-	protein FAM205A-2-like	pseudo
X-8774	chr4	42089701	42089800	+	181	NA	TTS (NR_152162)	TTS (NR_152162)	377	NR_168953	108169010		NR_168953		Gm52989	-	protein FAM205A-2-like	pseudo
X-641	chr10	4306401	4306500	+	181	NA	exon (NM_031185, exon 3 of 4)	exon (NM_031185, exon 3 of 4)	31025	NM_001359811	381990		NM_001033466	ENSMUSG00000075327	Zbtb2	Gm1103	zinc finger and BTB domain containing 2	protein-coding
X-7324	chr2	37537101	37537200	+	180	NA	non-coding (NR_166612, exon 2 of 19)	non-coding (NR_166612, exon 2 of 19)	13849	NM_001355259	20744		NM_009261	ENSMUSG00000026915	Strbp	6430510M02Rik|C230082I21Rik|Spnr	spermatid perinuclear RNA binding protein	protein-coding
X-8732	chr4	42068101	42068200	+	180	NA	intron (NR_152162, intron 2 of 4)	intron (NR_152162, intron 2 of 4)	4612	NR_169018	65958		NR_169015		Ccl19-ps2	ELC|Scya19-ps2	C-C motif chemokine ligand 19, pseudogene 2	pseudo
X-6250	chr17	27552201	27552300	+	179	NA	intron (NR_168739, intron 1 of 1)	intron (NR_168739, intron 1 of 1)	4891	NR_106075	102466818		NR_106075	ENSMUSG00000099237	Mir7216	Gm27555|mmu-mir-7216	microRNA 7216	ncRNA
X-6214	chr17	27531501	27531600	+	179	NA	Intergenic	Intergenic	4519	NR_106073	102465700		NR_106073	ENSMUSG00000105142	Mir7214	mmu-mir-7214	microRNA 7214	ncRNA
X-11387	chr6	127756701	127756800	+	179	NA	Intergenic	Intergenic	-1122	NR_153846	100504457		NR_153846		4921513H07Rik	Gm42740	RIKEN cDNA 4921513H07 gene	ncRNA
X-11276	chr6	97153001	97153100	-	179	NA	exon (NM_001081111, exon 2 of 17)	exon (NM_001081111, exon 2 of 17)	3035	NM_001081111	232286		NM_001081111	ENSMUSG00000030059	Tmf1	7030402D04Rik|Gm153|Tmf1`	TATA element modulatory factor 1	protein-coding
X-13720	chr9	118377701	118377800	+	178	NA	exon (NM_018748, exon 12 of 24)	exon (NM_018748, exon 12 of 24)	42364	NM_018748	54214		NM_018748	ENSMUSG00000038708	Golga4	Olp-1	golgin A4	protein-coding
X-266	chr1	84771901	84772000	+	177	NA	exon (NM_133975, exon 3 of 41)	exon (NM_133975, exon 3 of 41)	45075	NM_133975	14897		NM_133975	ENSMUSG00000026219	Trip12	1110036I07Rik|6720416K24Rik|Gtl6|TRIP-12	thyroid hormone receptor interactor 12	protein-coding
X-7984	chr3	20487401	20487500	+	177	NA	Intergenic	Lx2B|LINE|L1	-66109	NM_175086	11608		NM_175086	ENSMUSG00000054988	Agtr1b	AT1B|AT2R1B|Agtr-1b|Angtr-1b	angiotensin II receptor, type 1b	protein-coding
X-11099	chr6	51443601	51443700	-	176.5	NA	exon (NM_001374745, exon 5 of 12)	exon (NM_001374745, exon 5 of 12)	3175	NM_001374745	53379		NM_016806	ENSMUSG00000004980	Hnrnpa2b1	9130414A06Rik|Hnrpa2|Hnrpa2b1|hnrnp-A	heterogeneous nuclear ribonucleoprotein A2/B1	protein-coding
X-6087	chr17	15255301	15255800	-	175.2	NA	intron (NM_198104, intron 1 of 2)	intron (NM_198104, intron 1 of 2)	-6263	NM_001360400	381062		NM_183133	ENSMUSG00000036552	Ermard	2210404J11Rik|2410011O22Rik	ER membrane associated RNA degradation	protein-coding
X-628	chr1	191513201	191513300	+	175	NA	3' UTR (NM_172266, exon 8 of 8)	3' UTR (NM_172266, exon 8 of 8)	-40335	NM_010892	18005		NM_010892	ENSMUSG00000026622	Nek2	-	NIMA (never in mitosis gene a)-related expressed kinase 2	protein-coding
X-8773	chr4	42088401	42088600	+	174.5	NA	promoter-TSS (NR_168953)	promoter-TSS (NR_168953)	-873	NR_033506	100042539		NR_033506		Gm3893	-	family with sequence similarity 205 pseudogene	pseudo
X-4822	chr14	42007501	42007600	-	174	NA	Intergenic	Intergenic	74502	NM_001378714	101056136		NM_001378714	ENSMUSG00000092152	Gm17026	-	predicted gene 17026	protein-coding
X-7267	chr2	29063601	29063700	+	174	NA	exon (NM_198033, exon 23 of 26)	exon (NM_198033, exon 23 of 26)	48646	NM_198033	269254		NM_177365	ENSMUSG00000043535	Setx	A130090N03|A930037J23Rik|AOA2|Als4|SCAR1|Sen1|mKIAA0625	senataxin	protein-coding
X-4815	chr14	41800001	41800100	-	173	NA	Intergenic	Intergenic	-10188	NM_001374187	115486427		NM_001374187		Gm6401	EG623168	predicted gene 6401	protein-coding
X-6532	chr17	33356801	33356900	+	173	NA	exon (NM_177719, exon 2 of 2)	exon (NM_177719, exon 2 of 2)	1807	NM_177719	240069		NM_177719	ENSMUSG00000048602	Morc2b	4932411A10Rik|Tce6	microrchidia 2B	protein-coding
X-11042	chr6	37663601	37663700	+	173	NA	Intergenic	Intergenic	-119260	NR_037854	100039636		NR_037854		Atp6v0c-ps2	Atp6c-rs2|Atp6c3|Atp6l-ps2|Atp6v0c-rs2|Atpl-rs2|Gm15487|MGPLlambda1-3	ATPase, H+ transporting, lysosomal V0 subunit C, pseudogene 2	pseudo
X-11584	chr7	28911001	28911100	+	173	NA	promoter-TSS (NM_001368407)	promoter-TSS (NM_001368407)	-700	NM_001368407	320225		NM_001039721	ENSMUSG00000049676	Catsperg1	A230107C01Rik|Catsperg	cation channel sperm associated auxiliary subunit gamma 1	protein-coding
X-4901	chr14	45026801	45027000	-	172.5	NA	Intergenic	Intergenic	-64456	NM_001162954	666744		NM_001162954	ENSMUSG00000091923	Gm8267	EG666744	predicted gene 8267	protein-coding
X-1371	chr11	77028701	77028800	+	172	NA	exon (NM_176965, exon 5 of 18)	exon (NM_176965, exon 5 of 18)	51044	NM_176965	319634		NM_176965	ENSMUSG00000050944	Efcab5	4930563A03Rik	EF-hand calcium binding domain 5	protein-coding
X-13733	chr9	118388301	118388600	+	172	NA	exon (NM_018748, exon 15 of 24)	exon (NM_018748, exon 15 of 24)	-47327	NM_133721	104099		NM_133721	ENSMUSG00000039115	Itga9	(alpha)9|2610002H11Rik|6720458D17Rik|D130073C02|D9Ertd428e	integrin alpha 9	protein-coding
X-11063	chr6	39375801	39375900	+	171	NA	3' UTR (NM_001311109, exon 8 of 8)	3' UTR (NM_001311109, exon 8 of 8)	17563	NM_011226	19331		NM_011226	ENSMUSG00000029923	Rab19	-	RAB19, member RAS oncogene family	protein-coding
X-6576	chr17	36158401	36158600	+	170.5	NA	exon (NM_001010833, exon 5 of 16)	exon (NM_001010833, exon 5 of 16)	6110	NM_001010833	240087		NM_001010833	ENSMUSG00000061607	Mdc1	6820401C03|Nfbd1|mKIAA0170	mediator of DNA damage checkpoint 1	protein-coding
X-13805	chrX	49414601	49414800	-	170.5	NA	Intergenic	Intergenic	-79990	NR_003027	19862		NR_003027	ENSMUSG00000119272	Rnu6	-	U6 small nuclear RNA	snRNA
X-13806	chrX	49414701	49414800	-	170.5	NA	Intergenic	Intergenic	-79940	NR_003027	19862		NR_003027	ENSMUSG00000119272	Rnu6	-	U6 small nuclear RNA	snRNA
X-13354	chr9	54151401	54151500	+	170	NA	intron (NM_001348171, intron 1 of 9)	intron (NM_001348171, intron 1 of 9)	-15252	NM_001348172	13075		NM_007810	ENSMUSG00000032274	Cyp19a1	Ar|ArKO|Cyp19|Int-5|Int5|p450arom	cytochrome P450, family 19, subfamily a, polypeptide 1	protein-coding
X-8863	chr4	42147401	42147500	+	170	NA	intron (NR_169015, intron 2 of 5)	intron (NR_169015, intron 2 of 5)	-5954	NM_001384259	100040048		NM_001199959	ENSMUSG00000096826	Ccl27b	Ctack|Scya27b	C-C motif chemokine ligand 27b	protein-coding
X-12028	chr7	69562101	69562200	+	170	NA	Intergenic	Intergenic	416308	NR_045940	73796		NR_045940	ENSMUSG00000108885	4930402F11Rik	-	RIKEN cDNA 4930402F11 gene	ncRNA
X-12600	chr8	20643001	20643100	+	170	NA	Intergenic	ORR1D1|LTR|ERVL-MaLR	499202	NR_030708	547150		NR_030708	ENSMUSG00000121492	6820431F20Rik	-	cadherin 11 pseudogene	pseudo
X-5069	chr15	8379901	8380000	+	169.667	NA	exon (NM_027707, exon 10 of 47)	exon (NM_027707, exon 10 of 47)	93997	NM_201232	71175		NM_027707	ENSMUSG00000022141	Nipbl	Idn3	NIPBL cohesin loading factor	protein-coding
X-5070	chr15	8380101	8380200	+	169.667	NA	exon (NM_027707, exon 10 of 47)	exon (NM_027707, exon 10 of 47)	93797	NM_201232	71175		NM_027707	ENSMUSG00000022141	Nipbl	Idn3	NIPBL cohesin loading factor	protein-coding
X-7276	chr2	29070901	29071100	+	169.333	NA	3' UTR (NM_198033, exon 26 of 26)	3' UTR (NM_198033, exon 26 of 26)	55996	NM_198033	269254		NM_177365	ENSMUSG00000043535	Setx	A130090N03|A930037J23Rik|AOA2|Als4|SCAR1|Sen1|mKIAA0625	senataxin	protein-coding
X-12617	chr8	20658101	20658200	+	169	NA	Intergenic	RMER6A|LTR|ERVK	-496793	NM_001270553	100861668		NM_001270553	ENSMUSG00000095294	Potefam3b	Gm21119|Pote3b	POTE ankyrin domain family member 3B	protein-coding
X-10606	chr5	77004301	77004400	+	169	NA	exon (NM_001163793, exon 6 of 9)	exon (NM_001163793, exon 6 of 9)	15904	NM_001163793	320827		NM_027611	ENSMUSG00000036377	Cracd	2810489J07Rik|4930529A19Rik|4931405B09Rik|C530008M17Rik|Crad|Gm10430|mKIAA1211	capping protein inhibiting regulator of actin	protein-coding
X-5799	chr16	91457001	91457100	+	169	NA	exon (NM_019973, exon 3 of 5)	exon (NM_019973, exon 3 of 5)	8394	NM_001370901	102640710		NM_001370901		Gm36712	-	predicted gene, 36712	protein-coding
X-12588	chr8	20639201	20639500	+	168.667	NA	TTS (NM_001270553)	TTS (NM_001270553)	495502	NR_030708	547150		NR_030708	ENSMUSG00000121492	6820431F20Rik	-	cadherin 11 pseudogene	pseudo
X-13167	chr8	125632101	125632200	+	168	NA	3' UTR (NM_001111141, exon 5 of 5)	3' UTR (NM_001111141, exon 5 of 5)	7517	NM_001111141	244666		NM_001111141	ENSMUSG00000031986	Sprtn	Gm505	SprT-like N-terminal domain	protein-coding
X-552	chr1	179623301	179623400	+	168	NA	exon (NM_026375, exon 3 of 36)	exon (NM_026375, exon 3 of 36)	8230	NM_026375	226747		NM_026375	ENSMUSG00000026491	Ahctf1	6230412P20Rik|Elys	AT hook containing transcription factor 1	protein-coding
X-7250	chr2	29037501	29037600	+	167	NA	exon (NM_198033, exon 10 of 26)	exon (NM_198033, exon 10 of 26)	22546	NM_198033	269254		NM_177365	ENSMUSG00000043535	Setx	A130090N03|A930037J23Rik|AOA2|Als4|SCAR1|Sen1|mKIAA0625	senataxin	protein-coding
X-7038	chr19	9089801	9090000	+	167	NA	3' UTR (NM_025610, exon 7 of 7)	3' UTR (NM_025610, exon 7 of 7)	23030	NM_025610	66514		NM_025610	ENSMUSG00000024654	Asrgl1	2410004D18Rik|ALP|ALP1	asparaginase like 1	protein-coding
X-7351	chr2	52000801	52000900	+	167	NA	exon (NM_001355414, exon 30 of 36)	exon (NM_001355414, exon 30 of 36)	38001	NM_001355414	51869		NM_175238	ENSMUSG00000036202	Rif1	5730435J01Rik|6530403D07Rik|D2Ertd145e	replication timing regulatory factor 1	protein-coding
X-6009	chr17	15198101	15198300	+	166	NA	promoter-TSS (NM_001123370)	promoter-TSS (NM_001123370)	874	NM_001123367	100041639		NM_001123367	ENSMUSG00000079710	Dynlt2a2	Dynlt2|Dynlt2b|Gm3448|LC2|TCTEX-2|TCTEX-4|Tcte-3|Tcte3|Tctex1d3|Tctex2|Tctex4	dynein light chain Tctex-type 2A2	protein-coding
X-7019	chr19	5852401	5852500	+	166	NA	non-coding (NR_002847, exon 1 of 1)	non-coding (NR_002847, exon 1 of 1)	250	NR_002847	72289		NR_002847	ENSMUSG00000092341	Malat1	2210401K01Rik|9430072K23Rik|Neat2	metastasis associated lung adenocarcinoma transcript 1 (non-coding RNA)	ncRNA
X-2128	chr12	110548601	110548700	-	166	NA	3' UTR (NM_001373949, exon 16 of 16)	3' UTR (NM_001373949, exon 16 of 16)	-9158	NR_033340	319786		NR_033340		B930059L03Rik	-	RIKEN cDNA B930059L03 gene	ncRNA
X-10801	chr5	114986601	114986700	+	166	NA	Intergenic	Intergenic	-3359	NR_105748	102466620		NR_105748	ENSMUSG00000098343	Mir6240	Gm27850|mmu-mir-6240	microRNA 6240	ncRNA
X-6055	chr17	15229101	15229200	+	165.667	NA	promoter-TSS (NM_001123372)	promoter-TSS (NM_001123372)	-952	NM_001123372	100041621		NM_001123372	ENSMUSG00000116895	Ermardl1	Gm3435	ER membrane associated RNA degradation like 1	protein-coding
X-6053	chr17	15228901	15229000	+	165.667	NA	intron (NM_001360662, intron 1 of 2).2	intron (NM_001360662, intron 1 of 2).2	-1152	NM_001123372	100041621		NM_001123372	ENSMUSG00000116895	Ermardl1	Gm3435	ER membrane associated RNA degradation like 1	protein-coding
X-6054	chr17	15229001	15229200	+	165.667	NA	intron (NM_001360662, intron 1 of 2).2	intron (NM_001360662, intron 1 of 2).2	-1002	NM_001123372	100041621		NM_001123372	ENSMUSG00000116895	Ermardl1	Gm3435	ER membrane associated RNA degradation like 1	protein-coding
X-4885	chr14	45018401	45018500	+	165	NA	Intergenic	Intergenic	-56006	NM_001162954	666744		NM_001162954	ENSMUSG00000091923	Gm8267	EG666744	predicted gene 8267	protein-coding
X-7005	chr19	5561801	5561900	+	165	NA	Intergenic	Intergenic	-1305	NM_001362042	225861		NM_001024560	ENSMUSG00000056185	Snx32	B930037P14Rik|Snx6b	sorting nexin 32	protein-coding
X-4894	chr14	45022201	45022300	+	164	NA	Intergenic	MurERV4-int|LTR|ERVK	-59806	NM_001162954	666744		NM_001162954	ENSMUSG00000091923	Gm8267	EG666744	predicted gene 8267	protein-coding
X-1373	chr11	77090701	77090900	+	164	NA	Intergenic	Intergenic	-11006	NM_176965	319634		NM_176965	ENSMUSG00000050944	Efcab5	4930563A03Rik	EF-hand calcium binding domain 5	protein-coding
X-7413	chr2	69626301	69626400	+	164	NA	exon (NM_028521, exon 4 of 4)	exon (NM_028521, exon 4 of 4)	6269	NM_028521	73373		NM_028521	ENSMUSG00000027088	Phospho2	1700048E23Rik|Phos2	phosphatase, orphan 2	protein-coding
X-13726	chr9	118385601	118385700	+	164	NA	exon (NM_018748, exon 15 of 24)	exon (NM_018748, exon 15 of 24)	-50127	NM_133721	104099		NM_133721	ENSMUSG00000039115	Itga9	(alpha)9|2610002H11Rik|6720458D17Rik|D130073C02|D9Ertd428e	integrin alpha 9	protein-coding
X-12282	chr7	110671801	110671900	+	164	NA	3' UTR (NM_001040131, exon 21 of 21)	3' UTR (NM_001040131, exon 21 of 21)	10387	NM_013507	13690		NM_013507	ENSMUSG00000005610	Eif4g2	DAP-5|E130105L11Rik|Nat1|Natm1|p97	eukaryotic translation initiation factor 4, gamma 2	protein-coding
X-644	chr10	4307801	4307900	-	163	NA	exon (NM_031185, exon 3 of 4)	exon (NM_031185, exon 3 of 4)	29625	NM_001359811	381990		NM_001033466	ENSMUSG00000075327	Zbtb2	Gm1103	zinc finger and BTB domain containing 2	protein-coding
X-12313	chr7	118321001	118321200	+	162.5	NA	exon (NM_001360793, exon 5 of 16)	exon (NM_001360793, exon 5 of 16)	9334	NM_001360794	101565		NM_182995	ENSMUSG00000033904	Ccp110	6330503K22Rik|CP110|cep110	centriolar coiled coil protein 110	protein-coding
X-12314	chr7	118321101	118321200	+	162.5	NA	exon (NM_001360793, exon 5 of 16)	exon (NM_001360793, exon 5 of 16)	9384	NM_001360794	101565		NM_182995	ENSMUSG00000033904	Ccp110	6330503K22Rik|CP110|cep110	centriolar coiled coil protein 110	protein-coding
X-4585	chr14	19697401	19697500	+	162	NA	Intergenic	MurERV4-int|LTR|ERVK	-44795	NM_001024706	432825		NM_001024706	ENSMUSG00000095024	Gm5458	EG432825	predicted gene 5458	protein-coding
X-6150	chr17	24036501	24036600	+	162	NA	exon (NM_175229, exon 10 of 14)	exon (NM_175229, exon 10 of 14)	-5715	NR_039586	100628593		NR_039586	ENSMUSG00000092981	Mir5125	mmu-mir-5125|mu-mir-5125	microRNA 5125	ncRNA
X-8549	chr4	41884301	41884500	+	161.5	NA	non-coding (NR_152159, exon 1 of 1)	non-coding (NR_152159, exon 1 of 1)	400	NR_152159	545605		NR_152159		Gm5859	EG545605	family with sequence similarity 205 pseudogene	pseudo
X-1530	chr11	100462301	100462400	-	161	NA	exon (NM_028918, exon 12 of 12)	exon (NM_028918, exon 12 of 12)	-3415	NM_009923	12799		NM_009923	ENSMUSG00000006782	Cnp	CNPase|Cnp-1|Cnp1	2',3'-cyclic nucleotide 3' phosphodiesterase	protein-coding
X-640	chr10	4305201	4305400	+	160.5	NA	exon (NM_031185, exon 3 of 4)	exon (NM_031185, exon 3 of 4)	32175	NM_001359811	381990		NM_001033466	ENSMUSG00000075327	Zbtb2	Gm1103	zinc finger and BTB domain containing 2	protein-coding
X-12549	chr8	20501901	20502000	+	160	NA	intron (NM_001270553, intron 6 of 9)	intron (NM_001270553, intron 6 of 9)	358102	NR_030708	547150		NR_030708	ENSMUSG00000121492	6820431F20Rik	-	cadherin 11 pseudogene	pseudo
X-13722	chr9	118384701	118384800	+	160	NA	exon (NM_018748, exon 15 of 24)	exon (NM_018748, exon 15 of 24)	49364	NM_018748	54214		NM_018748	ENSMUSG00000038708	Golga4	Olp-1	golgin A4	protein-coding
X-2827	chr14	15770701	15770800	+	160	NA	Intergenic	L1Lx_I|LINE|L1	-14791	NM_001374235	100042024		NM_001374231	ENSMUSG00000094590	Gm3629	-	predicted gene 3629	protein-coding
X-13514	chr9	67647001	67647100	+	160	NA	Intergenic	Intergenic	-10191	NR_106101	102465716		NR_106101	ENSMUSG00000098446	Mir7242	Gm27809|mmu-mir-7242	microRNA 7242	ncRNA
X-6814	chr18	24137101	24137200	+	160	NA	exon (NM_011755, exon 3 of 3)	exon (NM_011755, exon 3 of 3)	14459	NM_011755	22694		NM_011755	ENSMUSG00000063281	Zfp35	Zfp-35|Znf271|mszf13|mszf20-1|mszf28|mszf68	zinc finger protein 35	protein-coding
X-9695	chr4	133263001	133263100	+	159	NA	exon (NM_010948, exon 3 of 8)	exon (NM_010948, exon 3 of 8)	10288	NM_010948	18221		NM_010948	ENSMUSG00000028851	Nudc	SIG-92|Silg92	nudC nuclear distribution protein	protein-coding
X-5941	chr17	13596701	13596800	+	159	NA	3' UTR (NM_001167578, exon 12 of 12)	3' UTR (NM_001167578, exon 12 of 12)	21916	NM_001167578	100041352		NM_001167578	ENSMUSG00000052469	Tcp10c	D17Leh66C|D17Leh66ca|Gm9880|T66C-a|Tcp-10c	t-complex protein 10c	protein-coding
X-7352	chr2	52001001	52001100	+	159	NA	exon (NM_001355414, exon 30 of 36)	exon (NM_001355414, exon 30 of 36)	38201	NM_001355414	51869		NM_175238	ENSMUSG00000036202	Rif1	5730435J01Rik|6530403D07Rik|D2Ertd145e	replication timing regulatory factor 1	protein-coding
X-6574	chr17	35828201	35828300	-	158	NA	promoter-TSS (NM_001163763)	promoter-TSS (NM_001163763)	100	NM_001372300	240084		NM_146248	ENSMUSG00000040312	Cchcr1	Hcr	coiled-coil alpha-helical rod protein 1	protein-coding
X-7044	chr19	9112201	9112300	+	158	NA	exon (NM_025610, exon 2 of 7)	exon (NM_025610, exon 2 of 7)	680	NM_025610	66514		NM_025610	ENSMUSG00000024654	Asrgl1	2410004D18Rik|ALP|ALP1	asparaginase like 1	protein-coding
X-1082	chr10	115948501	115948600	+	158	NA	exon (NM_001161855, exon 1 of 1)	exon (NM_001161855, exon 1 of 1)	1272	NM_001161855	619332		NM_001033821	ENSMUSG00000121803	Taf7l2	4933416C03Rik	Taf7l2	protein-coding
X-11391	chr6	127760201	127760300	+	157	NA	Intergenic	B3A|SINE|B2	-4622	NR_153846	100504457		NR_153846		4921513H07Rik	Gm42740	RIKEN cDNA 4921513H07 gene	ncRNA
X-2204	chr13	14066301	14066500	+	156.667	NA	Intergenic	Intergenic	-62859	NM_178640	97884		NM_178640	ENSMUSG00000039242	B3galnt2	A930105D20Rik|D230016N13Rik	UDP-GalNAc:betaGlcNAc beta 1,3-galactosaminyltransferase, polypeptide 2	protein-coding
X-4	chr1	6319901	6320000	+	156	NA	exon (NM_009826, exon 15 of 24)	exon (NM_009826, exon 15 of 24)	35064	NM_009826	12421		NM_009826	ENSMUSG00000025907	Rb1cc1	2900055E04Rik|5930404L04Rik|Cc1|FIP200|LaXp180	RB1-inducible coiled-coil 1	protein-coding
X-12750	chr8	21185101	21185200	+	156	NA	Intergenic	ORR1D1|LTR|ERVL-MaLR	30207	NM_001270553	100861668		NM_001270553	ENSMUSG00000095294	Potefam3b	Gm21119|Pote3b	POTE ankyrin domain family member 3B	protein-coding
X-9480	chr4	94175301	94175400	+	156	NA	Intergenic	Intergenic	269683	NM_026368	67770		NM_026368	ENSMUSG00000028578	Caap1	5830433M19Rik|CAAP	caspase activity and apoptosis inhibitor 1	protein-coding
X-5974	chr17	15185801	15186000	+	155.5	NA	intron (NM_198104, intron 3 of 3)	intron (NM_198104, intron 3 of 3)	-4378	NM_001360983	72057		NM_024250	ENSMUSG00000023883	Phf10	1810055P05Rik	PHD finger protein 10	protein-coding
X-632	chr1	191559301	191559400	+	155	NA	exon (NM_010892, exon 6 of 8)	exon (NM_010892, exon 6 of 8)	5765	NM_010892	18005		NM_010892	ENSMUSG00000026622	Nek2	-	NIMA (never in mitosis gene a)-related expressed kinase 2	protein-coding
X-7407	chr2	69580101	69580200	+	155	NA	exon (NM_001081086, exon 14 of 14)	exon (NM_001081086, exon 14 of 14)	26718	NM_001081086	228005		NM_001081086	ENSMUSG00000042133	Ppig	B230312B02Rik|CYP|SRCyp	peptidyl-prolyl isomerase G (cyclophilin G)	protein-coding
X-13409	chr9	55936301	55936400	+	155	NA	non-coding (NR_033529, exon 1 of 1)	non-coding (NR_033529, exon 1 of 1)	1430	NR_033529	665005		NR_033529		Gm7444	EG665005	ring finger protein 19A pseudogene	pseudo
X-1505	chr11	98046201	98046300	+	155	NA	exon (NM_013634, exon 17 of 17)	exon (NM_013634, exon 17 of 17)	-5808	NM_028149	72194		NM_028149	ENSMUSG00000020883	Fbxl20	2610511F20Rik|4632423N09Rik|Fbl2|Scr|mKIAA4147	F-box and leucine-rich repeat protein 20	protein-coding
X-13548	chr9	75295001	75295100	+	155	NA	3' UTR (NM_027418, exon 6 of 6)	3' UTR (NM_027418, exon 6 of 6)	21591	NM_027418	50772		NM_015806	ENSMUSG00000042688	Mapk6	2610021I23Rik|D130053K17Rik|Erk3|Mapk4|Mapk63|Prkm4|Prkm6	mitogen-activated protein kinase 6	protein-coding
X-6412	chr17	30937901	30938000	+	154	NA	exon (NM_013811, exon 35 of 93)	exon (NM_013811, exon 35 of 93)	92040	NM_013811	13417		NM_013811	ENSMUSG00000033826	Dnah8	ATPase|Dnahc8|Hst6.7b|P1-Loop	dynein, axonemal, heavy chain 8	protein-coding
X-6520	chr17	31477801	31477900	+	154	NA	exon (NM_001364916, exon 6 of 8)	exon (NM_001364916, exon 6 of 8)	18420	NM_001364916	22092		NM_025290	ENSMUSG00000024033	Rsph1	MCA|Tsga2	radial spoke head 1 homolog (Chlamydomonas)	protein-coding
X-8638	chr4	41936901	41937000	+	153.5	NA	Intergenic	Lx5c|LINE|L1	-4676	NM_001378741
X-8868	chr4	42148401	42148500	+	153	NA	intron (NR_169015, intron 2 of 5)	intron (NR_169015, intron 2 of 5)	-4954	NM_001384259	100040048		NM_001199959	ENSMUSG00000096826	Ccl27b	Ctack|Scya27b	C-C motif chemokine ligand 27b	protein-coding
X-8211	chr3	68937601	68937700	+	153	NA	exon (NM_001356976, exon 18 of 24)	exon (NM_001356976, exon 18 of 24)	14425	NM_025863	66949		NM_025863	ENSMUSG00000034317	Trim59	2310035M22Rik|2700022F13Rik|Mrf1|TSBF1	tripartite motif-containing 59	protein-coding
X-5981	chr17	15188501	15188600	+	153	NA	intron (NM_001123368, intron 2 of 3)	intron (NM_001123368, intron 2 of 3)	-7028	NM_001360983	72057		NM_024250	ENSMUSG00000023883	Phf10	1810055P05Rik	PHD finger protein 10	protein-coding
X-8161	chr3	54635801	54635900	+	152	NA	TTS (NM_001163570)	TTS (NM_001163570)	6935	NM_001163570	69639		NM_027148	ENSMUSG00000027752	Exosc8	2310032N20Rik|CIP3|mKIAA4013	exosome component 8	protein-coding
X-12214	chr7	90076201	90076300	+	152	NA	exon (NM_027298, exon 1 of 1)	exon (NM_027298, exon 1 of 1)	730	NM_027298	70054		NM_027298	ENSMUSG00000044362	Ccdc89	1700019B01Rik|BOIP	coiled-coil domain containing 89	protein-coding
X-10486	chr5	29429101	29429200	+	152	NA	exon (NM_001289757, exon 9 of 10)	exon (NM_001289757, exon 9 of 10)	28159	NR_110371	56874		NM_021470	ENSMUSG00000029130	Rnf32	1700009J01Rik|2700025B22Rik|4930542N22Rik|Lmbr2	ring finger protein 32	protein-coding
X-6020	chr17	15216101	15216200	+	152	NA	exon (NM_001123367, exon 4 of 4).2	exon (NM_001123367, exon 4 of 4).2	-2711	NR_169151	100041289		NR_169149		Gm3255	-	predicted gene 3255	ncRNA
X-6261	chr17	27558401	27558500	+	152	NA	intron (NR_168741, intron 2 of 2)	intron (NR_168741, intron 2 of 2)	-2984	NR_168738	100038429		NR_167661	ENSMUSG00000073430	Gm10505	-	predicted gene 10505	ncRNA
X-6439	chr17	30971801	30971900	+	152	NA	exon (NM_013811, exon 56 of 93)	exon (NM_013811, exon 56 of 93)	125940	NM_013811	13417		NM_013811	ENSMUSG00000033826	Dnah8	ATPase|Dnahc8|Hst6.7b|P1-Loop	dynein, axonemal, heavy chain 8	protein-coding
X-5449	chr15	82739501	82739600	+	152	NA	exon (NM_001114140, exon 2 of 6)	exon (NM_001114140, exon 2 of 6)	43112	NR_027799	21378		NM_178871		Tbrg3	TB-11	transforming growth factor beta regulated gene 3	ncRNA
X-6046	chr17	15226001	15226100	-	152	NA	intron (NM_001360662, intron 1 of 2).2	L1MCa|LINE|L1	-4052	NM_001123372	100041621		NM_001123372	ENSMUSG00000116895	Ermardl1	Gm3435	ER membrane associated RNA degradation like 1	protein-coding
X-5927	chr17	13141501	13141600	+	151	NA	promoter-TSS (NR_028479)	promoter-TSS (NR_028479)	-194	NR_028479	100303746		NR_028479		Snora20	MBI-125	small nucleolar RNA, H/ACA box 20	snoRNA
X-12768	chr8	21199401	21199600	+	150.5	NA	Intergenic	RMER6A|LTR|ERVK	44557	NM_001270553	100861668		NM_001270553	ENSMUSG00000095294	Potefam3b	Gm21119|Pote3b	POTE ankyrin domain family member 3B	protein-coding
X-6471	chr17	31004001	31004100	+	150	NA	exon (NM_013811, exon 73 of 93)	exon (NM_013811, exon 73 of 93)	-116791	NM_021332	14652		NM_021332	ENSMUSG00000024027	Glp1r	GLP-1R|GLP1Rc	glucagon-like peptide 1 receptor	protein-coding
X-12915	chr8	41746601	41746700	+	150	NA	exon (NM_023662, exon 22 of 38)	exon (NM_023662, exon 22 of 38)	53854	NM_023662	18536		NM_023662	ENSMUSG00000031592	Pcm1	2600002H09Rik|9430077F19Rik|C030044G17Rik	pericentriolar material 1	protein-coding
X-7245	chr2	29036001	29036100	+	150	NA	exon (NM_198033, exon 10 of 26)	exon (NM_198033, exon 10 of 26)	21046	NM_198033	269254		NM_177365	ENSMUSG00000043535	Setx	A130090N03|A930037J23Rik|AOA2|Als4|SCAR1|Sen1|mKIAA0625	senataxin	protein-coding
X-1820	chr12	52563901	52564000	+	150	NA	exon (NM_009706, exon 1 of 6)	exon (NM_009706, exon 1 of 6)	1090	NM_009706	11855		NM_009706	ENSMUSG00000035133	Arhgap5	p190-B|p190B	Rho GTPase activating protein 5	protein-coding
X-13488	chr9	67630501	67630600	+	150	NA	Intergenic	Intergenic	4512	NR_106100	102466824		NR_106100	ENSMUSG00000098937	Mir7241	Gm27918|mmu-mir-7241	microRNA 7241	ncRNA
X-6040	chr17	15223801	15223900	+	149.25	NA	intron (NM_001360662, intron 1 of 2).2	L1M3|LINE|L1	-6252	NM_001123372	100041621		NM_001123372	ENSMUSG00000116895	Ermardl1	Gm3435	ER membrane associated RNA degradation like 1	protein-coding
X-6041	chr17	15224001	15224200	+	149.25	NA	intron (NM_001360662, intron 1 of 2).2	L1M3|LINE|L1	-6002	NM_001123372	100041621		NM_001123372	ENSMUSG00000116895	Ermardl1	Gm3435	ER membrane associated RNA degradation like 1	protein-coding
X-13755	chr9	121577201	121577300	+	149	NA	exon (NM_010918, exon 13 of 17)	exon (NM_010918, exon 13 of 17)	11759	NR_033503	320301		NR_033503		E530011L22Rik	-	RIKEN cDNA E530011L22 gene	ncRNA
X-1077	chr10	111943101	111943200	+	149	NA	3' UTR (NM_001347157, exon 6 of 6)	3' UTR (NM_001347157, exon 6 of 6)	23891	NM_026223	67537		NM_026223	ENSMUSG00000020214	Glipr1l2	4921508O11Rik	GLI pathogenesis-related 1 like 2	protein-coding
X-1450	chr11	87068701	87068800	+	149	NA	exon (NM_001363026, exon 12 of 23)	exon (NM_001363026, exon 12 of 23)	50849	NM_001363026	68729		NM_197987	ENSMUSG00000018548	Trim37	1110032A10Rik|2810004E07Rik|MUL|TEF3	tripartite motif-containing 37	protein-coding
X-6328	chr17	30863501	30863600	+	149	NA	exon (NM_013811, exon 5 of 93)	exon (NM_013811, exon 5 of 93)	17640	NM_013811	13417		NM_013811	ENSMUSG00000033826	Dnah8	ATPase|Dnahc8|Hst6.7b|P1-Loop	dynein, axonemal, heavy chain 8	protein-coding
X-12589	chr8	20639301	20639500	-	148.5	NA	TTS (NM_001270553)	TTS (NM_001270553)	495552	NR_030708	547150		NR_030708	ENSMUSG00000121492	6820431F20Rik	-	cadherin 11 pseudogene	pseudo
X-13477	chr9	67626101	67626400	+	148.333	NA	Intergenic	Intergenic	8812	NR_106100	102466824		NR_106100	ENSMUSG00000098937	Mir7241	Gm27918|mmu-mir-7241	microRNA 7241	ncRNA
X-6005	chr17	15197201	15197300	+	148	NA	intron (NM_198104, intron 2 of 3)	intron (NM_198104, intron 2 of 3)	1824	NM_001123367	100041639		NM_001123367	ENSMUSG00000079710	Dynlt2a2	Dynlt2|Dynlt2b|Gm3448|LC2|TCTEX-2|TCTEX-4|Tcte-3|Tcte3|Tctex1d3|Tctex2|Tctex4	dynein light chain Tctex-type 2A2	protein-coding
X-2136	chr12	110661001	110661100	+	148	NA	exon (NM_010480, exon 4 of 11)	exon (NM_010480, exon 4 of 11)	1779	NM_010480	15519		NM_010480	ENSMUSG00000021270	Hsp90aa1	86kDa|89kDa|Hsp86-1|Hsp89|Hsp90|Hspca|hsp4	heat shock protein 90, alpha (cytosolic), class A member 1	protein-coding
X-4905	chr14	45164601	45164800	+	147.5	NA	intron (NR_167765, intron 2 of 2)	intron (NR_167765, intron 2 of 2)	20268	NR_030556	100124437		NR_030556	ENSMUSG00000105372	Mir327	Mirn327|mmu-mir-327	microRNA 327	ncRNA
X-7736	chr2	143830701	143831000	-	147.333	NA	exon (NM_024281, exon 2 of 24)	exon (NM_024281, exon 2 of 24)	22333	NM_024281	81910		NM_024281	ENSMUSG00000027422	Rrbp1	1700087N07Rik|5730465C04Rik|ES/130|mKIAA1398|mRRp0|mRRp1.8|mRRp10|mRRp15a|mRRp15b|mRRp16.8|mRRp2|mRRp41|mRRp47|mRRp5.4|p180	ribosome binding protein 1	protein-coding
X-5207	chr15	59144501	59144600	+	147	NA	Intergenic	Intergenic	-34247	NR_045613	100416830		NR_045613	ENSMUSG00000121630	Zfp572	4930472F24Rik	zinc finger protein 572	pseudo
X-6592	chr17	43926601	43926700	+	147	NA	3' UTR (NM_001161366, exon 5 of 5)	3' UTR (NM_001161366, exon 5 of 5)	14540	NM_001161366	210510		NM_198418	ENSMUSG00000040140	Tdrd6	Tdr2	tudor domain containing 6	protein-coding
X-7786	chr2	151109701	151109800	+	147	NA	intron (NR_166458, intron 2 of 5)	L1_Rod|LINE|L1	11034	NR_166458	102632613		NR_166458	ENSMUSG00000087337	Gm14144	-	predicted gene 14144	ncRNA
X-11187	chr6	85655001	85655100	+	147	NA	exon (NM_145223, exon 16 of 23)	exon (NM_145223, exon 16 of 23)	30493	NM_001253910	100043497		NM_001253910	ENSMUSG00000089694	Nat8f7	Cml3|Gm4477|Nat8f3	N-acetyltransferase 8 (GCN5-related) family member 7	protein-coding
X-8555	chr4	41890401	41890500	+	147	NA	promoter-TSS (NR_166045)	promoter-TSS (NR_166045)	7	NR_166045	101056232		NR_166045		Gm29804	-	predicted gene, 29804	pseudo
X-5749	chr16	59376401	59376600	+	146.5	NA	exon (NM_174848, exon 4 of 22)	exon (NM_174848, exon 4 of 22)	44910	NM_174848	224273		NM_174848	ENSMUSG00000022723	Crybg3	5031404N19|Gm9581	beta-gamma crystallin domain containing 3	protein-coding
X-4903	chr14	45027101	45027200	-	146	NA	Intergenic	Intergenic	-64706	NM_001162954	666744		NM_001162954	ENSMUSG00000091923	Gm8267	EG666744	predicted gene 8267	protein-coding
X-11389	chr6	127757901	127758000	+	146	NA	Intergenic	Intergenic	-2322	NR_153846	100504457		NR_153846		4921513H07Rik	Gm42740	RIKEN cDNA 4921513H07 gene	ncRNA
X-5751	chr16	59377201	59377300	+	146	NA	exon (NM_174848, exon 4 of 22)	exon (NM_174848, exon 4 of 22)	44160	NM_174848	224273		NM_174848	ENSMUSG00000022723	Crybg3	5031404N19|Gm9581	beta-gamma crystallin domain containing 3	protein-coding
X-11392	chr6	127760701	127760800	+	146	NA	Intergenic	Intergenic	4356	NR_106092	102466996		NR_106092	ENSMUSG00000104804	Mir7233	mmu-mir-7233	microRNA 7233	ncRNA
X-13483	chr9	67629201	67629300	+	146	NA	Intergenic	Intergenic	5812	NR_106100	102466824		NR_106100	ENSMUSG00000098937	Mir7241	Gm27918|mmu-mir-7241	microRNA 7241	ncRNA
X-1975	chr12	98365301	98365400	-	146	NA	Intergenic	Intergenic	-124753	NR_136759	105245437		NR_136759	ENSMUSG00000113613	Gm40893	-	predicted gene, 40893	ncRNA
X-11396	chr6	127761701	127761900	+	145.833	NA	Intergenic	Intergenic	3306	NR_106092	102466996		NR_106092	ENSMUSG00000104804	Mir7233	mmu-mir-7233	microRNA 7233	ncRNA
X-11395	chr6	127761601	127761900	+	145.833	NA	Intergenic	Intergenic	3356	NR_106092	102466996		NR_106092	ENSMUSG00000104804	Mir7233	mmu-mir-7233	microRNA 7233	ncRNA
X-11394	chr6	127761401	127761500	+	145.833	NA	Intergenic	Intergenic	3656	NR_106092	102466996		NR_106092	ENSMUSG00000104804	Mir7233	mmu-mir-7233	microRNA 7233	ncRNA
X-12140	chr7	73441801	73441900	+	145	NA	Intergenic	Intergenic	24401	NR_077222	100579147		NR_077222	ENSMUSG00000074067	Gm10619	4932443D20	predicted gene 10619	ncRNA
X-12162	chr7	73457901	73458000	+	145	NA	TTS (NR_077222)	TTS (NR_077222)	8301	NR_077222	100579147		NR_077222	ENSMUSG00000074067	Gm10619	4932443D20	predicted gene 10619	ncRNA
X-7072	chr19	23321201	23321300	+	145	NA	intron (NM_174857, intron 9 of 13)	intron (NM_174857, intron 9 of 13)	-69989	NM_153808	226026		NM_153808	ENSMUSG00000024943	Smc5	MLZ-453|SMC-5|Smc5l1|mKIAA0594|mSMC5	structural maintenance of chromosomes 5	protein-coding
X-2224	chr13	26953201	26953300	+	145	NA	exon (NM_008232, exon 1 of 1)	exon (NM_008232, exon 1 of 1)	898	NM_008232	15192		NM_008232	ENSMUSG00000045835	Hdgfl1	4921520N01Rik|HRP-1|Hdgfrp1|Pwwp1	HDGF like 1	protein-coding
X-97	chr1	46178901	46179000	+	145	NA	exon (NM_001368717, exon 18 of 65)	exon (NM_001368717, exon 18 of 65)	72937	NM_001368717	227058		NM_001160386	ENSMUSG00000041144	Dnah7b	Dnahc7b|Gm107	dynein, axonemal, heavy chain 7B	protein-coding
X-6229	chr17	27544701	27544800	+	145	NA	intron (NR_168739, intron 1 of 1)	intron (NR_168739, intron 1 of 1)	580	NR_168741	100038429		NR_167661	ENSMUSG00000073430	Gm10505	-	predicted gene 10505	ncRNA
X-5216	chr15	59149601	59149700	+	144	NA	Intergenic	GA-rich|Low_complexity|Low_complexity	-29147	NR_045613	100416830		NR_045613	ENSMUSG00000121630	Zfp572	4930472F24Rik	zinc finger protein 572	pseudo
X-4999	chr14	73806301	73806400	+	144	NA	exon (NM_001361638, exon 3 of 10)	exon (NM_001361638, exon 3 of 10)	16124	NM_001361638	20916		NM_011506	ENSMUSG00000022110	Sucla2	4930547K18Rik|A-SCS|SCS-betaA	succinate-Coenzyme A ligase, ADP-forming, beta subunit	protein-coding
X-8066	chr3	34118301	34118400	+	143	NA	exon (NM_001113188, exon 14 of 17)	exon (NM_001113188, exon 14 of 17)	17153	NM_001026211	67713		NM_026332	ENSMUSG00000027679	Dnajc19	1810055D05Rik|Tim14	DnaJ heat shock protein family (Hsp40) member C19	protein-coding
X-6526	chr17	31484801	31484900	+	143	NA	exon (NM_001364916, exon 4 of 8)	exon (NM_001364916, exon 4 of 8)	11420	NM_001364916	22092		NM_025290	ENSMUSG00000024033	Rsph1	MCA|Tsga2	radial spoke head 1 homolog (Chlamydomonas)	protein-coding
X-11330	chr6	118382101	118382200	+	143	NA	exon (NM_194339, exon 10 of 23)	exon (NM_194339, exon 10 of 23)	14228	NM_194339	213895		NM_194339	ENSMUSG00000030138	Bms1	Bms1l|mKIAA0187	BMS1, ribosome biogenesis factor	protein-coding
X-6244	chr17	27550501	27550600	+	143	NA	intron (NR_168739, intron 1 of 1)	intron (NR_168739, intron 1 of 1)	3191	NR_106075	102466818		NR_106075	ENSMUSG00000099237	Mir7216	Gm27555|mmu-mir-7216	microRNA 7216	ncRNA
X-1392	chr11	77344501	77344600	+	143	NA	exon (NM_177710, exon 15 of 15)	exon (NM_177710, exon 15 of 15)	-8856	NR_160865	216961		NM_139128	ENSMUSG00000020836	Coro6	-	coronin 6	protein-coding
X-6045	chr17	15225801	15226100	+	142.6	NA	intron (NM_001360662, intron 1 of 2).2	L1MCa|LINE|L1	-4152	NM_001123372	100041621		NM_001123372	ENSMUSG00000116895	Ermardl1	Gm3435	ER membrane associated RNA degradation like 1	protein-coding
X-9301	chr4	42719501	42719600	-	142.5	NA	intron (NR_152161, intron 2 of 3)	BGLII_Mur|LTR|ERVK	15314	NM_001357589	100862261		NM_001357589	ENSMUSG00000093996	Spata31f1c	Fam205a|Fam205a3|Gm21598|Spata31f1-3	spermatogenesis associated 31 subfamily F member 1C	protein-coding
X-8554	chr4	41888601	41888700	+	142	NA	non-coding (NR_166046, exon 1 of 1)	non-coding (NR_166046, exon 1 of 1)	1349	NR_166046	101056225		NR_166046		Gm29801	-	predicted gene, 29801	pseudo
X-322	chr1	105385301	105385400	+	142	NA	Intergenic	MLTR18B_MM|LTR|ERVK	-100915	NM_178779	320311		NM_178779	ENSMUSG00000047496	Rnf152	A930029B02Rik	ring finger protein 152	protein-coding
X-8640	chr4	41937401	41937500	+	142	NA	Intergenic	Intergenic	-4176	NM_001378741
X-2202	chr13	14065701	14065800	+	142	NA	Intergenic	Intergenic	-63509	NM_178640	97884		NM_178640	ENSMUSG00000039242	B3galnt2	A930105D20Rik|D230016N13Rik	UDP-GalNAc:betaGlcNAc beta 1,3-galactosaminyltransferase, polypeptide 2	protein-coding
X-2247	chr13	43573101	43573200	+	142	NA	exon (NM_019930, exon 9 of 14)	exon (NM_019930, exon 9 of 14)	21298	NM_023554	70078		NM_023554	ENSMUSG00000063200	Nol7	2210008F15Rik|5730556I21Rik|NOP27|RARG-1	nucleolar protein 7	protein-coding
X-1587	chr11	105140301	105140400	+	142	NA	exon (NM_001294331, exon 12 of 22)	exon (NM_001294331, exon 12 of 22)	-43122	NM_008626	17534		NM_008626	ENSMUSG00000020695	Mrc2	Endo180|mKIAA0709|uPARAP	mannose receptor, C type 2	protein-coding
X-11354	chr6	122706001	122706100	+	142	NA	3' UTR (NM_011401, exon 10 of 10)	3' UTR (NM_011401, exon 10 of 10)	13654	NM_011401	20527		NM_011401	ENSMUSG00000003153	Slc2a3	Glut-3|Glut3	solute carrier family 2 (facilitated glucose transporter), member 3	protein-coding
X-10771	chr5	113512901	113513000	+	142	NA	Intergenic	(CA)n|Simple_repeat|Simple_repeat	7790	NM_001012726	503692		NM_001012726	ENSMUSG00000053873	Aym1	-	activator of yeast meiotic promoters 1	ncRNA
X-8355	chr3	121803501	121803600	-	142	NA	exon (NM_172525, exon 20 of 23)	exon (NM_172525, exon 20 of 23)	-34559	NM_007378	11304		NM_007378	ENSMUSG00000028125	Abca4	Abc10|Abcr|D430003I15Rik|RmP	ATP-binding cassette, sub-family A member 4	protein-coding
X-7989	chr3	20489701	20489800	+	142	NA	Intergenic	Lx7|LINE|L1	-68409	NM_175086	11608		NM_175086	ENSMUSG00000054988	Agtr1b	AT1B|AT2R1B|Agtr-1b|Angtr-1b	angiotensin II receptor, type 1b	protein-coding
X-7052	chr19	12747201	12747300	+	142	NA	3' UTR (NM_053009, exon 11 of 11)	3' UTR (NM_053009, exon 11 of 11)	-4254	NM_170786	12803		NM_053007	ENSMUSG00000079415	Cntf	-	ciliary neurotrophic factor	protein-coding
X-12097	chr7	72761201	72761300	+	141	NA	Intergenic	Intergenic	-9434	NR_046024	625243		NR_046024	ENSMUSG00000108383	Gm6567	-	predicted gene 6567	ncRNA
X-5	chr1	6320201	6320300	+	141	NA	exon (NM_009826, exon 15 of 24)	exon (NM_009826, exon 15 of 24)	35364	NM_009826	12421		NM_009826	ENSMUSG00000025907	Rb1cc1	2900055E04Rik|5930404L04Rik|Cc1|FIP200|LaXp180	RB1-inducible coiled-coil 1	protein-coding
X-10866	chr5	124512401	124512500	+	140.5	NA	3' UTR (NM_001359978, exon 32 of 32)	3' UTR (NM_001359978, exon 32 of 32)	-19759	NM_013812	13445		NM_013812	ENSMUSG00000029394	Cdk2ap1	Apc10|Cdkap1|DORC1|Doc1|ST19|doc-1|p12	cyclin dependent kinase 2 associated protein 1	protein-coding
X-12643	chr8	20723601	20723800	+	140.2	NA	Intergenic	Intergenic	-431243	NM_001270553	100861668		NM_001270553	ENSMUSG00000095294	Potefam3b	Gm21119|Pote3b	POTE ankyrin domain family member 3B	protein-coding
X-12642	chr8	20723401	20723500	+	140.2	NA	Intergenic	Intergenic	-431493	NM_001270553	100861668		NM_001270553	ENSMUSG00000095294	Potefam3b	Gm21119|Pote3b	POTE ankyrin domain family member 3B	protein-coding
X-12644	chr8	20723701	20723800	+	140.2	NA	Intergenic	Intergenic	-431193	NM_001270553	100861668		NM_001270553	ENSMUSG00000095294	Potefam3b	Gm21119|Pote3b	POTE ankyrin domain family member 3B	protein-coding
X-12148	chr7	73446101	73446200	+	140	NA	Intergenic	Intergenic	20101	NR_077222	100579147		NR_077222	ENSMUSG00000074067	Gm10619	4932443D20	predicted gene 10619	ncRNA
X-7274	chr2	29069901	29070000	-	140	NA	exon (NM_198033, exon 26 of 26)	exon (NM_198033, exon 26 of 26)	54946	NM_198033	269254		NM_177365	ENSMUSG00000043535	Setx	A130090N03|A930037J23Rik|AOA2|Als4|SCAR1|Sen1|mKIAA0625	senataxin	protein-coding
X-10888	chr5	128832101	128832200	+	140	NA	3' UTR (NM_021311, exon 22 of 22)	3' UTR (NM_021311, exon 22 of 22)	18840	NM_021311	57749		NM_021311	ENSMUSG00000029423	Piwil1	MIWI	piwi-like RNA-mediated gene silencing 1	protein-coding
X-8331	chr3	104747101	104747200	-	140	NA	exon (NM_009797, exon 5 of 10)	exon (NM_009797, exon 5 of 10)	-21271	NM_001163440	17454		NM_008619	ENSMUSG00000002227	Mov10	Mov-10	Mov10 RISC complex RNA helicase	protein-coding
X-112	chr1	46566701	46566800	+	140	NA	exon (NM_001310335, exon 16 of 65)	exon (NM_001310335, exon 16 of 65)	102072	NM_001310335	100101919		NM_001310335	ENSMUSG00000101337	Dnah7c	Dnahc7c	dynein, axonemal, heavy chain 7C	protein-coding
X-6230	chr17	27545101	27545200	+	139.333	NA	intron (NR_168739, intron 1 of 1)	intron (NR_168739, intron 1 of 1)	980	NR_168741	100038429		NR_167661	ENSMUSG00000073430	Gm10505	-	predicted gene 10505	ncRNA
X-8756	chr4	42080001	42080100	+	139	NA	intron (NR_169012, intron 2 of 5)	L2a|LINE|L2	-7287	NR_169014	100861647		NR_169011	ENSMUSG00000121463	Ccl19-ps6	Gm21104	C-C motif chemokine ligand 19, pseudogene 6	pseudo
X-8529	chr4	41812401	41812500	+	139	NA	Intergenic	Intergenic	-38274	NM_001347065	20301		NM_011336	ENSMUSG00000073888	Ccl27a	ALP|CTACK|CTAK|Ccl27|ESkine|ILC|PESKY|Scya27|Scya27a	C-C motif chemokine ligand 27A	protein-coding
X-163	chr1	59044301	59044400	+	139	NA	exon (NM_026600, exon 18 of 19)	exon (NM_026600, exon 18 of 19)	31669	NM_172656	227154		NM_172656	ENSMUSG00000026027	Stradb	Als2cr2|B830008M19|D1Ucla2|ILPIP|ILPIPA|PRO1038|Papk|Syradb	STE20-related kinase adaptor beta	protein-coding
X-6031	chr17	15220101	15220200	+	139	NA	intron (NM_001123368, intron 2 of 3).2	intron (NM_001123368, intron 2 of 3).2	-6711	NR_169151	100041289		NR_169149		Gm3255	-	predicted gene 3255	ncRNA
X-10527	chr5	38388201	38388300	+	139	NA	exon (NM_025281, exon 6 of 9)	exon (NM_025281, exon 6 of 9)	10424	NM_025281	17089		NM_025281	ENSMUSG00000067367	Lyar	MLZ-264	Ly1 antibody reactive clone	protein-coding
X-1384	chr11	77185501	77185600	+	139	NA	intron (NM_177710, intron 1 of 14)	intron (NM_177710, intron 1 of 14)	-53556	NM_001291190	237860		NM_177710	ENSMUSG00000037926	Ssh2	SSH-2|SSH-2L|mSSH-2L	slingshot protein phosphatase 2	protein-coding
X-7111	chr19	41513701	41513800	-	139	NA	promoter-TSS (NM_001326287)	promoter-TSS (NM_001326287)	59	NM_001326287	627352		NM_001326287		Morf4l1b	EG627352|Gm6747	mortality factor 4 like 1B	protein-coding
X-13723	chr9	118384901	118385000	-	138.5	NA	exon (NM_018748, exon 15 of 24)	exon (NM_018748, exon 15 of 24)	49564	NM_018748	54214		NM_018748	ENSMUSG00000038708	Golga4	Olp-1	golgin A4	protein-coding
X-13494	chr9	67633301	67633400	+	138	NA	Intergenic	Intergenic	1712	NR_106100	102466824		NR_106100	ENSMUSG00000098937	Mir7241	Gm27918|mmu-mir-7241	microRNA 7241	ncRNA
X-13464	chr9	67613601	67613700	+	138	NA	Intergenic	Intergenic	21412	NR_106100	102466824		NR_106100	ENSMUSG00000098937	Mir7241	Gm27918|mmu-mir-7241	microRNA 7241	ncRNA
X-8661	chr4	41955201	41955300	+	138	NA	intron (NM_001357590, intron 1 of 3)	intron (NM_001357590, intron 1 of 3)	-1467	NM_001355395	545611		NM_001085530	ENSMUSG00000094066	Spata31f1b	Fam205a|Fam205a2|Gm13298|Spata31f1-2	spermatogenesis associated 31 subfamily F member 1B	protein-coding
X-11390	chr6	127758501	127758600	-	138	NA	Intergenic	Intergenic	-2922	NR_153846	100504457		NR_153846		4921513H07Rik	Gm42740	RIKEN cDNA 4921513H07 gene	ncRNA
X-6347	chr17	30891201	30891300	+	138	NA	exon (NM_013811, exon 16 of 93)	exon (NM_013811, exon 16 of 93)	45340	NM_013811	13417		NM_013811	ENSMUSG00000033826	Dnah8	ATPase|Dnahc8|Hst6.7b|P1-Loop	dynein, axonemal, heavy chain 8	protein-coding
X-5890	chr17	7612601	7612700	+	138	NA	non-coding (NR_046291, exon 12 of 12)	non-coding (NR_046291, exon 12 of 12)	7445	NM_001098267	100216474		NM_001098267	ENSMUSG00000079722	Ttll2	EG625850	tubulin tyrosine ligase-like family, member 2	protein-coding
X-13731	chr9	118387301	118387400	+	137.667	NA	exon (NM_018748, exon 15 of 24)	exon (NM_018748, exon 15 of 24)	-48427	NM_133721	104099		NM_133721	ENSMUSG00000039115	Itga9	(alpha)9|2610002H11Rik|6720458D17Rik|D130073C02|D9Ertd428e	integrin alpha 9	protein-coding
X-6042	chr17	15224601	15225300	+	137.5	NA	intron (NM_001360662, intron 1 of 2).2	L1MCa|LINE|L1	-5152	NM_001123372	100041621		NM_001123372	ENSMUSG00000116895	Ermardl1	Gm3435	ER membrane associated RNA degradation like 1	protein-coding
X-6044	chr17	15225401	15225700	+	137.5	NA	intron (NM_001360662, intron 1 of 2).2	L1MCa|LINE|L1	-4552	NM_001123372	100041621		NM_001123372	ENSMUSG00000116895	Ermardl1	Gm3435	ER membrane associated RNA degradation like 1	protein-coding
X-11086	chr6	49237701	49237800	+	137	NA	intron (NM_001362188, intron 1 of 8)	intron (NM_001362188, intron 1 of 8)	3236	NM_001347209	101214		NM_198102	ENSMUSG00000029817	Tra2a	1500010G04Rik|G430041M01Rik|TRA-2 alpha|TRA2-alpha|Tra2alpha|mAWMS1	transformer 2 alpha	protein-coding
X-616	chr1	189391201	189391300	+	137	NA	exon (NM_001081363, exon 12 of 18)	exon (NM_001081363, exon 12 of 18)	29033	NM_001081363	108000		NM_001081363	ENSMUSG00000026605	Cenpf	6530404A22Rik|CENF|Lek1|PRO1779|mitosin	centromere protein F	protein-coding
X-9645	chr4	119139501	119139600	+	137	NA	exon (NM_011732, exon 5 of 8)	exon (NM_011732, exon 5 of 8)	12160	NM_011732	22608		NM_011732	ENSMUSG00000028639	Ybx1	1700102N10Rik|EF1A|MSY1|Nsep1|YB-1|dbpB|mYB-1a	Y box protein 1	protein-coding
X-7910	chr2	156231901	156232000	+	137	NA	non-coding (NR_024329, exon 1 of 1)	non-coding (NR_024329, exon 1 of 1)	2949	NR_024329	347740		NR_024329	ENSMUSG00000102869	Norad	1810005K14Rik|2900097C17Rik|4930563C06Rik	non-coding RNA activated by DNA damage	ncRNA
X-5814	chr16	95805501	95805600	+	137	NA	exon (NM_145125, exon 40 of 42)	exon (NM_145125, exon 40 of 42)	-13390	NM_019537	56088		NM_019537	ENSMUSG00000022913	Psmg1	Dscr2	proteasome (prosome, macropain) assembly chaperone 1	protein-coding
X-114	chr1	46636101	46636200	+	137	NA	exon (NM_001310335, exon 21 of 65)	exon (NM_001310335, exon 21 of 65)	171472	NM_001310335	100101919		NM_001310335	ENSMUSG00000101337	Dnah7c	Dnahc7c	dynein, axonemal, heavy chain 7C	protein-coding
X-9675	chr4	127821501	127821600	+	137	NA	3' UTR (NM_001134733, exon 7 of 7)	3' UTR (NM_001134733, exon 7 of 7)	43084	NM_001134733	635169		NM_001134733	ENSMUSG00000028813	CK137956	-	cDNA sequence CK137956	protein-coding
X-6003	chr17	15196401	15196500	+	136	NA	intron (NM_198104, intron 2 of 3)	intron (NM_198104, intron 2 of 3)	2624	NM_001123367	100041639		NM_001123367	ENSMUSG00000079710	Dynlt2a2	Dynlt2|Dynlt2b|Gm3448|LC2|TCTEX-2|TCTEX-4|Tcte-3|Tcte3|Tctex1d3|Tctex2|Tctex4	dynein light chain Tctex-type 2A2	protein-coding
X-6002	chr17	15196301	15196500	+	136	NA	intron (NM_198104, intron 2 of 3)	intron (NM_198104, intron 2 of 3)	2674	NM_001123367	100041639		NM_001123367	ENSMUSG00000079710	Dynlt2a2	Dynlt2|Dynlt2b|Gm3448|LC2|TCTEX-2|TCTEX-4|Tcte-3|Tcte3|Tctex1d3|Tctex2|Tctex4	dynein light chain Tctex-type 2A2	protein-coding
X-6106	chr17	15261501	15261700	+	136	NA	promoter-TSS (NM_001039552)	promoter-TSS (NM_001039552)	-213	NM_001360400	381062		NM_183133	ENSMUSG00000036552	Ermard	2210404J11Rik|2410011O22Rik	ER membrane associated RNA degradation	protein-coding
X-162	chr1	59043401	59043500	-	136	NA	exon (NM_026600, exon 18 of 19)	exon (NM_026600, exon 18 of 19)	30769	NM_172656	227154		NM_172656	ENSMUSG00000026027	Stradb	Als2cr2|B830008M19|D1Ucla2|ILPIP|ILPIPA|PRO1038|Papk|Syradb	STE20-related kinase adaptor beta	protein-coding
X-7150	chr19	56844401	56844500	+	136	NA	exon (NM_001002238, exon 18 of 26)	exon (NM_001002238, exon 18 of 26)	-18398	NM_172840	240675		NM_172840	ENSMUSG00000025082	Vwa2	Amaco	von Willebrand factor A domain containing 2	protein-coding
X-5140	chr15	37981701	37981800	+	136	NA	exon (NM_001081359, exon 49 of 59)	exon (NM_001081359, exon 49 of 59)	-20451	NM_199476	382985		NM_199476	ENSMUSG00000022292	Rrm2b	p53R2	ribonucleotide reductase M2 B (TP53 inducible)	protein-coding
X-1901	chr12	85076401	85076600	-	135.75	NA	exon (NM_178363, exon 5 of 21)	exon (NM_178363, exon 5 of 21)	33405	NM_178363	56531		NM_178363	ENSMUSG00000021244	Ylpm1	A930013E17Rik|ZAP|Zap3	YLP motif containing 1	protein-coding
X-1900	chr12	85076201	85076300	-	135.75	NA	exon (NM_178363, exon 5 of 21)	exon (NM_178363, exon 5 of 21)	33155	NM_178363	56531		NM_178363	ENSMUSG00000021244	Ylpm1	A930013E17Rik|ZAP|Zap3	YLP motif containing 1	protein-coding
X-12602	chr8	20643501	20643800	+	135.333	NA	Intergenic	RMER6A|LTR|ERVK	499802	NR_030708	547150		NR_030708	ENSMUSG00000121492	6820431F20Rik	-	cadherin 11 pseudogene	pseudo
X-12603	chr8	20643601	20643800	+	135.333	NA	Intergenic	RMER6A|LTR|ERVK	499852	NR_030708	547150		NR_030708	ENSMUSG00000121492	6820431F20Rik	-	cadherin 11 pseudogene	pseudo
X-8326	chr3	104730701	104730800	+	135	NA	3' UTR (NM_001355044, exon 9 of 9)	3' UTR (NM_001355044, exon 9 of 9)	-4871	NM_001163440	17454		NM_008619	ENSMUSG00000002227	Mov10	Mov-10	Mov10 RISC complex RNA helicase	protein-coding
X-884	chr10	75680401	75680500	+	135	NA	Intergenic	Intergenic	-9735	NM_010361	14872		NM_010361	ENSMUSG00000033318	Gstt2	Yrs|mGSTT2	glutathione S-transferase, theta 2	protein-coding
X-12663	chr8	21046401	21046700	+	135	NA	Intergenic	Intergenic	-108393	NM_001270553	100861668		NM_001270553	ENSMUSG00000095294	Potefam3b	Gm21119|Pote3b	POTE ankyrin domain family member 3B	protein-coding
X-13055	chr8	94522501	94522600	+	135	NA	Intergenic	Intergenic	-14916	NM_001113384	14681		NM_010308	ENSMUSG00000031748	Gnao1	Galphao|Gnao|Hg1g|alphaO	guanine nucleotide binding protein, alpha O	protein-coding
X-2859	chr14	15826301	15826400	+	135	NA	intron (NM_001374235, intron 3 of 3)	intron (NM_001374235, intron 3 of 3)	-38343	NM_001384220	102637020		NM_001384220		Gm33933	-	predicted gene, 33933	protein-coding
X-8634	chr4	41935501	41935600	+	135	NA	Intergenic	B3|SINE|B2	-6076	NM_001378741
X-9546	chr4	94213701	94213800	+	135	NA	Intergenic	Intergenic	231283	NM_026368	67770		NM_026368	ENSMUSG00000028578	Caap1	5830433M19Rik|CAAP	caspase activity and apoptosis inhibitor 1	protein-coding
X-2015	chr12	98386601	98386700	+	135	NA	Intergenic	Intergenic	-103453	NR_136759	105245437		NR_136759	ENSMUSG00000113613	Gm40893	-	predicted gene, 40893	ncRNA
X-5137	chr15	37968101	37968200	+	135	NA	3' UTR (NM_001081359, exon 59 of 59)	3' UTR (NM_001081359, exon 59 of 59)	-6851	NM_199476	382985		NM_199476	ENSMUSG00000022292	Rrm2b	p53R2	ribonucleotide reductase M2 B (TP53 inducible)	protein-coding
X-12664	chr8	21046501	21046700	+	135	NA	Intergenic	Intergenic	-108343	NM_001270553	100861668		NM_001270553	ENSMUSG00000095294	Potefam3b	Gm21119|Pote3b	POTE ankyrin domain family member 3B	protein-coding
X-5989	chr17	15191401	15191500	+	135	NA	intron (NM_198104, intron 2 of 3)	intron (NM_198104, intron 2 of 3)	7624	NM_001123367	100041639		NM_001123367	ENSMUSG00000079710	Dynlt2a2	Dynlt2|Dynlt2b|Gm3448|LC2|TCTEX-2|TCTEX-4|Tcte-3|Tcte3|Tctex1d3|Tctex2|Tctex4	dynein light chain Tctex-type 2A2	protein-coding
X-1635	chr11	116348701	116348900	+	134.5	NA	Intergenic	Intergenic	-3627	NM_001033267	217341		NM_001033267	ENSMUSG00000070331	Qrich2	Gm66	glutamine rich 2	protein-coding
X-1636	chr11	116348801	116348900	+	134.5	NA	Intergenic	Intergenic	-3677	NM_001033267	217341		NM_001033267	ENSMUSG00000070331	Qrich2	Gm66	glutamine rich 2	protein-coding
X-12351	chr7	126499301	126499400	+	134	NA	intron (NM_001374613, intron 1 of 6)	intron (NM_001374613, intron 1 of 6)	-1900	NM_026827	68742		NM_026827	ENSMUSG00000060538	Tmem219	1110032O16Rik|2900045G02Rik|IGFBP-3R	transmembrane protein 219	protein-coding
X-11331	chr6	118395401	118395500	+	134	NA	exon (NM_194339, exon 2 of 23)	exon (NM_194339, exon 2 of 23)	928	NM_194339	213895		NM_194339	ENSMUSG00000030138	Bms1	Bms1l|mKIAA0187	BMS1, ribosome biogenesis factor	protein-coding
X-11862	chr7	38874401	38874500	+	134	NA	Intergenic	Intergenic	188134	NM_177890	330513		NM_177890	ENSMUSG00000053742	Gm5114	4921507A12|EG330513	predicted gene 5114	protein-coding
X-3931	chr14	18705701	18705800	+	134	NA	intron (NR_038059, intron 3 of 3)	intron (NR_038059, intron 3 of 3)	20530	NR_038059	73549		NR_038059	ENSMUSG00000079407	1700110I01Rik	100040740|1700016F01Rik|Gm2938	RIKEN cDNA 1700110I01 gene	ncRNA
X-9396	chr4	48344101	48344200	+	134	NA	intron (NM_010569, intron 3 of 16)	intron (NM_010569, intron 3 of 16)	64390	NM_001281977	16348		NM_010569	ENSMUSG00000028344	Invs	Nphp2|inv	inversin	protein-coding
X-4500	chr14	19569701	19569800	+	134	NA	Intergenic	L1Lx_I|LINE|L1	-14787	NR_164364	100042024		NM_001374231	ENSMUSG00000094590	Gm3629	-	predicted gene 3629	protein-coding
X-7497	chr2	92381901	92382000	+	134	NA	Intergenic	Intergenic	-40601	NR_106080	102466819		NR_106080	ENSMUSG00000099223	Mir7221	Gm27378|mmu-mir-7221	microRNA 7221	ncRNA
X-10014	chr5	10989801	10989900	+	134	NA	Intergenic	Intergenic	74854	NR_003596	623849		NR_003596	ENSMUSG00000091422	Gm6455	EG623849	predicted gene 6455	pseudo
X-12141	chr7	73442201	73442300	+	134	NA	Intergenic	Intergenic	24001	NR_077222	100579147		NR_077222	ENSMUSG00000074067	Gm10619	4932443D20	predicted gene 10619	ncRNA
X-12746	chr8	21183801	21183900	+	134	NA	Intergenic	Intergenic	28907	NM_001270553	100861668		NM_001270553	ENSMUSG00000095294	Potefam3b	Gm21119|Pote3b	POTE ankyrin domain family member 3B	protein-coding
X-7663	chr2	127536001	127536100	+	134	NA	intron (NR_166172, intron 2 of 4)	intron (NR_166172, intron 2 of 4)	2276	NR_166172	102641286		NR_166171	ENSMUSG00000087162	Gm14244	-	predicted gene 14244	ncRNA
X-7488	chr2	92378101	92378300	+	133.5	NA	Intergenic	Intergenic	-44351	NR_106080	102466819		NR_106080	ENSMUSG00000099223	Mir7221	Gm27378|mmu-mir-7221	microRNA 7221	ncRNA
X-12747	chr8	21184001	21184100	+	133	NA	Intergenic	(AG)n|Simple_repeat|Simple_repeat	29107	NM_001270553	100861668		NM_001270553	ENSMUSG00000095294	Potefam3b	Gm21119|Pote3b	POTE ankyrin domain family member 3B	protein-coding
X-385	chr1	143559301	143559400	+	133	NA	intron (NM_145991, intron 6 of 16)	intron (NM_145991, intron 6 of 16)	19281	NM_145991	214498		NM_145991	ENSMUSG00000026361	Cdc73	8430414L16Rik|C130030P16Rik|Hrpt2	cell division cycle 73, Paf1/RNA polymerase II complex component	protein-coding
X-4617	chr14	24133401	24133500	+	133	NA	Intergenic	Intergenic	-5495	NR_106069	102465697		NR_106069	ENSMUSG00000105723	Mir7210	mir-7210|mmu-mir-7210	microRNA 7210	ncRNA
X-12605	chr8	20643901	20644000	+	132	NA	Intergenic	RMER6A|LTR|ERVK	500102	NR_030708	547150		NR_030708	ENSMUSG00000121492	6820431F20Rik	-	cadherin 11 pseudogene	pseudo
X-8637	chr4	41936701	41936800	+	132	NA	Intergenic	Intergenic	-4876	NM_001378741
X-4345	chr14	19188701	19188800	-	132	NA	intron (NR_038059, intron 3 of 3).3	intron (NR_038059, intron 3 of 3).3	18621	NR_038059	73549		NR_038059	ENSMUSG00000079407	1700110I01Rik	100040740|1700016F01Rik|Gm2938	RIKEN cDNA 1700110I01 gene	ncRNA
X-4378	chr14	19222201	19222300	+	132	NA	Intergenic	Intergenic	-14817	NR_164364	100042024		NM_001374231	ENSMUSG00000094590	Gm3629	-	predicted gene 3629	protein-coding
X-4595	chr14	19700901	19701000	+	132	NA	Intergenic	MurERV4-int|LTR|ERVK	-48295	NM_001024706	432825		NM_001024706	ENSMUSG00000095024	Gm5458	EG432825	predicted gene 5458	protein-coding
X-643	chr10	4307401	4307500	+	132	NA	exon (NM_031185, exon 3 of 4)	exon (NM_031185, exon 3 of 4)	30025	NM_001359811	381990		NM_001033466	ENSMUSG00000075327	Zbtb2	Gm1103	zinc finger and BTB domain containing 2	protein-coding
X-588	chr1	186702201	186702300	+	132	NA	3' UTR (NM_033077, exon 1 of 1)	3' UTR (NM_033077, exon 1 of 1)	2637	NM_033077	110957		NM_033077	ENSMUSG00000039224	D1Pas1	DDX3XL|Pl10	DNA segment, Chr 1, Pasteur Institute 1	protein-coding
X-7219	chr2	27342901	27343000	+	131	NA	exon (NM_023336, exon 9 of 12)	exon (NM_023336, exon 9 of 12)	-2308	NR_106102	102466836		NR_106102	ENSMUSG00000098812	Mir7578	Gm27789|mmu-mir-7578	microRNA 7578	ncRNA
X-13202	chr9	8101301	8101400	+	131	NA	exon (NM_001368148, exon 5 of 10)	exon (NM_001368148, exon 5 of 10)	22315	NM_001368148	234915		NM_001045524	ENSMUSG00000040729	Cep126	mKIAA1377	centrosomal protein 126	protein-coding
X-4656	chr14	24153801	24153900	+	131	NA	Intergenic	Intergenic	14905	NR_106069	102465697		NR_106069	ENSMUSG00000105723	Mir7210	mir-7210|mmu-mir-7210	microRNA 7210	ncRNA
X-4914	chr14	45169801	45169900	+	131	NA	intron (NR_167765, intron 2 of 2)	MurERV4-int|LTR|ERVK	15118	NR_030556	100124437		NR_030556	ENSMUSG00000105372	Mir327	Mirn327|mmu-mir-327	microRNA 327	ncRNA
X-1477	chr11	93815301	93815400	+	131	NA	exon (NM_001363336, exon 9 of 16)	exon (NM_001363336, exon 9 of 16)	31259	NM_001077529	18103		NM_008705	ENSMUSG00000020857	Nme2	NM23-H2|NM23B|nm23-M2	NME/NM23 nucleoside diphosphate kinase 2	protein-coding
X-11136	chr6	71261401	71261500	+	131	NA	exon (NM_001354706, exon 3 of 3)	exon (NM_001354706, exon 3 of 3)	-9299	NM_001357905	381785		NM_001033462	ENSMUSG00000121300	Gm1070	-	predicted gene 1070	protein-coding
X-10970	chr5	149734901	149735000	+	131	NA	intron (NR_077242, intron 1 of 4)	intron (NR_077242, intron 1 of 4)	266	NR_077242	100861794		NR_077242	ENSMUSG00000106740	Gm21221	-	predicted gene, 21221	ncRNA
X-8302	chr3	99961001	99961100	-	131	NA	exon (NM_028892, exon 21 of 49)	exon (NM_028892, exon 21 of 49)	108673	NM_001355657	269470		NM_175552	ENSMUSG00000033285	Wdr3	D030020G18Rik	WD repeat domain 3	protein-coding
X-5997	chr17	15193601	15194000	+	130.25	NA	intron (NM_198104, intron 2 of 3)	intron (NM_198104, intron 2 of 3)	5274	NM_001123367	100041639		NM_001123367	ENSMUSG00000079710	Dynlt2a2	Dynlt2|Dynlt2b|Gm3448|LC2|TCTEX-2|TCTEX-4|Tcte-3|Tcte3|Tctex1d3|Tctex2|Tctex4	dynein light chain Tctex-type 2A2	protein-coding
X-5755	chr16	64605501	64605600	-	130	NA	exon (NM_001347245, exon 8 of 9)	exon (NM_001347245, exon 8 of 9)	-14248	NM_026273	67609		NM_026273	ENSMUSG00000059920	4930453N24Rik	din	RIKEN cDNA 4930453N24 gene	protein-coding
X-8873	chr4	42149601	42149700	+	130	NA	intron (NR_169015, intron 2 of 5)	Lx8|LINE|L1	-3754	NM_001384259	100040048		NM_001199959	ENSMUSG00000096826	Ccl27b	Ctack|Scya27b	C-C motif chemokine ligand 27b	protein-coding
X-13507	chr9	67642101	67642200	+	130	NA	Intergenic	Intergenic	-5291	NR_106101	102465716		NR_106101	ENSMUSG00000098446	Mir7242	Gm27809|mmu-mir-7242	microRNA 7242	ncRNA
X-2008	chr12	98383901	98384000	+	130	NA	Intergenic	Intergenic	-106153	NR_136759	105245437		NR_136759	ENSMUSG00000113613	Gm40893	-	predicted gene, 40893	ncRNA
X-2218	chr13	21651901	21652000	-	129.5	NA	exon (NM_025719, exon 1 of 1)	exon (NM_025719, exon 1 of 1)	721	NM_025719	66707		NM_025719	ENSMUSG00000059395	Nkapl	4921504I05Rik	NFKB activating protein-like	protein-coding
X-6955	chr18	74437901	74438000	-	129	NA	exon (NM_028948, exon 4 of 8)	exon (NM_028948, exon 4 of 8)	21779	NR_029424	74453		NM_028948	ENSMUSG00000035394	Cfap53	4933415I03Rik|Ccdc11	cilia and flagella associated protein 53	protein-coding
X-759	chr10	62491401	62491500	+	129	NA	Intergenic	Intergenic	-4453	NM_053183	94213		NM_053183	ENSMUSG00000020076	Ddx50	4933429B04Rik|8430408E17Rik|GU2|RH-II	DExD box helicase 50	protein-coding
X-9321	chr4	42740001	42740100	+	129	NA	intron (NR_155456, intron 2 of 3)	intron (NR_155456, intron 2 of 3)	-5171	NR_152161	100039374		NR_152161		Gm2192	Gm10590	family with sequence similarity 205 pseudogene	pseudo
X-957	chr10	85604301	85604400	+	129	NA	Intergenic	IAPLTR1a_Mm|LTR|ERVK	-39190	NM_001384227	626940		NM_001384227		Gm6721	EG626940	predicted gene 6721	protein-coding
X-2235	chr13	38209501	38209600	+	128.5	NA	exon (NM_027724, exon 4 of 13)	exon (NM_027724, exon 4 of 13)	11363	NM_027724	71213		NM_027724	ENSMUSG00000044566	Cage1	4933427I01Rik|Ctag3	cancer antigen 1	protein-coding
X-7255	chr2	29047101	29047200	+	128	NA	exon (NM_198033, exon 13 of 26)	exon (NM_198033, exon 13 of 26)	32146	NM_198033	269254		NM_177365	ENSMUSG00000043535	Setx	A130090N03|A930037J23Rik|AOA2|Als4|SCAR1|Sen1|mKIAA0625	senataxin	protein-coding
X-6237	chr17	27548001	27548200	+	128	NA	TTS (NR_106075)	TTS (NR_106075)	741	NR_106075	102466818		NR_106075	ENSMUSG00000099237	Mir7216	Gm27555|mmu-mir-7216	microRNA 7216	ncRNA
X-8850	chr4	42138201	42138300	+	128	NA	intron (NR_169015, intron 2 of 5)	intron (NR_169015, intron 2 of 5)	-15154	NM_001384259	100040048		NM_001199959	ENSMUSG00000096826	Ccl27b	Ctack|Scya27b	C-C motif chemokine ligand 27b	protein-coding
X-2260	chr13	48958001	48958100	+	128	NA	exon (NM_011078, exon 21 of 22)	exon (NM_011078, exon 21 of 22)	66311	NM_011078	18676		NM_011078	ENSMUSG00000038025	Phf2	GRC5	PHD finger protein 2	protein-coding
X-2818	chr14	15768401	15768500	+	128	NA	Intergenic	(TCTC)n|Simple_repeat|Simple_repeat	-17091	NM_001374235	100042024		NM_001374231	ENSMUSG00000094590	Gm3629	-	predicted gene 3629	protein-coding
X-5102	chr15	31441401	31441500	+	128	NA	TTS (NM_145852)	TTS (NM_145852)	12385	NM_145852	252967		NM_145852	ENSMUSG00000022236	Ropn1l	ASP|Akapasp	ropporin 1-like	protein-coding
X-8689	chr4	42026201	42026300	+	128	NA	Intergenic	Intergenic	28880	NR_033123	108816		NM_178649		4933409K07Rik	b1402	RIKEN cDNA 4933409K07 gene	pseudo
X-6529	chr17	31492501	31492600	+	128	NA	exon (NM_025290, exon 2 of 9)	exon (NM_025290, exon 2 of 9)	3720	NM_001364916	22092		NM_025290	ENSMUSG00000024033	Rsph1	MCA|Tsga2	radial spoke head 1 homolog (Chlamydomonas)	protein-coding
X-654	chr10	18675601	18675700	-	127.2	NA	intron (NR_038035, intron 3 of 5)	intron (NR_038035, intron 3 of 5)	-13109	NM_177706	237300		NM_177706	ENSMUSG00000044624	Gm4922	4933423E17|EG237300	predicted gene 4922	protein-coding
X-655	chr10	18675801	18676000	-	127.2	NA	TTS (NR_038034)	TTS (NR_038034)	-13359	NM_177706	237300		NM_177706	ENSMUSG00000044624	Gm4922	4933423E17|EG237300	predicted gene 4922	protein-coding
X-8547	chr4	41883001	41883100	+	127	NA	promoter-TSS (NR_152159)	promoter-TSS (NR_152159)	-950	NR_152159	545605		NR_152159		Gm5859	EG545605	family with sequence similarity 205 pseudogene	pseudo
X-13363	chr9	54156501	54156600	+	127	NA	intron (NM_001348171, intron 1 of 9)	intron (NM_001348171, intron 1 of 9)	18898	NM_001348171	13075		NM_007810	ENSMUSG00000032274	Cyp19a1	Ar|ArKO|Cyp19|Int-5|Int5|p450arom	cytochrome P450, family 19, subfamily a, polypeptide 1	protein-coding
X-8088	chr3	37002301	37002400	+	127	NA	exon (NM_172679, exon 29 of 86)	exon (NM_172679, exon 29 of 86)	85095	NM_172679	229227		NM_172679	ENSMUSG00000037270	Bltp1	4732443H21|4932438A13Rik|B830039D19Rik|D630029K19Rik|FSA|Kiaa1109|Tweek	bridge-like lipid transfer protein family member 1	protein-coding
X-12312	chr7	118320801	118320900	+	127	NA	exon (NM_001360793, exon 5 of 16)	exon (NM_001360793, exon 5 of 16)	9084	NM_001360794	101565		NM_182995	ENSMUSG00000033904	Ccp110	6330503K22Rik|CP110|cep110	centriolar coiled coil protein 110	protein-coding
X-11583	chr7	28910801	28910900	+	127	NA	promoter-TSS (NM_001368407)	promoter-TSS (NM_001368407)	-500	NM_001368407	320225		NM_001039721	ENSMUSG00000049676	Catsperg1	A230107C01Rik|Catsperg	cation channel sperm associated auxiliary subunit gamma 1	protein-coding
X-238	chr1	80244701	80244800	+	127	NA	3' UTR (NM_001313728, exon 17 of 17)	3' UTR (NM_001313728, exon 17 of 17)	-53089	NM_173425	241128		NM_173425	ENSMUSG00000043230	Fam124b	A830043J08Rik	family with sequence similarity 124, member B	protein-coding
X-11504	chr6	140489501	140489600	+	127	NA	exon (NM_144920, exon 11 of 31)	exon (NM_144920, exon 11 of 31)	-78839	NM_178803	11569		NM_009637	ENSMUSG00000030232	Aebp2	B230313N05Rik	AE binding protein 2	protein-coding
X-12676	chr8	21049201	21049300	+	127	NA	Intergenic	Intergenic	-105693	NM_001270553	100861668		NM_001270553	ENSMUSG00000095294	Potefam3b	Gm21119|Pote3b	POTE ankyrin domain family member 3B	protein-coding
X-8124	chr3	40931801	40931900	+	127	NA	3' UTR (NM_001040399, exon 10 of 10)	3' UTR (NM_001040399, exon 10 of 10)	26629	NM_001368222	214048		NM_027663	ENSMUSG00000025762	Larp1b	1700108L22Rik|4933421B21Rik|Larp2	La ribonucleoprotein 1B	protein-coding
X-9116	chr4	42529901	42530100	-	126	NA	intron (NM_001355395, intron 1 of 3).3	BGLII_Mur|LTR|ERVK	-1763	NM_001085530	545611		NM_001085530	ENSMUSG00000094066	Spata31f1b	Fam205a|Fam205a2|Gm13298|Spata31f1-2	spermatogenesis associated 31 subfamily F member 1B	protein-coding
X-13502	chr9	67638801	67638900	+	126	NA	Intergenic	Intergenic	-1991	NR_106101	102465716		NR_106101	ENSMUSG00000098446	Mir7242	Gm27809|mmu-mir-7242	microRNA 7242	ncRNA
X-9117	chr4	42530001	42530100	-	126	NA	intron (NM_001355395, intron 1 of 3).3	BGLII_Mur|LTR|ERVK	-1813	NM_001085530	545611		NM_001085530	ENSMUSG00000094066	Spata31f1b	Fam205a|Fam205a2|Gm13298|Spata31f1-2	spermatogenesis associated 31 subfamily F member 1B	protein-coding
X-104	chr1	46273101	46273200	+	126	NA	exon (NM_001368717, exon 41 of 65)	exon (NM_001368717, exon 41 of 65)	167137	NM_001368717	227058		NM_001160386	ENSMUSG00000041144	Dnah7b	Dnahc7b|Gm107	dynein, axonemal, heavy chain 7B	protein-coding
X-10974	chr5	149737001	149737100	+	126	NA	Intergenic	Intergenic	-1834	NR_077242	100861794		NR_077242	ENSMUSG00000106740	Gm21221	-	predicted gene, 21221	ncRNA
X-8815	chr4	42125901	42126000	+	126	NA	intron (NR_169015, intron 2 of 5)	(TTTGT)n|Simple_repeat|Simple_repeat	-4436	NR_169012	100861647		NR_169011	ENSMUSG00000121463	Ccl19-ps6	Gm21104	C-C motif chemokine ligand 19, pseudogene 6	pseudo
X-1387	chr11	77186801	77186900	+	126	NA	intron (NM_177710, intron 1 of 14)	intron (NM_177710, intron 1 of 14)	-52256	NM_001291190	237860		NM_177710	ENSMUSG00000037926	Ssh2	SSH-2|SSH-2L|mSSH-2L	slingshot protein phosphatase 2	protein-coding
X-8121	chr3	40924301	40924400	+	126	NA	exon (NM_001040399, exon 6 of 10)	exon (NM_001040399, exon 6 of 10)	19129	NM_001368222	214048		NM_027663	ENSMUSG00000025762	Larp1b	1700108L22Rik|4933421B21Rik|Larp2	La ribonucleoprotein 1B	protein-coding
X-8636	chr4	41936401	41936500	+	125.5	NA	Intergenic	Intergenic	-5176	NM_001378741
X-5841	chr17	6392201	6392300	+	125.5	NA	Intergenic	Intergenic	-24501	NM_001166629	100310872		NM_001166629	ENSMUSG00000092074	Dynlt1a	AGS2|Dynlt1|Tctel1|Tctex-1|Tctex1	dynein light chain Tctex-type 1A	protein-coding
X-10607	chr5	77004701	77004900	-	125.5	NA	exon (NM_001163793, exon 6 of 9)	exon (NM_001163793, exon 6 of 9)	16354	NM_001163793	320827		NM_027611	ENSMUSG00000036377	Cracd	2810489J07Rik|4930529A19Rik|4931405B09Rik|C530008M17Rik|Crad|Gm10430|mKIAA1211	capping protein inhibiting regulator of actin	protein-coding
X-12029	chr7	69562401	69562600	+	125.5	NA	Intergenic	Intergenic	416658	NR_045940	73796		NR_045940	ENSMUSG00000108885	4930402F11Rik	-	RIKEN cDNA 4930402F11 gene	ncRNA
X-10372	chr5	15860101	15860200	-	125	NA	intron (NR_073011, intron 2 of 4)	intron (NR_073011, intron 2 of 4)	1907	NR_073011	381715		NR_073011	ENSMUSG00000069720	Speer4c2	4930572O03Rik	spermatogenesis associated glutamate (E)-rich protein 4C2	pseudo
X-2004	chr12	98382601	98382700	+	125	NA	Intergenic	Intergenic	-107453	NR_136759	105245437		NR_136759	ENSMUSG00000113613	Gm40893	-	predicted gene, 40893	ncRNA
X-4686	chr14	24415301	24415400	+	125	NA	Intergenic	Intergenic	71918	NM_001033214	105418		NM_001033214	ENSMUSG00000121465	E330034G19Rik	Zpac	RIKEN cDNA E330034G19 gene	protein-coding
X-6435	chr17	30958601	30958700	+	125	NA	exon (NM_013811, exon 45 of 93)	exon (NM_013811, exon 45 of 93)	112740	NM_013811	13417		NM_013811	ENSMUSG00000033826	Dnah8	ATPase|Dnahc8|Hst6.7b|P1-Loop	dynein, axonemal, heavy chain 8	protein-coding
X-12681	chr8	21050601	21050700	+	125	NA	Intergenic	RMER6A|LTR|ERVK	-104293	NM_001270553	100861668		NM_001270553	ENSMUSG00000095294	Potefam3b	Gm21119|Pote3b	POTE ankyrin domain family member 3B	protein-coding
X-10980	chr5	149739101	149739200	+	125	NA	Intergenic	Intergenic	-3934	NR_077242	100861794		NR_077242	ENSMUSG00000106740	Gm21221	-	predicted gene, 21221	ncRNA
X-5985	chr17	15190301	15190400	+	124.5	NA	intron (NM_001123368, intron 2 of 3)	ERVL-B4-int|LTR|ERVL	8724	NM_001123367	100041639		NM_001123367	ENSMUSG00000079710	Dynlt2a2	Dynlt2|Dynlt2b|Gm3448|LC2|TCTEX-2|TCTEX-4|Tcte-3|Tcte3|Tctex1d3|Tctex2|Tctex4	dynein light chain Tctex-type 2A2	protein-coding
X-5538	chr16	3819001	3819100	+	124	NA	intron (NM_177472, intron 1 of 14)	intron (NM_177472, intron 1 of 14)	492	NM_177472	52864		NM_177472	ENSMUSG00000039738	Slx4	Btbd12|D16Bwg1016e	SLX4 structure-specific endonuclease subunit homolog (S. cerevisiae)	protein-coding
X-2017	chr12	98389301	98389400	+	124	NA	Intergenic	Intergenic	-100753	NR_136759	105245437		NR_136759	ENSMUSG00000113613	Gm40893	-	predicted gene, 40893	ncRNA
X-11240	chr6	87970001	87970100	+	124	NA	Intergenic	Intergenic	11385	NR_026990	434064		NR_026990	ENSMUSG00000084950	Gm5577	EG434064	predicted gene 5577	ncRNA
X-5107	chr15	31449101	31449200	+	124	NA	exon (NM_145852, exon 3 of 5)	exon (NM_145852, exon 3 of 5)	4685	NM_145852	252967		NM_145852	ENSMUSG00000022236	Ropn1l	ASP|Akapasp	ropporin 1-like	protein-coding
X-9143	chr4	42556901	42557000	+	124	NA	intron (NR_152162, intron 2 of 4).2	intron (NR_152162, intron 2 of 4).2	4472	NR_152162	665845		NR_152162	ENSMUSG00000095348	Gm7819	100039323|100042536|Gm3892	family with sequence similarity 205 pseudogene	pseudo
X-1548	chr11	102566301	102566400	+	124	NA	exon (NM_001127576, exon 5 of 8)	exon (NM_001127576, exon 5 of 8)	9939	NM_001127576	268491		NM_001127576	ENSMUSG00000051455	Meioc	Gm1564|Gm663	meiosis specific with coiled-coil domain	protein-coding
X-3117	chr14	16907601	16907700	+	124	NA	Intergenic	Intergenic	45844	NM_001256885	100041735		NM_001256885	ENSMUSG00000095295	Gm3488	100041747|Gm3494	predicted gene, 3488	protein-coding
X-1098	chr10	119047301	119047400	-	124	NA	exon (NM_027994, exon 10 of 15)	exon (NM_027994, exon 10 of 15)	28610	NM_027994	71902		NM_027994	ENSMUSG00000020114	Cand1	2310038O07Rik|6330512O03Rik|D10Ertd516e|Tp120a|mKIAA0829	cullin associated and neddylation disassociated 1	protein-coding
X-7248	chr2	29036901	29037000	+	124	NA	exon (NM_198033, exon 10 of 26)	exon (NM_198033, exon 10 of 26)	21946	NM_198033	269254		NM_177365	ENSMUSG00000043535	Setx	A130090N03|A930037J23Rik|AOA2|Als4|SCAR1|Sen1|mKIAA0625	senataxin	protein-coding
X-13487	chr9	67630101	67630200	+	124	NA	Intergenic	Intergenic	4912	NR_106100	102466824		NR_106100	ENSMUSG00000098937	Mir7241	Gm27918|mmu-mir-7241	microRNA 7241	ncRNA
X-10517	chr5	36642301	36642400	-	124	NA	promoter-TSS (NM_001170454)	promoter-TSS (NM_001170454)	418	NM_025725	66717		NM_025725	ENSMUSG00000050677	Ccdc96	4921513E08Rik	coiled-coil domain containing 96	protein-coding
X-287	chr1	91079901	91080100	+	123.5	NA	exon (NM_001033408, exon 3 of 16)	exon (NM_001033408, exon 3 of 16)	7175	NM_001033408	329207		NM_001033408	ENSMUSG00000070732	Rbm44	Gm817	RNA binding motif protein 44	protein-coding
X-5970	chr17	15184701	15184800	+	123.5	NA	intron (NM_198104, intron 3 of 3)	intron (NM_198104, intron 3 of 3)	-3228	NM_001360983	72057		NM_024250	ENSMUSG00000023883	Phf10	1810055P05Rik	PHD finger protein 10	protein-coding
X-288	chr1	91080001	91080100	+	123.5	NA	exon (NM_001033408, exon 3 of 16)	exon (NM_001033408, exon 3 of 16)	7225	NM_001033408	329207		NM_001033408	ENSMUSG00000070732	Rbm44	Gm817	RNA binding motif protein 44	protein-coding
X-1971	chr12	98361101	98361200	+	123	NA	Intergenic	Intergenic	126256	NM_008152	14744		NM_008152	ENSMUSG00000021886	Gpr65	Dig1|Gpcr25|TDAG8	G-protein coupled receptor 65	protein-coding
X-13359	chr9	54155401	54155500	+	123	NA	intron (NM_001348171, intron 1 of 9)	intron (NM_001348171, intron 1 of 9)	-19252	NM_001348172	13075		NM_007810	ENSMUSG00000032274	Cyp19a1	Ar|ArKO|Cyp19|Int-5|Int5|p450arom	cytochrome P450, family 19, subfamily a, polypeptide 1	protein-coding
X-3402	chr14	17551001	17551100	+	123	NA	Intergenic	Intergenic	63200	NM_001242945	100041306		NM_001242945	ENSMUSG00000094132	Gm3264	-	predicted gene 3264	protein-coding
X-9679	chr4	127864701	127864800	+	123	NA	promoter-TSS (NM_001134733)	promoter-TSS (NM_001134733)	-116	NM_001134733	635169		NM_001134733	ENSMUSG00000028813	CK137956	-	cDNA sequence CK137956	protein-coding
X-5679	chr16	32704501	32704600	+	123	NA	exon (NM_001159349, exon 2 of 8)	exon (NM_001159349, exon 2 of 8)	6396	NM_027226	69823		NM_027226	ENSMUSG00000022800	Fyttd1	2010005M05Rik|3830411L18Rik|3830421F13Rik|4933423A17Rik	forty-two-three domain containing 1	protein-coding
X-2041	chr12	98406501	98406600	+	123	NA	intron (NM_029911, intron 5 of 6)	(TAGA)n|Simple_repeat|Simple_repeat	-83553	NR_136759	105245437		NR_136759	ENSMUSG00000113613	Gm40893	-	predicted gene, 40893	ncRNA
X-10715	chr5	110352701	110352800	+	123	NA	exon (NM_001347389, exon 13 of 24)	exon (NM_001347389, exon 13 of 24)	-26120	NM_027922	71782		NM_027922	ENSMUSG00000029501	Ankle2	1110001J12Rik|D5Ertd585e	ankyrin repeat and LEM domain containing 2	protein-coding
X-5176	chr15	58772401	58772500	+	123	NA	3' UTR (NM_175226, exon 2 of 2)	3' UTR (NM_175226, exon 2 of 2)	11372	NM_175226	75841		NM_175226	ENSMUSG00000037075	Rnf139	4930555P18Rik	ring finger protein 139	protein-coding
X-13325	chr9	54130801	54130900	-	123	NA	intron (NM_001348171, intron 1 of 9)	intron (NM_001348171, intron 1 of 9)	5348	NM_001348172	13075		NM_007810	ENSMUSG00000032274	Cyp19a1	Ar|ArKO|Cyp19|Int-5|Int5|p450arom	cytochrome P450, family 19, subfamily a, polypeptide 1	protein-coding
X-9278	chr4	42645401	42645500	-	123	NA	intron (NR_169015, intron 2 of 5).2	intron (NR_169015, intron 2 of 5).2	-5113	NM_001384260	100040048		NM_001199959	ENSMUSG00000096826	Ccl27b	Ctack|Scya27b	C-C motif chemokine ligand 27b	protein-coding
X-1956	chr12	98351001	98351100	+	123	NA	Intergenic	Intergenic	116156	NM_008152	14744		NM_008152	ENSMUSG00000021886	Gpr65	Dig1|Gpcr25|TDAG8	G-protein coupled receptor 65	protein-coding
X-1029	chr10	86527501	86527600	+	123	NA	exon (NM_011631, exon 17 of 18)	exon (NM_011631, exon 17 of 18)	6159	NR_015572	66263		NR_015572	ENSMUSG00000121489	1810014B01Rik	-	RIKEN cDNA 1810014B01 gene	pseudo
X-7510	chr2	92388301	92388400	+	123	NA	Intergenic	Intergenic	-34201	NR_106080	102466819		NR_106080	ENSMUSG00000099223	Mir7221	Gm27378|mmu-mir-7221	microRNA 7221	ncRNA
X-5043	chr14	121172501	121172600	+	123	NA	exon (NM_023579, exon 14 of 26)	exon (NM_023579, exon 14 of 26)	19291	NM_001360602
X-1818	chr12	52563001	52563100	+	123	NA	exon (NM_009706, exon 1 of 6)	exon (NM_009706, exon 1 of 6)	190	NM_009706	11855		NM_009706	ENSMUSG00000035133	Arhgap5	p190-B|p190B	Rho GTPase activating protein 5	protein-coding
X-1463	chr11	87361901	87362000	-	122.5	NA	promoter-TSS (NR_004415).4	promoter-TSS (NR_004415).4	-244	NR_002843	19861		NR_002843	ENSMUSG00002074955	Snord3b4	1810064A23Rik|Rnu3b-4|Rnu3b4	small nucleolar RNA, C/D box 3B4	snRNA
X-12033	chr7	69564201	69564300	+	122	NA	Intergenic	Intergenic	418408	NR_045940	73796		NR_045940	ENSMUSG00000108885	4930402F11Rik	-	RIKEN cDNA 4930402F11 gene	ncRNA
X-12845	chr8	25205801	25205900	+	122	NA	intron (NM_009619, intron 4 of 21)	intron (NM_009619, intron 4 of 21)	10018	NM_009619	11497		NM_009619	ENSMUSG00000031553	Adam3	Cyrn1|Taz83|tMDC	ADAM metallopeptidase domain 3	protein-coding
X-13294	chr9	45689701	45689800	+	122	NA	exon (NM_001081373, exon 17 of 30)	exon (NM_001081373, exon 17 of 30)	50211	NM_001081373	214552		NM_001081373	ENSMUSG00000043987	Cep164	D030051D21	centrosomal protein 164	protein-coding
X-6285	chr17	27568801	27568900	+	122	NA	Intergenic	Intergenic	-5862	NR_106076	102465701		NR_106076	ENSMUSG00000106578	Mir7217	mmu-mir-7217	microRNA 7217	ncRNA
X-9619	chr4	116459301	116459400	+	122	NA	exon (NM_001081475, exon 13 of 14)	exon (NM_001081475, exon 13 of 14)	-4523	NR_029450	654318		NR_029450	ENSMUSG00000085408	C530005A16Rik	D930044c15rik	RIKEN cDNA C530005A16 gene	ncRNA
X-9164	chr4	42567501	42567600	+	122	NA	TTS (NR_169017).2	TTS (NR_169017).2	2542	NR_169018	65958		NR_169015		Ccl19-ps2	ELC|Scya19-ps2	C-C motif chemokine ligand 19, pseudogene 2	pseudo
X-13156	chr8	123410601	123410700	+	122	NA	intron (NM_009824, intron 1 of 11)	intron (NM_009824, intron 1 of 11)	-5736	NM_001109873	12398		NM_009824	ENSMUSG00000006362	Cbfa2t3	A630044F12Rik|Cbfa2t3h|ETO-2|Eto2|MTGR2	CBFA2/RUNX1 translocation partner 3	protein-coding
X-4706	chr14	24475501	24475600	+	122	NA	Intergenic	Intergenic	61576	NM_001081247	218832		NM_183157	ENSMUSG00000025280	Polr3a	9330175N20Rik|RPC1|RPC155	polymerase (RNA) III (DNA directed) polypeptide A	protein-coding
X-11155	chr6	81874301	81874400	+	122	NA	promoter-TSS (NR_030151)	promoter-TSS (NR_030151)	-693	NR_030151	723871		NR_030151	ENSMUSG00000106253	Mir468	Mirn468|mir-468|mmu-mir-468	microRNA 468	ncRNA
X-6059	chr17	15230101	15230200	+	122	NA	promoter-TSS (NM_001123372)	promoter-TSS (NM_001123372)	48	NM_001123372	100041621		NM_001123372	ENSMUSG00000116895	Ermardl1	Gm3435	ER membrane associated RNA degradation like 1	protein-coding
X-12223	chr7	92285801	92285900	+	122	NA	5' UTR (NM_028665, exon 1 of 12)	5' UTR (NM_028665, exon 1 of 12)	500	NM_028665	73845		NM_028665	ENSMUSG00000041343	Ankrd42	4931426M20|4933417L02Rik|Ikbn	ankyrin repeat domain 42	protein-coding
X-949	chr10	85586201	85586300	+	122	NA	Intergenic	Intergenic	-39481	NM_001384218	626858		NM_001384217		Gm6713	EG626858	predicted gene 6713	protein-coding
X-8339	chr3	108811701	108811800	+	122	NA	exon (NM_001356292, exon 7 of 7)	exon (NM_001356292, exon 7 of 7)	7295	NM_001356292	66921		NM_025845	ENSMUSG00000027881	Prpf38b	1110021E09Rik	PRP38 pre-mRNA processing factor 38 (yeast) domain containing B	protein-coding
X-5357	chr15	76062301	76062400	+	122	NA	exon (NM_201394, exon 32 of 32)	exon (NM_201394, exon 32 of 32)	17560	NM_201394	18810		NM_011117	ENSMUSG00000022565	Plec	EBS1|PCN|PLTN|Plec1	plectin	protein-coding
X-5976	chr17	15186501	15186600	+	121.667	NA	intron (NM_198104, intron 3 of 3)	intron (NM_198104, intron 3 of 3)	-5028	NM_001360983	72057		NM_024250	ENSMUSG00000023883	Phf10	1810055P05Rik	PHD finger protein 10	protein-coding
X-12088	chr7	72753101	72753300	-	121.667	NA	Intergenic	Intergenic	-1384	NR_046024	625243		NR_046024	ENSMUSG00000108383	Gm6567	-	predicted gene 6567	ncRNA
X-5975	chr17	15186301	15186600	+	121.667	NA	intron (NM_198104, intron 3 of 3)	intron (NM_198104, intron 3 of 3)	-4928	NM_001360983	72057		NM_024250	ENSMUSG00000023883	Phf10	1810055P05Rik	PHD finger protein 10	protein-coding
X-6693	chr17	66503201	66503300	+	121	NA	Intergenic	(CTGT)n|Simple_repeat|Simple_repeat	72735	NM_001003919	320209		NM_001003919	ENSMUSG00000035842	Ddx11	4732462I11Rik|CHL1|CHLR1|KRG2|essa15a	DEAD/H box helicase 11	protein-coding
X-8094	chr3	37041501	37041600	+	121	NA	exon (NM_172679, exon 47 of 86)	exon (NM_172679, exon 47 of 86)	-76255	NM_009350	21744		NM_009350	ENSMUSG00000027719	Adad1	Tenr	adenosine deaminase domain containing 1	protein-coding
X-12049	chr7	69574801	69574900	+	121	NA	Intergenic	Intergenic	412720	NR_131145	624549		NR_131144	ENSMUSG00000109097	Gm29683	Gm44536	predicted gene, 29683	ncRNA
X-637	chr10	4304201	4304300	+	121	NA	exon (NM_031185, exon 3 of 4)	exon (NM_031185, exon 3 of 4)	33225	NM_001359811	381990		NM_001033466	ENSMUSG00000075327	Zbtb2	Gm1103	zinc finger and BTB domain containing 2	protein-coding
X-11536	chr7	12582501	12582600	+	121	NA	exon (NM_001360576, exon 8 of 8)	exon (NM_001360576, exon 8 of 8)	13862	NM_022981	65020		NM_022981	ENSMUSG00000058638	Zfp110	2900024E01Rik|NRIF|Nrif1	zinc finger protein 110	protein-coding
X-11040	chr6	34999601	34999700	+	121	NA	3' UTR (NM_001164412, exon 11 of 11)	3' UTR (NM_001164412, exon 11 of 11)	-44716	NM_001025573	243753		NM_001025573	ENSMUSG00000029847	Slc23a4	2010107G12Rik|Gm468	solute carrier family 23 member 4	protein-coding
X-5757	chr16	64606201	64606300	-	121	NA	exon (NM_001347245, exon 8 of 9)	exon (NM_001347245, exon 8 of 9)	-14948	NM_026273	67609		NM_026273	ENSMUSG00000059920	4930453N24Rik	din	RIKEN cDNA 4930453N24 gene	protein-coding
X-11322	chr6	117900801	117900900	+	121	NA	exon (NM_001166432, exon 4 of 4)	exon (NM_001166432, exon 4 of 4)	6595	NM_001166427	98758		NM_133834	ENSMUSG00000042079	Hnrnpf	4833420I20Rik|Hnrpf	heterogeneous nuclear ribonucleoprotein F	protein-coding
X-1584	chr11	105069601	105069800	+	121	NA	promoter-TSS (NM_001294331)	promoter-TSS (NM_001294331)	67	NM_001294331	24086		NM_011903	ENSMUSG00000020694	Tlk2	4933403M19Rik|PKU-alpha|PKUalpha|Tlk	tousled-like kinase 2 (Arabidopsis)	protein-coding
X-13491	chr9	67631901	67632100	+	120.667	NA	Intergenic	L1MB5|LINE|L1	3062	NR_106100	102466824		NR_106100	ENSMUSG00000098937	Mir7241	Gm27918|mmu-mir-7241	microRNA 7241	ncRNA
X-12106	chr7	72765401	72765500	+	120.5	NA	Intergenic	Intergenic	-13634	NR_046024	625243		NR_046024	ENSMUSG00000108383	Gm6567	-	predicted gene 6567	ncRNA
X-5983	chr17	15189001	15189100	+	120.5	NA	intron (NM_001123368, intron 2 of 3)	intron (NM_001123368, intron 2 of 3)	-7528	NM_001360983	72057		NM_024250	ENSMUSG00000023883	Phf10	1810055P05Rik	PHD finger protein 10	protein-coding
X-5982	chr17	15188901	15189100	+	120.5	NA	intron (NM_001123368, intron 2 of 3)	intron (NM_001123368, intron 2 of 3)	-7478	NM_001360983	72057		NM_024250	ENSMUSG00000023883	Phf10	1810055P05Rik	PHD finger protein 10	protein-coding
X-6734	chr17	71876001	71876100	+	120	NA	exon (NM_001142631, exon 5 of 6)	exon (NM_001142631, exon 5 of 6)	16994	NM_001142631	70891		NM_029254	ENSMUSG00000052525	Spdya	4921517J08Rik|4930548B21Rik|GS4|MLZ-465|Spdy1	speedy/RINGO cell cycle regulator family, member A	protein-coding
X-7004	chr19	5561701	5561900	-	120	NA	Intergenic	Intergenic	-1255	NM_001362042	225861		NM_001024560	ENSMUSG00000056185	Snx32	B930037P14Rik|Snx6b	sorting nexin 32	protein-coding
X-4995	chr14	72822101	72822200	+	120	NA	exon (NM_207636, exon 6 of 26)	exon (NM_207636, exon 6 of 26)	125293	NM_207636	319448		NM_207636	ENSMUSG00000033487	Fndc3a	1700094E19Rik|D14Ertd453e|F730017H24Rik|Fndc3|sys	fibronectin type III domain containing 3A	protein-coding
X-7777	chr2	151098801	151098900	+	120	NA	Intergenic	Intergenic	21934	NR_166458	102632613		NR_166458	ENSMUSG00000087337	Gm14144	-	predicted gene 14144	ncRNA
X-13564	chr9	86464201	86464300	-	120	NA	3' UTR (NM_001198933, exon 14 of 14)	3' UTR (NM_001198933, exon 14 of 14)	10144	NM_001145968	69519		NM_027100	ENSMUSG00000032417	Rwdd2a	1700030C20Rik|Rwdd2	RWD domain containing 2A	protein-coding
X-11024	chr6	29417401	29417500	+	120	NA	exon (NM_001347071, exon 14 of 18)	exon (NM_001347071, exon 14 of 18)	-15702	NM_001081185	68794		NM_026839	ENSMUSG00000068699	Flnc	1110055E19Rik|ABP-280|ABPL|Fln2	filamin C, gamma	protein-coding
X-13729	chr9	118386601	118386700	-	120	NA	exon (NM_018748, exon 15 of 24)	exon (NM_018748, exon 15 of 24)	-49127	NM_133721	104099		NM_133721	ENSMUSG00000039115	Itga9	(alpha)9|2610002H11Rik|6720458D17Rik|D130073C02|D9Ertd428e	integrin alpha 9	protein-coding
X-2453	chr13	58411001	58411100	+	120	NA	exon (NM_019832, exon 3 of 12)	exon (NM_019832, exon 3 of 12)	10952	NM_019832	56278		NM_019832	ENSMUSG00000021552	Gkap1	42kDa|4933400B15Rik|D13Ertd340e|Gkap42	G kinase anchoring protein 1	protein-coding
X-13478	chr9	67627001	67627100	-	120	NA	Intergenic	Intergenic	8012	NR_106100	102466824		NR_106100	ENSMUSG00000098937	Mir7241	Gm27918|mmu-mir-7241	microRNA 7241	ncRNA
X-13629	chr9	89996601	89996700	+	120	NA	5' UTR (NM_001039147, exon 1 of 13)	5' UTR (NM_001039147, exon 1 of 13)	223	NM_024431	21761		NM_024431	ENSMUSG00000062270	Morf4l1	MORFRG15|MRG15|TEG-189|Tex189|mKIAA4002	mortality factor 4 like 1	protein-coding
X-8154	chr3	51166601	51166700	+	120	NA	exon (NM_001291062, exon 5 of 7)	exon (NM_001291062, exon 5 of 7)	-17532	NR_073429	67746		NR_073429	ENSMUSG00000087440	4930577N17Rik	-	RIKEN cDNA 4930577N17 gene	ncRNA
X-8969	chr4	42265901	42266000	+	120	NA	intron (NR_033123, intron 2 of 4).2	L2a|LINE|L2	-7418	NR_166500	100861618		NR_166500		Ccl19-ps1	Scya19-ps1	C-C motif chemokine ligand 19, pseudogene 1	pseudo
X-6100	chr17	15259001	15259200	+	119.5	NA	intron (NM_198104, intron 1 of 2)	intron (NM_198104, intron 1 of 2)	-2713	NM_001360400	381062		NM_183133	ENSMUSG00000036552	Ermard	2210404J11Rik|2410011O22Rik	ER membrane associated RNA degradation	protein-coding
X-12027	chr7	69561801	69561900	+	119.5	NA	Intergenic	Intergenic	416008	NR_045940	73796		NR_045940	ENSMUSG00000108885	4930402F11Rik	-	RIKEN cDNA 4930402F11 gene	ncRNA
X-3613	chr14	17928301	17928400	-	119.5	NA	Intergenic	Intergenic	42560	NM_001374156	100169868		NM_001374156	ENSMUSG00000079386	Gm3173	100041162	predicted gene 3173	protein-coding
X-10605	chr5	76970301	76970400	+	119	NA	Intergenic	Intergenic	-18096	NM_001163793	320827		NM_027611	ENSMUSG00000036377	Cracd	2810489J07Rik|4930529A19Rik|4931405B09Rik|C530008M17Rik|Crad|Gm10430|mKIAA1211	capping protein inhibiting regulator of actin	protein-coding
X-11970	chr7	46525101	46525200	+	119	NA	exon (NM_013580, exon 6 of 8)	exon (NM_013580, exon 6 of 8)	14239	NM_001368362	16833		NM_013580	ENSMUSG00000030851	Ldhc	LDH-C4|Ldh-3|Ldh-x|Ldh3|Ldhc4	lactate dehydrogenase C	protein-coding
X-5773	chr16	85349001	85349100	+	119	NA	Intergenic	Intergenic	-1789	NM_144853	224405		NM_144853	ENSMUSG00000041134	Cyyr1	-	cysteine and tyrosine-rich protein 1	protein-coding
X-7768	chr2	151091801	151091900	+	119	NA	Intergenic	RSINE1|SINE|B4	28934	NR_166458	102632613		NR_166458	ENSMUSG00000087337	Gm14144	-	predicted gene 14144	ncRNA
X-9847	chr4	146253901	146254000	+	119	NA	Intergenic	MurSatRep1|Unknown|Unknown	159690	NM_001177545	667666		NM_001177545	ENSMUSG00000066007	Zfp600	Gm13164	zinc finger protein 600	protein-coding
X-4582	chr14	19696401	19696500	+	119	NA	Intergenic	Intergenic	-43795	NM_001024706	432825		NM_001024706	ENSMUSG00000095024	Gm5458	EG432825	predicted gene 5458	protein-coding
X-11030	chr6	29426801	29426900	+	119	NA	3' UTR (NM_001347071, exon 18 of 18)	3' UTR (NM_001347071, exon 18 of 18)	-6302	NM_001081185	68794		NM_026839	ENSMUSG00000068699	Flnc	1110055E19Rik|ABP-280|ABPL|Fln2	filamin C, gamma	protein-coding
X-8466	chr4	34692401	34692500	+	119	NA	exon (NM_001347062, exon 12 of 13)	exon (NM_001347062, exon 12 of 13)	-5012	NM_011895	24060		NM_011895	ENSMUSG00000028293	Slc35a1	CMP-SA-Tr|CMP-Sia-Tr|CST	solute carrier family 35 (CMP-sialic acid transporter), member 1	protein-coding
X-7354	chr2	52001701	52001800	+	119	NA	exon (NM_001355414, exon 30 of 36)	exon (NM_001355414, exon 30 of 36)	38901	NM_001355414	51869		NM_175238	ENSMUSG00000036202	Rif1	5730435J01Rik|6530403D07Rik|D2Ertd145e	replication timing regulatory factor 1	protein-coding
X-8586	chr4	41911101	41911200	+	118	NA	Intergenic	Intergenic	7537	NM_001378661
X-424	chr1	155829001	155829100	-	118	NA	exon (NM_001039184, exon 6 of 38)	exon (NM_001039184, exon 6 of 38)	19951	NM_001039184	74081		NM_001039184	ENSMUSG00000033671	Cep350	4933409L06Rik|6430546F08Rik	centrosomal protein 350	protein-coding
X-7740	chr2	146731201	146731300	-	118	NA	exon (NM_001033298, exon 5 of 14)	exon (NM_001033298, exon 5 of 14)	33450	NM_001033298	228730		NM_001033298	ENSMUSG00000074749	Kiz	Gm114|Ncrna00153|Plk1s1	kizuna centrosomal protein	protein-coding
X-11329	chr6	118373101	118373200	+	118	NA	exon (NM_194339, exon 15 of 23)	exon (NM_194339, exon 15 of 23)	23228	NM_194339	213895		NM_194339	ENSMUSG00000030138	Bms1	Bms1l|mKIAA0187	BMS1, ribosome biogenesis factor	protein-coding
X-13500	chr9	67638001	67638100	+	118	NA	Intergenic	Intergenic	-1191	NR_106101	102465716		NR_106101	ENSMUSG00000098446	Mir7242	Gm27809|mmu-mir-7242	microRNA 7242	ncRNA
X-10130	chr5	11545401	11545500	+	118	NA	Intergenic	ORR1D1|LTR|ERVL-MaLR	-99473	NM_001037919	623898		NM_001037919	ENSMUSG00000091903	Speer1h	EG623898|Gm6460	spermatogenesis associated glutamate (E)-rich protein 1H	protein-coding
X-2620	chr14	15023701	15023800	+	118	NA	Intergenic	(TG)n|Simple_repeat|Simple_repeat	33550	NR_015568	68308		NR_015568	ENSMUSG00000090585	4933406F09Rik	1700007H14Rik|4930429F21Rik|4930570O04Rik|Gm3768	RIKEN cDNA 4933406F09 gene	ncRNA
X-8665	chr4	41956701	41956800	+	118	NA	promoter-TSS (NM_001355395)	promoter-TSS (NM_001355395)	33	NM_001355395	545611		NM_001085530	ENSMUSG00000094066	Spata31f1b	Fam205a|Fam205a2|Gm13298|Spata31f1-2	spermatogenesis associated 31 subfamily F member 1B	protein-coding
X-9419	chr4	55370201	55370300	+	118	NA	exon (NM_009011, exon 4 of 10)	exon (NM_009011, exon 4 of 10)	20208	NM_009011	19359		NM_009011	ENSMUSG00000028426	Rad23b	0610007D13Rik|HR23B|mHR23B|p58	RAD23 homolog B, nucleotide excision repair protein	protein-coding
X-3383	chr14	17506301	17506400	+	118	NA	Intergenic	Intergenic	-87206	NM_175393	108978		NM_175393		4930555G01Rik	-	RIKEN cDNA 4930555G01 gene	protein-coding
X-12399	chr7	143080901	143081000	+	118	NA	exon (NM_001285490, exon 10 of 15)	exon (NM_001285490, exon 10 of 15)	21615	NM_001285490	17955		NM_008672	ENSMUSG00000059119	Nap1l4	2810410H14Rik|D7Wsu30e|Nap2	nucleosome assembly protein 1-like 4	protein-coding
X-2519	chr13	107995301	107996300	+	117.6	NA	intron (NM_145456, intron 1 of 13)	intron (NM_145456, intron 1 of 13)	30798	NM_145456	67263		NM_145456	ENSMUSG00000032846	Zswim6	2900036G02Rik|mKIAA1577	zinc finger SWIM-type containing 6	protein-coding
X-3262	chr14	17262301	17262500	+	117.5	NA	Intergenic	L1Lx_I|LINE|L1	43731	NM_001242941	666329		NM_001242941	ENSMUSG00000095912	Gm3317	100041401	predicted gene 3317	protein-coding
X-12616	chr8	20657801	20658000	+	117.333	NA	Intergenic	RMER6A|LTR|ERVK	-497043	NM_001270553	100861668		NM_001270553	ENSMUSG00000095294	Potefam3b	Gm21119|Pote3b	POTE ankyrin domain family member 3B	protein-coding
X-12615	chr8	20657701	20658000	+	117.333	NA	Intergenic	RMER6A|LTR|ERVK	-497093	NM_001270553	100861668		NM_001270553	ENSMUSG00000095294	Potefam3b	Gm21119|Pote3b	POTE ankyrin domain family member 3B	protein-coding
X-6239	chr17	27548601	27548700	+	117	NA	intron (NR_168739, intron 1 of 1)	intron (NR_168739, intron 1 of 1)	1291	NR_106075	102466818		NR_106075	ENSMUSG00000099237	Mir7216	Gm27555|mmu-mir-7216	microRNA 7216	ncRNA
X-12398	chr7	141436901	141437000	+	117	NA	3' UTR (NM_001347562, exon 7 of 7)	3' UTR (NM_001347562, exon 7 of 7)	19248	NM_001347562	54473		NM_023764	ENSMUSG00000025139	Tollip	4930403G24Rik|4931428G15Rik	toll interacting protein	protein-coding
X-8669	chr4	41964201	41964300	+	117	NA	intron (NM_001357590, intron 2 of 3)	BGLII_Mur|LTR|ERVK	-1808	NM_001085530	545611		NM_001085530	ENSMUSG00000094066	Spata31f1b	Fam205a|Fam205a2|Gm13298|Spata31f1-2	spermatogenesis associated 31 subfamily F member 1B	protein-coding
X-12018	chr7	69556001	69556100	+	117	NA	Intergenic	Intergenic	410208	NR_045940	73796		NR_045940	ENSMUSG00000108885	4930402F11Rik	-	RIKEN cDNA 4930402F11 gene	ncRNA
X-8595	chr4	41913801	41913900	+	117	NA	Intergenic	B3A|SINE|B2	-7429	NR_166500	100861618		NR_166500		Ccl19-ps1	Scya19-ps1	C-C motif chemokine ligand 19, pseudogene 1	pseudo
X-8225	chr3	82771501	82771600	+	117	NA	exon (NM_001277170, exon 4 of 6)	exon (NM_001277170, exon 4 of 6)	12240	NM_001277170	633285		NM_001146328	ENSMUSG00000033882	Rbm46	EG633285|Gm761	RNA binding motif protein 46	protein-coding
X-5546	chr16	7851901	7852000	+	117	NA	Intergenic	IAPLTR1a_Mm|LTR|ERVK	391050	NM_029070	74720		NM_029070	ENSMUSG00000022715	Tmem114	4930511J11Rik|Cldn26	transmembrane protein 114	protein-coding
X-8740	chr4	42071801	42071900	+	117	NA	intron (NR_169015, intron 3 of 5)	intron (NR_169015, intron 3 of 5)	912	NR_169018	65958		NR_169015		Ccl19-ps2	ELC|Scya19-ps2	C-C motif chemokine ligand 19, pseudogene 2	pseudo
X-5792	chr16	91451501	91451600	+	117	NA	TTS (NM_001370901)	TTS (NM_001370901)	2894	NM_001370901	102640710		NM_001370901		Gm36712	-	predicted gene, 36712	protein-coding
X-6946	chr18	67216701	67216800	+	117	NA	Intergenic	Intergenic	-4619	NM_177137	14680		NM_010307	ENSMUSG00000024524	Gnal	2610011C15Rik|9630020G10Rik|Galphaolf|Gna10|Golf|Hg1o	guanine nucleotide binding protein, alpha stimulating, olfactory type	protein-coding
X-656	chr10	18675901	18676000	+	117	NA	TTS (NR_038034)	TTS (NR_038034)	-13409	NM_177706	237300		NM_177706	ENSMUSG00000044624	Gm4922	4933423E17|EG237300	predicted gene 4922	protein-coding
X-8413	chr3	146183501	146184200	-	116.889	NA	intron (NM_027617, intron 8 of 14)	intron (NM_027617, intron 8 of 14)	21658	NM_027617	70951		NM_027617	ENSMUSG00000028188	Spata1	4921536I21Rik|SP-2	spermatogenesis associated 1	protein-coding
X-7670	chr2	127537801	127538000	+	116.833	NA	intron (NR_166172, intron 3 of 4)	(AAGGA)n|Simple_repeat|Simple_repeat	4126	NR_166172	102641286		NR_166171	ENSMUSG00000087162	Gm14244	-	predicted gene 14244	ncRNA
X-7671	chr2	127538101	127538400	+	116.833	NA	intron (NR_166172, intron 3 of 4)	A-rich|Low_complexity|Low_complexity	4476	NR_166172	102641286		NR_166171	ENSMUSG00000087162	Gm14244	-	predicted gene 14244	ncRNA
X-5084	chr15	10580901	10581200	-	116.667	NA	intron (NM_001166408, intron 13 of 17)	intron (NM_001166408, intron 13 of 17)	-19329	NR_033541	100038608		NR_033541	ENSMUSG00000115667	Gm10389	-	predicted gene 10389	ncRNA
X-8796	chr4	42118401	42118500	+	116.5	NA	intron (NR_169015, intron 2 of 5)	intron (NR_169015, intron 2 of 5)	3064	NR_169016	65958		NR_169015		Ccl19-ps2	ELC|Scya19-ps2	C-C motif chemokine ligand 19, pseudogene 2	pseudo
X-5842	chr17	6392401	6392500	+	116	NA	Intergenic	Intergenic	-24701	NM_001166629	100310872		NM_001166629	ENSMUSG00000092074	Dynlt1a	AGS2|Dynlt1|Tctel1|Tctex-1|Tctex1	dynein light chain Tctex-type 1A	protein-coding
X-9102	chr4	42468001	42468100	-	116	NA	Intergenic	Intergenic	29075	NM_001177580	621580		NM_001177580	ENSMUSG00000094695	Gm21953	Gm13308	predicted gene, 21953	protein-coding
X-12682	chr8	21050801	21050900	+	116	NA	Intergenic	RMER6A|LTR|ERVK	-104093	NM_001270553	100861668		NM_001270553	ENSMUSG00000095294	Potefam3b	Gm21119|Pote3b	POTE ankyrin domain family member 3B	protein-coding
X-549	chr1	179580501	179580600	+	116	NA	exon (NM_026375, exon 33 of 36)	exon (NM_026375, exon 33 of 36)	-7785	NM_001370897	383592		NM_001370897	ENSMUSG00000087236	Kif28	Gm1305|Kif28p	kinesin family member 28	protein-coding
X-4148	chr14	18948601	18948700	-	116	NA	intron (NR_038059, intron 3 of 3).2	MMERGLN-int|LTR|ERV1	17023	NR_038059	73549		NR_038059	ENSMUSG00000079407	1700110I01Rik	100040740|1700016F01Rik|Gm2938	RIKEN cDNA 1700110I01 gene	ncRNA
X-13320	chr9	54128201	54128300	+	116	NA	intron (NM_001348171, intron 1 of 9)	L1M5|LINE|L1	7948	NM_001348172	13075		NM_007810	ENSMUSG00000032274	Cyp19a1	Ar|ArKO|Cyp19|Int-5|Int5|p450arom	cytochrome P450, family 19, subfamily a, polypeptide 1	protein-coding
X-8329	chr3	104731501	104731600	+	116	NA	3' UTR (NM_001355044, exon 9 of 9)	3' UTR (NM_001355044, exon 9 of 9)	-5671	NM_001163440	17454		NM_008619	ENSMUSG00000002227	Mov10	Mov-10	Mov10 RISC complex RNA helicase	protein-coding
X-12466	chr8	20042101	20042200	+	116	NA	non-coding (NR_028428, exon 5 of 6)	non-coding (NR_028428, exon 5 of 6)	25684	NR_028428	381598		NM_001024708	ENSMUSG00000121345	2610005L07Rik	2810038F24Rik|6720476A01Rik	cadherin 11 pseudogene	pseudo
X-8328	chr3	104731301	104731400	+	116	NA	3' UTR (NM_001355044, exon 9 of 9)	3' UTR (NM_001355044, exon 9 of 9)	-5471	NM_001163440	17454		NM_008619	ENSMUSG00000002227	Mov10	Mov-10	Mov10 RISC complex RNA helicase	protein-coding
X-548	chr1	179580401	179580600	+	116	NA	exon (NM_026375, exon 33 of 36)	exon (NM_026375, exon 33 of 36)	-7735	NM_001370897	383592		NM_001370897	ENSMUSG00000087236	Kif28	Gm1305|Kif28p	kinesin family member 28	protein-coding
X-8925	chr4	42245001	42245100	-	116	NA	intron (NM_011335, intron 2 of 5)	intron (NM_011335, intron 2 of 5)	5366	NR_166045	101056232		NR_166045		Gm29804	-	predicted gene, 29804	pseudo
X-11269	chr6	96141601	96141700	+	116	NA	non-coding (NR_003643, exon 1 of 1)	non-coding (NR_003643, exon 1 of 1)	1536	NR_003643	78482		NM_030107	ENSMUSG00000072878	Nup50l	1700123L14Rik|Npap60|Nup50	nucleoporin 50 like	pseudo
X-785	chr10	62502701	62502800	+	116	NA	intron (NM_001364705, intron 2 of 3)	A-rich|Low_complexity|Low_complexity	-15537	NR_106074	102465987		NR_106074	ENSMUSG00000105329	Mir7215	mmu-mir-7215	microRNA 7215	ncRNA
X-7741	chr2	146731401	146731500	+	116	NA	exon (NM_001033298, exon 5 of 14)	exon (NM_001033298, exon 5 of 14)	33650	NM_001033298	228730		NM_001033298	ENSMUSG00000074749	Kiz	Gm114|Ncrna00153|Plk1s1	kizuna centrosomal protein	protein-coding
X-9545	chr4	94213501	94213600	+	116	NA	Intergenic	Intergenic	231483	NM_026368	67770		NM_026368	ENSMUSG00000028578	Caap1	5830433M19Rik|CAAP	caspase activity and apoptosis inhibitor 1	protein-coding
X-1360	chr11	74820301	74820400	+	116	NA	exon (NM_001002764, exon 2 of 19)	exon (NM_001002764, exon 2 of 19)	-3576	NM_001362744	27364		NM_013761	ENSMUSG00000001323	Srr	M100034|Rgsc34|Srs	serine racemase	protein-coding
X-6052	chr17	15228001	15228200	+	115.5	NA	intron (NM_001360662, intron 1 of 2).2	intron (NM_001360662, intron 1 of 2).2	-2002	NM_001123372	100041621		NM_001123372	ENSMUSG00000116895	Ermardl1	Gm3435	ER membrane associated RNA degradation like 1	protein-coding
X-6575	chr17	35828401	35828600	+	115.5	NA	promoter-TSS (NM_001163763)	promoter-TSS (NM_001163763)	350	NM_001372300	240084		NM_146248	ENSMUSG00000040312	Cchcr1	Hcr	coiled-coil alpha-helical rod protein 1	protein-coding
X-3	chr1	6318901	6319000	+	115.5	NA	exon (NM_009826, exon 15 of 24)	exon (NM_009826, exon 15 of 24)	34064	NM_009826	12421		NM_009826	ENSMUSG00000025907	Rb1cc1	2900055E04Rik|5930404L04Rik|Cc1|FIP200|LaXp180	RB1-inducible coiled-coil 1	protein-coding
X-12327	chr7	120259401	120259500	+	115	NA	TTS (NM_025899)	TTS (NM_025899)	10023	NM_001040137	67983		NM_001040136	ENSMUSG00000030887	Pdzd9	4930408O21Rik	PDZ domain containing 9	protein-coding
X-13271	chr9	39962001	39962100	-	115	NA	non-coding (NR_033613, exon 1 of 1)	non-coding (NR_033613, exon 1 of 1)	196	NR_033613	72224		NR_033613	ENSMUSG00000101963	1700001J11Rik	-	ring finger protein 19A pseudogene	pseudo
X-617	chr1	189391701	189391800	+	115	NA	exon (NM_001081363, exon 12 of 18)	exon (NM_001081363, exon 12 of 18)	28533	NM_001081363	108000		NM_001081363	ENSMUSG00000026605	Cenpf	6530404A22Rik|CENF|Lek1|PRO1779|mitosin	centromere protein F	protein-coding
X-2534	chr13	112750201	112750300	+	115	NA	exon (NM_001145885, exon 16 of 22)	exon (NM_001145885, exon 16 of 22)	-33054	NM_139299	218624		NM_139299	ENSMUSG00000050377	Il31ra	CRL3|GLM-R|GPL|Glmr|NR10	interleukin 31 receptor A	protein-coding
X-13788	chr9	123658101	123658200	-	115	NA	exon (NM_148925, exon 9 of 19)	exon (NM_148925, exon 9 of 19)	22576	NM_148925	17281		NM_148925	ENSMUSG00000025241	Fyco1	2810409M01Rik|Mem2|RUFY3|ZFYVE7	FYVE and coiled-coil domain containing 1	protein-coding
X-7010	chr19	5562701	5562900	+	115	NA	Intergenic	Intergenic	-2255	NM_001362042	225861		NM_001024560	ENSMUSG00000056185	Snx32	B930037P14Rik|Snx6b	sorting nexin 32	protein-coding
X-13353	chr9	54151201	54151300	+	115	NA	intron (NM_001348171, intron 1 of 9)	intron (NM_001348171, intron 1 of 9)	-15052	NM_001348172	13075		NM_007810	ENSMUSG00000032274	Cyp19a1	Ar|ArKO|Cyp19|Int-5|Int5|p450arom	cytochrome P450, family 19, subfamily a, polypeptide 1	protein-coding
X-8843	chr4	42134801	42134900	+	115	NA	intron (NR_169015, intron 2 of 5)	L2c|LINE|L2	-13336	NR_169012	100861647		NR_169011	ENSMUSG00000121463	Ccl19-ps6	Gm21104	C-C motif chemokine ligand 19, pseudogene 6	pseudo
X-6517	chr17	31474101	31474200	+	114.5	NA	exon (NM_001364916, exon 8 of 8)	exon (NM_001364916, exon 8 of 8)	22120	NM_001364916	22092		NM_025290	ENSMUSG00000024033	Rsph1	MCA|Tsga2	radial spoke head 1 homolog (Chlamydomonas)	protein-coding
X-9845	chr4	146253201	146253300	+	114	NA	Intergenic	Intergenic	158990	NM_001177545	667666		NM_001177545	ENSMUSG00000066007	Zfp600	Gm13164	zinc finger protein 600	protein-coding
X-7769	chr2	151093701	151093800	+	114	NA	Intergenic	Intergenic	27034	NR_166458	102632613		NR_166458	ENSMUSG00000087337	Gm14144	-	predicted gene 14144	ncRNA
X-2203	chr13	14065901	14066100	+	114	NA	Intergenic	Intergenic	-63259	NM_178640	97884		NM_178640	ENSMUSG00000039242	B3galnt2	A930105D20Rik|D230016N13Rik	UDP-GalNAc:betaGlcNAc beta 1,3-galactosaminyltransferase, polypeptide 2	protein-coding
X-6600	chr17	43938301	43938400	+	114	NA	exon (NM_001161366, exon 1 of 5)	exon (NM_001161366, exon 1 of 5)	2840	NM_001161366	210510		NM_198418	ENSMUSG00000040140	Tdrd6	Tdr2	tudor domain containing 6	protein-coding
X-245	chr1	80267801	80267900	+	114	NA	exon (NM_001313728, exon 5 of 17)	exon (NM_001313728, exon 5 of 17)	50557	NM_016716	26554		NM_016716	ENSMUSG00000004364	Cul3	KIAA0617	cullin 3	protein-coding
X-4591	chr14	19700001	19700100	+	114	NA	Intergenic	MurERV4-int|LTR|ERVK	-47395	NM_001024706	432825		NM_001024706	ENSMUSG00000095024	Gm5458	EG432825	predicted gene 5458	protein-coding
X-9626	chr4	116468001	116468100	+	114	NA	exon (NM_016777, exon 7 of 16)	exon (NM_016777, exon 7 of 16)	-13223	NR_029450	654318		NR_029450	ENSMUSG00000085408	C530005A16Rik	D930044c15rik	RIKEN cDNA C530005A16 gene	ncRNA
X-10758	chr5	113492901	113493000	+	114	NA	Intergenic	Intergenic	-7439	NR_106089	102466821		NR_106089	ENSMUSG00000104840	Mir7230	mmu-mir-7230	microRNA 7230	ncRNA
X-9142	chr4	42556701	42556800	+	114	NA	intron (NR_152162, intron 2 of 4).2	intron (NR_152162, intron 2 of 4).2	4272	NR_152162	665845		NR_152162	ENSMUSG00000095348	Gm7819	100039323|100042536|Gm3892	family with sequence similarity 205 pseudogene	pseudo
X-10796	chr5	114984001	114984100	+	114	NA	Intergenic	Intergenic	-5959	NR_105748	102466620		NR_105748	ENSMUSG00000098343	Mir6240	Gm27850|mmu-mir-6240	microRNA 6240	ncRNA
X-3756	chr14	18542801	18542900	+	114	NA	intron (NM_001374194, intron 6 of 6).2	L1_Mur1|LINE|L1	80678	NM_177135	320333		NM_177135	ENSMUSG00000096039	D830030K20Rik	-	RIKEN cDNA D830030K20 gene	protein-coding
X-9567	chr4	98821101	98821200	+	114	NA	exon (NM_001301414, exon 8 of 9)	exon (NM_001301414, exon 8 of 9)	9103	NM_146144	230484		NM_146144	ENSMUSG00000028560	Usp1	-	ubiquitin specific peptidase 1	protein-coding
X-1760	chr12	40086401	40086500	+	114	NA	exon (NM_007487, exon 2 of 2)	exon (NM_007487, exon 2 of 2)	925	NM_007487	11861		NM_007487	ENSMUSG00000047446	Arl4a	Arl4	ADP-ribosylation factor-like 4A	protein-coding
X-5988	chr17	15191201	15191300	+	114	NA	intron (NM_198104, intron 2 of 3)	MTEa|LTR|ERVL-MaLR	7824	NM_001123367	100041639		NM_001123367	ENSMUSG00000079710	Dynlt2a2	Dynlt2|Dynlt2b|Gm3448|LC2|TCTEX-2|TCTEX-4|Tcte-3|Tcte3|Tctex1d3|Tctex2|Tctex4	dynein light chain Tctex-type 2A2	protein-coding
X-323	chr1	105385901	105386100	+	113.5	NA	Intergenic	Intergenic	-101565	NM_178779	320311		NM_178779	ENSMUSG00000047496	Rnf152	A930029B02Rik	ring finger protein 152	protein-coding
X-5990	chr17	15192101	15192200	+	113	NA	intron (NM_198104, intron 2 of 3)	intron (NM_198104, intron 2 of 3)	6924	NM_001123367	100041639		NM_001123367	ENSMUSG00000079710	Dynlt2a2	Dynlt2|Dynlt2b|Gm3448|LC2|TCTEX-2|TCTEX-4|Tcte-3|Tcte3|Tctex1d3|Tctex2|Tctex4	dynein light chain Tctex-type 2A2	protein-coding
X-9398	chr4	48344801	48344900	-	113	NA	intron (NM_001281978, intron 4 of 18)	intron (NM_001281978, intron 4 of 18)	65090	NM_001281977	16348		NM_010569	ENSMUSG00000028344	Invs	Nphp2|inv	inversin	protein-coding
X-9421	chr4	57357501	57357600	+	113	NA	Intergenic	Intergenic	6742	NR_038178	73349		NR_038178		1700042G15Rik	-	RIKEN cDNA 1700042G15 gene	ncRNA
X-4540	chr14	19588901	19589000	+	113	NA	Intergenic	(CA)n|Simple_repeat|Simple_repeat	-33987	NR_164364	100042024		NM_001374231	ENSMUSG00000094590	Gm3629	-	predicted gene 3629	protein-coding
X-5750	chr16	59377001	59377100	+	113	NA	exon (NM_174848, exon 4 of 22)	exon (NM_174848, exon 4 of 22)	44360	NM_174848	224273		NM_174848	ENSMUSG00000022723	Crybg3	5031404N19|Gm9581	beta-gamma crystallin domain containing 3	protein-coding
X-13565	chr9	86464601	86464700	+	113	NA	3' UTR (NM_001198933, exon 14 of 14)	3' UTR (NM_001198933, exon 14 of 14)	10544	NM_001145968	69519		NM_027100	ENSMUSG00000032417	Rwdd2a	1700030C20Rik|Rwdd2	RWD domain containing 2A	protein-coding
X-1985	chr12	98371701	98371800	+	113	NA	Intergenic	Intergenic	-118353	NR_136759	105245437		NR_136759	ENSMUSG00000113613	Gm40893	-	predicted gene, 40893	ncRNA
X-6438	chr17	30971001	30971100	+	113	NA	exon (NM_013811, exon 55 of 93)	exon (NM_013811, exon 55 of 93)	125140	NM_013811	13417		NM_013811	ENSMUSG00000033826	Dnah8	ATPase|Dnahc8|Hst6.7b|P1-Loop	dynein, axonemal, heavy chain 8	protein-coding
X-5209	chr15	59145301	59145400	+	113	NA	Intergenic	Intergenic	-33447	NR_045613	100416830		NR_045613	ENSMUSG00000121630	Zfp572	4930472F24Rik	zinc finger protein 572	pseudo
X-2129	chr12	110548801	110548900	+	113	NA	3' UTR (NM_001373949, exon 16 of 16)	3' UTR (NM_001373949, exon 16 of 16)	-8958	NR_033340	319786		NR_033340		B930059L03Rik	-	RIKEN cDNA B930059L03 gene	ncRNA
X-11093	chr6	50175201	50175300	+	113	NA	exon (NM_001164733, exon 14 of 14)	exon (NM_001164733, exon 14 of 14)	63499	NM_018769	54722		NM_018769	ENSMUSG00000029821	Gsdme	2310037D07Rik|4932441K13Rik|Dfna5|Dfna5h|EG14210|Fin15	gasdermin E	protein-coding
X-3134	chr14	16913001	16913100	+	113	NA	Intergenic	Intergenic	40444	NM_001256885	100041735		NM_001256885	ENSMUSG00000095295	Gm3488	100041747|Gm3494	predicted gene, 3488	protein-coding
X-8913	chr4	42237801	42237900	+	113	NA	non-coding (NR_166046, exon 1 of 1).2	non-coding (NR_166046, exon 1 of 1).2	1308	NR_166046	101056225		NR_166046		Gm29801	-	predicted gene, 29801	pseudo
X-6043	chr17	15224901	15225300	-	112.6	NA	intron (NM_001360662, intron 1 of 2).2	intron (NM_001360662, intron 1 of 2).2	-5002	NM_001123372	100041621		NM_001123372	ENSMUSG00000116895	Ermardl1	Gm3435	ER membrane associated RNA degradation like 1	protein-coding
X-8628	chr4	41928901	41929000	+	112.5	NA	Intergenic	Intergenic	7671	NR_166500	100861618		NR_166500		Ccl19-ps1	Scya19-ps1	C-C motif chemokine ligand 19, pseudogene 1	pseudo
X-8412	chr3	146183301	146183900	+	112.286	NA	intron (NM_027617, intron 8 of 14)	intron (NM_027617, intron 8 of 14)	21908	NM_027617	70951		NM_027617	ENSMUSG00000028188	Spata1	4921536I21Rik|SP-2	spermatogenesis associated 1	protein-coding
X-8411	chr3	146182501	146183200	+	112.286	NA	intron (NM_027617, intron 8 of 14)	intron (NM_027617, intron 8 of 14)	22658	NM_027617	70951		NM_027617	ENSMUSG00000028188	Spata1	4921536I21Rik|SP-2	spermatogenesis associated 1	protein-coding
X-8631	chr4	41931001	41931100	+	112	NA	Intergenic	MLT1J2|LTR|ERVL-MaLR	9771	NR_166500	100861618		NR_166500		Ccl19-ps1	Scya19-ps1	C-C motif chemokine ligand 19, pseudogene 1	pseudo
X-7778	chr2	151101401	151101500	+	112	NA	Intergenic	Intergenic	19334	NR_166458	102632613		NR_166458	ENSMUSG00000087337	Gm14144	-	predicted gene 14144	ncRNA
X-12770	chr8	21199701	21199800	+	112	NA	Intergenic	RMER6A|LTR|ERVK	44807	NM_001270553	100861668		NM_001270553	ENSMUSG00000095294	Potefam3b	Gm21119|Pote3b	POTE ankyrin domain family member 3B	protein-coding
X-8475	chr4	40936401	40936500	+	112	NA	TTS (NM_001171739)	TTS (NM_001171739)	11844	NM_009736	12017		NM_009736	ENSMUSG00000028416	Bag1	BAG-1|Rap46	BCL2-associated athanogene 1	protein-coding
X-4880	chr14	45015101	45015200	-	112	NA	Intergenic	Intergenic	-52706	NM_001162954	666744		NM_001162954	ENSMUSG00000091923	Gm8267	EG666744	predicted gene 8267	protein-coding
X-1300	chr11	54393901	54394000	+	112	NA	exon (NM_173753, exon 14 of 18)	exon (NM_173753, exon 14 of 18)	-19721	NM_001252496	192786		NM_175258	ENSMUSG00000037533	Rapgef6	A530068K01|C030018K18Rik|PDZ-GEF2|Pdzgef2|RA-GEF-2|Ragef2|mKIAA4052	Rap guanine nucleotide exchange factor (GEF) 6	protein-coding
X-11453	chr6	128164701	128164800	+	112	NA	Intergenic	Intergenic	-3984	NR_077223	330427		NR_077223	ENSMUSG00000107879	9330102E08Rik	-	RIKEN cDNA 9330102E08 gene	ncRNA
X-12345	chr7	126463001	126463100	-	112	NA	exon (NM_172746, exon 4 of 7)	exon (NM_172746, exon 4 of 7)	-1506	NM_001370765	233875		NM_153580	ENSMUSG00000030689	Ino80e	Ccdc85|Ccdc95	INO80 complex subunit E	protein-coding
X-12912	chr8	41729001	41729100	+	112	NA	exon (NM_023662, exon 12 of 38)	exon (NM_023662, exon 12 of 38)	36254	NM_023662	18536		NM_023662	ENSMUSG00000031592	Pcm1	2600002H09Rik|9430077F19Rik|C030044G17Rik	pericentriolar material 1	protein-coding
X-6056	chr17	15229301	15229400	+	112	NA	promoter-TSS (NM_001123372)	promoter-TSS (NM_001123372)	-752	NM_001123372	100041621		NM_001123372	ENSMUSG00000116895	Ermardl1	Gm3435	ER membrane associated RNA degradation like 1	protein-coding
X-5993	chr17	15192801	15193100	+	111.667	NA	intron (NM_198104, intron 2 of 3)	L1MCa|LINE|L1	6124	NM_001123367	100041639		NM_001123367	ENSMUSG00000079710	Dynlt2a2	Dynlt2|Dynlt2b|Gm3448|LC2|TCTEX-2|TCTEX-4|Tcte-3|Tcte3|Tctex1d3|Tctex2|Tctex4	dynein light chain Tctex-type 2A2	protein-coding
X-8486	chr4	41778101	41778200	+	111	NA	Intergenic	Lx5c|LINE|L1	-3974	NM_001347065	20301		NM_011336	ENSMUSG00000073888	Ccl27a	ALP|CTACK|CTAK|Ccl27|ESkine|ILC|PESKY|Scya27|Scya27a	C-C motif chemokine ligand 27A	protein-coding
X-4579	chr14	19695301	19695400	+	111	NA	Intergenic	Intergenic	-42695	NM_001024706	432825		NM_001024706	ENSMUSG00000095024	Gm5458	EG432825	predicted gene 5458	protein-coding
X-12550	chr8	20502501	20502600	+	111	NA	intron (NM_001270553, intron 6 of 9)	intron (NM_001270553, intron 6 of 9)	358702	NR_030708	547150		NR_030708	ENSMUSG00000121492	6820431F20Rik	-	cadherin 11 pseudogene	pseudo
X-9393	chr4	46172201	46172300	+	111	NA	3' UTR (NM_001033201, exon 23 of 23)	3' UTR (NM_001033201, exon 23 of 23)	24061	NM_011728	22590		NM_011728	ENSMUSG00000028329	Xpa	Xpac	xeroderma pigmentosum, complementation group A	protein-coding
X-9394	chr4	46472201	46472300	+	111	NA	3' UTR (NM_130889, exon 7 of 7)	3' UTR (NM_130889, exon 7 of 7)	-17079	NM_053179	94181		NM_053179	ENSMUSG00000028334	Nans	4632418E04Rik|Sas	N-acetylneuraminic acid synthase (sialic acid synthase)	protein-coding
X-12561	chr8	20506501	20506600	+	111	NA	intron (NM_001270553, intron 6 of 9)	RMER6A|LTR|ERVK	362702	NR_030708	547150		NR_030708	ENSMUSG00000121492	6820431F20Rik	-	cadherin 11 pseudogene	pseudo
X-4698	chr14	24419601	24419700	+	111	NA	Intergenic	Intergenic	76218	NM_001033214	105418		NM_001033214	ENSMUSG00000121465	E330034G19Rik	Zpac	RIKEN cDNA E330034G19 gene	protein-coding
X-4571	chr14	19686401	19686500	+	111	NA	Intergenic	IAPLTR3|LTR|ERVK	-33795	NM_001024706	432825		NM_001024706	ENSMUSG00000095024	Gm5458	EG432825	predicted gene 5458	protein-coding
X-8312	chr3	100563401	100563500	+	111	NA	exon (NM_010763, exon 2 of 13)	exon (NM_010763, exon 2 of 13)	29339	NM_010763	17156		NM_010763	ENSMUSG00000008763	Man1a2	Man1b|PCR2	mannosidase, alpha, class 1A, member 2	protein-coding
X-13455	chr9	66355501	66355600	+	111	NA	exon (NM_145617, exon 37 of 78)	exon (NM_145617, exon 37 of 78)	66325	NM_175206	74165		NM_175206	ENSMUSG00000050503	Fbxl22	1110004B15Rik	F-box and leucine-rich repeat protein 22	protein-coding
X-3356	chr14	17482801	17482900	+	111	NA	Intergenic	Intergenic	-63706	NM_175393	108978		NM_175393		4930555G01Rik	-	RIKEN cDNA 4930555G01 gene	protein-coding
X-9197	chr4	42585701	42585800	-	111	NA	promoter-TSS (NR_168953).2	promoter-TSS (NR_168953).2	-953	NR_033506	100042539		NR_033506		Gm3893	-	family with sequence similarity 205 pseudogene	pseudo
X-8776	chr4	42091101	42091200	-	111	NA	non-coding (NR_168953, exon 1 of 1)	non-coding (NR_168953, exon 1 of 1)	1777	NR_168953	108169010		NR_168953		Gm52989	-	protein FAM205A-2-like	pseudo
X-11589	chr7	29231601	29231700	+	111	NA	Intergenic	Intergenic	-26765	NM_001081028	74206		NM_028818	ENSMUSG00000030583	Sipa1l3	2610511M17Rik	signal-induced proliferation-associated 1 like 3	protein-coding
X-126	chr1	53386201	53386300	+	111	NA	exon (NM_133728, exon 4 of 6)	exon (NM_133728, exon 4 of 6)	5661	NM_133728	70396		NM_133728	ENSMUSG00000026095	Asnsd1	2210409M21Rik	asparagine synthetase domain containing 1	protein-coding
X-10608	chr5	77004801	77004900	+	111	NA	exon (NM_001163793, exon 6 of 9)	exon (NM_001163793, exon 6 of 9)	16404	NM_001163793	320827		NM_027611	ENSMUSG00000036377	Cracd	2810489J07Rik|4930529A19Rik|4931405B09Rik|C530008M17Rik|Crad|Gm10430|mKIAA1211	capping protein inhibiting regulator of actin	protein-coding
X-12692	chr8	21062801	21063000	+	110.5	NA	Intergenic	ORR1D1|LTR|ERVL-MaLR	-92043	NM_001270553	100861668		NM_001270553	ENSMUSG00000095294	Potefam3b	Gm21119|Pote3b	POTE ankyrin domain family member 3B	protein-coding
X-12693	chr8	21062901	21063000	+	110.5	NA	Intergenic	ORR1D1|LTR|ERVL-MaLR	-91993	NM_001270553	100861668		NM_001270553	ENSMUSG00000095294	Potefam3b	Gm21119|Pote3b	POTE ankyrin domain family member 3B	protein-coding
X-5204	chr15	59142501	59142600	+	110	NA	Intergenic	MLT1I|LTR|ERVL-MaLR	-36247	NR_045613	100416830		NR_045613	ENSMUSG00000121630	Zfp572	4930472F24Rik	zinc finger protein 572	pseudo
X-9544	chr4	94213201	94213300	+	110	NA	Intergenic	L1MA6|LINE|L1	231783	NM_026368	67770		NM_026368	ENSMUSG00000028578	Caap1	5830433M19Rik|CAAP	caspase activity and apoptosis inhibitor 1	protein-coding
X-8548	chr4	41883501	41883600	+	110	NA	promoter-TSS (NR_152159)	promoter-TSS (NR_152159)	-450	NR_152159	545605		NR_152159		Gm5859	EG545605	family with sequence similarity 205 pseudogene	pseudo
X-12091	chr7	72756201	72756300	+	110	NA	Intergenic	Intergenic	-4434	NR_046024	625243		NR_046024	ENSMUSG00000108383	Gm6567	-	predicted gene 6567	ncRNA
X-1589	chr11	105281601	105281700	+	110	NA	exon (NM_172568, exon 7 of 12)	exon (NM_172568, exon 7 of 12)	65911	NM_172568	632687		NM_172568	ENSMUSG00000078627	Marchf10	4933417C16Rik|March10|Rnf190	membrane associated ring-CH-type finger 10	protein-coding
X-793	chr10	62506501	62506600	+	110	NA	intron (NM_001364705, intron 1 of 3)	intron (NM_001364705, intron 1 of 3)	-11737	NR_106074	102465987		NR_106074	ENSMUSG00000105329	Mir7215	mmu-mir-7215	microRNA 7215	ncRNA
X-10872	chr5	124628701	124628800	+	110	NA	exon (NM_029532, exon 2 of 2)	exon (NM_029532, exon 2 of 2)	7532	NM_029532	76167		NM_029532	ENSMUSG00000029402	Snrnp35	6330548G22Rik	small nuclear ribonucleoprotein 35 (U11/U12)	protein-coding
X-9578	chr4	109218901	109219000	+	110	NA	exon (NM_007943, exon 15 of 25)	exon (NM_007943, exon 15 of 25)	18697	NM_001159964	13858		NM_007943	ENSMUSG00000028552	Eps15	2410112D09Rik	epidermal growth factor receptor pathway substrate 15	protein-coding
X-6917	chr18	67187101	67187200	+	109	NA	Intergenic	Intergenic	-34219	NM_177137	14680		NM_010307	ENSMUSG00000024524	Gnal	2610011C15Rik|9630020G10Rik|Galphaolf|Gna10|Golf|Hg1o	guanine nucleotide binding protein, alpha stimulating, olfactory type	protein-coding
X-7755	chr2	150995101	150995200	+	109	NA	Intergenic	ORR1E|LTR|ERVL-MaLR	25766	NR_168335	102632393		NR_168335		Gm30478	-	predicted gene, 30478	ncRNA
X-2717	chr14	15396101	15396200	+	109	NA	Intergenic	Intergenic	31880	NM_001368229	100042149		NM_001024712	ENSMUSG00000092167	Gm3696	544988|Gm10014|Gm5794	predicted gene 3696	protein-coding
X-6916	chr18	67187001	67187200	+	109	NA	Intergenic	Intergenic	-34269	NM_177137	14680		NM_010307	ENSMUSG00000024524	Gnal	2610011C15Rik|9630020G10Rik|Galphaolf|Gna10|Golf|Hg1o	guanine nucleotide binding protein, alpha stimulating, olfactory type	protein-coding
X-5682	chr16	32725901	32726000	+	109	NA	exon (NM_001159349, exon 8 of 8)	exon (NM_001159349, exon 8 of 8)	-8520	NM_001310672	70144		NM_001081255	ENSMUSG00000022801	Lrch3	2210409B11Rik|Gm1742	leucine-rich repeats and calponin homology (CH) domain containing 3	protein-coding
X-12850	chr8	25276201	25276300	+	109	NA	exon (NM_001272058, exon 14 of 21)	exon (NM_001272058, exon 14 of 21)	38135	NM_001272059	11499		NM_007401	ENSMUSG00000031554	Adam5	tMDC II|tMDCII	a disintegrin and metallopeptidase domain 5	protein-coding
X-2127	chr12	110547301	110547400	+	109	NA	3' UTR (NM_001373949, exon 16 of 16)	3' UTR (NM_001373949, exon 16 of 16)	-10458	NR_033340	319786		NR_033340		B930059L03Rik	-	RIKEN cDNA B930059L03 gene	ncRNA
X-6692	chr17	66502601	66502700	+	109	NA	Intergenic	Intergenic	72135	NM_001003919	320209		NM_001003919	ENSMUSG00000035842	Ddx11	4732462I11Rik|CHL1|CHLR1|KRG2|essa15a	DEAD/H box helicase 11	protein-coding
X-1884	chr12	83714901	83715000	+	109	NA	exon (NM_001364416, exon 12 of 20)	exon (NM_001364416, exon 12 of 20)	-19976	NM_001362271	19164		NM_008943	ENSMUSG00000019969	Psen1	Ad3h|PS-1|PS1|S182	presenilin 1	protein-coding
X-7489	chr2	92378401	92378500	+	109	NA	Intergenic	Intergenic	-44101	NR_106080	102466819		NR_106080	ENSMUSG00000099223	Mir7221	Gm27378|mmu-mir-7221	microRNA 7221	ncRNA
X-10813	chr5	115285401	115285500	+	109	NA	3' UTR (NM_175403, exon 5 of 5)	3' UTR (NM_175403, exon 5 of 5)	10785	NM_175403	109154		NM_175403	ENSMUSG00000048578	Mlec	2410014A08Rik|ESTM19|mKIAA0152	malectin	protein-coding
X-13719	chr9	118356101	118356200	+	109	NA	exon (NM_018748, exon 4 of 24)	exon (NM_018748, exon 4 of 24)	20764	NM_018748	54214		NM_018748	ENSMUSG00000038708	Golga4	Olp-1	golgin A4	protein-coding
X-5819	chr16	95960901	95961000	+	109	NA	exon (NM_001001492, exon 11 of 11)	exon (NM_001001492, exon 11 of 11)	14350	NM_207301	71446		NM_207301	ENSMUSG00000023147	Get1	5530402J05Rik|C030018G21Rik|Chd5|Wrb	guided entry of tail-anchored proteins factor 1	protein-coding
X-5059	chr15	8320901	8321000	+	109	NA	exon (NM_027707, exon 47 of 47)	exon (NM_027707, exon 47 of 47)	122360	NM_001162906	73692		NM_001162906	ENSMUSG00000039801	Cplane1	2410089E03Rik|4732468D17Rik|Hug|Jbts17|b2b012Clo	ciliogenesis and planar polarity effector 1	protein-coding
X-8755	chr4	42079801	42079900	+	109	NA	intron (NR_169012, intron 2 of 5)	intron (NR_169012, intron 2 of 5)	-7087	NR_169014	100861647		NR_169011	ENSMUSG00000121463	Ccl19-ps6	Gm21104	C-C motif chemokine ligand 19, pseudogene 6	pseudo
X-7754	chr2	150995001	150995200	+	109	NA	Intergenic	ORR1E|LTR|ERVL-MaLR	25716	NR_168335	102632393		NR_168335		Gm30478	-	predicted gene, 30478	ncRNA
X-7009	chr19	5562601	5562900	-	108.667	NA	Intergenic	Intergenic	-2205	NM_001362042	225861		NM_001024560	ENSMUSG00000056185	Snx32	B930037P14Rik|Snx6b	sorting nexin 32	protein-coding
X-2351	chr13	50712601	50712800	+	108.5	NA	Intergenic	IAPEz-int|LTR|ERVK	-13930	NR_030453	751559		NR_030453	ENSMUSG00000119579	Mir683-1	Gm26093|Mirn683|Mirn683-1|Mirn683a|mmu-mir-683|mmu-mir-683-1	microRNA 683-1	ncRNA
X-6287	chr17	27569601	27569700	+	108.5	NA	Intergenic	Intergenic	-5062	NR_106076	102465701		NR_106076	ENSMUSG00000106578	Mir7217	mmu-mir-7217	microRNA 7217	ncRNA
X-12161	chr7	73457001	73457100	+	108.333	NA	TTS (NR_077222)	TTS (NR_077222)	9201	NR_077222	100579147		NR_077222	ENSMUSG00000074067	Gm10619	4932443D20	predicted gene 10619	ncRNA
X-12558	chr8	20505601	20505800	+	108	NA	intron (NM_001270553, intron 6 of 9)	ORR1D1|LTR|ERVL-MaLR	361852	NR_030708	547150		NR_030708	ENSMUSG00000121492	6820431F20Rik	-	cadherin 11 pseudogene	pseudo
X-6203	chr17	27521701	27521800	+	108	NA	Intergenic	Intergenic	14319	NR_106073	102465700		NR_106073	ENSMUSG00000105142	Mir7214	mmu-mir-7214	microRNA 7214	ncRNA
X-4635	chr14	24144401	24144500	+	108	NA	Intergenic	Intergenic	5505	NR_106069	102465697		NR_106069	ENSMUSG00000105723	Mir7210	mir-7210|mmu-mir-7210	microRNA 7210	ncRNA
X-12265	chr7	105361701	105361800	+	108	NA	exon (NM_001370803, exon 34 of 44)	exon (NM_001370803, exon 34 of 44)	24041	NM_025897	101867		NM_025897	ENSMUSG00000030888	Rrp8	1500003O22Rik|2900001K19Rik|NML	ribosomal RNA processing 8	protein-coding
X-4962	chr14	56916101	56916200	+	108	NA	exon (NM_001360072, exon 5 of 14)	exon (NM_001360072, exon 5 of 14)	10445	NR_153396	75339		NM_023773	ENSMUSG00000079184	Mphosph8	1500035L22Rik|4930548G07Rik	M-phase phosphoprotein 8	protein-coding
X-9010	chr4	42287901	42288000	+	108	NA	intron (NR_033123, intron 2 of 4).2	intron (NR_033123, intron 2 of 4).2	-5906	NM_001378741
X-5189	chr15	59125601	59125700	+	108	NA	Intergenic	Intergenic	-53147	NR_045613	100416830		NR_045613	ENSMUSG00000121630	Zfp572	4930472F24Rik	zinc finger protein 572	pseudo
X-7771	chr2	151095701	151095800	+	108	NA	Intergenic	Intergenic	25034	NR_166458	102632613		NR_166458	ENSMUSG00000087337	Gm14144	-	predicted gene 14144	ncRNA
X-6262	chr17	27558701	27558800	+	108	NA	intron (NR_168741, intron 2 of 2)	intron (NR_168741, intron 2 of 2)	-2684	NR_168738	100038429		NR_167661	ENSMUSG00000073430	Gm10505	-	predicted gene 10505	ncRNA
X-6702	chr17	66509801	66509900	+	108	NA	Intergenic	Lx2B2|LINE|L1	79335	NM_001003919	320209		NM_001003919	ENSMUSG00000035842	Ddx11	4732462I11Rik|CHL1|CHLR1|KRG2|essa15a	DEAD/H box helicase 11	protein-coding
X-12026	chr7	69561601	69561700	+	108	NA	Intergenic	Intergenic	415808	NR_045940	73796		NR_045940	ENSMUSG00000108885	4930402F11Rik	-	RIKEN cDNA 4930402F11 gene	ncRNA
X-5134	chr15	36772201	36772300	+	108	NA	3' UTR (NM_001253807, exon 5 of 5)	3' UTR (NM_001253807, exon 5 of 5)	18926	NM_001253807	22631		NM_011740	ENSMUSG00000022285	Ywhaz	1110013I11Rik|14-3-3zeta	tyrosine 3-monooxygenase/tryptophan 5-monooxygenase activation protein, zeta polypeptide	protein-coding
X-7655	chr2	124958601	124958700	+	108	NA	exon (NM_001162417, exon 2 of 19)	exon (NM_001162417, exon 2 of 19)	6930	NM_001162418	17876		NM_010852	ENSMUSG00000027201	Myef2	9430071B01|mKIAA1341	myelin basic protein expression factor 2, repressor	protein-coding
X-5748	chr16	59376001	59376100	-	108	NA	exon (NM_174848, exon 4 of 22)	exon (NM_174848, exon 4 of 22)	45360	NM_174848	224273		NM_174848	ENSMUSG00000022723	Crybg3	5031404N19|Gm9581	beta-gamma crystallin domain containing 3	protein-coding
X-12396	chr7	141435501	141435600	+	108	NA	3' UTR (NM_001347562, exon 7 of 7)	3' UTR (NM_001347562, exon 7 of 7)	20648	NM_001347562	54473		NM_023764	ENSMUSG00000025139	Tollip	4930403G24Rik|4931428G15Rik	toll interacting protein	protein-coding
X-1819	chr12	52563401	52563500	+	108	NA	exon (NM_009706, exon 1 of 6)	exon (NM_009706, exon 1 of 6)	590	NM_009706	11855		NM_009706	ENSMUSG00000035133	Arhgap5	p190-B|p190B	Rho GTPase activating protein 5	protein-coding
X-6010	chr17	15198401	15198500	+	108	NA	promoter-TSS (NM_001123370)	promoter-TSS (NM_001123370)	624	NM_001123367	100041639		NM_001123367	ENSMUSG00000079710	Dynlt2a2	Dynlt2|Dynlt2b|Gm3448|LC2|TCTEX-2|TCTEX-4|Tcte-3|Tcte3|Tctex1d3|Tctex2|Tctex4	dynein light chain Tctex-type 2A2	protein-coding
X-5446	chr15	82737301	82737400	-	108	NA	exon (NM_001114140, exon 2 of 6)	exon (NM_001114140, exon 2 of 6)	45312	NR_027799	21378		NM_178871		Tbrg3	TB-11	transforming growth factor beta regulated gene 3	ncRNA
X-6254	chr17	27553201	27553300	+	108	NA	intron (NR_168739, intron 1 of 1)	intron (NR_168739, intron 1 of 1)	5891	NR_106075	102466818		NR_106075	ENSMUSG00000099237	Mir7216	Gm27555|mmu-mir-7216	microRNA 7216	ncRNA
X-8871	chr4	42149201	42149500	+	107.667	NA	intron (NR_169015, intron 2 of 5)	B3A|SINE|B2	-4054	NM_001384259	100040048		NM_001199959	ENSMUSG00000096826	Ccl27b	Ctack|Scya27b	C-C motif chemokine ligand 27b	protein-coding
X-8872	chr4	42149301	42149500	+	107.667	NA	intron (NR_169015, intron 2 of 5)	B3A|SINE|B2	-4004	NM_001384259	100040048		NM_001199959	ENSMUSG00000096826	Ccl27b	Ctack|Scya27b	C-C motif chemokine ligand 27b	protein-coding
X-8875	chr4	42151501	42151700	+	107.5	NA	intron (NR_169015, intron 2 of 5)	MER70A|LTR|ERVL	-1804	NM_001384259	100040048		NM_001199959	ENSMUSG00000096826	Ccl27b	Ctack|Scya27b	C-C motif chemokine ligand 27b	protein-coding
X-1609	chr11	106672401	106672500	-	107.333	NA	3' UTR (NM_001355676, exon 14 of 14)	3' UTR (NM_001355676, exon 14 of 14)	1135	NR_037224	100526469		NR_037224	ENSMUSG00000093273	Mir3064	mir-3064|mmu-mir-3064	microRNA 3064	ncRNA
X-5659	chr16	21842401	21842500	+	107	NA	exon (NM_001357424, exon 5 of 16)	exon (NM_001357424, exon 5 of 16)	14216	NR_027488	75826		NM_029457	ENSMUSG00000022855	Senp2	2310007L05Rik|4930538C18Rik|Smt3ip2|SuPr-1|mKIAA1331	SUMO/sentrin specific peptidase 2	protein-coding
X-7450	chr2	82823101	82823200	+	107	NA	exon (NM_001370266, exon 17 of 23)	exon (NM_001370266, exon 17 of 23)	49172	NM_001370266	241516		NM_001370266	ENSMUSG00000075249	Fsip2	-	fibrous sheath-interacting protein 2	protein-coding
X-12419	chr8	19746001	19746100	+	107	NA	Intergenic	Intergenic	-33542	NM_001039553	626415		NM_001039553	ENSMUSG00000096265	Potefam3e	4930467E23Rik|Pote3e|TSAP	POTE ankyrin domain family member 3E	protein-coding
X-5312	chr15	74511401	74511500	+	107	NA	Intergenic	Intergenic	-3283	NM_001177437	69439		NM_001177437	ENSMUSG00000022603	Mroh4	1700016M24Rik	maestro heat-like repeat family member 4	protein-coding
X-8705	chr4	42040301	42040400	+	107	NA	intron (NR_033123, intron 2 of 4)	MYSERV6-int|LTR|ERVK	14780	NR_033123	108816		NM_178649		4933409K07Rik	b1402	RIKEN cDNA 4933409K07 gene	pseudo
X-4810	chr14	41491101	41491200	+	107	NA	exon (NM_001244671, exon 4 of 5)	exon (NM_001244671, exon 4 of 5)	3211	NM_001244671	100042055		NM_001244671	ENSMUSG00000095226	Gm10377	-	predicted gene 10377	protein-coding
X-6710	chr17	66516401	66516500	+	107	NA	Intergenic	Intergenic	85935	NM_001003919	320209		NM_001003919	ENSMUSG00000035842	Ddx11	4732462I11Rik|CHL1|CHLR1|KRG2|essa15a	DEAD/H box helicase 11	protein-coding
X-597	chr1	189384501	189384600	+	107	NA	exon (NM_001081363, exon 13 of 18)	exon (NM_001081363, exon 13 of 18)	35733	NM_001081363	108000		NM_001081363	ENSMUSG00000026605	Cenpf	6530404A22Rik|CENF|Lek1|PRO1779|mitosin	centromere protein F	protein-coding
X-7753	chr2	150994601	150994700	+	107	NA	Intergenic	Intergenic	25266	NR_168335	102632393		NR_168335		Gm30478	-	predicted gene, 30478	ncRNA
X-2036	chr12	98403201	98403300	+	106.5	NA	intron (NM_029911, intron 5 of 6)	GA-rich|Low_complexity|Low_complexity	-86853	NR_136759	105245437		NR_136759	ENSMUSG00000113613	Gm40893	-	predicted gene, 40893	ncRNA
X-12497	chr8	20104201	20104400	+	106.5	NA	TTS (NM_001177408)	TTS (NM_001177408)	26222	NM_001177408	100040599		NM_001177408	ENSMUSG00000074449	Potefam3a	Gm15319|Pote3a|Poteb	POTE ankyrin domain family member 3A	protein-coding
X-2035	chr12	98403101	98403300	+	106.5	NA	intron (NM_029911, intron 5 of 6)	intron (NM_029911, intron 5 of 6)	-86903	NR_136759	105245437		NR_136759	ENSMUSG00000113613	Gm40893	-	predicted gene, 40893	ncRNA
X-5853	chr17	6781601	6781700	-	106	NA	Intergenic	Intergenic	-63257	NR_033520	547127		NM_001045538		Tmem181b-ps	Tmem181b	transmembrane protein 181B, pseudogene	pseudo
X-9145	chr4	42557501	42557600	+	106	NA	intron (NR_152162, intron 2 of 4).2	intron (NR_152162, intron 2 of 4).2	5072	NR_152162	665845		NR_152162	ENSMUSG00000095348	Gm7819	100039323|100042536|Gm3892	family with sequence similarity 205 pseudogene	pseudo
X-2508	chr13	103888901	103889100	+	106	NA	exon (NM_172592, exon 7 of 10)	exon (NM_172592, exon 7 of 10)	12090	NM_172592	218543		NM_172592	ENSMUSG00000032621	Srek1	8430401B01|SRrp508|SRrp86|Sfrs12|Srsf12	splicing regulatory glutamine/lysine-rich protein 1	protein-coding
X-7472	chr2	92372901	92373000	+	106	NA	Intergenic	Intergenic	-49601	NR_106080	102466819		NR_106080	ENSMUSG00000099223	Mir7221	Gm27378|mmu-mir-7221	microRNA 7221	ncRNA
X-2122	chr12	110432301	110432400	+	106	NA	TTS (NR_168658)	TTS (NR_168658)	17901	NM_001364213	26931		NM_012023	ENSMUSG00000017843	Ppp2r5c	2610043M05Rik|2700063L20Rik|D12Bwg0916e	protein phosphatase 2, regulatory subunit B', gamma	protein-coding
X-11603	chr7	29235701	29235800	+	106	NA	Intergenic	Intergenic	-30865	NM_001081028	74206		NM_028818	ENSMUSG00000030583	Sipa1l3	2610511M17Rik	signal-induced proliferation-associated 1 like 3	protein-coding
X-8301	chr3	99934801	99934900	+	106	NA	exon (NM_028892, exon 15 of 49)	exon (NM_028892, exon 15 of 49)	134873	NM_001355657	269470		NM_175552	ENSMUSG00000033285	Wdr3	D030020G18Rik	WD repeat domain 3	protein-coding
X-12287	chr7	110679401	110679500	+	106	NA	exon (NM_001040131, exon 4 of 21)	exon (NM_001040131, exon 4 of 21)	2787	NM_013507	13690		NM_013507	ENSMUSG00000005610	Eif4g2	DAP-5|E130105L11Rik|Nat1|Natm1|p97	eukaryotic translation initiation factor 4, gamma 2	protein-coding
X-2330	chr13	50695501	50695600	+	106	NA	Intergenic	Intergenic	3220	NR_030647	100124649		NR_030647	ENSMUSG00000119667	Mir683-2	Gm23091|Mirn683-2|Mirn683b|mmu-mir-683|mmu-mir-683-2	microRNA 683-2	ncRNA
X-6428	chr17	30956701	30956800	+	106	NA	intron (NM_013811, intron 44 of 92)	intron (NM_013811, intron 44 of 92)	110840	NM_013811	13417		NM_013811	ENSMUSG00000033826	Dnah8	ATPase|Dnahc8|Hst6.7b|P1-Loop	dynein, axonemal, heavy chain 8	protein-coding
X-8694	chr4	42032201	42032300	+	106	NA	non-coding (NR_033123, exon 5 of 5)	non-coding (NR_033123, exon 5 of 5)	22880	NR_033123	108816		NM_178649		4933409K07Rik	b1402	RIKEN cDNA 4933409K07 gene	pseudo
X-6226	chr17	27542801	27542900	+	106	NA	Intergenic	MLTR14|LTR|ERV1	-1320	NR_168745	100038429		NR_167661	ENSMUSG00000073430	Gm10505	-	predicted gene 10505	ncRNA
X-6227	chr17	27543101	27543200	+	106	NA	Intergenic	B2_Mm1a|SINE|B2	-1020	NR_168745	100038429		NR_167661	ENSMUSG00000073430	Gm10505	-	predicted gene 10505	ncRNA
X-6095	chr17	15257801	15258100	-	105.667	NA	intron (NM_198104, intron 1 of 2)	B2_Mm2|SINE|B2	-3863	NM_001360400	381062		NM_183133	ENSMUSG00000036552	Ermard	2210404J11Rik|2410011O22Rik	ER membrane associated RNA degradation	protein-coding
X-10322	chr5	15679701	15679900	+	105.5	NA	intron (NM_001374725, intron 2 of 4)	intron (NM_001374725, intron 2 of 4)	1734	NM_001374725	100861702		NM_001374725	ENSMUSG00000099762	Gm21149	-	predicted gene, 21149	protein-coding
X-13484	chr9	67629301	67629400	-	105	NA	Intergenic	L3|LINE|CR1	5712	NR_106100	102466824		NR_106100	ENSMUSG00000098937	Mir7241	Gm27918|mmu-mir-7241	microRNA 7241	ncRNA
X-4919	chr14	45172501	45172600	+	105	NA	intron (NR_167765, intron 2 of 2)	L1MdF_III|LINE|L1	12418	NR_030556	100124437		NR_030556	ENSMUSG00000105372	Mir327	Mirn327|mmu-mir-327	microRNA 327	ncRNA
X-847	chr10	66525401	66525500	+	105	NA	Intergenic	ERVB4_1B-I_MM|LTR|ERVK	230713	NR_138560	68488		NR_138560		1110002J07Rik	-	RIKEN cDNA 1110002J07 gene	ncRNA
X-2779	chr14	15744201	15744400	+	105	NA	Intergenic	Intergenic	31584	NM_001309401	100041151		NM_001309401	ENSMUSG00000091754	Gm3636	100042043	predicted gene 3636	protein-coding
X-10976	chr5	149737601	149737700	+	105	NA	Intergenic	Intergenic	-2434	NR_077242	100861794		NR_077242	ENSMUSG00000106740	Gm21221	-	predicted gene, 21221	ncRNA
X-7115	chr19	41756601	41756700	+	105	NA	3' UTR (NM_001163495, exon 11 of 11)	3' UTR (NM_001163495, exon 11 of 11)	21250	NR_040320	100502871		NR_040320		Gm19424	-	predicted gene, 19424	ncRNA
X-13834	chrX	151692601	151692700	+	105	NA	Intergenic	Intergenic	-96815	NM_001137547	635253		NM_001137547	ENSMUSG00000067215	Usp51	-	ubiquitin specific protease 51	protein-coding
X-2780	chr14	15744301	15744400	+	105	NA	Intergenic	Intergenic	31634	NM_001309401	100041151		NM_001309401	ENSMUSG00000091754	Gm3636	100042043	predicted gene 3636	protein-coding
X-11988	chr7	60403501	60403600	+	105	NA	Intergenic	Intergenic	186081	NR_169101	101055840		NR_169101		Gm29729	-	predicted gene, 29729	ncRNA
X-774	chr10	62496701	62496800	+	105	NA	intron (NM_001364705, intron 3 of 3)	B4|SINE|B4	-9753	NM_053183	94213		NM_053183	ENSMUSG00000020076	Ddx50	4933429B04Rik|8430408E17Rik|GU2|RH-II	DExD box helicase 50	protein-coding
X-9041	chr4	42316401	42316500	+	105	NA	intron (NM_001357590, intron 2 of 3).2	BGLII_Mur|LTR|ERVK	-1822	NM_001085530	545611		NM_001085530	ENSMUSG00000094066	Spata31f1b	Fam205a|Fam205a2|Gm13298|Spata31f1-2	spermatogenesis associated 31 subfamily F member 1B	protein-coding
X-13296	chr9	45705401	45705500	+	105	NA	exon (NM_001081373, exon 8 of 30)	exon (NM_001081373, exon 8 of 30)	34511	NM_001081373	214552		NM_001081373	ENSMUSG00000043987	Cep164	D030051D21	centrosomal protein 164	protein-coding
X-12740	chr8	21181601	21181700	-	105	NA	TTS (NM_001270553).2	TTS (NM_001270553).2	26707	NM_001270553	100861668		NM_001270553	ENSMUSG00000095294	Potefam3b	Gm21119|Pote3b	POTE ankyrin domain family member 3B	protein-coding
X-6147	chr17	23982001	23982100	-	105	NA	exon (NM_001357993, exon 3 of 9)	exon (NM_001357993, exon 3 of 9)	8515	NM_153791	224613		NM_153791	ENSMUSG00000040097	Flywch1	E030034P13Rik|mKIAA1552	FLYWCH-type zinc finger 1	protein-coding
X-7491	chr2	92379001	92379100	+	105	NA	Intergenic	Intergenic	-43501	NR_106080	102466819		NR_106080	ENSMUSG00000099223	Mir7221	Gm27378|mmu-mir-7221	microRNA 7221	ncRNA
X-11154	chr6	81873201	81873300	+	105	NA	promoter-TSS (NR_106091)	promoter-TSS (NR_106091)	407	NR_030151	723871		NR_030151	ENSMUSG00000106253	Mir468	Mirn468|mir-468|mmu-mir-468	microRNA 468	ncRNA
X-789	chr10	62504201	62504300	+	105	NA	intron (NM_001364705, intron 1 of 3)	ID_B1|SINE|B4	-14037	NR_106074	102465987		NR_106074	ENSMUSG00000105329	Mir7215	mmu-mir-7215	microRNA 7215	ncRNA
X-12237	chr7	98306901	98307000	-	105	NA	Intergenic	Intergenic	-1166	NM_001381867	233545		NM_172280	ENSMUSG00000035401	Emsy	2210018M11Rik|2310016L09Rik	EMSY, BRCA2-interacting transcriptional repressor	protein-coding
X-12649	chr8	20725101	20725200	+	105	NA	Intergenic	Intergenic	-429793	NM_001270553	100861668		NM_001270553	ENSMUSG00000095294	Potefam3b	Gm21119|Pote3b	POTE ankyrin domain family member 3B	protein-coding
X-8918	chr4	42242401	42242500	+	105	NA	TTS (NR_166045).2	TTS (NR_166045).2	2766	NR_166045	101056232		NR_166045		Gm29804	-	predicted gene, 29804	pseudo
X-12094	chr7	72758701	72758800	-	105	NA	Intergenic	Intergenic	-6934	NR_046024	625243		NR_046024	ENSMUSG00000108383	Gm6567	-	predicted gene 6567	ncRNA
X-13365	chr9	54157201	54157300	+	105	NA	intron (NM_001348171, intron 1 of 9)	MT2B2|LTR|ERVL	18198	NM_001348171	13075		NM_007810	ENSMUSG00000032274	Cyp19a1	Ar|ArKO|Cyp19|Int-5|Int5|p450arom	cytochrome P450, family 19, subfamily a, polypeptide 1	protein-coding
X-9875	chr4	146651201	146651300	+	105	NA	Intergenic	Intergenic	-19920	NR_045468	67524		NR_045468	ENSMUSG00000086046	1700095A21Rik	-	RIKEN cDNA 1700095A21 gene	ncRNA
X-12739	chr8	21181301	21181500	-	105	NA	TTS (NM_001270553).2	TTS (NM_001270553).2	26457	NM_001270553	100861668		NM_001270553	ENSMUSG00000095294	Potefam3b	Gm21119|Pote3b	POTE ankyrin domain family member 3B	protein-coding
X-1741	chr12	28681601	28681700	-	105	NA	exon (NM_011300, exon 6 of 7)	exon (NM_011300, exon 6 of 7)	4302	NM_011300	20115		NM_011300	ENSMUSG00000061477	Rps7	Mtu|Rps7A|S7	ribosomal protein S7	protein-coding
X-1524	chr11	99100901	99101000	+	105	NA	exon (NM_020618, exon 11 of 11)	exon (NM_020618, exon 11 of 11)	20893	NM_020618	57376		NM_020618	ENSMUSG00000037935	Smarce1	2810417B20Rik|5830412H02Rik|9030408N19Rik|Baf27	SWI/SNF related, matrix associated, actin dependent regulator of chromatin, subfamily e, member 1	protein-coding
X-244	chr1	80264701	80264800	+	104.5	NA	exon (NM_001313728, exon 7 of 17)	exon (NM_001313728, exon 7 of 17)	53657	NM_016716	26554		NM_016716	ENSMUSG00000004364	Cul3	KIAA0617	cullin 3	protein-coding
X-3839	chr14	18616701	18616800	+	104.5	NA	intron (NM_177135, intron 5 of 7)	intron (NM_177135, intron 5 of 7)	6778	NM_177135	320333		NM_177135	ENSMUSG00000096039	D830030K20Rik	-	RIKEN cDNA D830030K20 gene	protein-coding
X-5186	chr15	59124301	59124400	+	104	NA	Intergenic	Intergenic	-54447	NR_045613	100416830		NR_045613	ENSMUSG00000121630	Zfp572	4930472F24Rik	zinc finger protein 572	pseudo
X-10173	chr5	11813101	11813200	+	104	NA	intron (NR_045478, intron 1 of 3)	intron (NR_045478, intron 1 of 3)	6125	NR_045478	69345		NR_045478	ENSMUSG00000099391	1700003C15Rik	-	RIKEN cDNA 1700003C15 gene	ncRNA
X-8028	chr3	20542901	20543000	+	104	NA	Intergenic	Intergenic	-121609	NM_175086	11608		NM_175086	ENSMUSG00000054988	Agtr1b	AT1B|AT2R1B|Agtr-1b|Angtr-1b	angiotensin II receptor, type 1b	protein-coding
X-8781	chr4	42106601	42106700	+	104	NA	intron (NR_169012, intron 2 of 5)	intron (NR_169012, intron 2 of 5)	-8137	NM_001378661
X-8866	chr4	42148101	42148200	+	104	NA	intron (NR_169015, intron 2 of 5)	intron (NR_169015, intron 2 of 5)	-5254	NM_001384259	100040048		NM_001199959	ENSMUSG00000096826	Ccl27b	Ctack|Scya27b	C-C motif chemokine ligand 27b	protein-coding
X-6935	chr18	67203601	67203700	+	104	NA	Intergenic	Intergenic	-17719	NM_177137	14680		NM_010307	ENSMUSG00000024524	Gnal	2610011C15Rik|9630020G10Rik|Galphaolf|Gna10|Golf|Hg1o	guanine nucleotide binding protein, alpha stimulating, olfactory type	protein-coding
X-2927	chr14	16083401	16083500	+	104	NA	Intergenic	(TG)n|Simple_repeat|Simple_repeat	-34302	NR_164364	100042024		NM_001374231	ENSMUSG00000094590	Gm3629	-	predicted gene 3629	protein-coding
X-1672	chr11	120997101	120997200	+	104	NA	Intergenic	Intergenic	12353	NM_027622	70956		NM_027622	ENSMUSG00000039337	Tex19.2	4921530G04Rik|Tex19b	testis expressed gene 19.2	protein-coding
X-7452	chr2	82823401	82823500	-	104	NA	exon (NM_001370266, exon 17 of 23)	exon (NM_001370266, exon 17 of 23)	49472	NM_001370266	241516		NM_001370266	ENSMUSG00000075249	Fsip2	-	fibrous sheath-interacting protein 2	protein-coding
X-13152	chr8	120324301	120324500	-	104	NA	TTS (NM_001378901)	TTS (NM_001378901)	4985	NM_001378901	21341		NM_021441	ENSMUSG00000031832	Taf1c	Tafi95|mTAFI95	TATA-box binding protein associated factor, RNA polymerase I, C	protein-coding
X-7222	chr2	28723801	28723900	+	104	NA	exon (NM_001166033, exon 3 of 6)	exon (NM_001166033, exon 3 of 6)	6522	NM_001166033	269252		NM_172977	ENSMUSG00000035666	Gtf3c4	5330400C03|KAT12|TFIIIC90	general transcription factor IIIC, polypeptide 4	protein-coding
X-3348	chr14	17449801	17449900	+	104	NA	Intergenic	(CA)n|Simple_repeat|Simple_repeat	-30706	NM_175393	108978		NM_175393		4930555G01Rik	-	RIKEN cDNA 4930555G01 gene	protein-coding
X-264	chr1	84746301	84746400	+	104	NA	exon (NM_133975, exon 8 of 41)	exon (NM_133975, exon 8 of 41)	70675	NM_133975	14897		NM_133975	ENSMUSG00000026219	Trip12	1110036I07Rik|6720416K24Rik|Gtl6|TRIP-12	thyroid hormone receptor interactor 12	protein-coding
X-3735	chr14	18501101	18501200	+	104	NA	intron (NM_001374194, intron 6 of 6).2	intron (NM_001374194, intron 6 of 6).2	-55318	NM_001029930	545007		NM_001029930	ENSMUSG00000096775	Gm5796	-	predicted gene 5796	protein-coding
X-5072	chr15	8381001	8381100	+	103.5	NA	exon (NM_027707, exon 10 of 47)	exon (NM_027707, exon 10 of 47)	92897	NM_201232	71175		NM_027707	ENSMUSG00000022141	Nipbl	Idn3	NIPBL cohesin loading factor	protein-coding
X-5073	chr15	8381101	8381200	+	103.5	NA	exon (NM_027707, exon 10 of 47)	exon (NM_027707, exon 10 of 47)	92797	NM_201232	71175		NM_027707	ENSMUSG00000022141	Nipbl	Idn3	NIPBL cohesin loading factor	protein-coding
X-7735	chr2	143830601	143831000	+	103.5	NA	exon (NM_024281, exon 2 of 24)	exon (NM_024281, exon 2 of 24)	22383	NM_024281	81910		NM_024281	ENSMUSG00000027422	Rrbp1	1700087N07Rik|5730465C04Rik|ES/130|mKIAA1398|mRRp0|mRRp1.8|mRRp10|mRRp15a|mRRp15b|mRRp16.8|mRRp2|mRRp41|mRRp47|mRRp5.4|p180	ribosome binding protein 1	protein-coding
X-12215	chr7	90076601	90076700	+	103	NA	exon (NM_027298, exon 1 of 1)	exon (NM_027298, exon 1 of 1)	1130	NM_027298	70054		NM_027298	ENSMUSG00000044362	Ccdc89	1700019B01Rik|BOIP	coiled-coil domain containing 89	protein-coding
X-12397	chr7	141435901	141436000	+	103	NA	3' UTR (NM_001347562, exon 7 of 7)	3' UTR (NM_001347562, exon 7 of 7)	20248	NM_001347562	54473		NM_023764	ENSMUSG00000025139	Tollip	4930403G24Rik|4931428G15Rik	toll interacting protein	protein-coding
X-13759	chr9	121579401	121579500	+	103	NA	exon (NM_010918, exon 13 of 17)	exon (NM_010918, exon 13 of 17)	9559	NR_033503	320301		NR_033503		E530011L22Rik	-	RIKEN cDNA E530011L22 gene	ncRNA
X-5110	chr15	31594501	31594600	+	103	NA	exon (NM_001348035, exon 5 of 11)	exon (NM_001348035, exon 5 of 11)	7135	NM_001348035	12465		NM_007637	ENSMUSG00000022234	Cct5	CCT-epsilon|Ccte|TCP-1-epsilon|TCPE|mKIAA0098	chaperonin containing TCP1 subunit 5	protein-coding
X-10622	chr5	86983601	86983700	+	103	NA	exon (NM_001347375, exon 17 of 17)	exon (NM_001347375, exon 17 of 17)	31525	NM_177680	231386		NM_177680	ENSMUSG00000035851	Ythdc1	A730098D12Rik|mKIAA1966	YTH domain containing 1	protein-coding
X-645	chr10	4308701	4308800	+	103	NA	3' UTR (NM_031185, exon 4 of 4)	3' UTR (NM_031185, exon 4 of 4)	28725	NM_001359811	381990		NM_001033466	ENSMUSG00000075327	Zbtb2	Gm1103	zinc finger and BTB domain containing 2	protein-coding
X-7018	chr19	5852201	5852300	-	103	NA	non-coding (NR_002847, exon 1 of 1)	non-coding (NR_002847, exon 1 of 1)	450	NR_002847	72289		NR_002847	ENSMUSG00000092341	Malat1	2210401K01Rik|9430072K23Rik|Neat2	metastasis associated lung adenocarcinoma transcript 1 (non-coding RNA)	ncRNA
X-7402	chr2	68432101	68432200	+	103	NA	exon (NM_177651, exon 8 of 17)	exon (NM_177651, exon 8 of 17)	19393	NM_177651	227998		NM_177651	ENSMUSG00000053896	4933409G03Rik	-	RIKEN cDNA 4933409G03 gene	protein-coding
X-4851	chr14	42869801	42869900	+	103	NA	exon (NM_001244671, exon 4 of 5).3	exon (NM_001244671, exon 4 of 5).3	3183	NM_001244671	100042055		NM_001244671	ENSMUSG00000095226	Gm10377	-	predicted gene 10377	protein-coding
X-5142	chr15	37988501	37988600	+	103	NA	exon (NM_001081359, exon 45 of 59)	exon (NM_001081359, exon 45 of 59)	-27251	NM_199476	382985		NM_199476	ENSMUSG00000022292	Rrm2b	p53R2	ribonucleotide reductase M2 B (TP53 inducible)	protein-coding
X-13417	chr9	59778001	59778100	+	103	NA	exon (NM_173018, exon 25 of 44)	exon (NM_173018, exon 25 of 44)	70271	NR_166694	100504539		NR_166694	ENSMUSG00000110803	Gm20275	-	predicted gene, 20275	ncRNA
X-2112	chr12	102804601	102804700	+	103	NA	exon (NM_001377026, exon 3 of 11)	exon (NM_001377026, exon 3 of 11)	40051	NR_165048	238386		NM_172806	ENSMUSG00000041702	Btbd7	5730507E09Rik|8030448M07|E130118E17Rik|FUP1|mKIAA1525	BTB domain containing 7	protein-coding
X-8502	chr4	41792801	41792900	+	103	NA	Intergenic	MamRep38|DNA|hAT-Tip100	-18674	NM_001347065	20301		NM_011336	ENSMUSG00000073888	Ccl27a	ALP|CTACK|CTAK|Ccl27|ESkine|ILC|PESKY|Scya27|Scya27a	C-C motif chemokine ligand 27A	protein-coding
X-5125	chr15	36240801	36240900	-	103	NA	promoter-TSS (NR_106173)	promoter-TSS (NR_106173)	-540	NR_106173	102465888		NR_106173	ENSMUSG00000098457	Mir8097	Gm27497|mmu-mir-8097	microRNA 8097	ncRNA
X-262	chr1	84736701	84736800	+	103	NA	exon (NM_133975, exon 17 of 41)	exon (NM_133975, exon 17 of 41)	-62808	NM_152915	227325		NM_152915	ENSMUSG00000036766	Dner	A930026D19Rik|BET|Bret	delta/notch-like EGF repeat containing	protein-coding
X-13499	chr9	67637601	67637700	-	102.333	NA	promoter-TSS (NR_106101)	promoter-TSS (NR_106101)	-791	NR_106101	102465716		NR_106101	ENSMUSG00000098446	Mir7242	Gm27809|mmu-mir-7242	microRNA 7242	ncRNA
X-6577	chr17	36158701	36158800	+	102	NA	exon (NM_001010833, exon 5 of 16)	exon (NM_001010833, exon 5 of 16)	6360	NM_001010833	240087		NM_001010833	ENSMUSG00000061607	Mdc1	6820401C03|Nfbd1|mKIAA0170	mediator of DNA damage checkpoint 1	protein-coding
X-5555	chr16	8522801	8522900	+	102	NA	exon (NM_001003918, exon 10 of 31)	exon (NM_001003918, exon 10 of 31)	24216	NM_001324517	436336		NM_001324517	ENSMUSG00000107252	Litafd	EG436336|Gm43786|Gm5767	LITAF domain containing	protein-coding
X-7508	chr2	92386501	92386600	+	102	NA	Intergenic	Intergenic	-36001	NR_106080	102466819		NR_106080	ENSMUSG00000099223	Mir7221	Gm27378|mmu-mir-7221	microRNA 7221	ncRNA
X-2345	chr13	50700801	50700900	+	102	NA	Intergenic	Intergenic	-2080	NR_030453	751559		NR_030453	ENSMUSG00000119579	Mir683-1	Gm26093|Mirn683|Mirn683-1|Mirn683a|mmu-mir-683|mmu-mir-683-1	microRNA 683-1	ncRNA
X-161	chr1	59042401	59042500	+	102	NA	exon (NM_026600, exon 18 of 19)	exon (NM_026600, exon 18 of 19)	29769	NM_172656	227154		NM_172656	ENSMUSG00000026027	Stradb	Als2cr2|B830008M19|D1Ucla2|ILPIP|ILPIPA|PRO1038|Papk|Syradb	STE20-related kinase adaptor beta	protein-coding
X-5202	chr15	59141901	59142000	+	102	NA	Intergenic	Intergenic	-36847	NR_045613	100416830		NR_045613	ENSMUSG00000121630	Zfp572	4930472F24Rik	zinc finger protein 572	pseudo
X-5208	chr15	59144901	59145000	-	102	NA	Intergenic	Intergenic	-33847	NR_045613	100416830		NR_045613	ENSMUSG00000121630	Zfp572	4930472F24Rik	zinc finger protein 572	pseudo
X-10861	chr5	124508101	124508200	+	102	NA	3' UTR (NM_001359978, exon 32 of 32)	3' UTR (NM_001359978, exon 32 of 32)	-15459	NM_013812	13445		NM_013812	ENSMUSG00000029394	Cdk2ap1	Apc10|Cdkap1|DORC1|Doc1|ST19|doc-1|p12	cyclin dependent kinase 2 associated protein 1	protein-coding
X-6242	chr17	27549801	27549900	+	102	NA	intron (NR_168739, intron 1 of 1)	intron (NR_168739, intron 1 of 1)	2491	NR_106075	102466818		NR_106075	ENSMUSG00000099237	Mir7216	Gm27555|mmu-mir-7216	microRNA 7216	ncRNA
X-10918	chr5	138503001	138503100	+	102	NA	Intergenic	Intergenic	59906	NM_029693	76658		NM_029693	ENSMUSG00000029526	1700123K08Rik	-	RIKEN cDNA 1700123K08 gene	protein-coding
X-9061	chr4	42379301	42379400	+	102	NA	intron (NR_033123, intron 2 of 4).2	intron (NR_033123, intron 2 of 4).2	-59617	NM_001378741
X-11023	chr6	29415501	29415600	+	102	NA	exon (NM_001347071, exon 13 of 18)	exon (NM_001347071, exon 13 of 18)	16625	NM_001201378	232664		NM_145574	ENSMUSG00000029769	Ccdc136	4921511K06Rik	coiled-coil domain containing 136	protein-coding
X-1041	chr10	93725401	93725500	+	102	NA	exon (NM_019648, exon 2 of 12)	exon (NM_019648, exon 2 of 12)	1614	NM_019648	56307		NM_019648	ENSMUSG00000036112	Metap2	4930584B20Rik|A930035J23Rik|Amp2|Mnpep|p67|p67eIF2	methionine aminopeptidase 2	protein-coding
X-476	chr1	164115201	164115300	+	102	NA	3' UTR (NM_029115, exon 6 of 6)	3' UTR (NM_029115, exon 6 of 6)	12083	NM_029115	74895		NM_029115	ENSMUSG00000026578	Ccdc181	4930455F23Rik	coiled-coil domain containing 181	protein-coding
X-6084	chr17	15254601	15254700	-	102	NA	intron (NM_198104, intron 1 of 2)	B2_Mm1t|SINE|B2	-7163	NM_001360400	381062		NM_183133	ENSMUSG00000036552	Ermard	2210404J11Rik|2410011O22Rik	ER membrane associated RNA degradation	protein-coding
X-8630	chr4	41930801	41930900	+	102	NA	Intergenic	Intergenic	9571	NR_166500	100861618		NR_166500		Ccl19-ps1	Scya19-ps1	C-C motif chemokine ligand 19, pseudogene 1	pseudo
X-825	chr10	62536901	62537000	-	102	NA	intron (NM_001364705, intron 1 of 3)	L1_Rod|LINE|L1	18663	NR_106074	102465987		NR_106074	ENSMUSG00000105329	Mir7215	mmu-mir-7215	microRNA 7215	ncRNA
X-6092	chr17	15256601	15256700	+	102	NA	intron (NM_198104, intron 1 of 2)	URR1A|DNA|hAT-Charlie	-5163	NM_001360400	381062		NM_183133	ENSMUSG00000036552	Ermard	2210404J11Rik|2410011O22Rik	ER membrane associated RNA degradation	protein-coding
X-7441	chr2	82812801	82812900	+	102	NA	exon (NM_001370266, exon 16 of 23)	exon (NM_001370266, exon 16 of 23)	38872	NM_001370266	241516		NM_001370266	ENSMUSG00000075249	Fsip2	-	fibrous sheath-interacting protein 2	protein-coding
X-600	chr1	189385401	189385500	+	102	NA	exon (NM_001081363, exon 13 of 18)	exon (NM_001081363, exon 13 of 18)	34833	NM_001081363	108000		NM_001081363	ENSMUSG00000026605	Cenpf	6530404A22Rik|CENF|Lek1|PRO1779|mitosin	centromere protein F	protein-coding
X-12686	chr8	21060601	21061000	+	101.75	NA	Intergenic	Intergenic	-94143	NM_001270553	100861668		NM_001270553	ENSMUSG00000095294	Potefam3b	Gm21119|Pote3b	POTE ankyrin domain family member 3B	protein-coding
X-8125	chr3	40932001	40932100	+	101.5	NA	3' UTR (NM_001040399, exon 10 of 10)	3' UTR (NM_001040399, exon 10 of 10)	26829	NM_001368222	214048		NM_027663	ENSMUSG00000025762	Larp1b	1700108L22Rik|4933421B21Rik|Larp2	La ribonucleoprotein 1B	protein-coding
X-4621	chr14	24135301	24135400	+	101.5	NA	Intergenic	Intergenic	-3595	NR_106069	102465697		NR_106069	ENSMUSG00000105723	Mir7210	mir-7210|mmu-mir-7210	microRNA 7210	ncRNA
X-2042	chr12	98406901	98407100	+	101.5	NA	exon (NM_001316665, exon 5 of 7)	exon (NM_001316665, exon 5 of 7)	-83103	NR_136759	105245437		NR_136759	ENSMUSG00000113613	Gm40893	-	predicted gene, 40893	ncRNA
X-6626	chr17	56354201	56354300	+	101	NA	exon (NM_013733, exon 3 of 14)	exon (NM_013733, exon 3 of 14)	6834	NM_013733	27221		NM_013733	ENSMUSG00000002835	Chaf1a	CAF-1|Cac1p|p150	chromatin assembly factor 1, subunit A	protein-coding
X-13010	chr8	81435301	81435400	+	101	NA	exon (NM_053124, exon 19 of 24)	exon (NM_053124, exon 19 of 24)	30738	NM_053124	93762		NM_053124	ENSMUSG00000031715	Smarca5	4933427E24Rik|D030040M08Rik|D330027N15Rik|MommeD4|Snf2h	SWI/SNF related, matrix associated, actin dependent regulator of chromatin, subfamily a, member 5	protein-coding
X-5199	chr15	59135901	59136000	+	101	NA	Intergenic	Intergenic	-42847	NR_045613	100416830		NR_045613	ENSMUSG00000121630	Zfp572	4930472F24Rik	zinc finger protein 572	pseudo
X-8327	chr3	104731001	104731100	+	101	NA	3' UTR (NM_001355044, exon 9 of 9)	3' UTR (NM_001355044, exon 9 of 9)	-5171	NM_001163440	17454		NM_008619	ENSMUSG00000002227	Mov10	Mov-10	Mov10 RISC complex RNA helicase	protein-coding
X-495	chr1	176583801	176583900	+	101	NA	exon (NM_001368873, exon 12 of 19)	exon (NM_001368873, exon 12 of 19)	16139	NR_029775	723921		NR_029775	ENSMUSG00000065573	Mir350	Mirn350|mir-350|mmu-mir-350	microRNA 350	ncRNA
X-9726	chr4	137853801	137853900	+	101	NA	exon (NM_001256195, exon 12 of 35)	exon (NM_001256195, exon 12 of 35)	11979	NR_126429	73563		NR_126429	ENSMUSG00000084804	1700095J12Rik	-	RIKEN cDNA 1700095J12 gene	ncRNA
X-358	chr1	132919501	132919600	+	101	NA	exon (NM_001302801, exon 11 of 11)	exon (NM_001302801, exon 11 of 11)	33604	NM_001302803	17248		NM_008575	ENSMUSG00000054387	Mdm4	4933417N07Rik|Mdmx	transformed mouse 3T3 cell double minute 4	protein-coding
X-12224	chr7	92286001	92286100	-	101	NA	5' UTR (NM_028665, exon 1 of 12)	5' UTR (NM_028665, exon 1 of 12)	300	NM_028665	73845		NM_028665	ENSMUSG00000041343	Ankrd42	4931426M20|4933417L02Rik|Ikbn	ankyrin repeat domain 42	protein-coding
X-4719	chr14	26445601	26445700	+	101	NA	exon (NM_001370884, exon 18 of 75)	exon (NM_001370884, exon 18 of 75)	32941	NM_001370884	110083		NM_001370884	ENSMUSG00000021879	Dnah12	4921531P07Rik|DHC3|DLP12|Dnah12l|Dnahc12|Dnahc3|Dnahc7c|Dnahc7l|Gm284|Gm74|Gm907|HL-19|HL19|Hdhc3	dynein, axonemal, heavy chain 12	protein-coding
X-1078	chr10	112761901	112762000	+	101	NA	3' UTR (NM_001033474, exon 1 of 1)	3' UTR (NM_001033474, exon 1 of 1)	2981	NM_001033474	382423		NM_001033474	ENSMUSG00000074748	Atxn7l3b	4921506J03Rik|6230409E21Rik	ataxin 7-like 3B	protein-coding
X-10489	chr5	29962701	29962800	+	101	NA	exon (NM_001037941, exon 7 of 7)	exon (NM_001037941, exon 7 of 7)	21773	NM_001378835	23950		NM_011847	ENSMUSG00000029131	Dnajb6	HSJ-2|Mrj|mDj4	DnaJ heat shock protein family (Hsp40) member B6	protein-coding
X-5369	chr15	76073101	76073200	+	101	NA	exon (NM_201394, exon 14 of 32)	exon (NM_201394, exon 14 of 32)	6760	NM_201394	18810		NM_011117	ENSMUSG00000022565	Plec	EBS1|PCN|PLTN|Plec1	plectin	protein-coding
X-6922	chr18	67188901	67189000	+	101	NA	Intergenic	Intergenic	-32419	NM_177137	14680		NM_010307	ENSMUSG00000024524	Gnal	2610011C15Rik|9630020G10Rik|Galphaolf|Gna10|Golf|Hg1o	guanine nucleotide binding protein, alpha stimulating, olfactory type	protein-coding
X-11586	chr7	28912501	28912600	+	101	NA	intron (NM_001164658, intron 1 of 27)	intron (NM_001164658, intron 1 of 27)	908	NM_001164658	320225		NM_001039721	ENSMUSG00000049676	Catsperg1	A230107C01Rik|Catsperg	cation channel sperm associated auxiliary subunit gamma 1	protein-coding
X-5664	chr16	21859201	21859300	+	101	NA	exon (NM_001357424, exon 12 of 16)	exon (NM_001357424, exon 12 of 16)	-13187	NR_163734	239760		NR_163734		Ndufa11b	EG239760|Gm4943	NADH:ubiquinone oxidoreductase subunit A11B	pseudo
X-7673	chr2	127539301	127539400	+	101	NA	intron (NR_166172, intron 3 of 4)	(AC)n|Simple_repeat|Simple_repeat	5576	NR_166172	102641286		NR_166171	ENSMUSG00000087162	Gm14244	-	predicted gene 14244	ncRNA
X-9202	chr4	42588301	42588400	-	101	NA	non-coding (NR_168953, exon 1 of 1).2	non-coding (NR_168953, exon 1 of 1).2	1647	NR_168953	108169010		NR_168953		Gm52989	-	protein FAM205A-2-like	pseudo
X-5138	chr15	37968601	37968700	+	101	NA	exon (NM_001081359, exon 59 of 59)	exon (NM_001081359, exon 59 of 59)	-7351	NM_199476	382985		NM_199476	ENSMUSG00000022292	Rrm2b	p53R2	ribonucleotide reductase M2 B (TP53 inducible)	protein-coding
X-2344	chr13	50700601	50700700	+	101	NA	Intergenic	Intergenic	-1880	NR_030453	751559		NR_030453	ENSMUSG00000119579	Mir683-1	Gm26093|Mirn683|Mirn683-1|Mirn683a|mmu-mir-683|mmu-mir-683-1	microRNA 683-1	ncRNA
X-6086	chr17	15255201	15255400	+	101	NA	intron (NM_198104, intron 1 of 2)	L1M3|LINE|L1	-6513	NM_001360400	381062		NM_183133	ENSMUSG00000036552	Ermard	2210404J11Rik|2410011O22Rik	ER membrane associated RNA degradation	protein-coding
X-477	chr1	164129901	164130000	+	101	NA	exon (NM_001357052, exon 4 of 8)	exon (NM_001357052, exon 4 of 8)	5103	NM_001160208	66352		NM_025505	ENSMUSG00000026577	Blzf1	1700030G05Rik|Blzf1l|Golgin-45|Jem-1	basic leucine zipper nuclear factor 1	protein-coding
X-7138	chr19	47752101	47752200	+	101	NA	exon (NM_027559, exon 24 of 38)	exon (NM_027559, exon 24 of 38)	-8554	NR_106165	102465883		NR_106165	ENSMUSG00000099069	Mir8090	Gm27862|mmu-mir-8090	microRNA 8090	ncRNA
X-13199	chr9	8100601	8100700	+	101	NA	exon (NM_001368148, exon 5 of 10)	exon (NM_001368148, exon 5 of 10)	23015	NM_001368148	234915		NM_001045524	ENSMUSG00000040729	Cep126	mKIAA1377	centrosomal protein 126	protein-coding
X-7676	chr2	127544001	127544100	+	101	NA	Intergenic	Intergenic	10276	NR_166172	102641286		NR_166171	ENSMUSG00000087162	Gm14244	-	predicted gene 14244	ncRNA
X-4669	chr14	24169301	24169400	+	101	NA	Intergenic	RLTR20C1_MM|LTR|ERVK	30405	NR_106069	102465697		NR_106069	ENSMUSG00000105723	Mir7210	mir-7210|mmu-mir-7210	microRNA 7210	ncRNA
X-12613	chr8	20657301	20657500	+	100.5	NA	Intergenic	ORR1D1|LTR|ERVL-MaLR	-497543	NM_001270553	100861668		NM_001270553	ENSMUSG00000095294	Potefam3b	Gm21119|Pote3b	POTE ankyrin domain family member 3B	protein-coding
X-4584	chr14	19697101	19697200	+	100.5	NA	Intergenic	MurERV4-int|LTR|ERVK	-44495	NM_001024706	432825		NM_001024706	ENSMUSG00000095024	Gm5458	EG432825	predicted gene 5458	protein-coding
X-12614	chr8	20657401	20657500	+	100.5	NA	Intergenic	ORR1D1|LTR|ERVL-MaLR	-497493	NM_001270553	100861668		NM_001270553	ENSMUSG00000095294	Potefam3b	Gm21119|Pote3b	POTE ankyrin domain family member 3B	protein-coding
X-4716	chr14	24479701	24479900	+	100	NA	Intergenic	Intergenic	57326	NM_001081247	218832		NM_183157	ENSMUSG00000025280	Polr3a	9330175N20Rik|RPC1|RPC155	polymerase (RNA) III (DNA directed) polypeptide A	protein-coding
X-4717	chr14	24479801	24479900	+	100	NA	Intergenic	Intergenic	57276	NM_001081247	218832		NM_183157	ENSMUSG00000025280	Polr3a	9330175N20Rik|RPC1|RPC155	polymerase (RNA) III (DNA directed) polypeptide A	protein-coding
X-7785	chr2	151109401	151109500	+	100	NA	intron (NR_166458, intron 2 of 5)	intron (NR_166458, intron 2 of 5)	11334	NR_166458	102632613		NR_166458	ENSMUSG00000087337	Gm14144	-	predicted gene 14144	ncRNA
X-5085	chr15	10581301	10581800	-	100	NA	intron (NM_001166408, intron 13 of 17)	intron (NM_001166408, intron 13 of 17)	-18829	NR_033541	100038608		NR_033541	ENSMUSG00000115667	Gm10389	-	predicted gene 10389	ncRNA
X-5474	chr15	85007901	85008000	+	100	NA	exon (NM_080470, exon 5 of 25)	exon (NM_080470, exon 5 of 25)	8208	NM_080470	140557		NM_080470	ENSMUSG00000022432	Smc1b	SMC-1B|SMC1beta|Smc1l2	structural maintenance of chromosomes 1B	protein-coding
X-11404	chr6	127768201	127768300	+	100	NA	Intergenic	Intergenic	-3144	NR_106092	102466996		NR_106092	ENSMUSG00000104804	Mir7233	mmu-mir-7233	microRNA 7233	ncRNA
X-6231	chr17	27545501	27545600	+	100	NA	intron (NR_168739, intron 1 of 1)	intron (NR_168739, intron 1 of 1)	1380	NR_168741	100038429		NR_167661	ENSMUSG00000073430	Gm10505	-	predicted gene 10505	ncRNA
X-8471	chr4	40261301	40261400	+	100	NA	exon (NM_134097, exon 3 of 3)	exon (NM_134097, exon 3 of 3)	-8229	NM_001349093	100504309		NM_001349093	ENSMUSG00000028407	Smim27	2010003O02Rik|Toporsos	small integral membrane protein 27	protein-coding
X-3283	chr14	17269601	17269700	+	100	NA	Intergenic	Intergenic	36481	NM_001242941	666329		NM_001242941	ENSMUSG00000095912	Gm3317	100041401	predicted gene 3317	protein-coding
X-952	chr10	85599201	85599300	+	100	NA	Intergenic	Intergenic	-44290	NM_001384227	626940		NM_001384227		Gm6721	EG626940	predicted gene 6721	protein-coding
X-3282	chr14	17269401	17269500	+	100	NA	Intergenic	(AAACAA)n|Simple_repeat|Simple_repeat	36681	NM_001242941	666329		NM_001242941	ENSMUSG00000095912	Gm3317	100041401	predicted gene 3317	protein-coding
X-11067	chr6	39378201	39378300	+	100	NA	exon (NM_001311109, exon 5 of 8)	exon (NM_001311109, exon 5 of 8)	18460	NM_001311109	54484		NM_018810	ENSMUSG00000029922	Mkrn1	RFP	makorin, ring finger protein, 1	protein-coding
X-397	chr1	152721101	152721200	+	100	NA	exon (NM_001160257, exon 17 of 24)	exon (NM_001160257, exon 17 of 24)	45246	NM_010877	17970		NM_010877	ENSMUSG00000026480	Ncf2	NOXA2|Ncf-2|p67phox	neutrophil cytosolic factor 2	protein-coding
X-8772	chr4	42087601	42087700	+	100	NA	non-coding (NR_152162, exon 5 of 5)	non-coding (NR_152162, exon 5 of 5)	-1723	NR_033506	100042539		NR_033506		Gm3893	-	family with sequence similarity 205 pseudogene	pseudo
X-6101	chr17	15259301	15259500	+	100	NA	intron (NM_198104, intron 1 of 2)	intron (NM_198104, intron 1 of 2)	-2413	NM_001360400	381062		NM_183133	ENSMUSG00000036552	Ermard	2210404J11Rik|2410011O22Rik	ER membrane associated RNA degradation	protein-coding
X-12679	chr8	21050301	21050500	+	100	NA	Intergenic	ORR1D1|LTR|ERVL-MaLR	-104543	NM_001270553	100861668		NM_001270553	ENSMUSG00000095294	Potefam3b	Gm21119|Pote3b	POTE ankyrin domain family member 3B	protein-coding
X-6954	chr18	74437801	74438000	+	99.5	NA	exon (NM_028948, exon 4 of 8)	exon (NM_028948, exon 4 of 8)	21729	NR_029424	74453		NM_028948	ENSMUSG00000035394	Cfap53	4933415I03Rik|Ccdc11	cilia and flagella associated protein 53	protein-coding
X-8837	chr4	42132701	42132800	+	99	NA	intron (NR_169015, intron 2 of 5)	intron (NR_169015, intron 2 of 5)	-11236	NR_169012	100861647		NR_169011	ENSMUSG00000121463	Ccl19-ps6	Gm21104	C-C motif chemokine ligand 19, pseudogene 6	pseudo
X-6105	chr17	15260901	15261000	+	99	NA	promoter-TSS (NM_001039552)	promoter-TSS (NM_001039552)	-863	NM_001360400	381062		NM_183133	ENSMUSG00000036552	Ermard	2210404J11Rik|2410011O22Rik	ER membrane associated RNA degradation	protein-coding
X-10814	chr5	115285701	115285800	+	99	NA	3' UTR (NM_175403, exon 5 of 5)	3' UTR (NM_175403, exon 5 of 5)	10485	NM_175403	109154		NM_175403	ENSMUSG00000048578	Mlec	2410014A08Rik|ESTM19|mKIAA0152	malectin	protein-coding
X-52	chr1	33816401	33816500	+	99	NA	exon (NM_001290699, exon 8 of 13)	exon (NM_001290699, exon 8 of 13)	-19619	NM_145392	213539		NM_145392	ENSMUSG00000042215	Bag2	2610042A13Rik	BCL2-associated athanogene 2	protein-coding
X-2464	chr13	58556701	58556800	+	99	NA	non-coding (NR_031761, exon 3 of 3)	non-coding (NR_031761, exon 3 of 3)	-5593	NM_001301341	15387		NM_025279	ENSMUSG00000021546	Hnrnpk	Hnrpk|KBBP|NOVA	heterogeneous nuclear ribonucleoprotein K	protein-coding
X-611	chr1	189389701	189389800	+	99	NA	exon (NM_001081363, exon 12 of 18)	exon (NM_001081363, exon 12 of 18)	30533	NM_001081363	108000		NM_001081363	ENSMUSG00000026605	Cenpf	6530404A22Rik|CENF|Lek1|PRO1779|mitosin	centromere protein F	protein-coding
X-7538	chr2	92407401	92407500	+	99	NA	Intergenic	Intergenic	-15101	NR_106080	102466819		NR_106080	ENSMUSG00000099223	Mir7221	Gm27378|mmu-mir-7221	microRNA 7221	ncRNA
X-8166	chr3	57749801	57749900	+	99	NA	3' UTR (NM_019410, exon 3 of 3)	3' UTR (NM_019410, exon 3 of 3)	5328	NM_019410	18645		NM_019410	ENSMUSG00000027805	Pfn2	Pfn	profilin 2	protein-coding
X-8558	chr4	41892901	41893100	-	99	NA	non-coding (NR_166045, exon 1 of 1)	non-coding (NR_166045, exon 1 of 1)	2557	NR_166045	101056232		NR_166045		Gm29804	-	predicted gene, 29804	pseudo
X-7016	chr19	5849001	5849100	+	99	NA	non-coding (NR_002847, exon 1 of 1)	non-coding (NR_002847, exon 1 of 1)	-3041	NR_144621	109146451		NR_144621		Mascrna	-	Malat1-associated small cytoplasmic RNA	scRNA
X-2067	chr12	100174501	100174600	+	99	NA	3' UTR (NM_009790, exon 6 of 6)	3' UTR (NM_009790, exon 6 of 6)	8147	NM_001313934	12313		NM_009790	ENSMUSG00000001175	Calm1	CaM|Calm|Cam1	calmodulin 1	protein-coding
X-4712	chr14	24477501	24477600	+	99	NA	Intergenic	Intergenic	59576	NM_001081247	218832		NM_183157	ENSMUSG00000025280	Polr3a	9330175N20Rik|RPC1|RPC155	polymerase (RNA) III (DNA directed) polypeptide A	protein-coding
X-12446	chr8	19806201	19806300	+	99	NA	Intergenic	Intergenic	26658	NM_001039553	626415		NM_001039553	ENSMUSG00000096265	Potefam3e	4930467E23Rik|Pote3e|TSAP	POTE ankyrin domain family member 3E	protein-coding
X-2342	chr13	50699901	50700000	+	99	NA	Intergenic	Intergenic	-1180	NR_030453	751559		NR_030453	ENSMUSG00000119579	Mir683-1	Gm26093|Mirn683|Mirn683-1|Mirn683a|mmu-mir-683|mmu-mir-683-1	microRNA 683-1	ncRNA
X-7448	chr2	82821501	82821600	+	99	NA	exon (NM_001370266, exon 17 of 23)	exon (NM_001370266, exon 17 of 23)	47572	NM_001370266	241516		NM_001370266	ENSMUSG00000075249	Fsip2	-	fibrous sheath-interacting protein 2	protein-coding
X-7405	chr2	69579601	69579800	+	99	NA	exon (NM_001081086, exon 14 of 14)	exon (NM_001081086, exon 14 of 14)	26268	NM_001081086	228005		NM_001081086	ENSMUSG00000042133	Ppig	B230312B02Rik|CYP|SRCyp	peptidyl-prolyl isomerase G (cyclophilin G)	protein-coding
X-10641	chr5	92796601	92796700	+	99	NA	exon (NM_001360018, exon 12 of 25)	exon (NM_001360018, exon 12 of 25)	26336	NM_001360018	320696		NM_177230	ENSMUSG00000050050	Ccdc158	4932413O14Rik	coiled-coil domain containing 158	protein-coding
X-289	chr1	91080701	91080800	-	99	NA	exon (NM_001033408, exon 3 of 16)	exon (NM_001033408, exon 3 of 16)	7925	NM_001033408	329207		NM_001033408	ENSMUSG00000070732	Rbm44	Gm817	RNA binding motif protein 44	protein-coding
X-8917	chr4	42242101	42242200	+	99	NA	non-coding (NR_166045, exon 1 of 1).2	non-coding (NR_166045, exon 1 of 1).2	2466	NR_166045	101056232		NR_166045		Gm29804	-	predicted gene, 29804	pseudo
X-4639	chr14	24146501	24146600	+	99	NA	Intergenic	Intergenic	7605	NR_106069	102465697		NR_106069	ENSMUSG00000105723	Mir7210	mir-7210|mmu-mir-7210	microRNA 7210	ncRNA
X-6252	chr17	27552801	27552900	+	99	NA	intron (NR_168739, intron 1 of 1)	intron (NR_168739, intron 1 of 1)	5491	NR_106075	102466818		NR_106075	ENSMUSG00000099237	Mir7216	Gm27555|mmu-mir-7216	microRNA 7216	ncRNA
X-12590	chr8	20639601	20639700	+	99	NA	TTS (NM_001270553)	TTS (NM_001270553)	495802	NR_030708	547150		NR_030708	ENSMUSG00000121492	6820431F20Rik	-	cadherin 11 pseudogene	pseudo
X-9450	chr4	83394501	83394600	+	99	NA	exon (NM_133948, exon 4 of 16)	exon (NM_133948, exon 4 of 16)	10150	NM_001355203	101739		NM_133948	ENSMUSG00000028484	Psip1	Dfs70|Ledgfa|Ledgfb|Psip2	PC4 and SFRS1 interacting protein 1	protein-coding
X-11092	chr6	50171501	50171600	+	99	NA	exon (NM_001164733, exon 12 of 14)	exon (NM_001164733, exon 12 of 14)	67199	NM_018769	54722		NM_018769	ENSMUSG00000029821	Gsdme	2310037D07Rik|4932441K13Rik|Dfna5|Dfna5h|EG14210|Fin15	gasdermin E	protein-coding
X-11411	chr6	127772801	127772900	+	99	NA	Intergenic	Intergenic	-7744	NR_106092	102466996		NR_106092	ENSMUSG00000104804	Mir7233	mmu-mir-7233	microRNA 7233	ncRNA
X-8764	chr4	42081801	42081900	+	99	NA	intron (NR_169012, intron 2 of 5)	intron (NR_169012, intron 2 of 5)	-7523	NR_033506	100042539		NR_033506		Gm3893	-	family with sequence similarity 205 pseudogene	pseudo
X-13456	chr9	66358101	66358200	+	99	NA	exon (NM_145617, exon 38 of 78)	exon (NM_145617, exon 38 of 78)	63725	NM_175206	74165		NM_175206	ENSMUSG00000050503	Fbxl22	1110004B15Rik	F-box and leucine-rich repeat protein 22	protein-coding
X-3543	chr14	17851401	17851500	+	99	NA	Intergenic	Intergenic	119460	NM_001374156	100169868		NM_001374156	ENSMUSG00000079386	Gm3173	100041162	predicted gene 3173	protein-coding
X-4922	chr14	45175101	45175200	+	99	NA	intron (NR_167765, intron 2 of 2)	intron (NR_167765, intron 2 of 2)	9818	NR_030556	100124437		NR_030556	ENSMUSG00000105372	Mir327	Mirn327|mmu-mir-327	microRNA 327	ncRNA
X-4787	chr14	41206301	41206400	+	99	NA	Intergenic	Intergenic	-30837	NM_001378646	102635067		NM_001378646	ENSMUSG00000093863	Gm7954	EG666156	predicted gene 7954	protein-coding
X-10039	chr5	11178801	11178900	+	99	NA	Intergenic	Intergenic	-2428	NR_126451	75330		NR_126451	ENSMUSG00000106506	4930558F17Rik	-	RIKEN cDNA 4930558F17 gene	ncRNA
X-7790	chr2	151111101	151111200	+	98.6667	NA	intron (NR_166458, intron 2 of 5)	intron (NR_166458, intron 2 of 5)	9634	NR_166458	102632613		NR_166458	ENSMUSG00000087337	Gm14144	-	predicted gene 14144	ncRNA
X-12695	chr8	21063501	21063800	+	98.6667	NA	Intergenic	RMER6A|LTR|ERVK	-91293	NM_001270553	100861668		NM_001270553	ENSMUSG00000095294	Potefam3b	Gm21119|Pote3b	POTE ankyrin domain family member 3B	protein-coding
X-7642	chr2	121300601	121300700	+	98.5	NA	exon (NM_001081975, exon 2 of 7)	exon (NM_001081975, exon 2 of 7)	3854	NM_001081975	100034361		NM_001081975	ENSMUSG00000048222	Mfap1b	Mfap1a	microfibrillar-associated protein 1B	protein-coding
X-604	chr1	189386301	189386500	-	98.5	NA	exon (NM_001081363, exon 13 of 18)	exon (NM_001081363, exon 13 of 18)	33883	NM_001081363	108000		NM_001081363	ENSMUSG00000026605	Cenpf	6530404A22Rik|CENF|Lek1|PRO1779|mitosin	centromere protein F	protein-coding
X-2333	chr13	50696201	50696300	+	98	NA	Intergenic	RLTR13C1|LTR|ERVK	2520	NR_030647	100124649		NR_030647	ENSMUSG00000119667	Mir683-2	Gm23091|Mirn683-2|Mirn683b|mmu-mir-683|mmu-mir-683-2	microRNA 683-2	ncRNA
X-1585	chr11	105112001	105112100	+	98	NA	exon (NM_001294331, exon 7 of 22)	exon (NM_001294331, exon 7 of 22)	39697	NM_001361996	24086		NM_011903	ENSMUSG00000020694	Tlk2	4933403M19Rik|PKU-alpha|PKUalpha|Tlk	tousled-like kinase 2 (Arabidopsis)	protein-coding
X-12393	chr7	140471901	140472000	+	98	NA	intron (NM_011875, intron 9 of 12)	intron (NM_011875, intron 9 of 12)	8409	NM_007751	12869		NM_007751	ENSMUSG00000025488	Cox8b	Cox8h|CoxVIII-H	cytochrome c oxidase subunit 8B	protein-coding
X-12020	chr7	69560101	69560200	-	98	NA	Intergenic	Intergenic	414308	NR_045940	73796		NR_045940	ENSMUSG00000108885	4930402F11Rik	-	RIKEN cDNA 4930402F11 gene	ncRNA
X-7767	chr2	151091601	151091700	+	98	NA	Intergenic	RMER15-int|LTR|ERVL	29134	NR_166458	102632613		NR_166458	ENSMUSG00000087337	Gm14144	-	predicted gene 14144	ncRNA
X-11345	chr6	120408901	120409000	-	98	NA	exon (NM_145997, exon 27 of 28)	exon (NM_145997, exon 27 of 28)	-31208	NM_008359	16172		NM_008359	ENSMUSG00000002897	Il17ra	Cdw217|Il17r|VDw217	interleukin 17 receptor A	protein-coding
X-2835	chr14	15774601	15774700	+	98	NA	Intergenic	Intergenic	-10891	NM_001374235	100042024		NM_001374231	ENSMUSG00000094590	Gm3629	-	predicted gene 3629	protein-coding
X-7425	chr2	75495801	75495900	+	98	NA	3' UTR (NM_053263, exon 11 of 11)	3' UTR (NM_053263, exon 11 of 11)	6247	NM_146130	229279		NM_053263	ENSMUSG00000059005	Hnrnpa3	2410013L13Rik|2610209F03Rik|2610510D13Rik|Hnrpa3	heterogeneous nuclear ribonucleoprotein A3	protein-coding
X-4916	chr14	45170801	45170900	+	98	NA	intron (NR_167765, intron 2 of 2)	intron (NR_167765, intron 2 of 2)	14118	NR_030556	100124437		NR_030556	ENSMUSG00000105372	Mir327	Mirn327|mmu-mir-327	microRNA 327	ncRNA
X-4917	chr14	45171001	45171100	+	98	NA	intron (NR_167765, intron 2 of 2)	intron (NR_167765, intron 2 of 2)	13918	NR_030556	100124437		NR_030556	ENSMUSG00000105372	Mir327	Mirn327|mmu-mir-327	microRNA 327	ncRNA
X-7412	chr2	69625901	69626000	+	98	NA	exon (NM_028521, exon 4 of 4)	exon (NM_028521, exon 4 of 4)	5869	NM_028521	73373		NM_028521	ENSMUSG00000027088	Phospho2	1700048E23Rik|Phos2	phosphatase, orphan 2	protein-coding
X-3550	chr14	17865501	17865600	-	98	NA	Intergenic	Intergenic	105360	NM_001374156	100169868		NM_001374156	ENSMUSG00000079386	Gm3173	100041162	predicted gene 3173	protein-coding
X-13675	chr9	110377501	110377600	+	98	NA	exon (NM_001081340, exon 3 of 21)	exon (NM_001081340, exon 3 of 21)	15885	NM_001081340	235626		NM_001081340	ENSMUSG00000044791	Setd2	4921524K10Rik|KMT3A	SET domain containing 2	protein-coding
X-418	chr1	155738901	155739000	+	98	NA	exon (NM_001039184, exon 34 of 38)	exon (NM_001039184, exon 34 of 38)	-50305	NM_001024945	104009		NM_023268	ENSMUSG00000033684	Qsox1	1300003H02Rik|QSOX|Qscn6|SOx|b2b2673Clo	quiescin Q6 sulfhydryl oxidase 1	protein-coding
X-11192	chr6	85822101	85822200	+	98	NA	Intergenic	Intergenic	-8311	NM_001362060	68396		NM_023455	ENSMUSG00000030004	Nat8	0610037O16Rik|ATase2|CCNAT|Cml4	N-acetyltransferase 8 (GCN5-related)	protein-coding
X-5195	chr15	59129401	59129500	+	98	NA	Intergenic	Intergenic	-49347	NR_045613	100416830		NR_045613	ENSMUSG00000121630	Zfp572	4930472F24Rik	zinc finger protein 572	pseudo
X-4602	chr14	19703301	19703400	+	98	NA	Intergenic	Intergenic	-50695	NM_001024706	432825		NM_001024706	ENSMUSG00000095024	Gm5458	EG432825	predicted gene 5458	protein-coding
X-2021	chr12	98391001	98391100	+	98	NA	Intergenic	Intergenic	-99053	NR_136759	105245437		NR_136759	ENSMUSG00000113613	Gm40893	-	predicted gene, 40893	ncRNA
X-4915	chr14	45170701	45170900	+	98	NA	intron (NR_167765, intron 2 of 2)	intron (NR_167765, intron 2 of 2)	14168	NR_030556	100124437		NR_030556	ENSMUSG00000105372	Mir327	Mirn327|mmu-mir-327	microRNA 327	ncRNA
X-8406	chr3	146124901	146125000	+	98	NA	exon (NM_001253768, exon 5 of 15)	exon (NM_001253768, exon 5 of 15)	14553	NM_001253769	99167		NM_138744	ENSMUSG00000036825	Ssx2ip	Adip	SSX family member 2 interacting protein	protein-coding
X-13169	chr8	125632701	125632800	+	98	NA	3' UTR (NM_001111141, exon 5 of 5)	3' UTR (NM_001111141, exon 5 of 5)	8117	NM_001111141	244666		NM_001111141	ENSMUSG00000031986	Sprtn	Gm505	SprT-like N-terminal domain	protein-coding
X-9579	chr4	109242501	109242600	+	98	NA	exon (NM_007943, exon 25 of 25)	exon (NM_007943, exon 25 of 25)	20904	NR_131195	102635290		NR_131195	ENSMUSG00000085873	Ttc39aos1	Gm12750|lincRNA-EPS	Ttc39a opposite strand RNA 1	ncRNA
X-3850	chr14	18620101	18620200	+	98	NA	intron (NM_177135, intron 5 of 7)	intron (NM_177135, intron 5 of 7)	3378	NM_177135	320333		NM_177135	ENSMUSG00000096039	D830030K20Rik	-	RIKEN cDNA D830030K20 gene	protein-coding
X-8485	chr4	41777701	41777800	+	98	NA	Intergenic	Intergenic	-3574	NM_001347065	20301		NM_011336	ENSMUSG00000073888	Ccl27a	ALP|CTACK|CTAK|Ccl27|ESkine|ILC|PESKY|Scya27|Scya27a	C-C motif chemokine ligand 27A	protein-coding
X-10270	chr5	14999101	14999200	+	98	NA	intron (NR_001584, intron 1 of 3)	ORR1A3|LTR|ERVL-MaLR	3842	NR_001584	74062		NR_001584		Speer8-ps1	4933405L09Rik|SPEER-8|Speer8-ps	spermatogenesis associated glutamate (E)-rich protein 8, pseudogene 1	pseudo
X-13166	chr8	125631901	125632000	-	98	NA	3' UTR (NM_001111141, exon 5 of 5)	3' UTR (NM_001111141, exon 5 of 5)	7317	NM_001111141	244666		NM_001111141	ENSMUSG00000031986	Sprtn	Gm505	SprT-like N-terminal domain	protein-coding
X-8896	chr4	42227401	42227600	-	98	NA	intron (NM_011335, intron 2 of 5)	RLTR4_MM-int|LTR|LTR	-5741	NR_152159	545605		NR_152159		Gm5859	EG545605	family with sequence similarity 205 pseudogene	pseudo
X-3861	chr14	18632601	18632700	+	98	NA	intron (NM_001374194, intron 6 of 6).2	intron (NM_001374194, intron 6 of 6).2	-9122	NM_177135	320333		NM_177135	ENSMUSG00000096039	D830030K20Rik	-	RIKEN cDNA D830030K20 gene	protein-coding
X-5457	chr15	83238401	83238500	+	98	NA	non-coding (NR_027980, exon 4 of 4)	non-coding (NR_027980, exon 4 of 4)	-4002	NM_001357757	66251		NM_025445	ENSMUSG00000054277	Arfgap3	0610009H19Rik|1810004P07Rik|1810035F16Rik|9130416J18Rik|Arfgap1	ADP-ribosylation factor GTPase activating protein 3	protein-coding
X-3056	chr14	16667001	16667100	+	98	NA	intron (NM_001291094, intron 1 of 4)	L1MdFanc_I|LINE|L1	-1193	NM_001291093	100041515		NM_001205306	ENSMUSG00000096629	Gm3383	-	predicted gene 3383	protein-coding
X-12560	chr8	20506301	20506400	+	98	NA	intron (NM_001270553, intron 6 of 9)	RMER6A|LTR|ERVK	362502	NR_030708	547150		NR_030708	ENSMUSG00000121492	6820431F20Rik	-	cadherin 11 pseudogene	pseudo
X-8897	chr4	42227501	42227600	-	98	NA	intron (NM_011335, intron 2 of 5)	RLTR4_MM-int|LTR|LTR	-5691	NR_152159	545605		NR_152159		Gm5859	EG545605	family with sequence similarity 205 pseudogene	pseudo
X-12661	chr8	21045401	21045700	+	97.6667	NA	Intergenic	Intergenic	-109393	NM_001270553	100861668		NM_001270553	ENSMUSG00000095294	Potefam3b	Gm21119|Pote3b	POTE ankyrin domain family member 3B	protein-coding
X-3934	chr14	18707701	18707900	+	97.5	NA	intron (NR_038059, intron 3 of 3)	intron (NR_038059, intron 3 of 3)	18480	NR_038059	73549		NR_038059	ENSMUSG00000079407	1700110I01Rik	100040740|1700016F01Rik|Gm2938	RIKEN cDNA 1700110I01 gene	ncRNA
X-2803	chr14	15760401	15760600	+	97.5	NA	Intergenic	Intergenic	-25041	NM_001374235	100042024		NM_001374231	ENSMUSG00000094590	Gm3629	-	predicted gene 3629	protein-coding
X-3935	chr14	18707801	18707900	+	97.5	NA	intron (NR_038059, intron 3 of 3)	intron (NR_038059, intron 3 of 3)	18430	NR_038059	73549		NR_038059	ENSMUSG00000079407	1700110I01Rik	100040740|1700016F01Rik|Gm2938	RIKEN cDNA 1700110I01 gene	ncRNA
X-11235	chr6	87968301	87968400	+	97.5	NA	Intergenic	Intergenic	9685	NR_026990	434064		NR_026990	ENSMUSG00000084950	Gm5577	EG434064	predicted gene 5577	ncRNA
X-11234	chr6	87968201	87968400	+	97.5	NA	Intergenic	Intergenic	9635	NR_026990	434064		NR_026990	ENSMUSG00000084950	Gm5577	EG434064	predicted gene 5577	ncRNA
X-6039	chr17	15223501	15223700	+	97	NA	intron (NM_001360662, intron 1 of 2).2	intron (NM_001360662, intron 1 of 2).2	-6502	NM_001123372	100041621		NM_001123372	ENSMUSG00000116895	Ermardl1	Gm3435	ER membrane associated RNA degradation like 1	protein-coding
X-3014	chr14	16216101	16216200	+	97	NA	Intergenic	Intergenic	33627	NM_001270812	100861615		NM_001270812	ENSMUSG00000079396	Gm3411	100041569	predicted gene 3411	protein-coding
X-10807	chr5	114990801	114990900	+	97	NA	promoter-TSS (NM_026263)	promoter-TSS (NM_026263)	841	NR_105748	102466620		NR_105748	ENSMUSG00000098343	Mir6240	Gm27850|mmu-mir-6240	microRNA 6240	ncRNA
X-4653	chr14	24151001	24151100	+	97	NA	Intergenic	Intergenic	12105	NR_106069	102465697		NR_106069	ENSMUSG00000105723	Mir7210	mir-7210|mmu-mir-7210	microRNA 7210	ncRNA
X-1902	chr12	85076901	85077000	+	97	NA	exon (NM_178363, exon 5 of 21)	exon (NM_178363, exon 5 of 21)	33855	NM_178363	56531		NM_178363	ENSMUSG00000021244	Ylpm1	A930013E17Rik|ZAP|Zap3	YLP motif containing 1	protein-coding
X-9107	chr4	42522501	42522600	+	97	NA	3' UTR (NM_001085530, exon 4 of 4).3	3' UTR (NM_001085530, exon 4 of 4).3	5687	NM_001085530	545611		NM_001085530	ENSMUSG00000094066	Spata31f1b	Fam205a|Fam205a2|Gm13298|Spata31f1-2	spermatogenesis associated 31 subfamily F member 1B	protein-coding
X-7471	chr2	92372101	92372200	+	97	NA	Intergenic	Intergenic	-50401	NR_106080	102466819		NR_106080	ENSMUSG00000099223	Mir7221	Gm27378|mmu-mir-7221	microRNA 7221	ncRNA
X-1313	chr11	58781701	58781800	+	97	NA	exon (NM_011758, exon 5 of 5)	exon (NM_011758, exon 5 of 5)	13301	NM_011758	22698		NM_011758	ENSMUSG00000037001	Zfp39	CTfin33|Zfp-39	zinc finger protein 39	protein-coding
X-2014	chr12	98386001	98386100	+	97	NA	Intergenic	Intergenic	-104053	NR_136759	105245437		NR_136759	ENSMUSG00000113613	Gm40893	-	predicted gene, 40893	ncRNA
X-931	chr10	82122501	82122600	+	97	NA	Intergenic	Intergenic	-45436	NM_001379438	237411		NM_172789	ENSMUSG00000062931	Zfp938	B230315N10Rik	zinc finger protein 938	protein-coding
X-4615	chr14	24132501	24132600	+	97	NA	Intergenic	Intergenic	-6395	NR_106069	102465697		NR_106069	ENSMUSG00000105723	Mir7210	mir-7210|mmu-mir-7210	microRNA 7210	ncRNA
X-6205	chr17	27523701	27523800	+	97	NA	Intergenic	Intergenic	12319	NR_106073	102465700		NR_106073	ENSMUSG00000105142	Mir7214	mmu-mir-7214	microRNA 7214	ncRNA
X-13404	chr9	55858901	55859000	+	97	NA	Intergenic	Intergenic	-13547	NM_001081341	244891		NM_175536	ENSMUSG00000034007	Scaper	C430017I08|D530014O03Rik|Zfp291	S phase cyclin A-associated protein in the ER	protein-coding
X-6335	chr17	30876901	30877000	+	97	NA	exon (NM_013811, exon 11 of 93)	exon (NM_013811, exon 11 of 93)	31040	NM_013811	13417		NM_013811	ENSMUSG00000033826	Dnah8	ATPase|Dnahc8|Hst6.7b|P1-Loop	dynein, axonemal, heavy chain 8	protein-coding
X-8317	chr3	102952001	102952100	+	97	NA	exon (NM_001161854, exon 9 of 19)	exon (NM_001161854, exon 9 of 19)	-13551	NM_010937	18176		NM_010937	ENSMUSG00000027852	Nras	N-ras	neuroblastoma ras oncogene	protein-coding
X-8907	chr4	42233901	42234000	+	97	NA	non-coding (NR_152159, exon 1 of 1).2	non-coding (NR_152159, exon 1 of 1).2	709	NR_152159	545605		NR_152159		Gm5859	EG545605	family with sequence similarity 205 pseudogene	pseudo
X-6286	chr17	27569001	27569100	+	97	NA	Intergenic	Intergenic	-5662	NR_106076	102465701		NR_106076	ENSMUSG00000106578	Mir7217	mmu-mir-7217	microRNA 7217	ncRNA
X-2958	chr14	16101801	16101900	+	97	NA	Intergenic	Intergenic	-15902	NR_164364	100042024		NM_001374231	ENSMUSG00000094590	Gm3629	-	predicted gene 3629	protein-coding
X-5316	chr15	74513401	74513600	+	96.5	NA	Intergenic	Intergenic	-5333	NM_001177437	69439		NM_001177437	ENSMUSG00000022603	Mroh4	1700016M24Rik	maestro heat-like repeat family member 4	protein-coding
X-6278	chr17	27566201	27566400	+	96.5	NA	Intergenic	Intergenic	4866	NR_168737	100038429		NR_167661	ENSMUSG00000073430	Gm10505	-	predicted gene 10505	ncRNA
X-12441	chr8	19804101	19804200	+	96.5	NA	TTS (NM_001039553)	TTS (NM_001039553)	24558	NM_001039553	626415		NM_001039553	ENSMUSG00000096265	Potefam3e	4930467E23Rik|Pote3e|TSAP	POTE ankyrin domain family member 3E	protein-coding
X-3387	chr14	17519801	17519900	+	96.5	NA	Intergenic	Intergenic	94400	NM_001242945	100041306		NM_001242945	ENSMUSG00000094132	Gm3264	-	predicted gene 3264	protein-coding
X-12440	chr8	19804001	19804200	+	96.5	NA	TTS (NM_001039553)	TTS (NM_001039553)	24508	NM_001039553	626415		NM_001039553	ENSMUSG00000096265	Potefam3e	4930467E23Rik|Pote3e|TSAP	POTE ankyrin domain family member 3E	protein-coding
X-89	chr1	38075101	38075200	+	96.5	NA	exon (NM_198303, exon 10 of 24)	exon (NM_198303, exon 10 of 24)	38059	NM_198303	226982		NM_198303	ENSMUSG00000026083	Eif5b	A030003E17Rik|IF2	eukaryotic translation initiation factor 5B	protein-coding
X-2264	chr13	49814901	49815100	-	96.3333	NA	exon (NM_001271397, exon 7 of 17)	exon (NM_001271397, exon 7 of 17)	8446	NR_073168	70930		NM_001081350	ENSMUSG00000021392	Nol8	4921532D18Rik|5730412B09Rik	nucleolar protein 8	protein-coding
X-2265	chr13	49815001	49815100	-	96.3333	NA	exon (NM_001271397, exon 7 of 17)	exon (NM_001271397, exon 7 of 17)	8496	NR_073168	70930		NM_001081350	ENSMUSG00000021392	Nol8	4921532D18Rik|5730412B09Rik	nucleolar protein 8	protein-coding
X-7843	chr2	151263001	151263100	+	96	NA	intron (NR_131976, intron 2 of 6)	intron (NR_131976, intron 2 of 6)	11319	NR_131976	100125594		NR_131976	ENSMUSG00000087495	LOC100125594	-	uncharacterized LOC100125594	ncRNA
X-12098	chr7	72761401	72761600	+	96	NA	Intergenic	Intergenic	-9684	NR_046024	625243		NR_046024	ENSMUSG00000108383	Gm6567	-	predicted gene 6567	ncRNA
X-8996	chr4	42277801	42278000	+	96	NA	intron (NR_033123, intron 2 of 4).2	intron (NR_033123, intron 2 of 4).2	4532	NR_166500	100861618		NR_166500		Ccl19-ps1	Scya19-ps1	C-C motif chemokine ligand 19, pseudogene 1	pseudo
X-8399	chr3	144397201	144397300	+	96	NA	exon (NM_001379171, exon 11 of 12)	exon (NM_001379171, exon 11 of 12)	28680	NM_001379171	54673		NM_019464	ENSMUSG00000037062	Sh3glb1	Bif-1|mKIAA0491	SH3-domain GRB2-like B1 (endophilin)	protein-coding
X-6627	chr17	56371001	56371100	+	96	NA	exon (NM_013733, exon 12 of 14)	exon (NM_013733, exon 12 of 14)	10516	NM_001379362	66530		NM_024432	ENSMUSG00000019578	Ubxn6	1200008L11Rik|2210415J11Rik|Ubxd1|Ubxdc2	UBX domain protein 6	protein-coding
X-372	chr1	134549701	134549800	+	96	NA	exon (NM_152895, exon 22 of 27)	exon (NM_152895, exon 22 of 27)	-24600	NM_009307	20980		NM_009307	ENSMUSG00000026452	Syt2	IP4BP|mKIAA4194|sytII	synaptotagmin II	protein-coding
X-1852	chr12	70022801	70022900	+	96	NA	exon (NM_022028, exon 3 of 5)	exon (NM_022028, exon 3 of 5)	10926	NM_022028	64010		NM_022028	ENSMUSG00000021067	Sav1	1700040G09Rik|Salv|Sav|WW45|Wwp3|Wwp4	salvador family WW domain containing 1	protein-coding
X-13495	chr9	67633901	67634000	+	96	NA	Intergenic	Intergenic	1112	NR_106100	102466824		NR_106100	ENSMUSG00000098937	Mir7241	Gm27918|mmu-mir-7241	microRNA 7241	ncRNA
X-13306	chr9	54115301	54115400	+	96	NA	intron (NM_001348171, intron 1 of 9)	RLTR17B_Mm|LTR|ERVK	-5850	NM_001348173	13075		NM_007810	ENSMUSG00000032274	Cyp19a1	Ar|ArKO|Cyp19|Int-5|Int5|p450arom	cytochrome P450, family 19, subfamily a, polypeptide 1	protein-coding
X-4774	chr14	34414101	34414200	+	96	NA	exon (NM_001004436, exon 3 of 19)	exon (NM_001004436, exon 3 of 19)	-17525	NR_165636	115488304		NR_165636		5830448L01Rik	-	RIKEN cDNA 5830448L01 gene	ncRNA
X-10612	chr5	77080801	77080900	+	96	NA	intron (NM_172146, intron 1 of 10)	RLTR4_MM-int|LTR|LTR	-18299	NM_001356971	67054		NM_025939	ENSMUSG00000029247	Paics	2610511I09Rik|ADE2H1|AIRC|PAIS	phosphoribosylaminoimidazole carboxylase, phosphoribosylaminoribosylaminoimidazole, succinocarboxamide synthetase	protein-coding
X-4624	chr14	24137201	24137300	+	96	NA	Intergenic	Intergenic	-1695	NR_106069	102465697		NR_106069	ENSMUSG00000105723	Mir7210	mir-7210|mmu-mir-7210	microRNA 7210	ncRNA
X-7285	chr2	29811001	29811100	+	96	NA	exon (NM_001355137, exon 16 of 17)	exon (NM_001355137, exon 16 of 17)	-14371	NM_028923	74412		NM_028923	ENSMUSG00000019715	Gle1	4933405K21Rik|Gle1l	GLE1 RNA export mediator	protein-coding
X-3539	chr14	17849201	17849300	+	96	NA	Intergenic	L1MC4|LINE|L1	121660	NM_001374156	100169868		NM_001374156	ENSMUSG00000079386	Gm3173	100041162	predicted gene 3173	protein-coding
X-13504	chr9	67639401	67639500	-	96	NA	Intergenic	Intergenic	-2591	NR_106101	102465716		NR_106101	ENSMUSG00000098446	Mir7242	Gm27809|mmu-mir-7242	microRNA 7242	ncRNA
X-2650	chr14	15042401	15042500	+	96	NA	Intergenic	Intergenic	14850	NR_015568	68308		NR_015568	ENSMUSG00000090585	4933406F09Rik	1700007H14Rik|4930429F21Rik|4930570O04Rik|Gm3768	RIKEN cDNA 4933406F09 gene	ncRNA
X-13501	chr9	67638501	67638600	+	96	NA	Intergenic	Intergenic	-1691	NR_106101	102465716		NR_106101	ENSMUSG00000098446	Mir7242	Gm27809|mmu-mir-7242	microRNA 7242	ncRNA
X-12213	chr7	89875801	89875900	+	96	NA	exon (NM_183293, exon 10 of 11)	exon (NM_183293, exon 10 of 11)	38790	NM_029256	75338		NM_029256	ENSMUSG00000030617	Ccdc83	4930549K11Rik|4930554C01Rik|4932423M01Rik	coiled-coil domain containing 83	protein-coding
X-9466	chr4	94168801	94168900	+	96	NA	Intergenic	L1_Mur2|LINE|L1	276183	NM_026368	67770		NM_026368	ENSMUSG00000028578	Caap1	5830433M19Rik|CAAP	caspase activity and apoptosis inhibitor 1	protein-coding
X-6960	chr18	77185001	77185100	+	96	NA	exon (NM_001164169, exon 2 of 13)	exon (NM_001164169, exon 2 of 13)	31674	NM_001164170	17344		NM_008602	ENSMUSG00000025423	Pias2	ARIP3|DIP|Dib|Miz1|PIASxalpha|PIASxalpha6|PIASxb|PIASxbeta|SIZ2	protein inhibitor of activated STAT 2	protein-coding
X-12164	chr7	73462801	73462900	-	96	NA	intron (NR_077222, intron 1 of 3)	intron (NR_077222, intron 1 of 3)	3401	NR_077222	100579147		NR_077222	ENSMUSG00000074067	Gm10619	4932443D20	predicted gene 10619	ncRNA
X-8380	chr3	124218701	124218800	+	96	NA	intron (NM_027939, intron 1 of 11)	intron (NM_027939, intron 1 of 11)	938	NM_001357195	71824		NM_027939	ENSMUSG00000027973	1700006A11Rik	-	RIKEN cDNA 1700006A11 gene	protein-coding
X-7486	chr2	92377501	92377600	+	96	NA	Intergenic	Intergenic	-45001	NR_106080	102466819		NR_106080	ENSMUSG00000099223	Mir7221	Gm27378|mmu-mir-7221	microRNA 7221	ncRNA
X-5928	chr17	13281801	13281900	+	96	NA	exon (NM_009341, exon 4 of 12)	exon (NM_009341, exon 4 of 12)	1852	NM_009341	21462		NM_009341	ENSMUSG00000055602	Tcp10b	D17Leh66B|D17Leh66ba|T66B-a|Tcp-10b|Tcp-10bt	t-complex protein 10b	protein-coding
X-13197	chr9	8100201	8100300	+	95.6667	NA	exon (NM_001368148, exon 5 of 10)	exon (NM_001368148, exon 5 of 10)	23415	NM_001368148	234915		NM_001045524	ENSMUSG00000040729	Cep126	mKIAA1377	centrosomal protein 126	protein-coding
X-13198	chr9	8100401	8100500	+	95.6667	NA	exon (NM_001368148, exon 5 of 10)	exon (NM_001368148, exon 5 of 10)	23215	NM_001368148	234915		NM_001045524	ENSMUSG00000040729	Cep126	mKIAA1377	centrosomal protein 126	protein-coding
X-11418	chr6	127778801	127779100	+	95.6667	NA	Intergenic	Intergenic	-13844	NR_106092	102466996		NR_106092	ENSMUSG00000104804	Mir7233	mmu-mir-7233	microRNA 7233	ncRNA
X-11419	chr6	127778901	127779100	+	95.6667	NA	Intergenic	Intergenic	-13894	NR_106092	102466996		NR_106092	ENSMUSG00000104804	Mir7233	mmu-mir-7233	microRNA 7233	ncRNA
X-1891	chr12	84473501	84473600	-	95.5	NA	exon (NM_028377, exon 8 of 12)	exon (NM_028377, exon 8 of 12)	9576	NM_025525	66381		NM_025525	ENSMUSG00000098134	Rnf113a2	2310020H19Rik|Rnf113a	ring finger protein 113A2	protein-coding
X-2843	chr14	15795101	15795200	+	95.5	NA	intron (NM_001374235, intron 3 of 3)	RLTR1F_Mm|LTR|ERVK	9609	NM_001374232	100042024		NM_001374231	ENSMUSG00000094590	Gm3629	-	predicted gene 3629	protein-coding
X-4125	chr14	18926501	18926600	-	95.5	NA	non-coding (NR_038059, exon 4 of 4).2	non-coding (NR_038059, exon 4 of 4).2	-28568	NM_001374136	100040870		NM_001374134	ENSMUSG00000095195	Gm3005	100040859	predicted gene 3005	protein-coding
X-12624	chr8	20670201	20670500	+	95.3333	NA	Intergenic	ORR1D1|LTR|ERVL-MaLR	-484593	NM_001270553	100861668		NM_001270553	ENSMUSG00000095294	Potefam3b	Gm21119|Pote3b	POTE ankyrin domain family member 3B	protein-coding
X-12625	chr8	20670401	20670500	+	95.3333	NA	Intergenic	ORR1D1|LTR|ERVL-MaLR	-484493	NM_001270553	100861668		NM_001270553	ENSMUSG00000095294	Potefam3b	Gm21119|Pote3b	POTE ankyrin domain family member 3B	protein-coding
X-8180	chr3	59674601	59674700	+	95	NA	Intergenic	Intergenic	-10565	NM_001370866	669780		NM_001370866		Gm16527	-	predicted gene, 16527	protein-coding
X-5314	chr15	74512401	74512500	+	95	NA	Intergenic	Intergenic	-4283	NM_001177437	69439		NM_001177437	ENSMUSG00000022603	Mroh4	1700016M24Rik	maestro heat-like repeat family member 4	protein-coding
X-4237	chr14	19015501	19015600	-	95	NA	intron (NM_001256501, intron 4 of 4).2	(AC)n|Simple_repeat|Simple_repeat	4911	NM_001256501	100041840		NM_001256501	ENSMUSG00000072739	Gm10408	100040797|Gm2971	predicted gene 10408	protein-coding
X-1372	chr11	77079901	77080000	+	95	NA	promoter-TSS (NM_176965)	promoter-TSS (NM_176965)	-156	NM_176965	319634		NM_176965	ENSMUSG00000050944	Efcab5	4930563A03Rik	EF-hand calcium binding domain 5	protein-coding
X-11228	chr6	87962801	87962900	+	95	NA	Intergenic	Intergenic	4185	NR_026990	434064		NR_026990	ENSMUSG00000084950	Gm5577	EG434064	predicted gene 5577	ncRNA
X-5550	chr16	8507801	8507900	+	95	NA	3' UTR (NM_001003918, exon 31 of 31)	3' UTR (NM_001003918, exon 31 of 31)	9216	NM_001324517	436336		NM_001324517	ENSMUSG00000107252	Litafd	EG436336|Gm43786|Gm5767	LITAF domain containing	protein-coding
X-11096	chr6	51440101	51440200	+	95	NA	intron (NR_104468, intron 9 of 10)	intron (NR_104468, intron 9 of 10)	6675	NM_001374745	53379		NM_016806	ENSMUSG00000004980	Hnrnpa2b1	9130414A06Rik|Hnrpa2|Hnrpa2b1|hnrnp-A	heterogeneous nuclear ribonucleoprotein A2/B1	protein-coding
X-5280	chr15	68181901	68182000	+	95	NA	Intergenic	Intergenic	27409	NR_029534	387226		NR_029534	ENSMUSG00000065476	Mir30b	Mirn30b|mir-30b|mmu-mir-30b	microRNA 30b	ncRNA
X-12683	chr8	21051101	21051200	+	95	NA	Intergenic	RMER6A|LTR|ERVK	-103793	NM_001270553	100861668		NM_001270553	ENSMUSG00000095294	Potefam3b	Gm21119|Pote3b	POTE ankyrin domain family member 3B	protein-coding
X-12782	chr8	21216001	21216100	-	95	NA	Intergenic	RMER6A|LTR|ERVK	61107	NM_001270553	100861668		NM_001270553	ENSMUSG00000095294	Potefam3b	Gm21119|Pote3b	POTE ankyrin domain family member 3B	protein-coding
X-2	chr1	6318701	6318800	-	95	NA	exon (NM_009826, exon 15 of 24)	exon (NM_009826, exon 15 of 24)	33864	NM_009826	12421		NM_009826	ENSMUSG00000025907	Rb1cc1	2900055E04Rik|5930404L04Rik|Cc1|FIP200|LaXp180	RB1-inducible coiled-coil 1	protein-coding
X-11604	chr7	29317101	29317200	+	95	NA	Intergenic	RLTR4_MM-int|LTR|LTR	109307	NM_029714	76718		NM_029714	ENSMUSG00000049123	Catsperg2	1700067C01Rik|CATSPERG	cation channel sperm associated auxiliary subunit gamma 2	protein-coding
X-5162	chr15	41683601	41683700	+	95	NA	exon (NM_001130166, exon 9 of 17)	exon (NM_001130166, exon 9 of 17)	-10704	NM_001130164	170719		NM_130885	ENSMUSG00000022307	Oxr1	2210416C20Rik|C7|C7B	oxidation resistance 1	protein-coding
X-103	chr1	46272901	46273000	+	95	NA	exon (NM_001368717, exon 41 of 65)	exon (NM_001368717, exon 41 of 65)	166937	NM_001368717	227058		NM_001160386	ENSMUSG00000041144	Dnah7b	Dnahc7b|Gm107	dynein, axonemal, heavy chain 7B	protein-coding
X-5397	chr15	78548401	78548500	+	95	NA	Intergenic	Lx5c|LINE|L1	53863	NM_183141	207393		NM_183141	ENSMUSG00000043460	Elfn2	6330514E13|Lrrc62|Ppp1r29	leucine rich repeat and fibronectin type III, extracellular 2	protein-coding
X-6253	chr17	27553001	27553100	+	95	NA	intron (NR_168739, intron 1 of 1)	intron (NR_168739, intron 1 of 1)	5691	NR_106075	102466818		NR_106075	ENSMUSG00000099237	Mir7216	Gm27555|mmu-mir-7216	microRNA 7216	ncRNA
X-4475	chr14	19536201	19536300	-	95	NA	Intergenic	Intergenic	18713	NR_164364	100042024		NM_001374231	ENSMUSG00000094590	Gm3629	-	predicted gene 3629	protein-coding
X-5163	chr15	41683801	41683900	+	95	NA	exon (NM_001130166, exon 9 of 17)	exon (NM_001130166, exon 9 of 17)	-10504	NM_001130164	170719		NM_130885	ENSMUSG00000022307	Oxr1	2210416C20Rik|C7|C7B	oxidation resistance 1	protein-coding
X-2162	chr12	116219601	116219700	+	95	NA	exon (NM_146039, exon 3 of 22)	exon (NM_146039, exon 3 of 22)	6995	NM_146039	217935		NM_146039	ENSMUSG00000042050	Dync2i1	D430033N04Rik|Dync2l1|Wdr60	dynein 2 intermediate chain 1	protein-coding
X-10532	chr5	40486301	40486400	+	95	NA	Intergenic	Intergenic	-343379	NR_168085	102638690		NR_166630	ENSMUSG00000107070	Gm35191	-	predicted gene, 35191	ncRNA
X-10568	chr5	52341901	52342000	-	95	NA	exon (NM_007839, exon 2 of 14)	exon (NM_007839, exon 2 of 14)	5938	NR_104311	13204		NM_007839	ENSMUSG00000029169	Dhx15	DBP1|DEAH9|Ddx15|HRH2|mDEAH9	DEAH-box helicase 15	protein-coding
X-5178	chr15	59120101	59120300	+	95	NA	Intergenic	Intergenic	-58597	NR_045613	100416830		NR_045613	ENSMUSG00000121630	Zfp572	4930472F24Rik	zinc finger protein 572	pseudo
X-12157	chr7	73453501	73453600	+	95	NA	Intergenic	Intergenic	12701	NR_077222	100579147		NR_077222	ENSMUSG00000074067	Gm10619	4932443D20	predicted gene 10619	ncRNA
X-7230	chr2	29024601	29024700	+	95	NA	intron (NM_198033, intron 5 of 25)	MTD|LTR|ERVL-MaLR	9646	NM_198033	269254		NM_177365	ENSMUSG00000043535	Setx	A130090N03|A930037J23Rik|AOA2|Als4|SCAR1|Sen1|mKIAA0625	senataxin	protein-coding
X-5756	chr16	64606001	64606100	+	95	NA	exon (NM_001347245, exon 8 of 9)	exon (NM_001347245, exon 8 of 9)	-14748	NM_026273	67609		NM_026273	ENSMUSG00000059920	4930453N24Rik	din	RIKEN cDNA 4930453N24 gene	protein-coding
X-5179	chr15	59120201	59120300	+	95	NA	Intergenic	Intergenic	-58547	NR_045613	100416830		NR_045613	ENSMUSG00000121630	Zfp572	4930472F24Rik	zinc finger protein 572	pseudo
X-8923	chr4	42244601	42244700	-	94.6667	NA	intron (NM_011335, intron 2 of 5)	intron (NM_011335, intron 2 of 5)	4966	NR_166045	101056232		NR_166045		Gm29804	-	predicted gene, 29804	pseudo
X-8924	chr4	42244801	42244900	-	94.6667	NA	intron (NM_011335, intron 2 of 5)	intron (NM_011335, intron 2 of 5)	5166	NR_166045	101056232		NR_166045		Gm29804	-	predicted gene, 29804	pseudo
X-6531	chr17	33355201	33355300	-	94.5	NA	exon (NM_177719, exon 2 of 2)	exon (NM_177719, exon 2 of 2)	3407	NM_177719	240069		NM_177719	ENSMUSG00000048602	Morc2b	4932411A10Rik|Tce6	microrchidia 2B	protein-coding
X-4577	chr14	19693201	19693300	+	94.5	NA	Intergenic	Intergenic	-40595	NM_001024706	432825		NM_001024706	ENSMUSG00000095024	Gm5458	EG432825	predicted gene 5458	protein-coding
X-4646	chr14	24149101	24149200	+	94.5	NA	Intergenic	Intergenic	10205	NR_106069	102465697		NR_106069	ENSMUSG00000105723	Mir7210	mir-7210|mmu-mir-7210	microRNA 7210	ncRNA
X-4908	chr14	45166201	45166400	+	94.5	NA	intron (NR_167765, intron 2 of 2)	MurERV4-int|LTR|ERVK	18668	NR_030556	100124437		NR_030556	ENSMUSG00000105372	Mir327	Mirn327|mmu-mir-327	microRNA 327	ncRNA
X-4775	chr14	34414401	34414600	-	94.5	NA	exon (NM_001004436, exon 3 of 19)	exon (NM_001004436, exon 3 of 19)	-17875	NR_165636	115488304		NR_165636		5830448L01Rik	-	RIKEN cDNA 5830448L01 gene	ncRNA
X-10639	chr5	92777801	92777900	-	94.5	NA	intron (NM_177230, intron 19 of 24)	intron (NM_177230, intron 19 of 24)	26940	NM_175096	52331		NM_175096	ENSMUSG00000047963	Stbd1	D530019K15Rik|D5Ertd593e	starch binding domain 1	protein-coding
X-4367	chr14	19219101	19219400	+	94.3333	NA	Intergenic	Intergenic	-11817	NR_164364	100042024		NM_001374231	ENSMUSG00000094590	Gm3629	-	predicted gene 3629	protein-coding
X-4368	chr14	19219301	19219400	+	94.3333	NA	Intergenic	Intergenic	-11917	NR_164364	100042024		NM_001374231	ENSMUSG00000094590	Gm3629	-	predicted gene 3629	protein-coding
X-505	chr1	177710001	177710100	+	94	NA	intron (NM_001368823, intron 12 of 21)	intron (NM_001368823, intron 12 of 21)	74065	NM_001368823	631584		NM_001368823	ENSMUSG00000102483	Catspere1	Catspere|EG631584|Gm7068	cation channel sperm associated auxiliary subunit epsilon 1	protein-coding
X-1962	chr12	98355501	98355600	+	94	NA	Intergenic	(CCTCTG)n|Simple_repeat|Simple_repeat	120656	NM_008152	14744		NM_008152	ENSMUSG00000021886	Gpr65	Dig1|Gpcr25|TDAG8	G-protein coupled receptor 65	protein-coding
X-5995	chr17	15193401	15193500	+	94	NA	intron (NM_198104, intron 2 of 3)	L1MCa|LINE|L1	5624	NM_001123367	100041639		NM_001123367	ENSMUSG00000079710	Dynlt2a2	Dynlt2|Dynlt2b|Gm3448|LC2|TCTEX-2|TCTEX-4|Tcte-3|Tcte3|Tctex1d3|Tctex2|Tctex4	dynein light chain Tctex-type 2A2	protein-coding
X-12449	chr8	19808401	19808700	+	94	NA	Intergenic	RMER6A|LTR|ERVK	28958	NM_001039553	626415		NM_001039553	ENSMUSG00000096265	Potefam3e	4930467E23Rik|Pote3e|TSAP	POTE ankyrin domain family member 3E	protein-coding
X-7001	chr19	5561001	5561100	+	94	NA	promoter-TSS (NM_001024560)	promoter-TSS (NM_001024560)	-505	NM_001362042	225861		NM_001024560	ENSMUSG00000056185	Snx32	B930037P14Rik|Snx6b	sorting nexin 32	protein-coding
X-8895	chr4	42226901	42227000	-	94	NA	intron (NM_011335, intron 2 of 5)	MuRRS4-int|LTR|ERV1	-6291	NR_152159	545605		NR_152159		Gm5859	EG545605	family with sequence similarity 205 pseudogene	pseudo
X-6455	chr17	30984601	30984700	+	94	NA	exon (NM_013811, exon 63 of 93)	exon (NM_013811, exon 63 of 93)	-136191	NM_021332	14652		NM_021332	ENSMUSG00000024027	Glp1r	GLP-1R|GLP1Rc	glucagon-like peptide 1 receptor	protein-coding
X-6750	chr17	85301801	85301900	+	94	NA	exon (NM_001159497, exon 2 of 6)	exon (NM_001159497, exon 2 of 6)	29397	NM_001159498	19043		NM_011151	ENSMUSG00000061130	Ppm1b	PP2CB	protein phosphatase 1B, magnesium dependent, beta isoform	protein-coding
X-3380	chr14	17505701	17505800	+	94	NA	Intergenic	Intergenic	-86606	NM_175393	108978		NM_175393		4930555G01Rik	-	RIKEN cDNA 4930555G01 gene	protein-coding
X-1239	chr11	29657601	29657700	-	94	NA	exon (NM_194054, exon 3 of 9)	exon (NM_194054, exon 3 of 9)	-10913	NM_024226	68585		NM_024226	ENSMUSG00000020458	Rtn4	1110020G17Rik|ASY|C130026I10Rik|NOGO|NSP-CL|NgA|Nogo-A|Nogo-B|Nogo-C|mKIAA0886|mKIAA4153	reticulon 4	protein-coding
X-946	chr10	85582601	85582700	+	94	NA	Intergenic	Intergenic	-35881	NM_001384218	626858		NM_001384217		Gm6713	EG626858	predicted gene 6713	protein-coding
X-2261	chr13	49806601	49806700	+	94	NA	promoter-TSS (NM_025495)	promoter-TSS (NM_025495)	96	NR_073168	70930		NM_001081350	ENSMUSG00000021392	Nol8	4921532D18Rik|5730412B09Rik	nucleolar protein 8	protein-coding
X-7002	chr19	5561201	5561300	+	94	NA	promoter-TSS (NM_001024560)	promoter-TSS (NM_001024560)	-705	NM_001362042	225861		NM_001024560	ENSMUSG00000056185	Snx32	B930037P14Rik|Snx6b	sorting nexin 32	protein-coding
X-11236	chr6	87968501	87968600	+	94	NA	Intergenic	Intergenic	9885	NR_026990	434064		NR_026990	ENSMUSG00000084950	Gm5577	EG434064	predicted gene 5577	ncRNA
X-1958	chr12	98353401	98353600	-	94	NA	Intergenic	Intergenic	118606	NM_008152	14744		NM_008152	ENSMUSG00000021886	Gpr65	Dig1|Gpcr25|TDAG8	G-protein coupled receptor 65	protein-coding
X-12292	chr7	111687001	111687100	+	94	NA	exon (NM_001357952, exon 18 of 29)	exon (NM_001357952, exon 18 of 29)	64337	NM_001357952	74996		NM_133758	ENSMUSG00000059263	Usp47	4930502N04Rik|A630020C16Rik	ubiquitin specific peptidase 47	protein-coding
X-12099	chr7	72762001	72762100	+	94	NA	Intergenic	RMER15|LTR|ERVL	-10234	NR_046024	625243		NR_046024	ENSMUSG00000108383	Gm6567	-	predicted gene 6567	ncRNA
X-13666	chr9	108274601	108274700	+	94	NA	exon (NM_053216, exon 4 of 4)	exon (NM_053216, exon 4 of 4)	4617	NM_053216	112418		NM_053216	ENSMUSG00000032611	1700102P08Rik	-	RIKEN cDNA 1700102P08 gene	protein-coding
X-1959	chr12	98353501	98353600	-	94	NA	Intergenic	Intergenic	118656	NM_008152	14744		NM_008152	ENSMUSG00000021886	Gpr65	Dig1|Gpcr25|TDAG8	G-protein coupled receptor 65	protein-coding
X-2788	chr14	15753701	15753800	+	93.6	NA	Intergenic	Intergenic	-31791	NM_001374235	100042024		NM_001374231	ENSMUSG00000094590	Gm3629	-	predicted gene 3629	protein-coding
X-2786	chr14	15753401	15753800	+	93.6	NA	Intergenic	RLTR20C1_MM|LTR|ERVK	-31941	NM_001374235	100042024		NM_001374231	ENSMUSG00000094590	Gm3629	-	predicted gene 3629	protein-coding
X-4231	chr14	19013401	19013600	-	93.5	NA	intron (NM_001256501, intron 4 of 4).2	intron (NM_001256501, intron 4 of 4).2	6961	NM_001256501	100041840		NM_001256501	ENSMUSG00000072739	Gm10408	100040797|Gm2971	predicted gene 10408	protein-coding
X-10458	chr5	23730601	23730700	+	93.5	NA	exon (NM_001359175, exon 9 of 15)	exon (NM_001359175, exon 9 of 15)	90919	NM_001359175	20817		NM_009274	ENSMUSG00000062604	Srpk2	Wbp6|mSRPK2	serine/arginine-rich protein specific kinase 2	protein-coding
X-3378	chr14	17504201	17504400	+	93.5	NA	Intergenic	L1MC4|LINE|L1	-85156	NM_175393	108978		NM_175393		4930555G01Rik	-	RIKEN cDNA 4930555G01 gene	protein-coding
X-4232	chr14	19013501	19013600	-	93.5	NA	intron (NM_001256501, intron 4 of 4).2	intron (NM_001256501, intron 4 of 4).2	6911	NM_001256501	100041840		NM_001256501	ENSMUSG00000072739	Gm10408	100040797|Gm2971	predicted gene 10408	protein-coding
X-4594	chr14	19700701	19700800	+	93.5	NA	Intergenic	MurERV4-int|LTR|ERVK	-48095	NM_001024706	432825		NM_001024706	ENSMUSG00000095024	Gm5458	EG432825	predicted gene 5458	protein-coding
X-12761	chr8	21197601	21197700	+	93.5	NA	Intergenic	Intergenic	42707	NM_001270553	100861668		NM_001270553	ENSMUSG00000095294	Potefam3b	Gm21119|Pote3b	POTE ankyrin domain family member 3B	protein-coding
X-4593	chr14	19700401	19700500	+	93.5	NA	Intergenic	MurERV4-int|LTR|ERVK	-47795	NM_001024706	432825		NM_001024706	ENSMUSG00000095024	Gm5458	EG432825	predicted gene 5458	protein-coding
X-8591	chr4	41912901	41913000	+	93.2	NA	Intergenic	L2a|LINE|L2	-8329	NR_166500	100861618		NR_166500		Ccl19-ps1	Scya19-ps1	C-C motif chemokine ligand 19, pseudogene 1	pseudo
X-8590	chr4	41912601	41913100	+	93.2	NA	Intergenic	L2a|LINE|L2	-8429	NR_166500	100861618		NR_166500		Ccl19-ps1	Scya19-ps1	C-C motif chemokine ligand 19, pseudogene 1	pseudo
X-6777	chr18	4198101	4198200	+	93	NA	Intergenic	Intergenic	32318	NM_026092	67328		NM_026092	ENSMUSG00000024233	Lyzl1	1700038F02Rik|Lyc2|Lyzd1	lysozyme-like 1	protein-coding
X-5317	chr15	74513501	74513600	-	93	NA	Intergenic	Intergenic	-5383	NM_001177437	69439		NM_001177437	ENSMUSG00000022603	Mroh4	1700016M24Rik	maestro heat-like repeat family member 4	protein-coding
X-13163	chr8	125628501	125628600	+	93	NA	exon (NM_001111141, exon 4 of 5)	exon (NM_001111141, exon 4 of 5)	3917	NM_001111141	244666		NM_001111141	ENSMUSG00000031986	Sprtn	Gm505	SprT-like N-terminal domain	protein-coding
X-13678	chr9	110379401	110379500	+	93	NA	exon (NM_001081340, exon 3 of 21)	exon (NM_001081340, exon 3 of 21)	17785	NM_001081340	235626		NM_001081340	ENSMUSG00000044791	Setd2	4921524K10Rik|KMT3A	SET domain containing 2	protein-coding
X-6648	chr17	66292001	66292100	+	93	NA	exon (NM_001025572, exon 9 of 13)	exon (NM_001025572, exon 9 of 13)	-33868	NM_023053	65960		NM_023053	ENSMUSG00000024098	Twsg1	1810013J15Rik|9030422N06Rik|D17Ertd403e|Tsg|Twg	twisted gastrulation BMP signaling modulator 1	protein-coding
X-6212	chr17	27530601	27530700	+	93	NA	Intergenic	Intergenic	5419	NR_106073	102465700		NR_106073	ENSMUSG00000105142	Mir7214	mmu-mir-7214	microRNA 7214	ncRNA
X-8641	chr4	41937601	41937700	+	93	NA	Intergenic	B3A|SINE|B2	-3976	NM_001378741
X-5797	chr16	91456301	91456400	+	93	NA	exon (NM_019973, exon 3 of 5)	exon (NM_019973, exon 3 of 5)	7694	NM_001370901	102640710		NM_001370901		Gm36712	-	predicted gene, 36712	protein-coding
X-12374	chr7	132585601	132585700	+	93	NA	exon (NM_001362198, exon 11 of 11)	exon (NM_001362198, exon 11 of 11)	31326	NM_001170744	13017		NM_009980	ENSMUSG00000030970	Ctbp2	D7Ertd45e|Gtrgeo6|Ribeye	C-terminal binding protein 2	protein-coding
X-12315	chr7	118322001	118322200	+	93	NA	exon (NM_001360793, exon 5 of 16)	exon (NM_001360793, exon 5 of 16)	10334	NM_001360794	101565		NM_182995	ENSMUSG00000033904	Ccp110	6330503K22Rik|CP110|cep110	centriolar coiled coil protein 110	protein-coding
X-11961	chr7	46472901	46473000	+	93	NA	3' UTR (NM_001360076, exon 16 of 16)	3' UTR (NM_001360076, exon 16 of 16)	-22278	NM_010699	16828		NM_010699	ENSMUSG00000063229	Ldha	Ldh1|Ldhm|l7R2	lactate dehydrogenase A	protein-coding
X-6058	chr17	15229601	15229800	+	93	NA	promoter-TSS (NM_001123372)	promoter-TSS (NM_001123372)	-402	NM_001123372	100041621		NM_001123372	ENSMUSG00000116895	Ermardl1	Gm3435	ER membrane associated RNA degradation like 1	protein-coding
X-12316	chr7	118322101	118322200	+	93	NA	exon (NM_001360793, exon 5 of 16)	exon (NM_001360793, exon 5 of 16)	10384	NM_001360794	101565		NM_182995	ENSMUSG00000033904	Ccp110	6330503K22Rik|CP110|cep110	centriolar coiled coil protein 110	protein-coding
X-5296	chr15	74503601	74503700	+	93	NA	intron (NM_001177437, intron 3 of 26)	intron (NM_001177437, intron 3 of 26)	4517	NM_001177437	69439		NM_001177437	ENSMUSG00000022603	Mroh4	1700016M24Rik	maestro heat-like repeat family member 4	protein-coding
X-6057	chr17	15229501	15229800	+	93	NA	promoter-TSS (NM_001123372)	promoter-TSS (NM_001123372)	-452	NM_001123372	100041621		NM_001123372	ENSMUSG00000116895	Ermardl1	Gm3435	ER membrane associated RNA degradation like 1	protein-coding
X-300	chr1	93341201	93341300	+	93	NA	exon (NM_001301364, exon 23 of 28)	exon (NM_001301364, exon 23 of 28)	32173	NM_001301364	110611		NM_133808	ENSMUSG00000034088	Hdlbp	1110005P14Rik|D1Ertd101e	high density lipoprotein (HDL) binding protein	protein-coding
X-2456	chr13	58451201	58451300	+	93	NA	exon (NM_001360894, exon 11 of 15)	exon (NM_001360894, exon 11 of 15)	9713	NR_105788	102465191		NR_105788	ENSMUSG00000098258	Mir6369	Gm27615|mmu-mir-6369	microRNA 6369	ncRNA
X-8472	chr4	40261501	40261600	-	93	NA	exon (NM_134097, exon 3 of 3)	exon (NM_134097, exon 3 of 3)	-8029	NM_001349093	100504309		NM_001349093	ENSMUSG00000028407	Smim27	2010003O02Rik|Toporsos	small integral membrane protein 27	protein-coding
X-4581	chr14	19696001	19696100	+	93	NA	Intergenic	Intergenic	-43395	NM_001024706	432825		NM_001024706	ENSMUSG00000095024	Gm5458	EG432825	predicted gene 5458	protein-coding
X-3984	chr14	18753301	18753400	+	93	NA	intron (NM_001270806, intron 4 of 4)	intron (NM_001270806, intron 4 of 4)	-27008	NR_164364	100042024		NM_001374231	ENSMUSG00000094590	Gm3629	-	predicted gene 3629	protein-coding
X-9320	chr4	42739801	42739900	+	93	NA	intron (NR_155456, intron 2 of 3)	intron (NR_155456, intron 2 of 3)	-4971	NR_152161	100039374		NR_152161		Gm2192	Gm10590	family with sequence similarity 205 pseudogene	pseudo
X-2829	chr14	15771401	15771500	+	92.5	NA	Intergenic	L1Lx_I|LINE|L1	-14091	NM_001374235	100042024		NM_001374231	ENSMUSG00000094590	Gm3629	-	predicted gene 3629	protein-coding
X-2828	chr14	15770901	15771500	+	92.5	NA	Intergenic	L1Lx_I|LINE|L1	-14341	NM_001374235	100042024		NM_001374231	ENSMUSG00000094590	Gm3629	-	predicted gene 3629	protein-coding
X-10370	chr5	15859201	15859400	+	92.5	NA	intron (NR_073011, intron 3 of 4)	intron (NR_073011, intron 3 of 4)	2757	NR_073011	381715		NR_073011	ENSMUSG00000069720	Speer4c2	4930572O03Rik	spermatogenesis associated glutamate (E)-rich protein 4C2	pseudo
X-13789	chr9	123658401	123658500	+	92.5	NA	exon (NM_148925, exon 9 of 19)	exon (NM_148925, exon 9 of 19)	22276	NM_148925	17281		NM_148925	ENSMUSG00000025241	Fyco1	2810409M01Rik|Mem2|RUFY3|ZFYVE7	FYVE and coiled-coil domain containing 1	protein-coding
X-8847	chr4	42136701	42137000	+	92.3333	NA	intron (NR_169015, intron 2 of 5)	intron (NR_169015, intron 2 of 5)	-15336	NR_169012	100861647		NR_169011	ENSMUSG00000121463	Ccl19-ps6	Gm21104	C-C motif chemokine ligand 19, pseudogene 6	pseudo
X-8848	chr4	42136801	42137000	+	92.3333	NA	intron (NR_169015, intron 2 of 5)	intron (NR_169015, intron 2 of 5)	-15386	NR_169012	100861647		NR_169011	ENSMUSG00000121463	Ccl19-ps6	Gm21104	C-C motif chemokine ligand 19, pseudogene 6	pseudo
X-6579	chr17	36161401	36161500	+	92.25	NA	exon (NM_001010833, exon 8 of 16)	exon (NM_001010833, exon 8 of 16)	9060	NM_001010833	240087		NM_001010833	ENSMUSG00000061607	Mdc1	6820401C03|Nfbd1|mKIAA0170	mediator of DNA damage checkpoint 1	protein-coding
X-6578	chr17	36161301	36161500	+	92.25	NA	exon (NM_001010833, exon 8 of 16)	exon (NM_001010833, exon 8 of 16)	9010	NM_001010833	240087		NM_001010833	ENSMUSG00000061607	Mdc1	6820401C03|Nfbd1|mKIAA0170	mediator of DNA damage checkpoint 1	protein-coding
X-6580	chr17	36161601	36161700	+	92.25	NA	exon (NM_001010833, exon 8 of 16)	exon (NM_001010833, exon 8 of 16)	9260	NM_001010833	240087		NM_001010833	ENSMUSG00000061607	Mdc1	6820401C03|Nfbd1|mKIAA0170	mediator of DNA damage checkpoint 1	protein-coding
X-2160	chr12	116211701	116211800	+	92	NA	exon (NM_146039, exon 5 of 22)	exon (NM_146039, exon 5 of 22)	14895	NM_146039	217935		NM_146039	ENSMUSG00000042050	Dync2i1	D430033N04Rik|Dync2l1|Wdr60	dynein 2 intermediate chain 1	protein-coding
X-3490	chr14	17733101	17733200	+	92	NA	Intergenic	L1MdFanc_I|LINE|L1	-118900	NM_001242945	100041306		NM_001242945	ENSMUSG00000094132	Gm3264	-	predicted gene 3264	protein-coding
X-3045	chr14	16644101	16644200	+	92	NA	Intergenic	Intergenic	-17684	NM_001291094	100041515		NM_001205306	ENSMUSG00000096629	Gm3383	-	predicted gene 3383	protein-coding
X-4648	chr14	24149601	24149700	+	92	NA	Intergenic	B3A|SINE|B2	10705	NR_106069	102465697		NR_106069	ENSMUSG00000105723	Mir7210	mir-7210|mmu-mir-7210	microRNA 7210	ncRNA
X-3306	chr14	17278901	17279000	+	92	NA	Intergenic	Intergenic	27181	NM_001242941	666329		NM_001242941	ENSMUSG00000095912	Gm3317	100041401	predicted gene 3317	protein-coding
X-7485	chr2	92376801	92376900	+	92	NA	Intergenic	Intergenic	-45701	NR_106080	102466819		NR_106080	ENSMUSG00000099223	Mir7221	Gm27378|mmu-mir-7221	microRNA 7221	ncRNA
X-635	chr1	191564301	191564400	-	92	NA	3' UTR (NM_010892, exon 8 of 8)	3' UTR (NM_010892, exon 8 of 8)	10765	NM_010892	18005		NM_010892	ENSMUSG00000026622	Nek2	-	NIMA (never in mitosis gene a)-related expressed kinase 2	protein-coding
X-4647	chr14	24149501	24149700	+	92	NA	Intergenic	B3A|SINE|B2	10655	NR_106069	102465697		NR_106069	ENSMUSG00000105723	Mir7210	mir-7210|mmu-mir-7210	microRNA 7210	ncRNA
X-535	chr1	178156201	178156300	-	92	NA	3' UTR (NM_016805, exon 14 of 14)	3' UTR (NM_016805, exon 14 of 14)	9130	NR_149827	51810		NM_016805	ENSMUSG00000039630	Hnrnpu	Hnrpu|SAFA|Sp120|hnRNP U	heterogeneous nuclear ribonucleoprotein U	protein-coding
X-11577	chr7	28888001	28888100	+	92	NA	intron (NM_001164658, intron 21 of 27)	intron (NM_001164658, intron 21 of 27)	-7952	NM_026545	57296		NM_026545	ENSMUSG00000030591	Psmd8	6720456J22Rik	proteasome (prosome, macropain) 26S subunit, non-ATPase, 8	protein-coding
X-8609	chr4	41918301	41918400	+	92	NA	Intergenic	Intergenic	-2929	NR_166500	100861618		NR_166500		Ccl19-ps1	Scya19-ps1	C-C motif chemokine ligand 19, pseudogene 1	pseudo
X-12112	chr7	72770201	72770300	+	92	NA	Intergenic	Intergenic	-18434	NR_046024	625243		NR_046024	ENSMUSG00000108383	Gm6567	-	predicted gene 6567	ncRNA
X-12146	chr7	73445101	73445200	+	92	NA	Intergenic	Intergenic	21101	NR_077222	100579147		NR_077222	ENSMUSG00000074067	Gm10619	4932443D20	predicted gene 10619	ncRNA
X-6094	chr17	15257201	15257500	+	92	NA	intron (NM_198104, intron 1 of 2)	L1MCa|LINE|L1	-4463	NM_001360400	381062		NM_183133	ENSMUSG00000036552	Ermard	2210404J11Rik|2410011O22Rik	ER membrane associated RNA degradation	protein-coding
X-7494	chr2	92380401	92380500	+	92	NA	Intergenic	Intergenic	-42101	NR_106080	102466819		NR_106080	ENSMUSG00000099223	Mir7221	Gm27378|mmu-mir-7221	microRNA 7221	ncRNA
X-7680	chr2	127615901	127616000	+	92	NA	exon (NM_001291012, exon 5 of 20)	exon (NM_001291012, exon 5 of 20)	14861	NM_001369236	53885		NM_016902	ENSMUSG00000027378	Nphp1	-	nephronophthisis 1 (juvenile) homolog (human)	protein-coding
X-4176	chr14	18977901	18978000	-	92	NA	intron (NM_001270806, intron 4 of 4).2	intron (NM_001270806, intron 4 of 4).2	-12215	NR_164364	100042024		NM_001374231	ENSMUSG00000094590	Gm3629	-	predicted gene 3629	protein-coding
X-5500	chr15	89321501	89321700	+	92	NA	Intergenic	IMPB_01|Satellite|Satellite	-7470	NM_007692	12651		NM_007692	ENSMUSG00000022617	Chkb	Chetk|Chkl|Ck|Ck/Ek|Ck/Ek-beta|Ckb|Ckekb|Ek	choline kinase beta	protein-coding
X-61	chr1	36376401	36376500	+	92	NA	3' UTR (NM_001310513, exon 22 of 22)	3' UTR (NM_001310513, exon 22 of 22)	11389	NR_105863	102465541		NR_105863	ENSMUSG00000098680	Mir6898	Gm27816|mmu-mir-6898	microRNA 6898	ncRNA
X-7484	chr2	92376601	92376700	+	92	NA	Intergenic	Intergenic	-45901	NR_106080	102466819		NR_106080	ENSMUSG00000099223	Mir7221	Gm27378|mmu-mir-7221	microRNA 7221	ncRNA
X-9555	chr4	94219001	94219100	+	92	NA	Intergenic	MIRc|SINE|MIR	225983	NM_026368	67770		NM_026368	ENSMUSG00000028578	Caap1	5830433M19Rik|CAAP	caspase activity and apoptosis inhibitor 1	protein-coding
X-1988	chr12	98373301	98373400	+	92	NA	Intergenic	Intergenic	-116753	NR_136759	105245437		NR_136759	ENSMUSG00000113613	Gm40893	-	predicted gene, 40893	ncRNA
X-13344	chr9	54145801	54145900	+	92	NA	intron (NM_001348171, intron 1 of 9)	RMER10A|LTR|ERVL	-9652	NM_001348172	13075		NM_007810	ENSMUSG00000032274	Cyp19a1	Ar|ArKO|Cyp19|Int-5|Int5|p450arom	cytochrome P450, family 19, subfamily a, polypeptide 1	protein-coding
X-7451	chr2	82823201	82823300	-	92	NA	exon (NM_001370266, exon 17 of 23)	exon (NM_001370266, exon 17 of 23)	49272	NM_001370266	241516		NM_001370266	ENSMUSG00000075249	Fsip2	-	fibrous sheath-interacting protein 2	protein-coding
X-11834	chr7	38682201	38682300	-	92	NA	Intergenic	Intergenic	191165	NR_153826	105247250		NR_153826	ENSMUSG00000121746	1700010N08Rik	Gm42380	RIKEN cDNA 1700010N08 gene	ncRNA
X-737	chr10	58314801	58314900	+	92	NA	exon (NM_011240, exon 20 of 29)	exon (NM_011240, exon 20 of 29)	-18909	NM_001162956	76138		NM_001162956	ENSMUSG00000038010	Ccdc138	6230424H07Rik	coiled-coil domain containing 138	protein-coding
X-1844	chr12	59118401	59118700	+	91.6667	NA	exon (NM_008891, exon 9 of 9)	exon (NM_008891, exon 9 of 9)	4845	NM_008891	18949		NM_008891	ENSMUSG00000020994	Pnn	D12Ertd512e	pinin	protein-coding
X-8915	chr4	42239301	42239400	+	91.6667	NA	promoter-TSS (NR_166045).2	promoter-TSS (NR_166045).2	-334	NR_166045	101056232		NR_166045		Gm29804	-	predicted gene, 29804	pseudo
X-8916	chr4	42239501	42239600	+	91.6667	NA	promoter-TSS (NR_166045).2	promoter-TSS (NR_166045).2	-134	NR_166045	101056232		NR_166045		Gm29804	-	predicted gene, 29804	pseudo
X-7630	chr2	120569901	120570000	+	91.5	NA	3' UTR (NM_001024856, exon 16 of 16)	3' UTR (NM_001024856, exon 16 of 16)	-7952	NM_026891	68968		NM_026891	ENSMUSG00000027284	Cdan1	1500015A01Rik|CDA-I|CDA1|CDAI|codanin-1	codanin 1	protein-coding
X-8588	chr4	41912101	41912300	+	91.5	NA	Intergenic	(TG)n|Simple_repeat|Simple_repeat	8587	NM_001378661
X-13728	chr9	118386501	118386700	+	91.5	NA	exon (NM_018748, exon 15 of 24)	exon (NM_018748, exon 15 of 24)	-49177	NM_133721	104099		NM_133721	ENSMUSG00000039115	Itga9	(alpha)9|2610002H11Rik|6720458D17Rik|D130073C02|D9Ertd428e	integrin alpha 9	protein-coding
X-11027	chr6	29419301	29419400	+	91.5	NA	exon (NM_001347071, exon 16 of 18)	exon (NM_001347071, exon 16 of 18)	-13802	NM_001081185	68794		NM_026839	ENSMUSG00000068699	Flnc	1110055E19Rik|ABP-280|ABPL|Fln2	filamin C, gamma	protein-coding
X-9516	chr4	94192201	94192400	+	91.5	NA	Intergenic	Lx3C|LINE|L1	252733	NM_026368	67770		NM_026368	ENSMUSG00000028578	Caap1	5830433M19Rik|CAAP	caspase activity and apoptosis inhibitor 1	protein-coding
X-8623	chr4	41925201	41925300	+	91.5	NA	Intergenic	Intergenic	3971	NR_166500	100861618		NR_166500		Ccl19-ps1	Scya19-ps1	C-C motif chemokine ligand 19, pseudogene 1	pseudo
X-801	chr10	62510901	62511000	+	91	NA	intron (NM_001364705, intron 1 of 3)	intron (NM_001364705, intron 1 of 3)	-7337	NR_106074	102465987		NR_106074	ENSMUSG00000105329	Mir7215	mmu-mir-7215	microRNA 7215	ncRNA
X-13485	chr9	67629501	67629600	+	91	NA	Intergenic	Intergenic	5512	NR_106100	102466824		NR_106100	ENSMUSG00000098937	Mir7241	Gm27918|mmu-mir-7241	microRNA 7241	ncRNA
X-3950	chr14	18721701	18721800	+	91	NA	intron (NR_038059, intron 1 of 3)	PB1D10|SINE|Alu	4530	NR_038059	73549		NR_038059	ENSMUSG00000079407	1700110I01Rik	100040740|1700016F01Rik|Gm2938	RIKEN cDNA 1700110I01 gene	ncRNA
X-6908	chr18	67184101	67184200	+	91	NA	Intergenic	Intergenic	-37219	NM_177137	14680		NM_010307	ENSMUSG00000024524	Gnal	2610011C15Rik|9630020G10Rik|Galphaolf|Gna10|Golf|Hg1o	guanine nucleotide binding protein, alpha stimulating, olfactory type	protein-coding
X-8253	chr3	88803201	88803300	-	91	NA	exon (NM_001242372, exon 22 of 33)	exon (NM_001242372, exon 22 of 33)	18007	NM_144898	229524		NM_144898	ENSMUSG00000068922	Msto1	mst	misato 1, mitochondrial distribution and morphology regulator	protein-coding
X-417	chr1	155738801	155739000	-	91	NA	exon (NM_001039184, exon 34 of 38)	exon (NM_001039184, exon 34 of 38)	-50255	NM_001024945	104009		NM_023268	ENSMUSG00000033684	Qsox1	1300003H02Rik|QSOX|Qscn6|SOx|b2b2673Clo	quiescin Q6 sulfhydryl oxidase 1	protein-coding
X-10754	chr5	113489001	113489100	+	91	NA	Intergenic	Intergenic	-3539	NR_106089	102466821		NR_106089	ENSMUSG00000104840	Mir7230	mmu-mir-7230	microRNA 7230	ncRNA
X-1978	chr12	98367201	98367300	+	91	NA	Intergenic	Intergenic	-122853	NR_136759	105245437		NR_136759	ENSMUSG00000113613	Gm40893	-	predicted gene, 40893	ncRNA
X-7129	chr19	45756101	45756200	+	91	NA	exon (NM_023799, exon 9 of 16)	exon (NM_023799, exon 9 of 16)	15842	NR_151594	76055		NM_023799	ENSMUSG00000025220	Oga	Hy5|Mgea5|Ncoat	O-GlcNAcase	protein-coding
X-2535	chr13	112758701	112758800	+	91	NA	exon (NM_001145885, exon 13 of 22)	exon (NM_001145885, exon 13 of 22)	30094	NM_001145885	13206		NM_010029	ENSMUSG00000021758	Ddx4	Mvh|VASA	DEAD box helicase 4	protein-coding
X-5174	chr15	57915901	57916000	+	91	NA	exon (NM_001042438, exon 4 of 5)	exon (NM_001042438, exon 4 of 5)	-18260	NM_029418	75758		NM_029418	ENSMUSG00000101892	9130401M01Rik	-	RIKEN cDNA 9130401M01 gene	protein-coding
X-5926	chr17	13139601	13139700	+	91	NA	exon (NM_001290712, exon 6 of 11)	exon (NM_001290712, exon 6 of 11)	-2094	NR_028479	100303746		NR_028479		Snora20	MBI-125	small nucleolar RNA, H/ACA box 20	snoRNA
X-10315	chr5	15667401	15667500	+	91	NA	Intergenic	Intergenic	14084	NM_001374725	100861702		NM_001374725	ENSMUSG00000099762	Gm21149	-	predicted gene, 21149	protein-coding
X-4589	chr14	19698801	19698900	+	91	NA	Intergenic	MurERV4-int|LTR|ERVK	-46195	NM_001024706	432825		NM_001024706	ENSMUSG00000095024	Gm5458	EG432825	predicted gene 5458	protein-coding
X-12992	chr8	71575001	71575100	+	91	NA	Intergenic	(AG)n|Simple_repeat|Simple_repeat	-17963	NM_001324526	665858		NM_001324526		Gm7827	EG665858	predicted gene 7827	protein-coding
X-7093	chr19	36944101	36944200	+	91	NA	exon (NM_001080706, exon 11 of 38)	exon (NM_001080706, exon 11 of 38)	40671	NM_001080706	107182		NM_001080706	ENSMUSG00000040565	Btaf1	E430027O22Rik|TAF170	B-TFIID TATA-box binding protein associated factor 1	protein-coding
X-5185	chr15	59124101	59124200	+	91	NA	Intergenic	Intergenic	-54647	NR_045613	100416830		NR_045613	ENSMUSG00000121630	Zfp572	4930472F24Rik	zinc finger protein 572	pseudo
X-9037	chr4	42307401	42307500	+	91	NA	intron (NM_001357590, intron 1 of 3).2	intron (NM_001357590, intron 1 of 3).2	-1481	NM_001355395	545611		NM_001085530	ENSMUSG00000094066	Spata31f1b	Fam205a|Fam205a2|Gm13298|Spata31f1-2	spermatogenesis associated 31 subfamily F member 1B	protein-coding
X-8643	chr4	41940001	41940100	+	91	NA	Intergenic	Intergenic	-1576	NM_001378741
X-12115	chr7	72773901	72774000	+	91	NA	Intergenic	Intergenic	-22134	NR_046024	625243		NR_046024	ENSMUSG00000108383	Gm6567	-	predicted gene 6567	ncRNA
X-3081	chr14	16739201	16739300	+	91	NA	intron (NM_001256886, intron 2 of 6)	L1MdFanc_I|LINE|L1	11079	NM_001256886	100041678		NM_001256886	ENSMUSG00000096003	Gm3500	100041758|Gm3401	predicted gene 3500	protein-coding
X-753	chr10	62489301	62489500	+	91	NA	Intergenic	7SLRNA|srpRNA|srpRNA	-2403	NM_053183	94213		NM_053183	ENSMUSG00000020076	Ddx50	4933429B04Rik|8430408E17Rik|GU2|RH-II	DExD box helicase 50	protein-coding
X-8721	chr4	42059501	42059600	+	90.5	NA	intron (NR_152162, intron 2 of 4)	intron (NR_152162, intron 2 of 4)	4398	NR_152162	665845		NR_152162	ENSMUSG00000095348	Gm7819	100039323|100042536|Gm3892	family with sequence similarity 205 pseudogene	pseudo
X-10133	chr5	11547201	11547400	+	90.5	NA	Intergenic	MTEb|LTR|ERVL-MaLR	-97623	NM_001037919	623898		NM_001037919	ENSMUSG00000091903	Speer1h	EG623898|Gm6460	spermatogenesis associated glutamate (E)-rich protein 1H	protein-coding
X-10134	chr5	11547301	11547400	+	90.5	NA	Intergenic	Lx9|LINE|L1	-97573	NM_001037919	623898		NM_001037919	ENSMUSG00000091903	Speer1h	EG623898|Gm6460	spermatogenesis associated glutamate (E)-rich protein 1H	protein-coding
X-8720	chr4	42059401	42059500	+	90.5	NA	intron (NR_152162, intron 2 of 4)	intron (NR_152162, intron 2 of 4)	4298	NR_152162	665845		NR_152162	ENSMUSG00000095348	Gm7819	100039323|100042536|Gm3892	family with sequence similarity 205 pseudogene	pseudo
X-12037	chr7	69566801	69566900	+	90	NA	Intergenic	Intergenic	420720	NR_131145	624549		NR_131144	ENSMUSG00000109097	Gm29683	Gm44536	predicted gene, 29683	ncRNA
X-5218	chr15	59150101	59150200	+	90	NA	Intergenic	Intergenic	-28647	NR_045613	100416830		NR_045613	ENSMUSG00000121630	Zfp572	4930472F24Rik	zinc finger protein 572	pseudo
X-843	chr10	66522601	66522700	+	90	NA	Intergenic	Intergenic	233513	NR_138560	68488		NR_138560		1110002J07Rik	-	RIKEN cDNA 1110002J07 gene	ncRNA
X-6865	chr18	42432201	42432300	+	90	NA	exon (NM_172626, exon 5 of 20)	exon (NM_172626, exon 5 of 20)	23832	NM_172626	225432		NM_172626	ENSMUSG00000024491	Rbm27	A730010I06|Psc1|mKIAA1311	RNA binding motif protein 27	protein-coding
X-6701	chr17	66509501	66509600	+	90	NA	Intergenic	Lx2B2|LINE|L1	79035	NM_001003919	320209		NM_001003919	ENSMUSG00000035842	Ddx11	4732462I11Rik|CHL1|CHLR1|KRG2|essa15a	DEAD/H box helicase 11	protein-coding
X-996	chr10	86427601	86427700	+	90	NA	Intergenic	MTD|LTR|ERVL-MaLR	-50319	NM_001384224	627035		NM_001384224		Gm6729	EG627035	predicted gene 6729	protein-coding
X-12783	chr8	21216201	21216400	+	90	NA	Intergenic	RMER6A|LTR|ERVK	61357	NM_001270553	100861668		NM_001270553	ENSMUSG00000095294	Potefam3b	Gm21119|Pote3b	POTE ankyrin domain family member 3B	protein-coding
X-2338	chr13	50699101	50699200	+	90	NA	promoter-TSS (NR_030453)	promoter-TSS (NR_030453)	-380	NR_030453	751559		NR_030453	ENSMUSG00000119579	Mir683-1	Gm26093|Mirn683|Mirn683-1|Mirn683a|mmu-mir-683|mmu-mir-683-1	microRNA 683-1	ncRNA
X-8581	chr4	41908001	41908100	+	90	NA	Intergenic	RMER6A|LTR|ERVK	4437	NM_001378661
X-1466	chr11	87941801	87941900	+	90	NA	3' UTR (NM_001078167, exon 3 of 3)	3' UTR (NM_001078167, exon 3 of 3)	3651	NM_173374	110809		NM_173374	ENSMUSG00000018379	Srsf1	1110054N12Rik|5730507C05Rik|6330415C05Rik|Asf|Sf2|Sfrs1	serine and arginine-rich splicing factor 1	protein-coding
X-6932	chr18	67202501	67202600	+	90	NA	Intergenic	Intergenic	-18819	NM_177137	14680		NM_010307	ENSMUSG00000024524	Gnal	2610011C15Rik|9630020G10Rik|Galphaolf|Gna10|Golf|Hg1o	guanine nucleotide binding protein, alpha stimulating, olfactory type	protein-coding
X-6374	chr17	30914101	30914200	+	90	NA	exon (NM_013811, exon 24 of 93)	exon (NM_013811, exon 24 of 93)	68240	NM_013811	13417		NM_013811	ENSMUSG00000033826	Dnah8	ATPase|Dnahc8|Hst6.7b|P1-Loop	dynein, axonemal, heavy chain 8	protein-coding
X-1331	chr11	62428501	62428600	+	90	NA	intron (NM_028448, intron 1 of 4)	ID_B1|SINE|B4	1537	NM_028448	73139		NM_028448	ENSMUSG00000018509	Cenpv	3110013H01Rik|Prr6	centromere protein V	protein-coding
X-800	chr10	62510701	62510800	+	90	NA	intron (NM_001364705, intron 1 of 3)	intron (NM_001364705, intron 1 of 3)	-7537	NR_106074	102465987		NR_106074	ENSMUSG00000105329	Mir7215	mmu-mir-7215	microRNA 7215	ncRNA
X-3858	chr14	18630401	18630500	+	90	NA	intron (NM_001374194, intron 6 of 6).2	intron (NM_001374194, intron 6 of 6).2	-6922	NM_177135	320333		NM_177135	ENSMUSG00000096039	D830030K20Rik	-	RIKEN cDNA D830030K20 gene	protein-coding
X-11410	chr6	127772601	127772700	+	90	NA	Intergenic	(GT)n|Simple_repeat|Simple_repeat	-7544	NR_106092	102466996		NR_106092	ENSMUSG00000104804	Mir7233	mmu-mir-7233	microRNA 7233	ncRNA
X-10576	chr5	64507101	64507200	+	90	NA	exon (NM_001310611, exon 22 of 22)	exon (NM_001310611, exon 22 of 22)	118135	NR_040681	69999		NR_040681	ENSMUSG00000100911	1700027F09Rik	-	RIKEN cDNA 1700027F09 gene	ncRNA
X-6345	chr17	30888901	30889000	-	90	NA	intron (NM_013811, intron 14 of 92)	intron (NM_013811, intron 14 of 92)	43040	NM_013811	13417		NM_013811	ENSMUSG00000033826	Dnah8	ATPase|Dnahc8|Hst6.7b|P1-Loop	dynein, axonemal, heavy chain 8	protein-coding
X-7045	chr19	9979201	9979300	+	90	NA	promoter-TSS (NM_011913)	promoter-TSS (NM_011913)	161	NM_001378857	74760		NM_144538	ENSMUSG00000024663	Rab3il1	1200014K04Rik|Rab3ail1	RAB3A interacting protein (rabin3)-like 1	protein-coding
X-9917	chr4	146729301	146729400	-	90	NA	Intergenic	RMER10B|LTR|ERVL	-98020	NR_045468	67524		NR_045468	ENSMUSG00000086046	1700095A21Rik	-	RIKEN cDNA 1700095A21 gene	ncRNA
X-13335	chr9	54139901	54140000	+	90	NA	intron (NM_001348171, intron 1 of 9)	intron (NM_001348171, intron 1 of 9)	-3752	NM_001348172	13075		NM_007810	ENSMUSG00000032274	Cyp19a1	Ar|ArKO|Cyp19|Int-5|Int5|p450arom	cytochrome P450, family 19, subfamily a, polypeptide 1	protein-coding
X-1087	chr10	117524901	117525100	+	90	NA	3' UTR (NM_001288586, exon 11 of 11)	3' UTR (NM_001288586, exon 11 of 11)	21663	NM_010786	17246		NM_010786	ENSMUSG00000020184	Mdm2	1700007J15Rik|Mdm-2	transformed mouse 3T3 cell double minute 2	protein-coding
X-9916	chr4	146729201	146729400	-	90	NA	Intergenic	RMER10B|LTR|ERVL	-97970	NR_045468	67524		NR_045468	ENSMUSG00000086046	1700095A21Rik	-	RIKEN cDNA 1700095A21 gene	ncRNA
X-1442	chr11	84760701	84760800	+	90	NA	promoter-TSS (NR_131201)	promoter-TSS (NR_131201)	-81	NR_131201	102635561		NR_131197		Ggnbp2os	-	gametogenetin binding protein 2, opposite strand	ncRNA
X-12898	chr8	28089601	28089700	+	90	NA	Intergenic	Intergenic	151952	NM_026256	70952		NM_026256	ENSMUSG00000063932	Poteg	4921537P18Rik|4930456F22Rik|Gm1698|Gsarp1|Gsarp2	POTE ankyrin domain family, member G	protein-coding
X-8736	chr4	42070201	42070300	+	90	NA	TTS (NR_169017)	TTS (NR_169017)	2512	NR_169018	65958		NR_169015		Ccl19-ps2	ELC|Scya19-ps2	C-C motif chemokine ligand 19, pseudogene 2	pseudo
X-7423	chr2	75492301	75492400	+	90	NA	exon (NM_001359971, exon 4 of 11)	exon (NM_001359971, exon 4 of 11)	2747	NM_146130	229279		NM_053263	ENSMUSG00000059005	Hnrnpa3	2410013L13Rik|2610209F03Rik|2610510D13Rik|Hnrpa3	heterogeneous nuclear ribonucleoprotein A3	protein-coding
X-1060	chr10	100380801	100380900	+	90	NA	exon (NM_146009, exon 38 of 54)	exon (NM_146009, exon 38 of 54)	44271	NM_175128	68281		NM_175128	ENSMUSG00000046567	Rlig1	4930430F08Rik|4930571E09Rik|A730088G13Rik|C430008C19Rik|Rnl	RNA 5'-phosphate and 3'-OH ligase 1	protein-coding
X-12035	chr7	69565201	69565400	-	90	NA	Intergenic	Intergenic	419458	NR_045940	73796		NR_045940	ENSMUSG00000108885	4930402F11Rik	-	RIKEN cDNA 4930402F11 gene	ncRNA
X-8034	chr3	20547501	20547600	+	90	NA	Intergenic	L1_Mur1|LINE|L1	-126209	NM_175086	11608		NM_175086	ENSMUSG00000054988	Agtr1b	AT1B|AT2R1B|Agtr-1b|Angtr-1b	angiotensin II receptor, type 1b	protein-coding
X-11133	chr6	67248201	67248300	+	90	NA	exon (NM_001113564, exon 2 of 8)	exon (NM_001113564, exon 2 of 8)	4287	NM_001113564	66870		NM_025814	ENSMUSG00000036371	Serbp1	1200009K13Rik|9330147J08Rik|Pairbp1	serpine1 mRNA binding protein 1	protein-coding
X-596	chr1	189374801	189374900	+	90	NA	exon (NM_001081363, exon 18 of 18)	exon (NM_001081363, exon 18 of 18)	45433	NM_001081363	108000		NM_001081363	ENSMUSG00000026605	Cenpf	6530404A22Rik|CENF|Lek1|PRO1779|mitosin	centromere protein F	protein-coding
X-1601	chr11	106140201	106140300	+	90	NA	TTS (NM_001361643)	TTS (NM_001361643)	6660	NM_025310	56095		NM_025310	ENSMUSG00000020706	Ftsj3	D11Ertd400e|Epcs3	FtsJ RNA 2'-O-methyltransferase 3	protein-coding
X-4619	chr14	24133901	24134000	+	90	NA	Intergenic	Intergenic	-4995	NR_106069	102465697		NR_106069	ENSMUSG00000105723	Mir7210	mir-7210|mmu-mir-7210	microRNA 7210	ncRNA
X-13045	chr8	92919201	92919300	+	90	NA	Intergenic	Intergenic	163498	NR_110452	71296		NR_033641	ENSMUSG00000031736	Crnde	4933436C20Rik	colorectal neoplasia differentially expressed, non-protein coding	ncRNA
X-6609	chr17	46731401	46731500	+	90	NA	exon (NM_021346, exon 8 of 8)	exon (NM_021346, exon 8 of 8)	-8418	NM_053250	114570		NM_053250	ENSMUSG00000023968	Crip3	TLP|TLP-A|TLP-B|Tlmp	cysteine-rich protein 3	protein-coding
X-839	chr10	66520901	66521000	-	90	NA	Intergenic	Intergenic	235213	NR_138560	68488		NR_138560		1110002J07Rik	-	RIKEN cDNA 1110002J07 gene	ncRNA
X-8976	chr4	42268801	42268900	-	90	NA	intron (NR_033123, intron 2 of 4).2	(AACAAGA)n|Simple_repeat|Simple_repeat	-4518	NR_166500	100861618		NR_166500		Ccl19-ps1	Scya19-ps1	C-C motif chemokine ligand 19, pseudogene 1	pseudo
X-3162	chr14	16927101	16927500	+	89.75	NA	Intergenic	Intergenic	26194	NM_001256885	100041735		NM_001256885	ENSMUSG00000095295	Gm3488	100041747|Gm3494	predicted gene, 3488	protein-coding
X-10358	chr5	15825601	15825900	-	89.6667	NA	intron (NM_025759, intron 2 of 4)	intron (NM_025759, intron 2 of 4)	1653	NM_025759	360220		NM_025759	ENSMUSG00000070933	Speer4d	4933431D05Rik|SPEER-4D	spermatogenesis associated glutamate (E)-rich protein 4D	protein-coding
X-8912	chr4	42236801	42236900	-	89.6667	NA	TTS (NR_152159).2	TTS (NR_152159).2	308	NR_166046	101056225		NR_166046		Gm29801	-	predicted gene, 29801	pseudo
X-6077	chr17	15252301	15252500	-	89.5	NA	intron (NM_011560, intron 2 of 3)	intron (NM_011560, intron 2 of 3)	-7593	NR_169149	100041289		NR_169149		Gm3255	-	predicted gene 3255	ncRNA
X-12501	chr8	20105401	20105600	+	89.5	NA	intron (NM_001270553, intron 1 of 9)	intron (NM_001270553, intron 1 of 9)	27422	NM_001177408	100040599		NM_001177408	ENSMUSG00000074449	Potefam3a	Gm15319|Pote3a|Poteb	POTE ankyrin domain family member 3A	protein-coding
X-8898	chr4	42228601	42228700	+	89.5	NA	intron (NM_011335, intron 2 of 5)	RLTR4_MM-int|LTR|LTR	-4591	NR_152159	545605		NR_152159		Gm5859	EG545605	family with sequence similarity 205 pseudogene	pseudo
X-5081	chr15	10580301	10580600	+	89.25	NA	intron (NM_001166408, intron 13 of 17)	intron (NM_001166408, intron 13 of 17)	-19929	NR_033541	100038608		NR_033541	ENSMUSG00000115667	Gm10389	-	predicted gene 10389	ncRNA
X-5082	chr15	10580501	10580600	+	89.25	NA	intron (NM_001166408, intron 13 of 17)	intron (NM_001166408, intron 13 of 17)	-19829	NR_033541	100038608		NR_033541	ENSMUSG00000115667	Gm10389	-	predicted gene 10389	ncRNA
X-5918	chr17	9886201	9886300	+	89	NA	3' UTR (NM_001163836, exon 1 of 1)	3' UTR (NM_001163836, exon 1 of 1)	2383	NM_001163836	67543		NM_026226	ENSMUSG00000046173	Pabpc6	4932702K14Rik|Pabpc3	poly(A) binding protein, cytoplasmic 6	protein-coding
X-7007	chr19	5562201	5562300	+	89	NA	Intergenic	Intergenic	-1705	NM_001362042	225861		NM_001024560	ENSMUSG00000056185	Snx32	B930037P14Rik|Snx6b	sorting nexin 32	protein-coding
X-11572	chr7	28098301	28098400	+	89	NA	TTS (NM_175021)	TTS (NM_175021)	5929	NM_019458	54624		NM_019458	ENSMUSG00000003437	Paf1	5730511K23Rik	Paf1, RNA polymerase II complex component	protein-coding
X-239	chr1	80249301	80249400	+	89	NA	exon (NM_001313728, exon 15 of 17)	exon (NM_001313728, exon 15 of 17)	-57689	NM_173425	241128		NM_173425	ENSMUSG00000043230	Fam124b	A830043J08Rik	family with sequence similarity 124, member B	protein-coding
X-9296	chr4	42714201	42714300	-	89	NA	non-coding (NR_152161, exon 4 of 4)	non-coding (NR_152161, exon 4 of 4)	20614	NM_001357589	100862261		NM_001357589	ENSMUSG00000093996	Spata31f1c	Fam205a|Fam205a3|Gm21598|Spata31f1-3	spermatogenesis associated 31 subfamily F member 1C	protein-coding
X-4711	chr14	24477101	24477200	+	89	NA	Intergenic	Intergenic	59976	NM_001081247	218832		NM_183157	ENSMUSG00000025280	Polr3a	9330175N20Rik|RPC1|RPC155	polymerase (RNA) III (DNA directed) polypeptide A	protein-coding
X-8117	chr3	40763201	40763300	+	89	NA	exon (NM_011495, exon 7 of 16)	exon (NM_011495, exon 7 of 16)	8864	NM_011495	20873		NM_011495	ENSMUSG00000025758	Plk4	1700028H20|Sak|Stk18	polo like kinase 4	protein-coding
X-11990	chr7	63192801	63192900	+	89	NA	intron (NM_130880, intron 1 of 13)	intron (NM_130880, intron 1 of 13)	98330	NM_130880	170711		NM_130880	ENSMUSG00000033510	Otud7a	Otud7	OTU domain containing 7A	protein-coding
X-1232	chr11	29443901	29444000	+	89	NA	exon (NM_001363368, exon 25 of 31)	exon (NM_001363368, exon 25 of 31)	21083	NM_026465	67939		NM_026465	ENSMUSG00000032673	Prorsd1	2010316F05Rik|Ncrna00117|Prdxdd1	prolyl-tRNA synthetase domain containing 1	protein-coding
X-8583	chr4	41910501	41910600	+	89	NA	Intergenic	Intergenic	6937	NM_001378661
X-7776	chr2	151098001	151098100	+	89	NA	Intergenic	Intergenic	22734	NR_166458	102632613		NR_166458	ENSMUSG00000087337	Gm14144	-	predicted gene 14144	ncRNA
X-10975	chr5	149737401	149737500	+	89	NA	Intergenic	Intergenic	-2234	NR_077242	100861794		NR_077242	ENSMUSG00000106740	Gm21221	-	predicted gene, 21221	ncRNA
X-8582	chr4	41910101	41910300	+	89	NA	Intergenic	Intergenic	6587	NM_001378661
X-4391	chr14	19229301	19229400	+	89	NA	Intergenic	Lx8|LINE|L1	15983	NM_177135	320333		NM_177135	ENSMUSG00000096039	D830030K20Rik	-	RIKEN cDNA D830030K20 gene	protein-coding
X-5992	chr17	15192601	15192700	+	89	NA	intron (NM_198104, intron 2 of 3)	intron (NM_198104, intron 2 of 3)	6424	NM_001123367	100041639		NM_001123367	ENSMUSG00000079710	Dynlt2a2	Dynlt2|Dynlt2b|Gm3448|LC2|TCTEX-2|TCTEX-4|Tcte-3|Tcte3|Tctex1d3|Tctex2|Tctex4	dynein light chain Tctex-type 2A2	protein-coding
X-5838	chr17	6374301	6374400	+	89	NA	Intergenic	Intergenic	-6601	NM_001166629	100310872		NM_001166629	ENSMUSG00000092074	Dynlt1a	AGS2|Dynlt1|Tctel1|Tctex-1|Tctex1	dynein light chain Tctex-type 1A	protein-coding
X-13636	chr9	95779601	95779700	+	89	NA	exon (NM_019864, exon 22 of 47)	exon (NM_019864, exon 22 of 47)	-39715	NM_001271569	73410		NM_028533	ENSMUSG00000096655	1700065D16Rik	-	RIKEN cDNA 1700065D16 gene	protein-coding
X-4598	chr14	19701401	19701500	+	89	NA	Intergenic	Intergenic	-48795	NM_001024706	432825		NM_001024706	ENSMUSG00000095024	Gm5458	EG432825	predicted gene 5458	protein-coding
X-3099	chr14	16845701	16845800	+	89	NA	Intergenic	RSINE1|SINE|B4	107744	NM_001256885	100041735		NM_001256885	ENSMUSG00000095295	Gm3488	100041747|Gm3494	predicted gene, 3488	protein-coding
X-2819	chr14	15768601	15768700	+	89	NA	Intergenic	Intergenic	-16891	NM_001374235	100042024		NM_001374231	ENSMUSG00000094590	Gm3629	-	predicted gene 3629	protein-coding
X-13587	chr9	88498301	88498500	+	89	NA	Intergenic	Lx5|LINE|L1	-17104	NR_040766	320692		NR_040766	ENSMUSG00000097073	9430037G07Rik	-	RIKEN cDNA 9430037G07 gene	ncRNA
X-13272	chr9	40206401	40206500	+	89	NA	3' UTR (NM_001357622, exon 17 of 17)	3' UTR (NM_001357622, exon 17 of 17)	25938	NM_001359700	235281		NM_153522	ENSMUSG00000049281	Scn3b	1110001K16Rik|4833414B02Rik|Scnb3	sodium channel, voltage-gated, type III, beta	protein-coding
X-4663	chr14	24160101	24160200	+	89	NA	Intergenic	PB1|SINE|Alu	21205	NR_106069	102465697		NR_106069	ENSMUSG00000105723	Mir7210	mir-7210|mmu-mir-7210	microRNA 7210	ncRNA
X-13588	chr9	88498401	88498500	+	89	NA	Intergenic	Lx5|LINE|L1	-17154	NR_040766	320692		NR_040766	ENSMUSG00000097073	9430037G07Rik	-	RIKEN cDNA 9430037G07 gene	ncRNA
X-12467	chr8	20042401	20042500	-	89	NA	intron (NR_028428, intron 5 of 5)	intron (NR_028428, intron 5 of 5)	25984	NR_028428	381598		NM_001024708	ENSMUSG00000121345	2610005L07Rik	2810038F24Rik|6720476A01Rik	cadherin 11 pseudogene	pseudo
X-10024	chr5	11082901	11083000	+	89	NA	Intergenic	Intergenic	93472	NR_126451	75330		NR_126451	ENSMUSG00000106506	4930558F17Rik	-	RIKEN cDNA 4930558F17 gene	ncRNA
X-2144	chr12	111511701	111511800	+	88.6667	NA	3' UTR (NM_173363, exon 12 of 12)	3' UTR (NM_173363, exon 12 of 12)	4370	NR_033168	100316932		NR_033168	ENSMUSG00000064493	Snora28	MBI-13	small nucleolar RNA, H/ACA box 28	snoRNA
X-2143	chr12	111511601	111511900	+	88.6667	NA	3' UTR (NM_173363, exon 12 of 12)	3' UTR (NM_173363, exon 12 of 12)	4370	NR_033168	100316932		NR_033168	ENSMUSG00000064493	Snora28	MBI-13	small nucleolar RNA, H/ACA box 28	snoRNA
X-4877	chr14	45013301	45013500	+	88.6667	NA	Intergenic	L1MdF_IV|LINE|L1	-50956	NM_001162954	666744		NM_001162954	ENSMUSG00000091923	Gm8267	EG666744	predicted gene 8267	protein-coding
X-4019	chr14	18774001	18774200	+	88.5	NA	intron (NM_001256501, intron 4 of 4)	intron (NM_001256501, intron 4 of 4)	6954	NM_001256501	100041840		NM_001256501	ENSMUSG00000072739	Gm10408	100040797|Gm2971	predicted gene 10408	protein-coding
X-12154	chr7	73452601	73452700	+	88.5	NA	Intergenic	MTE2a|LTR|ERVL-MaLR	13601	NR_077222	100579147		NR_077222	ENSMUSG00000074067	Gm10619	4932443D20	predicted gene 10619	ncRNA
X-12780	chr8	21215601	21215700	-	88.5	NA	Intergenic	ORR1D1|LTR|ERVL-MaLR	60707	NM_001270553	100861668		NM_001270553	ENSMUSG00000095294	Potefam3b	Gm21119|Pote3b	POTE ankyrin domain family member 3B	protein-coding
X-2821	chr14	15768901	15769200	+	88.5	NA	Intergenic	(TGAGTG)n|Simple_repeat|Simple_repeat	-16491	NM_001374235	100042024		NM_001374231	ENSMUSG00000094590	Gm3629	-	predicted gene 3629	protein-coding
X-12086	chr7	72752101	72752200	-	88.5	NA	promoter-TSS (NR_046024)	promoter-TSS (NR_046024)	-334	NR_046024	625243		NR_046024	ENSMUSG00000108383	Gm6567	-	predicted gene 6567	ncRNA
X-2820	chr14	15768801	15769200	+	88.5	NA	Intergenic	(TGAGTG)n|Simple_repeat|Simple_repeat	-16541	NM_001374235	100042024		NM_001374231	ENSMUSG00000094590	Gm3629	-	predicted gene 3629	protein-coding
X-2305	chr13	50466801	50466900	+	88.5	NA	Intergenic	RLTR4_MM-int|LTR|LTR	50999	NR_045474	69211		NR_045474		2310081J21Rik	-	RIKEN cDNA 2310081J21 gene	ncRNA
X-8978	chr4	42269701	42269900	-	88.5	NA	intron (NR_033123, intron 2 of 4).2	MER21B|LTR|ERVL	-3568	NR_166500	100861618		NR_166500		Ccl19-ps1	Scya19-ps1	C-C motif chemokine ligand 19, pseudogene 1	pseudo
X-13276	chr9	40208101	40208200	+	88	NA	3' UTR (NM_001357622, exon 17 of 17)	3' UTR (NM_001357622, exon 17 of 17)	24469	NM_001357622	235283		NM_172768	ENSMUSG00000040111	Gramd1b	3222402H23|A930008A22Rik|mKIAA1201	GRAM domain containing 1B	protein-coding
X-13078	chr8	96515401	96515500	+	88	NA	5' UTR (NM_001205226, exon 2 of 49)	5' UTR (NM_001205226, exon 2 of 49)	-18008	NR_015574	319960		NR_015574	ENSMUSG00000074136	4930513N10Rik	-	RIKEN cDNA 4930513N10 gene	ncRNA
X-4907	chr14	45165401	45165500	+	88	NA	intron (NR_167765, intron 2 of 2)	Lx3_Mus|LINE|L1	19518	NR_030556	100124437		NR_030556	ENSMUSG00000105372	Mir327	Mirn327|mmu-mir-327	microRNA 327	ncRNA
X-4199	chr14	18997901	18998000	+	88	NA	intron (NM_001270806, intron 4 of 4).2	intron (NM_001270806, intron 4 of 4).2	22511	NM_001256501	100041840		NM_001256501	ENSMUSG00000072739	Gm10408	100040797|Gm2971	predicted gene 10408	protein-coding
X-7039	chr19	9090201	9090300	+	88	NA	3' UTR (NM_025610, exon 7 of 7)	3' UTR (NM_025610, exon 7 of 7)	22680	NM_025610	66514		NM_025610	ENSMUSG00000024654	Asrgl1	2410004D18Rik|ALP|ALP1	asparaginase like 1	protein-coding
X-2135	chr12	110660701	110660800	+	88	NA	exon (NM_010480, exon 5 of 11)	exon (NM_010480, exon 5 of 11)	2079	NM_010480	15519		NM_010480	ENSMUSG00000021270	Hsp90aa1	86kDa|89kDa|Hsp86-1|Hsp89|Hsp90|Hspca|hsp4	heat shock protein 90, alpha (cytosolic), class A member 1	protein-coding
X-258	chr1	84726901	84727000	-	88	NA	exon (NM_133975, exon 24 of 41)	exon (NM_133975, exon 24 of 41)	-53008	NM_152915	227325		NM_152915	ENSMUSG00000036766	Dner	A930026D19Rik|BET|Bret	delta/notch-like EGF repeat containing	protein-coding
X-11041	chr6	35000101	35000200	+	88	NA	exon (NM_001164412, exon 11 of 11)	exon (NM_001164412, exon 11 of 11)	-45216	NM_001025573	243753		NM_001025573	ENSMUSG00000029847	Slc23a4	2010107G12Rik|Gm468	solute carrier family 23 member 4	protein-coding
X-10743	chr5	113474601	113474700	-	88	NA	Intergenic	RLTR19C|LTR|ERVK	-2239	NR_106088	102465709		NR_106088	ENSMUSG00000105778	Mir7229	mmu-mir-7229	microRNA 7229	ncRNA
X-2040	chr12	98405501	98405600	-	88	NA	intron (NM_029911, intron 5 of 6)	intron (NM_029911, intron 5 of 6)	-84553	NR_136759	105245437		NR_136759	ENSMUSG00000113613	Gm40893	-	predicted gene, 40893	ncRNA
X-13323	chr9	54129501	54129600	+	88	NA	intron (NM_001348171, intron 1 of 9)	intron (NM_001348171, intron 1 of 9)	6648	NM_001348172	13075		NM_007810	ENSMUSG00000032274	Cyp19a1	Ar|ArKO|Cyp19|Int-5|Int5|p450arom	cytochrome P450, family 19, subfamily a, polypeptide 1	protein-coding
X-2825	chr14	15770201	15770300	+	88	NA	Intergenic	Intergenic	-15291	NM_001374235	100042024		NM_001374231	ENSMUSG00000094590	Gm3629	-	predicted gene 3629	protein-coding
X-5323	chr15	74518701	74518800	+	88	NA	Intergenic	Intergenic	-10583	NM_001177437	69439		NM_001177437	ENSMUSG00000022603	Mroh4	1700016M24Rik	maestro heat-like repeat family member 4	protein-coding
X-6584	chr17	36170201	36170300	+	88	NA	3' UTR (NM_001010833, exon 16 of 16)	3' UTR (NM_001010833, exon 16 of 16)	-1960	NM_134122	106582		NM_134122	ENSMUSG00000059791	Nrm	2610307M02Rik	nurim (nuclear envelope membrane protein)	protein-coding
X-4817	chr14	41802001	41802100	+	88	NA	Intergenic	Intergenic	-12188	NM_001374187	115486427		NM_001374187		Gm6401	EG623168	predicted gene 6401	protein-coding
X-12905	chr8	34248601	34248700	+	88	NA	exon (NM_001167921, exon 5 of 8)	exon (NM_001167921, exon 5 of 8)	-10852	NM_001206849	72632		NM_001206849	ENSMUSG00000094500	Smim18	2700090O03Rik	small integral membrane protein 18	protein-coding
X-5405	chr15	78557901	78558000	+	88	NA	exon (NM_183141, exon 2 of 2)	exon (NM_183141, exon 2 of 2)	44363	NM_183141	207393		NM_183141	ENSMUSG00000043460	Elfn2	6330514E13|Lrrc62|Ppp1r29	leucine rich repeat and fibronectin type III, extracellular 2	protein-coding
X-13210	chr9	12447101	12447200	+	88	NA	Intergenic	IAPEz-int|LTR|ERVK	658710	NR_040755	78219		NR_040755	ENSMUSG00000111830	4930568E12Rik	-	RIKEN cDNA 4930568E12 gene	ncRNA
X-1281	chr11	50834201	50834300	+	88	NA	intron (NR_168570, intron 1 of 1)	intron (NR_168570, intron 1 of 1)	302	NR_168570	74408		NM_028911	ENSMUSG00000072983	4933414I15Rik	4932442I06Rik|4933401E19Rik	RIKEN cDNA 4933414I15 gene	ncRNA
X-2000	chr12	98379401	98379500	+	88	NA	Intergenic	Intergenic	-110653	NR_136759	105245437		NR_136759	ENSMUSG00000113613	Gm40893	-	predicted gene, 40893	ncRNA
X-12563	chr8	20507001	20507100	+	88	NA	intron (NM_001270553, intron 6 of 9)	intron (NM_001270553, intron 6 of 9)	363202	NR_030708	547150		NR_030708	ENSMUSG00000121492	6820431F20Rik	-	cadherin 11 pseudogene	pseudo
X-924	chr10	80102101	80102200	+	88	NA	intron (NR_166401, intron 1 of 10)	B1_Mus1|SINE|Alu	1302	NM_001378995	70248		NM_133188	ENSMUSG00000069565	Dazap1	2410042M16Rik|mPrrp	DAZ associated protein 1	protein-coding
X-10371	chr5	15860001	15860200	+	88	NA	intron (NR_073011, intron 2 of 4)	intron (NR_073011, intron 2 of 4)	1957	NR_073011	381715		NR_073011	ENSMUSG00000069720	Speer4c2	4930572O03Rik	spermatogenesis associated glutamate (E)-rich protein 4C2	pseudo
X-4344	chr14	19188001	19188100	+	88	NA	intron (NR_038059, intron 3 of 3).3	intron (NR_038059, intron 3 of 3).3	19321	NR_038059	73549		NR_038059	ENSMUSG00000079407	1700110I01Rik	100040740|1700016F01Rik|Gm2938	RIKEN cDNA 1700110I01 gene	ncRNA
X-13059	chr8	94523601	94523800	+	87.6667	NA	Intergenic	Intergenic	-13766	NM_001113384	14681		NM_010308	ENSMUSG00000031748	Gnao1	Galphao|Gnao|Hg1g|alphaO	guanine nucleotide binding protein, alpha O	protein-coding
X-13058	chr8	94523501	94523600	+	87.6667	NA	Intergenic	Intergenic	-13916	NM_001113384	14681		NM_010308	ENSMUSG00000031748	Gnao1	Galphao|Gnao|Hg1g|alphaO	guanine nucleotide binding protein, alpha O	protein-coding
X-11326	chr6	117901901	117902100	+	87.5	NA	3' UTR (NM_001166432, exon 4 of 4)	3' UTR (NM_001166432, exon 4 of 4)	7745	NM_001166427	98758		NM_133834	ENSMUSG00000042079	Hnrnpf	4833420I20Rik|Hnrpf	heterogeneous nuclear ribonucleoprotein F	protein-coding
X-13732	chr9	118388101	118388200	-	87.5	NA	exon (NM_018748, exon 15 of 24)	exon (NM_018748, exon 15 of 24)	-47627	NM_133721	104099		NM_133721	ENSMUSG00000039115	Itga9	(alpha)9|2610002H11Rik|6720458D17Rik|D130073C02|D9Ertd428e	integrin alpha 9	protein-coding
X-13338	chr9	54142801	54142900	+	87.5	NA	intron (NM_001348171, intron 1 of 9)	intron (NM_001348171, intron 1 of 9)	-6652	NM_001348172	13075		NM_007810	ENSMUSG00000032274	Cyp19a1	Ar|ArKO|Cyp19|Int-5|Int5|p450arom	cytochrome P450, family 19, subfamily a, polypeptide 1	protein-coding
X-11327	chr6	117902001	117902100	+	87.5	NA	3' UTR (NM_001166432, exon 4 of 4)	3' UTR (NM_001166432, exon 4 of 4)	7795	NM_001166427	98758		NM_133834	ENSMUSG00000042079	Hnrnpf	4833420I20Rik|Hnrpf	heterogeneous nuclear ribonucleoprotein F	protein-coding
X-5361	chr15	76063801	76063900	+	87	NA	exon (NM_201394, exon 31 of 32)	exon (NM_201394, exon 31 of 32)	16060	NM_201394	18810		NM_011117	ENSMUSG00000022565	Plec	EBS1|PCN|PLTN|Plec1	plectin	protein-coding
X-7907	chr2	156230901	156231000	+	87	NA	non-coding (NR_024329, exon 1 of 1)	non-coding (NR_024329, exon 1 of 1)	3949	NR_024329	347740		NR_024329	ENSMUSG00000102869	Norad	1810005K14Rik|2900097C17Rik|4930563C06Rik	non-coding RNA activated by DNA damage	ncRNA
X-3474	chr14	17594401	17594500	+	87	NA	intron (NM_001242945, intron 6 of 6)	intron (NM_001242945, intron 6 of 6)	19800	NM_001242945	100041306		NM_001242945	ENSMUSG00000094132	Gm3264	-	predicted gene 3264	protein-coding
X-6175	chr17	26489301	26489400	+	87	NA	intron (NM_028190, intron 5 of 9)	intron (NM_028190, intron 5 of 9)	17466	NR_037906	66978		NM_025881	ENSMUSG00000024188	Luc7l	1810045C04Rik|2410018D03Rik	Luc7-like	protein-coding
X-10	chr1	9816101	9816200	+	87	NA	exon (NM_173443, exon 1 of 3)	exon (NM_173443, exon 1 of 3)	-1723	NR_040462	73331		NR_040462		1700034P13Rik	-	RIKEN cDNA 1700034P13 gene	ncRNA
X-295	chr1	91429001	91429100	+	87	NA	exon (NM_028718, exon 5 of 15)	exon (NM_028718, exon 5 of 15)	6660	NM_028718	74019		NM_028718	ENSMUSG00000034292	Traf3ip1	3930402D05Rik|MIP-T3	TRAF3 interacting protein 1	protein-coding
X-3859	chr14	18630901	18631000	+	87	NA	intron (NM_001374194, intron 6 of 6).2	GA-rich|Low_complexity|Low_complexity	-7422	NM_177135	320333		NM_177135	ENSMUSG00000096039	D830030K20Rik	-	RIKEN cDNA D830030K20 gene	protein-coding
X-6682	chr17	66494901	66495000	+	87	NA	Intergenic	Intergenic	64435	NM_001003919	320209		NM_001003919	ENSMUSG00000035842	Ddx11	4732462I11Rik|CHL1|CHLR1|KRG2|essa15a	DEAD/H box helicase 11	protein-coding
X-12416	chr8	19744401	19744500	+	87	NA	Intergenic	Intergenic	-35142	NM_001039553	626415		NM_001039553	ENSMUSG00000096265	Potefam3e	4930467E23Rik|Pote3e|TSAP	POTE ankyrin domain family member 3E	protein-coding
X-8594	chr4	41913601	41913700	+	87	NA	Intergenic	Intergenic	-7629	NR_166500	100861618		NR_166500		Ccl19-ps1	Scya19-ps1	C-C motif chemokine ligand 19, pseudogene 1	pseudo
X-13431	chr9	64988301	64988400	+	87	NA	3' UTR (NM_028906, exon 21 of 21)	3' UTR (NM_028906, exon 21 of 21)	-20418	NM_001290315	56741		NM_020043	ENSMUSG00000032816	Igdcc4	DDM36|Nope	immunoglobulin superfamily, DCC subclass, member 4	protein-coding
X-6126	chr17	22021401	22021500	+	87	NA	Intergenic	IAPLTR3-int|LTR|ERVK	43290	NM_029281	75424		NM_029281	ENSMUSG00000069743	Zfp820	2610036F08Rik	zinc finger protein 820	protein-coding
X-160	chr1	59036601	59036700	+	87	NA	exon (NM_026600, exon 19 of 19)	exon (NM_026600, exon 19 of 19)	23969	NM_172656	227154		NM_172656	ENSMUSG00000026027	Stradb	Als2cr2|B830008M19|D1Ucla2|ILPIP|ILPIPA|PRO1038|Papk|Syradb	STE20-related kinase adaptor beta	protein-coding
X-775	chr10	62496901	62497000	+	87	NA	intron (NM_001364705, intron 3 of 3)	intron (NM_001364705, intron 3 of 3)	-9953	NM_053183	94213		NM_053183	ENSMUSG00000020076	Ddx50	4933429B04Rik|8430408E17Rik|GU2|RH-II	DExD box helicase 50	protein-coding
X-10230	chr5	11960801	11960900	+	87	NA	Intergenic	ORR1D1|LTR|ERVL-MaLR	-7160	NM_001177510	545732		NM_001177510	ENSMUSG00000067848	Speer1m	4933402N22Rik	spermatogenesis associated glutamate (E)-rich protein 1M	protein-coding
X-7442	chr2	82813201	82813300	-	87	NA	exon (NM_001370266, exon 16 of 23)	exon (NM_001370266, exon 16 of 23)	39272	NM_001370266	241516		NM_001370266	ENSMUSG00000075249	Fsip2	-	fibrous sheath-interacting protein 2	protein-coding
X-10129	chr5	11544701	11544900	+	87	NA	Intergenic	Intergenic	-100123	NM_001037919	623898		NM_001037919	ENSMUSG00000091903	Speer1h	EG623898|Gm6460	spermatogenesis associated glutamate (E)-rich protein 1H	protein-coding
X-3836	chr14	18614101	18614200	+	87	NA	3' UTR (NM_177135, exon 6 of 8)	3' UTR (NM_177135, exon 6 of 8)	9378	NM_177135	320333		NM_177135	ENSMUSG00000096039	D830030K20Rik	-	RIKEN cDNA D830030K20 gene	protein-coding
X-11249	chr6	88706501	88706600	-	87	NA	intron (NM_001166251, intron 2 of 7)	RMER6A|LTR|ERVK	4864	NM_001166251	23945		NM_011844	ENSMUSG00000033174	Mgll	Magl|Mgl	monoglyceride lipase	protein-coding
X-7752	chr2	150992801	150992900	+	87	NA	Intergenic	Intergenic	23466	NR_168335	102632393		NR_168335		Gm30478	-	predicted gene, 30478	ncRNA
X-8016	chr3	20534201	20534300	+	87	NA	Intergenic	Lx9|LINE|L1	-112909	NM_175086	11608		NM_175086	ENSMUSG00000054988	Agtr1b	AT1B|AT2R1B|Agtr-1b|Angtr-1b	angiotensin II receptor, type 1b	protein-coding
X-3131	chr14	16911501	16911600	+	87	NA	Intergenic	Intergenic	41944	NM_001256885	100041735		NM_001256885	ENSMUSG00000095295	Gm3488	100041747|Gm3494	predicted gene, 3488	protein-coding
X-13512	chr9	67644601	67644700	-	87	NA	Intergenic	Intergenic	-7791	NR_106101	102465716		NR_106101	ENSMUSG00000098446	Mir7242	Gm27809|mmu-mir-7242	microRNA 7242	ncRNA
X-6241	chr17	27549401	27549500	+	86.5	NA	intron (NR_168739, intron 1 of 1)	intron (NR_168739, intron 1 of 1)	2091	NR_106075	102466818		NR_106075	ENSMUSG00000099237	Mir7216	Gm27555|mmu-mir-7216	microRNA 7216	ncRNA
X-10621	chr5	86964901	86965100	+	86.5	NA	exon (NM_001347375, exon 4 of 17)	exon (NM_001347375, exon 4 of 17)	12875	NM_177680	231386		NM_177680	ENSMUSG00000035851	Ythdc1	A730098D12Rik|mKIAA1966	YTH domain containing 1	protein-coding
X-9975	chr4	148701801	148701900	+	86	NA	3' UTR (NM_001003898, exon 7 of 7)	3' UTR (NM_001003898, exon 7 of 7)	9603	NR_149751	230908		NM_145556	ENSMUSG00000041459	Tardbp	1190002A23Rik|TDP-43|Tdp43	TAR DNA binding protein	protein-coding
X-8546	chr4	41882601	41882700	+	86	NA	Intergenic	LTRIS2|LTR|ERV1	-1350	NR_152159	545605		NR_152159		Gm5859	EG545605	family with sequence similarity 205 pseudogene	pseudo
X-1828	chr12	54908401	54908500	+	86	NA	exon (NM_007688, exon 2 of 4)	exon (NM_007688, exon 2 of 4)	1212	NM_007688	12632		NM_007688	ENSMUSG00000062929	Cfl2	-	cofilin 2, muscle	protein-coding
X-5144	chr15	38002801	38002900	+	86	NA	exon (NM_001081359, exon 33 of 59)	exon (NM_001081359, exon 33 of 59)	-41551	NM_199476	382985		NM_199476	ENSMUSG00000022292	Rrm2b	p53R2	ribonucleotide reductase M2 B (TP53 inducible)	protein-coding
X-2234	chr13	38207301	38207400	+	86	NA	exon (NM_027724, exon 5 of 13)	exon (NM_027724, exon 5 of 13)	13563	NM_027724	71213		NM_027724	ENSMUSG00000044566	Cage1	4933427I01Rik|Ctag3	cancer antigen 1	protein-coding
X-9354	chr4	42792201	42792300	-	86	NA	intron (NR_155456, intron 3 of 3)	intron (NR_155456, intron 3 of 3)	-18257	NM_001193667
X-1395	chr11	77348401	77348500	+	86	NA	3' UTR (NM_177710, exon 15 of 15)	3' UTR (NM_177710, exon 15 of 15)	-4956	NR_160865	216961		NM_139128	ENSMUSG00000020836	Coro6	-	coronin 6	protein-coding
X-13200	chr9	8100901	8101000	+	86	NA	exon (NM_001368148, exon 5 of 10)	exon (NM_001368148, exon 5 of 10)	22715	NM_001368148	234915		NM_001045524	ENSMUSG00000040729	Cep126	mKIAA1377	centrosomal protein 126	protein-coding
X-9449	chr4	83392501	83392600	+	86	NA	exon (NM_133948, exon 5 of 16)	exon (NM_133948, exon 5 of 16)	12150	NM_001355203	101739		NM_133948	ENSMUSG00000028484	Psip1	Dfs70|Ledgfa|Ledgfb|Psip2	PC4 and SFRS1 interacting protein 1	protein-coding
X-7123	chr19	44919601	44919700	-	86	NA	promoter-TSS (NM_001081225)	promoter-TSS (NM_001081225)	92	NM_172638	226151		NM_172638	ENSMUSG00000036097	Slf2	3632432H19|Fam178a	SMC5-SMC6 complex localization factor 2	protein-coding
X-13730	chr9	118387001	118387100	+	86	NA	exon (NM_018748, exon 15 of 24)	exon (NM_018748, exon 15 of 24)	-48727	NM_133721	104099		NM_133721	ENSMUSG00000039115	Itga9	(alpha)9|2610002H11Rik|6720458D17Rik|D130073C02|D9Ertd428e	integrin alpha 9	protein-coding
X-2002	chr12	98380701	98380800	+	86	NA	Intergenic	Intergenic	-109353	NR_136759	105245437		NR_136759	ENSMUSG00000113613	Gm40893	-	predicted gene, 40893	ncRNA
X-152	chr1	58055501	58055600	+	86	NA	exon (NM_001177867, exon 4 of 6)	exon (NM_001177867, exon 4 of 6)	-13578	NM_009676	11761		NM_009676	ENSMUSG00000063558	Aox1	Ao|Aox-1|Aox-2|Aox2|Moro|Ro	aldehyde oxidase 1	protein-coding
X-12017	chr7	69555801	69555900	+	86	NA	Intergenic	Intergenic	410008	NR_045940	73796		NR_045940	ENSMUSG00000108885	4930402F11Rik	-	RIKEN cDNA 4930402F11 gene	ncRNA
X-7621	chr2	120069201	120069300	+	86	NA	intron (NM_001363090, intron 1 of 20)	intron (NM_001363090, intron 1 of 20)	6566	NM_001363090	329502		NM_177845	ENSMUSG00000050211	Pla2g4e	2310026J01Rik|C230096D22|Pla2epsilon	phospholipase A2, group IVE	protein-coding
X-6022	chr17	15217401	15217600	+	86	NA	intron (NM_001360662, intron 2 of 2).2	intron (NM_001360662, intron 2 of 2).2	-4061	NR_169151	100041289		NR_169149		Gm3255	-	predicted gene 3255	ncRNA
X-10490	chr5	29986101	29986200	+	86	NA	exon (NM_001037940, exon 9 of 10)	exon (NM_001037940, exon 9 of 10)	45173	NM_001378835	23950		NM_011847	ENSMUSG00000029131	Dnajb6	HSJ-2|Mrj|mDj4	DnaJ heat shock protein family (Hsp40) member B6	protein-coding
X-8865	chr4	42147801	42147900	+	86	NA	intron (NR_169015, intron 2 of 5)	B3A|SINE|B2	-5554	NM_001384259	100040048		NM_001199959	ENSMUSG00000096826	Ccl27b	Ctack|Scya27b	C-C motif chemokine ligand 27b	protein-coding
X-1452	chr11	87077201	87077300	+	86	NA	exon (NM_001363026, exon 15 of 23)	exon (NM_001363026, exon 15 of 23)	59349	NM_001363026	68729		NM_197987	ENSMUSG00000018548	Trim37	1110032A10Rik|2810004E07Rik|MUL|TEF3	tripartite motif-containing 37	protein-coding
X-12053	chr7	69577101	69577200	+	86	NA	Intergenic	Intergenic	410420	NR_131145	624549		NR_131144	ENSMUSG00000109097	Gm29683	Gm44536	predicted gene, 29683	ncRNA
X-9279	chr4	42645801	42645900	+	86	NA	intron (NR_169015, intron 2 of 5).2	Lx5c|LINE|L1	-4713	NM_001384260	100040048		NM_001199959	ENSMUSG00000096826	Ccl27b	Ctack|Scya27b	C-C motif chemokine ligand 27b	protein-coding
X-5781	chr16	90722801	90722900	-	86	NA	3' UTR (NM_026502, exon 7 of 7)	3' UTR (NM_026502, exon 7 of 7)	8887	NM_026502	68001		NM_026502	ENSMUSG00000022972	Cfap298	1110004E09Rik	cilia and flagella associate protien 298	protein-coding
X-247	chr1	82707001	82707100	+	86	NA	exon (NM_001310695, exon 3 of 8)	exon (NM_001310695, exon 3 of 8)	4411	NM_001372411	75734		NM_029409	ENSMUSG00000026150	Mff	5230400G24Rik	mitochondrial fission factor	protein-coding
X-3307	chr14	17279601	17279800	+	85.8	NA	Intergenic	Intergenic	26431	NM_001242941	666329		NM_001242941	ENSMUSG00000095912	Gm3317	100041401	predicted gene 3317	protein-coding
X-3308	chr14	17279901	17280100	+	85.8	NA	Intergenic	Intergenic	26131	NM_001242941	666329		NM_001242941	ENSMUSG00000095912	Gm3317	100041401	predicted gene 3317	protein-coding
X-9409	chr4	51229801	51229900	+	85.6667	NA	TTS (NM_001162865)	TTS (NM_001162865)	13172	NM_001162865	74914		NM_001162865	ENSMUSG00000039555	Cylc2	4930488P18Rik	cylicin, basic protein of sperm head cytoskeleton 2	protein-coding
X-9408	chr4	51229601	51229700	+	85.6667	NA	exon (NM_001162865, exon 5 of 5)	exon (NM_001162865, exon 5 of 5)	12972	NM_001162865	74914		NM_001162865	ENSMUSG00000039555	Cylc2	4930488P18Rik	cylicin, basic protein of sperm head cytoskeleton 2	protein-coding
X-680	chr10	18705101	18705200	+	85.5	NA	intron (NR_038034, intron 1 of 2)	RMER15|LTR|ERVL	2528	NR_038034	73968		NR_038034		4930444F02Rik	1700010L24Rik|mpiR	RIKEN cDNA 4930444F02 gene	ncRNA
X-4976	chr14	62934101	62934200	+	85.5	NA	exon (NM_008715, exon 16 of 19)	exon (NM_008715, exon 16 of 19)	33034	NM_001199945	319433		NM_001199945	ENSMUSG00000091155	Serpine3	E130113E03Rik	serpin peptidase inhibitor, clade E (nexin, plasminogen activator inhibitor type 1), member 3	protein-coding
X-5847	chr17	6702601	6702800	+	85.5	NA	intron (NM_009342, intron 3 of 4)	intron (NM_009342, intron 3 of 4)	5189	NM_009342	21648		NM_009342	ENSMUSG00000096255	Dynlt1b	AGS2|Dynlt1|Tctex-1|Tctex1	dynein light chain Tctex-type 1B	protein-coding
X-7668	chr2	127537101	127537200	+	85.5	NA	intron (NR_166172, intron 2 of 4)	intron (NR_166172, intron 2 of 4)	3376	NR_166172	102641286		NR_166171	ENSMUSG00000087162	Gm14244	-	predicted gene 14244	ncRNA
X-12532	chr8	20169301	20169400	+	85.5	NA	non-coding (NR_030708, exon 5 of 5)	non-coding (NR_030708, exon 5 of 5)	25502	NR_030708	547150		NR_030708	ENSMUSG00000121492	6820431F20Rik	-	cadherin 11 pseudogene	pseudo
X-7501	chr2	92383201	92383400	+	85.3333	NA	Intergenic	Intergenic	-39251	NR_106080	102466819		NR_106080	ENSMUSG00000099223	Mir7221	Gm27378|mmu-mir-7221	microRNA 7221	ncRNA
X-4709	chr14	24476401	24476500	+	85	NA	Intergenic	Intergenic	60676	NM_001081247	218832		NM_183157	ENSMUSG00000025280	Polr3a	9330175N20Rik|RPC1|RPC155	polymerase (RNA) III (DNA directed) polypeptide A	protein-coding
X-4779	chr14	41036801	41036900	+	85	NA	Intergenic	Intergenic	-33673	NM_001374762	108168148		NM_001374762	ENSMUSG00000094925	Gm5798	545034	predicted gene 5798	protein-coding
X-7473	chr2	92373301	92373400	+	85	NA	Intergenic	Intergenic	-49201	NR_106080	102466819		NR_106080	ENSMUSG00000099223	Mir7221	Gm27378|mmu-mir-7221	microRNA 7221	ncRNA
X-7761	chr2	150999001	150999100	+	85	NA	Intergenic	RMER15-int|LTR|ERVL	29666	NR_168335	102632393		NR_168335		Gm30478	-	predicted gene, 30478	ncRNA
X-7476	chr2	92374101	92374200	+	85	NA	Intergenic	Intergenic	-48401	NR_106080	102466819		NR_106080	ENSMUSG00000099223	Mir7221	Gm27378|mmu-mir-7221	microRNA 7221	ncRNA
X-8470	chr4	37139501	37139600	+	85	NA	Intergenic	Intergenic	-109853	NR_151605	102636890		NR_151605	ENSMUSG00000086026	Gm12374	-	predicted gene 12374	ncRNA
X-12216	chr7	90076801	90076900	+	85	NA	exon (NM_027298, exon 1 of 1)	exon (NM_027298, exon 1 of 1)	1330	NM_027298	70054		NM_027298	ENSMUSG00000044362	Ccdc89	1700019B01Rik|BOIP	coiled-coil domain containing 89	protein-coding
X-57	chr1	34290801	34290900	+	85	NA	exon (NM_001276764, exon 67 of 103)	exon (NM_001276764, exon 67 of 103)	-73605	NR_165804	108167617		NR_165804	ENSMUSG00000096992	Gm26788	-	predicted gene, 26788	ncRNA
X-8625	chr4	41926501	41926600	+	85	NA	Intergenic	OldhAT1|DNA|hAT-Ac	5271	NR_166500	100861618		NR_166500		Ccl19-ps1	Scya19-ps1	C-C motif chemokine ligand 19, pseudogene 1	pseudo
X-7008	chr19	5562401	5562500	+	85	NA	Intergenic	Intergenic	-1905	NM_001362042	225861		NM_001024560	ENSMUSG00000056185	Snx32	B930037P14Rik|Snx6b	sorting nexin 32	protein-coding
X-1558	chr11	103320901	103321000	+	85	NA	Intergenic	Intergenic	-17419	NM_183034	353047		NM_183034	ENSMUSG00000034247	Plekhm1	AP162|B2|D330036J23Rik	pleckstrin homology domain containing, family M (with RUN domain) member 1	protein-coding
X-5667	chr16	21866201	21866300	+	85	NA	non-coding (NR_027488, exon 17 of 17)	non-coding (NR_027488, exon 17 of 17)	-6187	NR_163734	239760		NR_163734		Ndufa11b	EG239760|Gm4943	NADH:ubiquinone oxidoreductase subunit A11B	pseudo
X-13153	chr8	120324401	120324500	+	85	NA	TTS (NM_001378901)	TTS (NM_001378901)	4935	NM_001378901	21341		NM_021441	ENSMUSG00000031832	Taf1c	Tafi95|mTAFI95	TATA-box binding protein associated factor, RNA polymerase I, C	protein-coding
X-13505	chr9	67640401	67640500	+	85	NA	Intergenic	RMER1C|Retroposon|L1-dep	-3591	NR_106101	102465716		NR_106101	ENSMUSG00000098446	Mir7242	Gm27809|mmu-mir-7242	microRNA 7242	ncRNA
X-8568	chr4	41897501	41897600	+	85	NA	Intergenic	Intergenic	-6063	NM_023052
X-1284	chr11	51917601	51917700	-	85	NA	exon (NM_001166655, exon 8 of 9)	exon (NM_001166655, exon 8 of 9)	22602	NM_001166655	213084		NM_153785	ENSMUSG00000020389	Cdkl3	B230379H01Rik	cyclin dependent kinase like 3	protein-coding
X-7789	chr2	151110801	151110900	+	85	NA	intron (NR_166458, intron 2 of 5)	RLTR31B2|LTR|ERVK	9934	NR_166458	102632613		NR_166458	ENSMUSG00000087337	Gm14144	-	predicted gene 14144	ncRNA
X-8250	chr3	88724401	88724500	+	85	NA	non-coding (NR_028359, exon 13 of 18)	non-coding (NR_028359, exon 13 of 18)	15404	NR_160680	319830		NR_015498	ENSMUSG00000098912	1500004A13Rik	5430404N14Rik	RIKEN cDNA 1500004A13 gene	ncRNA
X-5921	chr17	10435101	10435200	+	85	NA	exon (NM_001159517, exon 6 of 8)	exon (NM_001159517, exon 6 of 8)	103140	NM_001159516	19317		NM_021881	ENSMUSG00000062078	Qki	1110003F05Rik|1500005P18|Qk|l(17)-1Wis|l17Wis1	quaking, KH domain containing RNA binding	protein-coding
X-10625	chr5	90391501	90391600	-	85	NA	exon (NM_030886, exon 29 of 34)	exon (NM_030886, exon 29 of 34)	-19695	NR_028088	231430		NM_001033310	ENSMUSG00000035505	Cox18	-	cytochrome c oxidase assembly protein 18	protein-coding
X-916	chr10	78236301	78236400	+	85	NA	3' UTR (NM_010925, exon 13 of 13)	3' UTR (NM_010925, exon 13 of 13)	8029	NR_105872	102465547		NR_105872	ENSMUSG00000098376	Mir6907	Gm27351|mmu-mir-6907	microRNA 6907	ncRNA
X-9189	chr4	42579101	42579200	+	85	NA	intron (NR_169012, intron 2 of 5).2	intron (NR_169012, intron 2 of 5).2	-7553	NR_033506	100042539		NR_033506		Gm3893	-	family with sequence similarity 205 pseudogene	pseudo
X-5044	chr14	121181801	121181900	-	85	NA	exon (NM_023579, exon 24 of 26)	exon (NM_023579, exon 24 of 26)	28591	NM_001360602
X-2833	chr14	15773001	15773200	+	85	NA	Intergenic	Intergenic	-12441	NM_001374235	100042024		NM_001374231	ENSMUSG00000094590	Gm3629	-	predicted gene 3629	protein-coding
X-12297	chr7	112931901	112932000	+	85	NA	exon (NM_133700, exon 6 of 11)	exon (NM_133700, exon 6 of 11)	36596	NM_133700	68815		NM_133700	ENSMUSG00000038187	Btbd10	1110056N09Rik|Gmrp1	BTB domain containing 10	protein-coding
X-1813	chr12	51815301	51815400	+	85	NA	exon (NM_144788, exon 25 of 43)	exon (NM_144788, exon 25 of 43)	60969	NM_144788	207304		NM_144788	ENSMUSG00000035247	Hectd1	A630086P08Rik|b2b327Clo|opm	HECT domain E3 ubiquitin protein ligase 1	protein-coding
X-1836	chr12	55155301	55155400	+	85	NA	exon (NM_011899, exon 14 of 16)	exon (NM_011899, exon 14 of 16)	-15963	NM_028527	73385		NM_028527	ENSMUSG00000095595	Fam177a	1700047I17Rik|1700047I17Rik1|C14orf24|D730001C10Rik|Fam177a1	family with sequence similarity 177, member A	protein-coding
X-11137	chr6	71261601	71261700	+	85	NA	exon (NM_001354706, exon 3 of 3)	exon (NM_001354706, exon 3 of 3)	-9099	NM_001357905	381785		NM_001033462	ENSMUSG00000121300	Gm1070	-	predicted gene 1070	protein-coding
X-6021	chr17	15216301	15216400	+	85	NA	intron (NM_001360662, intron 2 of 2).2	intron (NM_001360662, intron 2 of 2).2	-2911	NR_169151	100041289		NR_169149		Gm3255	-	predicted gene 3255	ncRNA
X-8702	chr4	42038801	42038900	+	85	NA	intron (NR_033123, intron 3 of 4)	intron (NR_033123, intron 3 of 4)	16280	NR_033123	108816		NM_178649		4933409K07Rik	b1402	RIKEN cDNA 4933409K07 gene	pseudo
X-8567	chr4	41897301	41897400	+	85	NA	Intergenic	Intergenic	-6263	NM_023052
X-1444	chr11	84900801	84900900	+	85	NA	exon (NM_001029934, exon 27 of 34)	exon (NM_001029934, exon 27 of 34)	52270	NM_007607	12351		NM_007607	ENSMUSG00000000805	Car4	Ca4	carbonic anhydrase 4	protein-coding
X-1515	chr11	98691001	98691100	+	85	NA	exon (NM_001361932, exon 3 of 3)	exon (NM_001361932, exon 3 of 3)	1570	NM_001361933	74026		NM_028722	ENSMUSG00000052915	Msl1	2810017F12Rik|4121402D02Rik|4930463F05Rik|Msl-1	male specific lethal 1	protein-coding
X-5291	chr15	74496301	74496400	+	85	NA	intron (NM_001177437, intron 11 of 26)	(CTCTCT)n|Simple_repeat|Simple_repeat	11817	NM_001177437	69439		NM_001177437	ENSMUSG00000022603	Mroh4	1700016M24Rik	maestro heat-like repeat family member 4	protein-coding
X-12181	chr7	73486001	73486100	+	85	NA	non-coding (NR_102375, exon 4 of 4)	non-coding (NR_102375, exon 4 of 4)	10378	NR_102375	100861851		NR_102375		Gm21269	-	predicted gene, 21269	ncRNA
X-80	chr1	37473701	37473800	-	85	NA	intron (NM_026123, intron 3 of 5)	intron (NM_026123, intron 3 of 5)	4530	NM_001356528	67387		NM_026123	ENSMUSG00000026111	Unc50	1110002A21Rik|GMH1|UNCL|URP	unc-50 homolog	protein-coding
X-5977	chr17	15186801	15187000	+	84.5	NA	intron (NM_198104, intron 3 of 3)	MTC|LTR|ERVL-MaLR	-5378	NM_001360983	72057		NM_024250	ENSMUSG00000023883	Phf10	1810055P05Rik	PHD finger protein 10	protein-coding
X-8966	chr4	42265001	42265200	+	84.5	NA	intron (NR_033123, intron 2 of 4).2	L2a|LINE|L2	-8268	NR_166500	100861618		NR_166500		Ccl19-ps1	Scya19-ps1	C-C motif chemokine ligand 19, pseudogene 1	pseudo
X-6048	chr17	15226601	15227000	+	84.3333	NA	intron (NM_001360662, intron 1 of 2).2	L1MCa|LINE|L1	-3302	NM_001123372	100041621		NM_001123372	ENSMUSG00000116895	Ermardl1	Gm3435	ER membrane associated RNA degradation like 1	protein-coding
X-8854	chr4	42139901	42140000	+	84.3333	NA	intron (NR_169015, intron 2 of 5)	MER115|DNA|hAT-Tip100	-13454	NM_001384259	100040048		NM_001199959	ENSMUSG00000096826	Ccl27b	Ctack|Scya27b	C-C motif chemokine ligand 27b	protein-coding
X-6047	chr17	15226401	15226500	+	84.3333	NA	intron (NM_001360662, intron 1 of 2).2	intron (NM_001360662, intron 1 of 2).2	-3652	NM_001123372	100041621		NM_001123372	ENSMUSG00000116895	Ermardl1	Gm3435	ER membrane associated RNA degradation like 1	protein-coding
X-13546	chr9	75294201	75294300	+	84	NA	3' UTR (NM_027418, exon 6 of 6)	3' UTR (NM_027418, exon 6 of 6)	22391	NM_027418	50772		NM_015806	ENSMUSG00000042688	Mapk6	2610021I23Rik|D130053K17Rik|Erk3|Mapk4|Mapk63|Prkm4|Prkm6	mitogen-activated protein kinase 6	protein-coding
X-13680	chr9	110380301	110380400	+	84	NA	exon (NM_001081340, exon 3 of 21)	exon (NM_001081340, exon 3 of 21)	18685	NM_001081340	235626		NM_001081340	ENSMUSG00000044791	Setd2	4921524K10Rik|KMT3A	SET domain containing 2	protein-coding
X-4897	chr14	45024701	45024800	+	84	NA	Intergenic	MurERV4-int|LTR|ERVK	-62306	NM_001162954	666744		NM_001162954	ENSMUSG00000091923	Gm8267	EG666744	predicted gene 8267	protein-coding
X-3972	chr14	18744501	18744600	+	84	NA	intron (NM_001270806, intron 4 of 4)	ORR1A0|LTR|ERVL-MaLR	-18208	NR_164364	100042024		NM_001374231	ENSMUSG00000094590	Gm3629	-	predicted gene 3629	protein-coding
X-667	chr10	18692301	18692400	+	84	NA	intron (NR_102728, intron 2 of 3)	RLTR19-int|LTR|ERVK	15328	NR_038034	73968		NR_038034		4930444F02Rik	1700010L24Rik|mpiR	RIKEN cDNA 4930444F02 gene	ncRNA
X-10720	chr5	110818801	110818900	+	84	NA	exon (NM_029337, exon 47 of 52)	exon (NM_029337, exon 47 of 52)	-4843	NR_105993	102466216		NR_105993	ENSMUSG00000099284	Mir7026	Gm27988|mmu-mir-7026	microRNA 7026	ncRNA
X-1007	chr10	86431201	86431300	-	84	NA	Intergenic	L1MdA_III|LINE|L1	-53919	NM_001384224	627035		NM_001384224		Gm6729	EG627035	predicted gene 6729	protein-coding
X-8741	chr4	42072001	42072100	+	84	NA	intron (NR_169015, intron 3 of 5)	intron (NR_169015, intron 3 of 5)	712	NR_169018	65958		NR_169015		Ccl19-ps2	ELC|Scya19-ps2	C-C motif chemokine ligand 19, pseudogene 2	pseudo
X-7918	chr2	166898601	166898700	+	84	NA	exon (NM_001033196, exon 3 of 14)	exon (NM_001033196, exon 3 of 14)	-6204	NR_138563	68949		NM_001081005	ENSMUSG00000074578	Zfas1	1500012F01Rik|Zfos1	zinc finger, NFX1-type containing 1, antisense RNA 1	ncRNA
X-9825	chr4	146232501	146232600	+	84	NA	Intergenic	Intergenic	138290	NM_001177545	667666		NM_001177545	ENSMUSG00000066007	Zfp600	Gm13164	zinc finger protein 600	protein-coding
X-1512	chr11	98101601	98101700	-	84	NA	exon (NM_026952, exon 2 of 13)	exon (NM_026952, exon 2 of 13)	7519	NM_001109628	69131		NM_026952	ENSMUSG00000003119	Cdk12	1810022J16Rik|Crk7|Crkrs|D11Ertd752e|Pksc	cyclin dependent kinase 12	protein-coding
X-12133	chr7	73431201	73431300	+	84	NA	Intergenic	Lx9|LINE|L1	35001	NR_077222	100579147		NR_077222	ENSMUSG00000074067	Gm10619	4932443D20	predicted gene 10619	ncRNA
X-10825	chr5	121824501	121824600	+	84	NA	3' UTR (NM_001289543, exon 11 of 11)	3' UTR (NM_001289543, exon 11 of 11)	-25122	NM_009125	20239		NM_009125	ENSMUSG00000042605	Atxn2	9630045M23Rik|ATX2|Sca2	ataxin 2	protein-coding
X-7419	chr2	73114901	73115100	-	84	NA	exon (NM_025854, exon 10 of 10)	exon (NM_025854, exon 10 of 10)	12730	NM_001005343	381373		NM_001005343	ENSMUSG00000068859	Sp9	-	trans-acting transcription factor 9	protein-coding
X-8010	chr3	20526601	20526700	+	84	NA	Intergenic	L1_Mur3|LINE|L1	-105309	NM_175086	11608		NM_175086	ENSMUSG00000054988	Agtr1b	AT1B|AT2R1B|Agtr-1b|Angtr-1b	angiotensin II receptor, type 1b	protein-coding
X-6199	chr17	27519901	27520000	+	84	NA	Intergenic	Intergenic	16119	NR_106073	102465700		NR_106073	ENSMUSG00000105142	Mir7214	mmu-mir-7214	microRNA 7214	ncRNA
X-5017	chr14	79703601	79703700	+	84	NA	exon (NM_018765, exon 9 of 10)	exon (NM_018765, exon 9 of 10)	14375	NM_001034882	432879		NM_001034882	ENSMUSG00000075502	Kbtbd6	EG432879|Gm5465|Zbtbd6	kelch repeat and BTB (POZ) domain containing 6	protein-coding
X-6146	chr17	22909601	22909700	+	84	NA	3' UTR (NM_001362121, exon 5 of 5)	3' UTR (NM_001362121, exon 5 of 5)	16302	NM_001377043	100534296		NM_001362121		Gm9805	-	predicted gene 9805	protein-coding
X-6275	chr17	27564301	27564400	+	84	NA	TTS (NR_168739)	TTS (NR_168739)	2916	NR_168737	100038429		NR_167661	ENSMUSG00000073430	Gm10505	-	predicted gene 10505	ncRNA
X-5093	chr15	12184101	12184200	+	84	NA	exon (NM_001358823, exon 19 of 19)	exon (NM_001358823, exon 19 of 19)	12572	NR_035443	100316684		NR_035443	ENSMUSG00000084592	Mir1898	Mirn1898|mmu-mir-1898	microRNA 1898	ncRNA
X-589	chr1	186702901	186703000	+	84	NA	TTS (NM_033077)	TTS (NM_033077)	3337	NM_033077	110957		NM_033077	ENSMUSG00000039224	D1Pas1	DDX3XL|Pl10	DNA segment, Chr 1, Pasteur Institute 1	protein-coding
X-7809	chr2	151151601	151151700	+	84	NA	intron (NR_040747, intron 2 of 5)	intron (NR_040747, intron 2 of 5)	7691	NR_040747	74660		NR_040747	ENSMUSG00000087609	4930442J19Rik	1700029E19Rik|Gm14152	RIKEN cDNA 4930442J19 gene	ncRNA
X-6249	chr17	27551801	27551900	+	84	NA	intron (NR_168739, intron 1 of 1)	intron (NR_168739, intron 1 of 1)	4491	NR_106075	102466818		NR_106075	ENSMUSG00000099237	Mir7216	Gm27555|mmu-mir-7216	microRNA 7216	ncRNA
X-12050	chr7	69575001	69575100	+	84	NA	Intergenic	Intergenic	412520	NR_131145	624549		NR_131144	ENSMUSG00000109097	Gm29683	Gm44536	predicted gene, 29683	ncRNA
X-2134	chr12	110659801	110659900	+	84	NA	exon (NM_010480, exon 7 of 11)	exon (NM_010480, exon 7 of 11)	2979	NM_010480	15519		NM_010480	ENSMUSG00000021270	Hsp90aa1	86kDa|89kDa|Hsp86-1|Hsp89|Hsp90|Hspca|hsp4	heat shock protein 90, alpha (cytosolic), class A member 1	protein-coding
X-9085	chr4	42451301	42451400	-	84	NA	intron (NR_033123, intron 2 of 4).2	intron (NR_033123, intron 2 of 4).2	12375	NM_001177580	621580		NM_001177580	ENSMUSG00000094695	Gm21953	Gm13308	predicted gene, 21953	protein-coding
X-11439	chr6	127798501	127798600	+	84	NA	Intergenic	Intergenic	-33444	NR_106092	102466996		NR_106092	ENSMUSG00000104804	Mir7233	mmu-mir-7233	microRNA 7233	ncRNA
X-550	chr1	179590301	179590400	+	84	NA	exon (NM_026375, exon 29 of 36)	exon (NM_026375, exon 29 of 36)	-17585	NM_001370897	383592		NM_001370897	ENSMUSG00000087236	Kif28	Gm1305|Kif28p	kinesin family member 28	protein-coding
X-6099	chr17	15258701	15258800	+	84	NA	intron (NM_198104, intron 1 of 2)	intron (NM_198104, intron 1 of 2)	-3063	NM_001360400	381062		NM_183133	ENSMUSG00000036552	Ermard	2210404J11Rik|2410011O22Rik	ER membrane associated RNA degradation	protein-coding
X-3907	chr14	18683601	18683700	+	83.6667	NA	intron (NM_001270806, intron 4 of 4)	Lx|LINE|L1	-28790	NR_033388	100040852		NR_033388		Gm3002	-	alpha-takusan pseudogene	pseudo
X-3906	chr14	18683401	18683500	+	83.6667	NA	intron (NM_001270806, intron 4 of 4)	Lx|LINE|L1	-28590	NR_033388	100040852		NR_033388		Gm3002	-	alpha-takusan pseudogene	pseudo
X-8615	chr4	41921901	41922000	+	83.6667	NA	intron (NR_166500, intron 1 of 3)	(TTGGT)n|Simple_repeat|Simple_repeat	671	NR_166500	100861618		NR_166500		Ccl19-ps1	Scya19-ps1	C-C motif chemokine ligand 19, pseudogene 1	pseudo
X-6215	chr17	27532001	27532100	+	83.6667	NA	Intergenic	Intergenic	4019	NR_106073	102465700		NR_106073	ENSMUSG00000105142	Mir7214	mmu-mir-7214	microRNA 7214	ncRNA
X-4899	chr14	45025001	45025100	-	83.5	NA	Intergenic	MurERV4-int|LTR|ERVK	-62606	NM_001162954	666744		NM_001162954	ENSMUSG00000091923	Gm8267	EG666744	predicted gene 8267	protein-coding
X-544	chr1	178310801	178310900	-	83.5	NA	3' UTR (NM_026626, exon 7 of 7)	3' UTR (NM_026626, exon 7 of 7)	-45840	NM_001161665	269152		NM_177724	ENSMUSG00000026494	Kif26b	4832420M10|D230039L06Rik	kinesin family member 26B	protein-coding
X-7015	chr19	5848801	5848900	-	83.5	NA	non-coding (NR_002847, exon 1 of 1)	non-coding (NR_002847, exon 1 of 1)	-2841	NR_144621	109146451		NR_144621		Mascrna	-	Malat1-associated small cytoplasmic RNA	scRNA
X-415	chr1	155737601	155737700	-	83.5	NA	exon (NM_001039184, exon 34 of 38)	exon (NM_001039184, exon 34 of 38)	-49005	NM_001024945	104009		NM_023268	ENSMUSG00000033684	Qsox1	1300003H02Rik|QSOX|Qscn6|SOx|b2b2673Clo	quiescin Q6 sulfhydryl oxidase 1	protein-coding
X-4951	chr14	56676101	56676300	+	83.5	NA	exon (NM_001033043, exon 10 of 37)	exon (NM_001033043, exon 10 of 37)	36046	NM_001033043	30054		NM_001033043	ENSMUSG00000000365	Rnf17	MMIP-2|Mmip2|TDRD4	ring finger protein 17	protein-coding
X-8853	chr4	42139401	42139500	+	83.5	NA	intron (NR_169015, intron 2 of 5)	intron (NR_169015, intron 2 of 5)	-13954	NM_001384259	100040048		NM_001199959	ENSMUSG00000096826	Ccl27b	Ctack|Scya27b	C-C motif chemokine ligand 27b	protein-coding
X-4952	chr14	56676201	56676300	+	83.5	NA	exon (NM_001033043, exon 10 of 37)	exon (NM_001033043, exon 10 of 37)	36096	NM_001033043	30054		NM_001033043	ENSMUSG00000000365	Rnf17	MMIP-2|Mmip2|TDRD4	ring finger protein 17	protein-coding
X-1460	chr11	87339301	87339400	+	83.5	NA	promoter-TSS (NR_004415).2	promoter-TSS (NR_004415).2	-103	NR_027863	19859		NR_027863	ENSMUSG00000119761	Snord3b2	Rnu3b-2|Rnu3b2	small nucleolar RNA, C/D box 3B2	snRNA
X-1154	chr11	5521301	5521400	-	83	NA	exon (NM_023816, exon 3 of 27)	exon (NM_023816, exon 3 of 27)	1666	NM_023816	76389		NM_023816	ENSMUSG00000020481	Ankrd48	1700008J08Rik|1700012M14Rik|Ankrd36|GC3	ankyrin repeat domain 48	protein-coding
X-8120	chr3	40921801	40921900	+	83	NA	exon (NM_001040399, exon 5 of 10)	exon (NM_001040399, exon 5 of 10)	16629	NM_001368222	214048		NM_027663	ENSMUSG00000025762	Larp1b	1700108L22Rik|4933421B21Rik|Larp2	La ribonucleoprotein 1B	protein-coding
X-5127	chr15	36245601	36245700	+	83	NA	exon (NM_013923, exon 8 of 10)	exon (NM_013923, exon 8 of 10)	-5340	NR_106173	102465888		NR_106173	ENSMUSG00000098457	Mir8097	Gm27497|mmu-mir-8097	microRNA 8097	ncRNA
X-4074	chr14	18830401	18830500	+	83	NA	intron (NM_029288, intron 4 of 4)	intron (NM_029288, intron 4 of 4)	4782	NM_001270806	544990		NM_001270806	ENSMUSG00000079409	Gm5795	-	predicted gene 5795	protein-coding
X-3827	chr14	18610801	18611000	+	83	NA	intron (NM_001374194, intron 6 of 6).2	intron (NM_001374194, intron 6 of 6).2	12628	NM_177135	320333		NM_177135	ENSMUSG00000096039	D830030K20Rik	-	RIKEN cDNA D830030K20 gene	protein-coding
X-6404	chr17	30931801	30931900	+	83	NA	intron (NM_013811, intron 31 of 92)	(ACAG)n|Simple_repeat|Simple_repeat	85940	NM_013811	13417		NM_013811	ENSMUSG00000033826	Dnah8	ATPase|Dnahc8|Hst6.7b|P1-Loop	dynein, axonemal, heavy chain 8	protein-coding
X-991	chr10	86425501	86425600	-	83	NA	Intergenic	Intergenic	-48219	NM_001384224	627035		NM_001384224		Gm6729	EG627035	predicted gene 6729	protein-coding
X-901	chr10	75693501	75693600	-	83	NA	Intergenic	Intergenic	2561	NM_010798	17319		NM_010798	ENSMUSG00000033307	Mif	DER6|GIF|Glif	macrophage migration inhibitory factor (glycosylation-inhibiting factor)	protein-coding
X-889	chr10	75682201	75682400	+	83	NA	Intergenic	Intergenic	-11585	NM_010361	14872		NM_010361	ENSMUSG00000033318	Gstt2	Yrs|mGSTT2	glutathione S-transferase, theta 2	protein-coding
X-1158	chr11	5536001	5536100	+	83	NA	intron (NM_023816, intron 7 of 26)	Lx9|LINE|L1	16366	NM_023816	76389		NM_023816	ENSMUSG00000020481	Ankrd48	1700008J08Rik|1700012M14Rik|Ankrd36|GC3	ankyrin repeat domain 48	protein-coding
X-9021	chr4	42292601	42292700	+	83	NA	intron (NR_033123, intron 2 of 4).2	MTE2a|LTR|ERVL-MaLR	-1206	NM_001378741
X-9864	chr4	146550701	146550800	+	83	NA	exon (NM_001085522, exon 4 of 4)	exon (NM_001085522, exon 4 of 4)	17263	NM_001085522	433791		NM_001085522	ENSMUSG00000070605	Zfp992	Gm13251	zinc finger protein 992	protein-coding
X-890	chr10	75682301	75682500	+	83	NA	Intergenic	Intergenic	-11685	NM_010361	14872		NM_010361	ENSMUSG00000033318	Gstt2	Yrs|mGSTT2	glutathione S-transferase, theta 2	protein-coding
X-3828	chr14	18610901	18611000	+	83	NA	intron (NM_001374194, intron 6 of 6).2	intron (NM_001374194, intron 6 of 6).2	12578	NM_177135	320333		NM_177135	ENSMUSG00000096039	D830030K20Rik	-	RIKEN cDNA D830030K20 gene	protein-coding
X-7011	chr19	5599701	5599800	+	83	NA	3' UTR (NM_019935, exon 4 of 4)	3' UTR (NM_019935, exon 4 of 4)	10853	NM_019935	18426		NM_019935	ENSMUSG00000024922	Ovol1	Ovo1|movo1	ovo like zinc finger 1	protein-coding
X-3852	chr14	18621401	18621500	+	83	NA	intron (NM_177135, intron 3 of 7)	intron (NM_177135, intron 3 of 7)	2078	NM_177135	320333		NM_177135	ENSMUSG00000096039	D830030K20Rik	-	RIKEN cDNA D830030K20 gene	protein-coding
X-4961	chr14	56912001	56912100	+	83	NA	exon (NM_001360072, exon 3 of 14)	exon (NM_001360072, exon 3 of 14)	6345	NR_153396	75339		NM_023773	ENSMUSG00000079184	Mphosph8	1500035L22Rik|4930548G07Rik	M-phase phosphoprotein 8	protein-coding
X-8284	chr3	96062201	96062300	+	83	NA	exon (NM_001025613, exon 13 of 13)	exon (NM_001025613, exon 13 of 13)	-7037	NM_181409	194126		NM_181409	ENSMUSG00000045934	Mtmr11	Cra	myotubularin related protein 11	protein-coding
X-1846	chr12	59119101	59119200	+	83	NA	exon (NM_008891, exon 9 of 9)	exon (NM_008891, exon 9 of 9)	5445	NM_008891	18949		NM_008891	ENSMUSG00000020994	Pnn	D12Ertd512e	pinin	protein-coding
X-8794	chr4	42117901	42118000	+	83	NA	intron (NR_169015, intron 2 of 5)	intron (NR_169015, intron 2 of 5)	3163	NM_001193668	100504239		NM_001193668	ENSMUSG00000096596	Ccl21e	6Ckine|Ccl21b|Ccl21c|Gm10591|Scya21|Scya21b|Scya21c|TCA4	C-C motif chemokine ligand 21E	protein-coding
X-7014	chr19	5846801	5846900	+	83	NA	promoter-TSS (NR_144621)	promoter-TSS (NR_144621)	-841	NR_144621	109146451		NR_144621		Mascrna	-	Malat1-associated small cytoplasmic RNA	scRNA
X-6248	chr17	27551301	27551400	+	83	NA	intron (NR_168739, intron 1 of 1)	intron (NR_168739, intron 1 of 1)	3991	NR_106075	102466818		NR_106075	ENSMUSG00000099237	Mir7216	Gm27555|mmu-mir-7216	microRNA 7216	ncRNA
X-6942	chr18	67208901	67209000	+	83	NA	Intergenic	IAPLTR3-int|LTR|ERVK	-12419	NM_177137	14680		NM_010307	ENSMUSG00000024524	Gnal	2610011C15Rik|9630020G10Rik|Galphaolf|Gna10|Golf|Hg1o	guanine nucleotide binding protein, alpha stimulating, olfactory type	protein-coding
X-7475	chr2	92373801	92373900	+	83	NA	Intergenic	Intergenic	-48701	NR_106080	102466819		NR_106080	ENSMUSG00000099223	Mir7221	Gm27378|mmu-mir-7221	microRNA 7221	ncRNA
X-8261	chr3	92598101	92598200	+	83	NA	Intergenic	MER34B-int|LTR|ERV1	-3633	NM_027137	69611		NM_027137	ENSMUSG00000103243	Lce1d	2310037L11Rik|Sprrl7	late cornified envelope 1D	protein-coding
X-536	chr1	178158901	178159000	+	83	NA	non-coding (NR_149827, exon 9 of 17)	non-coding (NR_149827, exon 9 of 17)	6430	NR_149827	51810		NM_016805	ENSMUSG00000039630	Hnrnpu	Hnrpu|SAFA|Sp120|hnRNP U	heterogeneous nuclear ribonucleoprotein U	protein-coding
X-13277	chr9	40221201	40221300	+	83	NA	exon (NM_001357622, exon 7 of 17)	exon (NM_001357622, exon 7 of 17)	11369	NM_001357622	235283		NM_172768	ENSMUSG00000040111	Gramd1b	3222402H23|A930008A22Rik|mKIAA1201	GRAM domain containing 1B	protein-coding
X-8973	chr4	42266801	42266900	+	83	NA	intron (NR_033123, intron 2 of 4).2	intron (NR_033123, intron 2 of 4).2	-6518	NR_166500	100861618		NR_166500		Ccl19-ps1	Scya19-ps1	C-C motif chemokine ligand 19, pseudogene 1	pseudo
X-6096	chr17	15257901	15258100	+	83	NA	intron (NM_198104, intron 1 of 2)	B2_Mm2|SINE|B2	-3813	NM_001360400	381062		NM_183133	ENSMUSG00000036552	Ermard	2210404J11Rik|2410011O22Rik	ER membrane associated RNA degradation	protein-coding
X-7171	chr2	3780901	3781000	+	83	NA	3' UTR (NM_025626, exon 4 of 4)	3' UTR (NM_025626, exon 4 of 4)	66455	NM_025626	66540		NM_025626	ENSMUSG00000026655	Fam107b	3110001A13Rik	family with sequence similarity 107, member B	protein-coding
X-4710	chr14	24476801	24476900	+	83	NA	Intergenic	Intergenic	60276	NM_001081247	218832		NM_183157	ENSMUSG00000025280	Polr3a	9330175N20Rik|RPC1|RPC155	polymerase (RNA) III (DNA directed) polypeptide A	protein-coding
X-1606	chr11	106171501	106171600	+	83	NA	intron (NM_029467, intron 1 of 7)	A-rich|Low_complexity|Low_complexity	4002	NM_001379686	75870		NM_029467	ENSMUSG00000020712	Tcam1	4930570F09Rik	testicular cell adhesion molecule 1	protein-coding
X-7877	chr2	153239301	153239400	+	83	NA	exon (NM_001039939, exon 11 of 12)	exon (NM_001039939, exon 11 of 12)	47049	NM_001001986	329540		NM_001001986	ENSMUSG00000061411	Nol4l	4931410H15|8430427H17Rik|Gm1636	nucleolar protein 4-like	protein-coding
X-886	chr10	75681201	75681300	+	83	NA	Intergenic	Intergenic	-10535	NM_010361	14872		NM_010361	ENSMUSG00000033318	Gstt2	Yrs|mGSTT2	glutathione S-transferase, theta 2	protein-coding
X-1868	chr12	79222001	79222100	-	83	NA	3' UTR (NM_001362269, exon 7 of 7)	3' UTR (NM_001362269, exon 7 of 7)	-2818	NM_016800	53612		NM_016800	ENSMUSG00000021124	Vti1b	GES30|MVti1b|SNARE|Vti1-rp1	vesicle transport through interaction with t-SNAREs 1B	protein-coding
X-6673	chr17	66491601	66491700	+	83	NA	Intergenic	Lx3_Mus|LINE|L1	61135	NM_001003919	320209		NM_001003919	ENSMUSG00000035842	Ddx11	4732462I11Rik|CHL1|CHLR1|KRG2|essa15a	DEAD/H box helicase 11	protein-coding
X-11064	chr6	39376101	39376200	-	82.6667	NA	3' UTR (NM_001311109, exon 8 of 8)	3' UTR (NM_001311109, exon 8 of 8)	17863	NM_011226	19331		NM_011226	ENSMUSG00000029923	Rab19	-	RAB19, member RAS oncogene family	protein-coding
X-8565	chr4	41896501	41896600	+	82.6667	NA	Intergenic	Intergenic	6107	NR_166045	101056232		NR_166045		Gm29804	-	predicted gene, 29804	pseudo
X-8564	chr4	41896301	41896600	+	82.6667	NA	Intergenic	Intergenic	6007	NR_166045	101056232		NR_166045		Gm29804	-	predicted gene, 29804	pseudo
X-12333	chr7	122601201	122601300	+	82.5	NA	exon (NM_011247, exon 18 of 18)	exon (NM_011247, exon 18 of 18)	31463	NM_175023	19647		NM_011247	ENSMUSG00000030779	Rbbp6	4933422O15Rik|C030034J04Rik|P2P-R|PACT	retinoblastoma binding protein 6, ubiquitin ligase	protein-coding
X-3986	chr14	18760101	18760300	+	82.5	NA	intron (NM_001270806, intron 4 of 4)	intron (NM_001270806, intron 4 of 4)	20854	NM_001256501	100041840		NM_001256501	ENSMUSG00000072739	Gm10408	100040797|Gm2971	predicted gene 10408	protein-coding
X-3987	chr14	18760201	18760300	+	82.5	NA	intron (NM_001270806, intron 4 of 4)	intron (NM_001270806, intron 4 of 4)	20804	NM_001256501	100041840		NM_001256501	ENSMUSG00000072739	Gm10408	100040797|Gm2971	predicted gene 10408	protein-coding
X-414	chr1	155737501	155737700	+	82.3333	NA	exon (NM_001039184, exon 34 of 38)	exon (NM_001039184, exon 34 of 38)	-48955	NM_001024945	104009		NM_023268	ENSMUSG00000033684	Qsox1	1300003H02Rik|QSOX|Qscn6|SOx|b2b2673Clo	quiescin Q6 sulfhydryl oxidase 1	protein-coding
X-5984	chr17	15189201	15189400	+	82.3333	NA	intron (NM_001123368, intron 2 of 3)	intron (NM_001123368, intron 2 of 3)	-7778	NM_001360983	72057		NM_024250	ENSMUSG00000023883	Phf10	1810055P05Rik	PHD finger protein 10	protein-coding
X-543	chr1	178310701	178310900	+	82.3333	NA	3' UTR (NM_026626, exon 7 of 7)	3' UTR (NM_026626, exon 7 of 7)	-45890	NM_001161665	269152		NM_177724	ENSMUSG00000026494	Kif26b	4832420M10|D230039L06Rik	kinesin family member 26B	protein-coding
X-4069	chr14	18822001	18822100	+	82	NA	intron (NM_001270806, intron 4 of 4)	Lx6|LINE|L1	-4307	NR_033121	100041530		NR_033121	ENSMUSG00000096488	Gm10409	EG666890|Gm8348	predicted pseudogene 8348	pseudo
X-10727	chr5	110903801	110903900	-	82	NA	exon (NM_029337, exon 2 of 52)	exon (NM_029337, exon 2 of 52)	14733	NM_173066	75560		NM_029337	ENSMUSG00000029505	Ep400	1700020J09Rik|mDomino|mKIAA1498|p400	E1A binding protein p400	protein-coding
X-13317	chr9	54127401	54127500	+	82	NA	intron (NM_001348171, intron 1 of 9)	intron (NM_001348171, intron 1 of 9)	8748	NM_001348172	13075		NM_007810	ENSMUSG00000032274	Cyp19a1	Ar|ArKO|Cyp19|Int-5|Int5|p450arom	cytochrome P450, family 19, subfamily a, polypeptide 1	protein-coding
X-33	chr1	24068501	24068600	-	82	NA	exon (NM_026604, exon 14 of 21)	exon (NM_026604, exon 14 of 21)	-23829	NM_026503	68002		NM_026503	ENSMUSG00000026154	Sdhaf4	1110058L19Rik|1700001E18Rik|C6orf57	succinate dehydrogenase complex assembly factor 4	protein-coding
X-2777	chr14	15743701	15743800	+	82	NA	Intergenic	Intergenic	31034	NM_001309401	100041151		NM_001309401	ENSMUSG00000091754	Gm3636	100042043	predicted gene 3636	protein-coding
X-1964	chr12	98356501	98356600	+	82	NA	Intergenic	Intergenic	121656	NM_008152	14744		NM_008152	ENSMUSG00000021886	Gpr65	Dig1|Gpcr25|TDAG8	G-protein coupled receptor 65	protein-coding
X-5319	chr15	74514701	74514800	+	82	NA	Intergenic	Intergenic	-6583	NM_001177437	69439		NM_001177437	ENSMUSG00000022603	Mroh4	1700016M24Rik	maestro heat-like repeat family member 4	protein-coding
X-5175	chr15	58771801	58771900	+	82	NA	TTS (NM_001368428)	TTS (NM_001368428)	10772	NM_175226	75841		NM_175226	ENSMUSG00000037075	Rnf139	4930555P18Rik	ring finger protein 139	protein-coding
X-12656	chr8	21041601	21041700	-	82	NA	Intergenic	Intergenic	-113293	NM_001270553	100861668		NM_001270553	ENSMUSG00000095294	Potefam3b	Gm21119|Pote3b	POTE ankyrin domain family member 3B	protein-coding
X-10964	chr5	149732101	149732200	+	82	NA	intron (NR_077242, intron 1 of 4)	intron (NR_077242, intron 1 of 4)	3066	NR_077242	100861794		NR_077242	ENSMUSG00000106740	Gm21221	-	predicted gene, 21221	ncRNA
X-10359	chr5	15825701	15825800	+	82	NA	intron (NM_025759, intron 2 of 4)	intron (NM_025759, intron 2 of 4)	1653	NM_025759	360220		NM_025759	ENSMUSG00000070933	Speer4d	4933431D05Rik|SPEER-4D	spermatogenesis associated glutamate (E)-rich protein 4D	protein-coding
X-12195	chr7	80983201	80983300	+	82	NA	exon (NM_008803, exon 22 of 22)	exon (NM_008803, exon 22 of 22)	11732	NM_009092	20068		NM_009092	ENSMUSG00000061787	Rps17	-	ribosomal protein S17	protein-coding
X-12290	chr7	111677001	111677100	+	82	NA	exon (NM_001357952, exon 11 of 29)	exon (NM_001357952, exon 11 of 29)	54337	NM_001357952	74996		NM_133758	ENSMUSG00000059263	Usp47	4930502N04Rik|A630020C16Rik	ubiquitin specific peptidase 47	protein-coding
X-13418	chr9	59778701	59778800	+	82	NA	exon (NM_173018, exon 25 of 44)	exon (NM_173018, exon 25 of 44)	69571	NR_166694	100504539		NR_166694	ENSMUSG00000110803	Gm20275	-	predicted gene, 20275	ncRNA
X-10753	chr5	113488701	113488800	+	82	NA	Intergenic	Intergenic	-3239	NR_106089	102466821		NR_106089	ENSMUSG00000104840	Mir7230	mmu-mir-7230	microRNA 7230	ncRNA
X-6989	chr19	3444201	3444300	+	82	NA	intron (NM_001286558, intron 3 of 8)	B4|SINE|B4	4872	NM_001286558	17771		NM_010841	ENSMUSG00000024905	Tesmin	Mtl5	testis expressed metallothionein like	protein-coding
X-2867	chr14	15829601	15829700	+	82	NA	intron (NM_001374235, intron 3 of 3)	intron (NM_001374235, intron 3 of 3)	-35043	NM_001384220	102637020		NM_001384220		Gm33933	-	predicted gene, 33933	protein-coding
X-251	chr1	82835201	82835300	+	82	NA	intron (NM_010472, intron 1 of 12)	MLTR11A|LTR|ERVK	18069	NM_001368850	15463		NM_010472	ENSMUSG00000026159	Agfg1	C130049H11Rik|D730048C23Rik|Hrb|RAB|Rip	ArfGAP with FG repeats 1	protein-coding
X-10744	chr5	113474801	113474900	+	82	NA	Intergenic	Intergenic	-2439	NR_106088	102465709		NR_106088	ENSMUSG00000105778	Mir7229	mmu-mir-7229	microRNA 7229	ncRNA
X-8073	chr3	34928601	34928700	-	82	NA	Intergenic	Intergenic	48150	NR_105799	102466155		NR_105799	ENSMUSG00000098862	Mir6378	Gm27706|mmu-mir-6378	microRNA 6378	ncRNA
X-537	chr1	178159801	178159900	+	82	NA	non-coding (NR_149827, exon 7 of 17)	non-coding (NR_149827, exon 7 of 17)	5530	NR_149827	51810		NM_016805	ENSMUSG00000039630	Hnrnpu	Hnrpu|SAFA|Sp120|hnRNP U	heterogeneous nuclear ribonucleoprotein U	protein-coding
X-1863	chr12	76250901	76251000	+	82	NA	exon (NM_019784, exon 9 of 10)	exon (NM_019784, exon 9 of 10)	-26917	NM_207707	13983		NM_010157	ENSMUSG00000021055	Esr2	ER[b]|ERbeta|Estrb	estrogen receptor 2 (beta)	protein-coding
X-250	chr1	82835101	82835300	+	82	NA	intron (NM_010472, intron 1 of 12)	MLTR11A|LTR|ERVK	18019	NM_001368850	15463		NM_010472	ENSMUSG00000026159	Agfg1	C130049H11Rik|D730048C23Rik|Hrb|RAB|Rip	ArfGAP with FG repeats 1	protein-coding
X-7493	chr2	92380101	92380200	-	82	NA	Intergenic	Intergenic	-42401	NR_106080	102466819		NR_106080	ENSMUSG00000099223	Mir7221	Gm27378|mmu-mir-7221	microRNA 7221	ncRNA
X-6358	chr17	30903901	30904000	+	82	NA	intron (NM_013811, intron 20 of 92)	B4A|SINE|B4	58040	NM_013811	13417		NM_013811	ENSMUSG00000033826	Dnah8	ATPase|Dnahc8|Hst6.7b|P1-Loop	dynein, axonemal, heavy chain 8	protein-coding
X-11556	chr7	24777701	24777800	+	81.6	NA	intron (NM_175477, intron 1 of 1)	intron (NM_175477, intron 1 of 1)	1518	NM_175477	232976		NM_175477	ENSMUSG00000045252	Zfp574	A630056B21Rik|Znf574	zinc finger protein 574	protein-coding
X-11555	chr7	24777601	24777900	+	81.6	NA	intron (NM_175477, intron 1 of 1)	intron (NM_175477, intron 1 of 1)	1518	NM_175477	232976		NM_175477	ENSMUSG00000045252	Zfp574	A630056B21Rik|Znf574	zinc finger protein 574	protein-coding
X-11557	chr7	24777901	24778000	+	81.6	NA	intron (NM_175477, intron 1 of 1)	intron (NM_175477, intron 1 of 1)	1718	NM_175477	232976		NM_175477	ENSMUSG00000045252	Zfp574	A630056B21Rik|Znf574	zinc finger protein 574	protein-coding
X-5196	chr15	59129601	59129700	+	81.5	NA	Intergenic	Intergenic	-49147	NR_045613	100416830		NR_045613	ENSMUSG00000121630	Zfp572	4930472F24Rik	zinc finger protein 572	pseudo
X-3263	chr14	17262801	17262900	+	81.5	NA	Intergenic	Intergenic	43281	NM_001242941	666329		NM_001242941	ENSMUSG00000095912	Gm3317	100041401	predicted gene 3317	protein-coding
X-5458	chr15	83238601	83238700	-	81.5	NA	non-coding (NR_027980, exon 4 of 4)	non-coding (NR_027980, exon 4 of 4)	-4202	NM_001357757	66251		NM_025445	ENSMUSG00000054277	Arfgap3	0610009H19Rik|1810004P07Rik|1810035F16Rik|9130416J18Rik|Arfgap1	ADP-ribosylation factor GTPase activating protein 3	protein-coding
X-7672	chr2	127539001	127539100	+	81.5	NA	intron (NR_166172, intron 3 of 4)	B4|SINE|B4	5276	NR_166172	102641286		NR_166171	ENSMUSG00000087162	Gm14244	-	predicted gene 14244	ncRNA
X-8285	chr3	96062601	96062800	+	81.5	NA	exon (NM_001025613, exon 13 of 13)	exon (NM_001025613, exon 13 of 13)	-6587	NM_181409	194126		NM_181409	ENSMUSG00000045934	Mtmr11	Cra	myotubularin related protein 11	protein-coding
X-6180	chr17	27248801	27248900	+	81.5	NA	exon (NM_027544, exon 1 of 6)	exon (NM_027544, exon 1 of 6)	617	NM_027544	70772		NM_027544	ENSMUSG00000048731	Ggnbp1	0610031G08Rik|mdf	gametogenetin binding protein 1	protein-coding
X-5459	chr15	83238701	83238800	-	81.5	NA	non-coding (NR_027980, exon 4 of 4)	non-coding (NR_027980, exon 4 of 4)	-4302	NM_001357757	66251		NM_025445	ENSMUSG00000054277	Arfgap3	0610009H19Rik|1810004P07Rik|1810035F16Rik|9130416J18Rik|Arfgap1	ADP-ribosylation factor GTPase activating protein 3	protein-coding
X-1062	chr10	100397101	100397200	+	81	NA	exon (NM_146009, exon 47 of 54)	exon (NM_146009, exon 47 of 54)	27971	NM_175128	68281		NM_175128	ENSMUSG00000046567	Rlig1	4930430F08Rik|4930571E09Rik|A730088G13Rik|C430008C19Rik|Rnl	RNA 5'-phosphate and 3'-OH ligase 1	protein-coding
X-8111	chr3	40738601	40738700	-	81	NA	intron (NM_011020, intron 14 of 18)	intron (NM_011020, intron 14 of 18)	-15736	NR_045576	20873		NM_011495	ENSMUSG00000025758	Plk4	1700028H20|Sak|Stk18	polo like kinase 4	protein-coding
X-6267	chr17	27561801	27561900	+	81	NA	intron (NR_168738, intron 1 of 2)	intron (NR_168738, intron 1 of 2)	416	NR_168737	100038429		NR_167661	ENSMUSG00000073430	Gm10505	-	predicted gene 10505	ncRNA
X-8344	chr3	119520501	119520600	+	81	NA	intron (NM_019550, intron 8 of 13)	intron (NM_019550, intron 8 of 13)	56487	NM_019550	56195		NM_019550	ENSMUSG00000028134	Ptbp2	Ptb2|brPTB|nPTB	polypyrimidine tract binding protein 2	protein-coding
X-10756	chr5	113492401	113492500	+	81	NA	Intergenic	Intergenic	-6939	NR_106089	102466821		NR_106089	ENSMUSG00000104840	Mir7230	mmu-mir-7230	microRNA 7230	ncRNA
X-4968	chr14	57140401	57140500	-	81	NA	exon (NM_177627, exon 3 of 3)	exon (NM_177627, exon 3 of 3)	16150	NM_001360643	76007		NM_029498	ENSMUSG00000021945	Zmym2	5830413P05Rik|FIM|MYM|RAMP|SCLL|Zfp198|Znf198	zinc finger, MYM-type 2	protein-coding
X-11280	chr6	97153801	97153900	+	81	NA	exon (NM_001081111, exon 2 of 17)	exon (NM_001081111, exon 2 of 17)	2235	NM_001081111	232286		NM_001081111	ENSMUSG00000030059	Tmf1	7030402D04Rik|Gm153|Tmf1`	TATA element modulatory factor 1	protein-coding
X-9322	chr4	42740201	42740300	+	81	NA	intron (NR_155456, intron 2 of 3)	Lx5c|LINE|L1	-5371	NR_152161	100039374		NR_152161		Gm2192	Gm10590	family with sequence similarity 205 pseudogene	pseudo
X-4776	chr14	34414501	34414600	+	81	NA	exon (NM_001004436, exon 3 of 19)	exon (NM_001004436, exon 3 of 19)	-17925	NR_165636	115488304		NR_165636		5830448L01Rik	-	RIKEN cDNA 5830448L01 gene	ncRNA
X-4627	chr14	24139601	24139800	+	81	NA	TTS (NR_106069)	TTS (NR_106069)	755	NR_106069	102465697		NR_106069	ENSMUSG00000105723	Mir7210	mir-7210|mmu-mir-7210	microRNA 7210	ncRNA
X-6364	chr17	30907801	30907900	+	81	NA	intron (NM_013811, intron 21 of 92)	RMER17B2|LTR|ERVK	61940	NM_013811	13417		NM_013811	ENSMUSG00000033826	Dnah8	ATPase|Dnahc8|Hst6.7b|P1-Loop	dynein, axonemal, heavy chain 8	protein-coding
X-12059	chr7	69580401	69580500	+	81	NA	Intergenic	Intergenic	407120	NR_131145	624549		NR_131144	ENSMUSG00000109097	Gm29683	Gm44536	predicted gene, 29683	ncRNA
X-6738	chr17	75845601	75845700	+	81	NA	exon (NM_001357860, exon 7 of 7)	exon (NM_001357860, exon 7 of 7)	13291	NM_001357860	72722		NM_133747	ENSMUSG00000002017	Fam98a	2810405J04Rik	family with sequence similarity 98, member A	protein-coding
X-8021	chr3	20535601	20535700	+	81	NA	Intergenic	Intergenic	-114309	NM_175086	11608		NM_175086	ENSMUSG00000054988	Agtr1b	AT1B|AT2R1B|Agtr-1b|Angtr-1b	angiotensin II receptor, type 1b	protein-coding
X-11333	chr6	119902001	119902200	+	81	NA	3' UTR (NM_001185020, exon 26 of 26)	3' UTR (NM_001185020, exon 26 of 26)	22441	NR_149727	19365		NM_011236	ENSMUSG00000030166	Rad52	Rad52yh	RAD52 homolog, DNA repair protein	protein-coding
X-11279	chr6	97153701	97153900	+	81	NA	exon (NM_001081111, exon 2 of 17)	exon (NM_001081111, exon 2 of 17)	2285	NM_001081111	232286		NM_001081111	ENSMUSG00000030059	Tmf1	7030402D04Rik|Gm153|Tmf1`	TATA element modulatory factor 1	protein-coding
X-7505	chr2	92385001	92385100	+	81	NA	Intergenic	L2b|LINE|L2	-37501	NR_106080	102466819		NR_106080	ENSMUSG00000099223	Mir7221	Gm27378|mmu-mir-7221	microRNA 7221	ncRNA
X-7921	chr2	168024501	168024600	+	81	NA	exon (NM_001310086, exon 5 of 5)	exon (NM_001310086, exon 5 of 5)	24482	NM_001310086	11538		NM_009628	ENSMUSG00000051149	Adnp	mKIAA0784	activity-dependent neuroprotective protein	protein-coding
X-5794	chr16	91453701	91453800	+	81	NA	exon (NM_019973, exon 3 of 5)	exon (NM_019973, exon 3 of 5)	5094	NM_001370901	102640710		NM_001370901		Gm36712	-	predicted gene, 36712	protein-coding
X-736	chr10	58314501	58314600	+	81	NA	exon (NM_011240, exon 20 of 29)	exon (NM_011240, exon 20 of 29)	-19209	NM_001162956	76138		NM_001162956	ENSMUSG00000038010	Ccdc138	6230424H07Rik	coiled-coil domain containing 138	protein-coding
X-8209	chr3	68935801	68935900	+	81	NA	exon (NM_001356976, exon 16 of 24)	exon (NM_001356976, exon 16 of 24)	16225	NM_025863	66949		NM_025863	ENSMUSG00000034317	Trim59	2310035M22Rik|2700022F13Rik|Mrf1|TSBF1	tripartite motif-containing 59	protein-coding
X-1065	chr10	103051301	103051400	+	81	NA	exon (NM_001163559, exon 8 of 26)	exon (NM_001163559, exon 8 of 26)	20833	NM_001361058	74978		NM_029134	ENSMUSG00000019892	Lrriq1	4930503E15Rik|Gm1557	leucine-rich repeats and IQ motif containing 1	protein-coding
X-10504	chr5	33797501	33797600	+	81	NA	3' UTR (NM_001289724, exon 7 of 7)	3' UTR (NM_001289724, exon 7 of 7)	-10571	NM_001359463	74504		NM_178390	ENSMUSG00000037339	Fam53a	2410018C17Rik|5430419M09Rik|Dntnp	family with sequence similarity 53, member A	protein-coding
X-10334	chr5	15732301	15732400	+	81	NA	intron (NM_001310449, intron 2 of 4)	intron (NM_001310449, intron 2 of 4)	1870	NM_001310449	100861755		NM_001310449	ENSMUSG00000106445	Gm21190	-	predicted gene, 21190	protein-coding
X-7229	chr2	29024201	29024400	+	81	NA	intron (NM_198033, intron 5 of 25)	MTD|LTR|ERVL-MaLR	9296	NM_198033	269254		NM_177365	ENSMUSG00000043535	Setx	A130090N03|A930037J23Rik|AOA2|Als4|SCAR1|Sen1|mKIAA0625	senataxin	protein-coding
X-4138	chr14	18945101	18945200	+	81	NA	intron (NR_038059, intron 3 of 3).2	intron (NR_038059, intron 3 of 3).2	20523	NR_038059	73549		NR_038059	ENSMUSG00000079407	1700110I01Rik	100040740|1700016F01Rik|Gm2938	RIKEN cDNA 1700110I01 gene	ncRNA
X-119	chr1	46705201	46705300	-	81	NA	exon (NM_001310335, exon 41 of 65)	exon (NM_001310335, exon 41 of 65)	187528	NM_172653	227059		NM_172653	ENSMUSG00000025986	Slc39a10	2900042E17Rik|5430433I10|Zip10|mKIAA1265	solute carrier family 39 (zinc transporter), member 10	protein-coding
X-12100	chr7	72762301	72762400	-	81	NA	Intergenic	(AAG)n|Simple_repeat|Simple_repeat	-10534	NR_046024	625243		NR_046024	ENSMUSG00000108383	Gm6567	-	predicted gene 6567	ncRNA
X-11271	chr6	96143101	96143200	+	81	NA	promoter-TSS (NR_003643)	promoter-TSS (NR_003643)	36	NR_003643	78482		NM_030107	ENSMUSG00000072878	Nup50l	1700123L14Rik|Npap60|Nup50	nucleoporin 50 like	pseudo
X-4486	chr14	19564601	19564700	-	81	NA	Intergenic	Intergenic	-9687	NR_164364	100042024		NM_001374231	ENSMUSG00000094590	Gm3629	-	predicted gene 3629	protein-coding
X-11382	chr6	125106901	125107000	+	81	NA	exon (NM_001346610, exon 39 of 39)	exon (NM_001346610, exon 39 of 39)	-1896	NM_138747	110109		NM_138747	ENSMUSG00000038279	Nop2	120kDa|A530002O17|Nol1	NOP2 nucleolar protein	protein-coding
X-12034	chr7	69565101	69565400	+	80.6667	NA	Intergenic	Intergenic	419408	NR_045940	73796		NR_045940	ENSMUSG00000108885	4930402F11Rik	-	RIKEN cDNA 4930402F11 gene	ncRNA
X-413	chr1	155736401	155736500	+	80.5	NA	exon (NM_001039184, exon 35 of 38)	exon (NM_001039184, exon 35 of 38)	-47805	NM_001024945	104009		NM_023268	ENSMUSG00000033684	Qsox1	1300003H02Rik|QSOX|Qscn6|SOx|b2b2673Clo	quiescin Q6 sulfhydryl oxidase 1	protein-coding
X-7418	chr2	73114801	73115000	+	80.5	NA	exon (NM_025854, exon 10 of 10)	exon (NM_025854, exon 10 of 10)	12630	NM_001005343	381373		NM_001005343	ENSMUSG00000068859	Sp9	-	trans-acting transcription factor 9	protein-coding
X-412	chr1	155736301	155736400	+	80.5	NA	exon (NM_001039184, exon 35 of 38)	exon (NM_001039184, exon 35 of 38)	-47705	NM_001024945	104009		NM_023268	ENSMUSG00000033684	Qsox1	1300003H02Rik|QSOX|Qscn6|SOx|b2b2673Clo	quiescin Q6 sulfhydryl oxidase 1	protein-coding
X-13357	chr9	54154501	54154600	+	80.5	NA	intron (NM_001348171, intron 1 of 9)	intron (NM_001348171, intron 1 of 9)	-18352	NM_001348172	13075		NM_007810	ENSMUSG00000032274	Cyp19a1	Ar|ArKO|Cyp19|Int-5|Int5|p450arom	cytochrome P450, family 19, subfamily a, polypeptide 1	protein-coding
X-10806	chr5	114990201	114990300	+	80.3333	NA	TTS (NR_105748)	TTS (NR_105748)	241	NR_105748	102466620		NR_105748	ENSMUSG00000098343	Mir6240	Gm27850|mmu-mir-6240	microRNA 6240	ncRNA
X-10805	chr5	114990001	114990300	+	80.3333	NA	TTS (NR_105748)	TTS (NR_105748)	141	NR_105748	102466620		NR_105748	ENSMUSG00000098343	Mir6240	Gm27850|mmu-mir-6240	microRNA 6240	ncRNA
X-12665	chr8	21046801	21047100	+	80.25	NA	Intergenic	Intergenic	-107993	NM_001270553	100861668		NM_001270553	ENSMUSG00000095294	Potefam3b	Gm21119|Pote3b	POTE ankyrin domain family member 3B	protein-coding
X-4422	chr14	19240901	19241000	+	80.2	NA	intron (NM_001320366, intron 4 of 4)	intron (NM_001320366, intron 4 of 4)	4383	NM_177135	320333		NM_177135	ENSMUSG00000096039	D830030K20Rik	-	RIKEN cDNA D830030K20 gene	protein-coding
X-4423	chr14	19241101	19241400	+	80.2	NA	intron (NM_001320366, intron 4 of 4)	intron (NM_001320366, intron 4 of 4)	4083	NM_177135	320333		NM_177135	ENSMUSG00000096039	D830030K20Rik	-	RIKEN cDNA D830030K20 gene	protein-coding
X-873	chr10	75675801	75675900	-	80	NA	Intergenic	Intergenic	-5135	NM_010361	14872		NM_010361	ENSMUSG00000033318	Gstt2	Yrs|mGSTT2	glutathione S-transferase, theta 2	protein-coding
X-8243	chr3	87821401	87821500	+	80	NA	exon (NM_008231, exon 4 of 6)	exon (NM_008231, exon 4 of 6)	-5401	NM_026591	67707		NM_026591	ENSMUSG00000019710	Mrpl24	2010005E08Rik|2810470K06Rik|6720473G22Rik	mitochondrial ribosomal protein L24	protein-coding
X-9928	chr4	146742301	146742400	+	80	NA	Intergenic	MurSatRep1|Unknown|Unknown	-111020	NR_045468	67524		NR_045468	ENSMUSG00000086046	1700095A21Rik	-	RIKEN cDNA 1700095A21 gene	ncRNA
X-5311	chr15	74511201	74511300	+	80	NA	Intergenic	Intergenic	-3083	NM_001177437	69439		NM_001177437	ENSMUSG00000022603	Mroh4	1700016M24Rik	maestro heat-like repeat family member 4	protein-coding
X-7006	chr19	5562001	5562100	+	80	NA	Intergenic	Intergenic	-1505	NM_001362042	225861		NM_001024560	ENSMUSG00000056185	Snx32	B930037P14Rik|Snx6b	sorting nexin 32	protein-coding
X-13511	chr9	67644401	67644500	+	80	NA	Intergenic	Intergenic	-7591	NR_106101	102465716		NR_106101	ENSMUSG00000098446	Mir7242	Gm27809|mmu-mir-7242	microRNA 7242	ncRNA
X-13566	chr9	86464801	86464900	+	80	NA	exon (NM_001198933, exon 14 of 14)	exon (NM_001198933, exon 14 of 14)	10744	NM_001145968	69519		NM_027100	ENSMUSG00000032417	Rwdd2a	1700030C20Rik|Rwdd2	RWD domain containing 2A	protein-coding
X-7600	chr2	111039701	111039800	+	80	NA	intron (NM_026248, intron 9 of 15)	intron (NM_026248, intron 9 of 15)	20195	NM_026248	67575		NM_026248	ENSMUSG00000027157	Potefam1	4930430A15Rik|A26c3|Gm13941|Gm13942|Gm15130|Pote1|Potea	POTE ankyrin domain family member 1	protein-coding
X-2201	chr13	14065201	14065300	+	80	NA	Intergenic	Intergenic	-64009	NM_178640	97884		NM_178640	ENSMUSG00000039242	B3galnt2	A930105D20Rik|D230016N13Rik	UDP-GalNAc:betaGlcNAc beta 1,3-galactosaminyltransferase, polypeptide 2	protein-coding
X-13471	chr9	67619201	67619300	+	80	NA	Intergenic	Intergenic	15812	NR_106100	102466824		NR_106100	ENSMUSG00000098937	Mir7241	Gm27918|mmu-mir-7241	microRNA 7241	ncRNA
X-6207	chr17	27525101	27525200	+	80	NA	Intergenic	Intergenic	10919	NR_106073	102465700		NR_106073	ENSMUSG00000105142	Mir7214	mmu-mir-7214	microRNA 7214	ncRNA
X-7191	chr2	18164401	18164500	+	80	NA	exon (NM_010804, exon 10 of 23)	exon (NM_010804, exon 10 of 23)	19842	NR_165806	108168725		NR_165806		Gm13351	-	heterogeneous nuclear ribonucleoprotein A3 pseudogene	pseudo
X-13663	chr9	107730201	107730300	+	80	NA	exon (NM_011251, exon 3 of 21)	exon (NM_011251, exon 3 of 21)	19768	NM_029169	19654		NM_011251	ENSMUSG00000032582	Rbm6	4930506F14Rik|Def-3|NY-LU-12|g16|mKIAA4015	RNA binding motif protein 6	protein-coding
X-1568	chr11	103326901	103327000	+	80	NA	Intergenic	Intergenic	-23419	NM_183034	353047		NM_183034	ENSMUSG00000034247	Plekhm1	AP162|B2|D330036J23Rik	pleckstrin homology domain containing, family M (with RUN domain) member 1	protein-coding
X-13192	chr9	7834501	7834600	+	80	NA	5' UTR (NM_001291503, exon 2 of 8)	5' UTR (NM_001291503, exon 2 of 8)	2257	NM_001291503	11797		NM_007465	ENSMUSG00000057367	Birc2	Api1|Api2|Birc3|C-IAP1|C330006D17Rik|HIAP1|HIAP2|IAP1|IAP2|MIAP1|MIAP2|MIHB|MIHC|RNF48|cIAP1|cIAP2|mcIAP1	baculoviral IAP repeat-containing 2	protein-coding
X-8820	chr4	42127401	42127500	+	80	NA	intron (NR_169015, intron 2 of 5)	intron (NR_169015, intron 2 of 5)	-5936	NR_169012	100861647		NR_169011	ENSMUSG00000121463	Ccl19-ps6	Gm21104	C-C motif chemokine ligand 19, pseudogene 6	pseudo
X-1135	chr11	3171101	3171200	-	80	NA	exon (NM_001166548, exon 6 of 18)	exon (NM_001166548, exon 6 of 18)	18131	NM_001166549	74203		NM_023743	ENSMUSG00000020454	Eif4enif1	2610509L04Rik|A930019J01Rik|Clast4|D11Ertd166e	eukaryotic translation initiation factor 4E nuclear import factor 1	protein-coding
X-7841	chr2	151256001	151256100	-	80	NA	intron (NR_131976, intron 5 of 6)	intron (NR_131976, intron 5 of 6)	18319	NR_131976	100125594		NR_131976	ENSMUSG00000087495	LOC100125594	-	uncharacterized LOC100125594	ncRNA
X-6268	chr17	27562101	27562200	+	80	NA	intron (NR_168738, intron 1 of 2)	intron (NR_168738, intron 1 of 2)	716	NR_168737	100038429		NR_167661	ENSMUSG00000073430	Gm10505	-	predicted gene 10505	ncRNA
X-990	chr10	86424801	86424900	+	80	NA	Intergenic	Intergenic	-47519	NM_001384224	627035		NM_001384224		Gm6729	EG627035	predicted gene 6729	protein-coding
X-12130	chr7	73426001	73426100	+	80	NA	3' UTR (NM_001162532, exon 3 of 3)	3' UTR (NM_001162532, exon 3 of 3)	35995	NM_001162532	100038347		NM_001162532	ENSMUSG00000078670	Fam174b	-	family with sequence similarity 174, member B	protein-coding
X-9171	chr4	42570801	42570900	+	80	NA	promoter-TSS (NR_169017).2	promoter-TSS (NR_169017).2	-757	NR_169014	100861647		NR_169011	ENSMUSG00000121463	Ccl19-ps6	Gm21104	C-C motif chemokine ligand 19, pseudogene 6	pseudo
X-13643	chr9	95797001	95797100	+	80	NA	exon (NM_019864, exon 29 of 47)	exon (NM_019864, exon 29 of 47)	-39763	NM_011916	24127		NM_011916	ENSMUSG00000032410	Xrn1	Dhm2|exo|mXrn1	5'-3' exoribonuclease 1	protein-coding
X-13510	chr9	67644101	67644300	+	80	NA	Intergenic	Intergenic	-7341	NR_106101	102465716		NR_106101	ENSMUSG00000098446	Mir7242	Gm27809|mmu-mir-7242	microRNA 7242	ncRNA
X-8911	chr4	42236401	42236500	+	80	NA	promoter-TSS (NR_166046).2	promoter-TSS (NR_166046).2	-92	NR_166046	101056225		NR_166046		Gm29801	-	predicted gene, 29801	pseudo
X-3446	chr14	17572301	17572400	+	80	NA	Intergenic	(AC)n|Simple_repeat|Simple_repeat	41900	NM_001242945	100041306		NM_001242945	ENSMUSG00000094132	Gm3264	-	predicted gene 3264	protein-coding
X-5951	chr17	13810801	13810900	+	80	NA	Intergenic	Intergenic	-36494	NR_045437	72578		NR_045436	ENSMUSG00000117042	2700054A10Rik	-	RIKEN cDNA 2700054A10 gene	ncRNA
X-6604	chr17	46709701	46709800	+	80	NA	exon (NM_021346, exon 4 of 8)	exon (NM_021346, exon 4 of 8)	15058	NM_021346	57908		NM_021346	ENSMUSG00000015597	Zfp318	2610034E08Rik|D530032D06Rik|TZF|Znf318	zinc finger protein 318	protein-coding
X-2343	chr13	50700201	50700300	+	80	NA	Intergenic	RLTR31B2|LTR|ERVK	-1480	NR_030453	751559		NR_030453	ENSMUSG00000119579	Mir683-1	Gm26093|Mirn683|Mirn683-1|Mirn683a|mmu-mir-683|mmu-mir-683-1	microRNA 683-1	ncRNA
X-3975	chr14	18746501	18746600	-	80	NA	intron (NM_001270806, intron 4 of 4)	(GTGA)n|Simple_repeat|Simple_repeat	-20208	NR_164364	100042024		NM_001374231	ENSMUSG00000094590	Gm3629	-	predicted gene 3629	protein-coding
X-4027	chr14	18777501	18777600	+	80	NA	intron (NM_001256501, intron 4 of 4)	intron (NM_001256501, intron 4 of 4)	3504	NM_001256501	100041840		NM_001256501	ENSMUSG00000072739	Gm10408	100040797|Gm2971	predicted gene 10408	protein-coding
X-256	chr1	84720801	84720900	+	80	NA	exon (NM_133975, exon 29 of 41)	exon (NM_133975, exon 29 of 41)	-46908	NM_152915	227325		NM_152915	ENSMUSG00000036766	Dner	A930026D19Rik|BET|Bret	delta/notch-like EGF repeat containing	protein-coding
X-10184	chr5	11870601	11870700	+	80	NA	Intergenic	MT2_Mm|LTR|ERVL	-51375	NR_045478	69345		NR_045478	ENSMUSG00000099391	1700003C15Rik	-	RIKEN cDNA 1700003C15 gene	ncRNA
X-7993	chr3	20510801	20510900	+	80	NA	Intergenic	Lx2B2|LINE|L1	-89509	NM_175086	11608		NM_175086	ENSMUSG00000054988	Agtr1b	AT1B|AT2R1B|Agtr-1b|Angtr-1b	angiotensin II receptor, type 1b	protein-coding
X-2948	chr14	16094901	16095000	+	80	NA	Intergenic	RMER20C_Mm|LTR|ERVK	-22802	NR_164364	100042024		NM_001374231	ENSMUSG00000094590	Gm3629	-	predicted gene 3629	protein-coding
X-9739	chr4	141204001	141204100	+	80	NA	exon (NM_001347235, exon 11 of 15)	exon (NM_001347235, exon 11 of 15)	32055	NM_001378826	22642		NM_009541	ENSMUSG00000006215	Zbtb17	Lp-1|Miz1|Zfp100|mZ13	zinc finger and BTB domain containing 17	protein-coding
X-10555	chr5	44294201	44294300	+	80	NA	Intergenic	RLTR4_MM-int|LTR|LTR	-35172	NM_001163577	19126		NM_008935	ENSMUSG00000029086	Prom1	4932416E19Rik|AC133|CD133|Prom|Prom-1|Proml1	prominin 1	protein-coding
X-6838	chr18	34584301	34584400	+	80	NA	exon (NM_146084, exon 15 of 21)	exon (NM_146084, exon 15 of 21)	41874	NM_001163004	53871		NM_016927	ENSMUSG00000014503	Pkd2l2	TRPP5	polycystic kidney disease 2-like 2	protein-coding
X-8204	chr3	68926501	68926600	+	80	NA	exon (NM_001356976, exon 9 of 24)	exon (NM_001356976, exon 9 of 24)	9315	NR_029735	723949		NR_029735	ENSMUSG00000065606	Mir16-2	Mirn16-2|mir-16-2	microRNA 16-2	ncRNA
X-7890	chr2	153309201	153309300	+	80	NA	intron (NM_001134300, intron 4 of 10)	intron (NM_001134300, intron 4 of 10)	-22851	NM_001001986	329540		NM_001001986	ENSMUSG00000061411	Nol4l	4931410H15|8430427H17Rik|Gm1636	nucleolar protein 4-like	protein-coding
X-6998	chr19	5450501	5450600	-	80	NA	exon (NM_001373978, exon 3 of 8)	exon (NM_001373978, exon 3 of 8)	1984	NM_001373978	78306		NM_001373978	ENSMUSG00000039330	Tsga10ip	1810013N20Rik|Fam161c	testis specific 10 interacting protein	protein-coding
X-3293	chr14	17273001	17273200	-	80	NA	Intergenic	Intergenic	33031	NM_001242941	666329		NM_001242941	ENSMUSG00000095912	Gm3317	100041401	predicted gene 3317	protein-coding
X-9514	chr4	94191401	94191500	+	80	NA	Intergenic	Intergenic	253583	NM_026368	67770		NM_026368	ENSMUSG00000028578	Caap1	5830433M19Rik|CAAP	caspase activity and apoptosis inhibitor 1	protein-coding
X-12937	chr8	54974301	54974400	+	80	NA	3' UTR (NM_029701, exon 5 of 5)	3' UTR (NM_029701, exon 5 of 5)	8683	NM_029701	76687		NM_029701	ENSMUSG00000054408	Spcs3	1810011E08Rik|SPC22/23	signal peptidase complex subunit 3 homolog (S. cerevisiae)	protein-coding
X-646	chr10	4309001	4309100	+	80	NA	3' UTR (NM_031185, exon 4 of 4)	3' UTR (NM_031185, exon 4 of 4)	28425	NM_001359811	381990		NM_001033466	ENSMUSG00000075327	Zbtb2	Gm1103	zinc finger and BTB domain containing 2	protein-coding
X-4023	chr14	18775301	18775400	+	80	NA	intron (NM_001256501, intron 4 of 4)	intron (NM_001256501, intron 4 of 4)	5704	NM_001256501	100041840		NM_001256501	ENSMUSG00000072739	Gm10408	100040797|Gm2971	predicted gene 10408	protein-coding
X-5891	chr17	8175201	8175700	+	79.8	NA	intron (NM_025789, intron 2 of 7)	intron (NM_025789, intron 2 of 7)	-10192	NR_168939	100040822		NR_168930	ENSMUSG00000090069	Gm1604a	E430024P14Rik	predicted gene 1604A	ncRNA
X-12668	chr8	21047501	21047600	+	79.5	NA	Intergenic	Intergenic	-107393	NM_001270553	100861668		NM_001270553	ENSMUSG00000095294	Potefam3b	Gm21119|Pote3b	POTE ankyrin domain family member 3B	protein-coding
X-1990	chr12	98374001	98374100	+	79.5	NA	Intergenic	MTE-int|LTR|ERVL-MaLR	-116053	NR_136759	105245437		NR_136759	ENSMUSG00000113613	Gm40893	-	predicted gene, 40893	ncRNA
X-12670	chr8	21047801	21047900	+	79.5	NA	Intergenic	Intergenic	-107093	NM_001270553	100861668		NM_001270553	ENSMUSG00000095294	Potefam3b	Gm21119|Pote3b	POTE ankyrin domain family member 3B	protein-coding
X-4972	chr14	59683301	59683400	-	79.5	NA	intron (NM_001360592, intron 1 of 10)	intron (NM_001360592, intron 1 of 10)	4938	NM_026908	69008		NM_026908	ENSMUSG00000021981	Cab39l	1500031K13Rik|2810425O13Rik|4930520C08Rik|MO2L	calcium binding protein 39-like	protein-coding
X-1989	chr12	98373901	98374100	+	79.5	NA	Intergenic	MTE-int|LTR|ERVL-MaLR	-116103	NR_136759	105245437		NR_136759	ENSMUSG00000113613	Gm40893	-	predicted gene, 40893	ncRNA
X-12669	chr8	21047701	21047900	+	79.5	NA	Intergenic	Intergenic	-107143	NM_001270553	100861668		NM_001270553	ENSMUSG00000095294	Potefam3b	Gm21119|Pote3b	POTE ankyrin domain family member 3B	protein-coding
X-896	chr10	75690001	75690100	+	79	NA	Intergenic	Intergenic	6061	NM_010798	17319		NM_010798	ENSMUSG00000033307	Mif	DER6|GIF|Glif	macrophage migration inhibitory factor (glycosylation-inhibiting factor)	protein-coding
X-634	chr1	191563901	191564000	+	79	NA	3' UTR (NM_010892, exon 8 of 8)	3' UTR (NM_010892, exon 8 of 8)	10365	NM_010892	18005		NM_010892	ENSMUSG00000026622	Nek2	-	NIMA (never in mitosis gene a)-related expressed kinase 2	protein-coding
X-1974	chr12	98365101	98365200	-	79	NA	Intergenic	Intergenic	-124953	NR_136759	105245437		NR_136759	ENSMUSG00000113613	Gm40893	-	predicted gene, 40893	ncRNA
X-9294	chr4	42713401	42713500	-	79	NA	non-coding (NR_152161, exon 4 of 4)	non-coding (NR_152161, exon 4 of 4)	21414	NM_001357589	100862261		NM_001357589	ENSMUSG00000093996	Spata31f1c	Fam205a|Fam205a3|Gm21598|Spata31f1-3	spermatogenesis associated 31 subfamily F member 1C	protein-coding
X-1977	chr12	98366201	98366300	+	79	NA	Intergenic	Intergenic	-123853	NR_136759	105245437		NR_136759	ENSMUSG00000113613	Gm40893	-	predicted gene, 40893	ncRNA
X-8818	chr4	42126701	42126800	+	79	NA	intron (NR_169015, intron 2 of 5)	intron (NR_169015, intron 2 of 5)	-5236	NR_169012	100861647		NR_169011	ENSMUSG00000121463	Ccl19-ps6	Gm21104	C-C motif chemokine ligand 19, pseudogene 6	pseudo
X-885	chr10	75680701	75680800	+	79	NA	Intergenic	Intergenic	-10035	NM_010361	14872		NM_010361	ENSMUSG00000033318	Gstt2	Yrs|mGSTT2	glutathione S-transferase, theta 2	protein-coding
X-4600	chr14	19702601	19702800	+	79	NA	Intergenic	RMER17C|LTR|ERVK	-50045	NM_001024706	432825		NM_001024706	ENSMUSG00000095024	Gm5458	EG432825	predicted gene 5458	protein-coding
X-4580	chr14	19695801	19695900	-	79	NA	Intergenic	Intergenic	-43195	NM_001024706	432825		NM_001024706	ENSMUSG00000095024	Gm5458	EG432825	predicted gene 5458	protein-coding
X-11034	chr6	30520001	30520100	+	79	NA	3' UTR (NM_027073, exon 3 of 3)	3' UTR (NM_027073, exon 3 of 3)	7765	NM_029373	75647		NM_027073	ENSMUSG00000029784	Ssmem1	1700016K02Rik|1700025E21Rik	serine-rich single-pass membrane protein 1	protein-coding
X-12332	chr7	122600601	122600700	+	79	NA	exon (NM_011247, exon 18 of 18)	exon (NM_011247, exon 18 of 18)	30863	NM_175023	19647		NM_011247	ENSMUSG00000030779	Rbbp6	4933422O15Rik|C030034J04Rik|P2P-R|PACT	retinoblastoma binding protein 6, ubiquitin ligase	protein-coding
X-1217	chr11	29123201	29123300	+	79	NA	non-coding (NR_156485, exon 1 of 17)	non-coding (NR_156485, exon 1 of 17)	274	NR_156485	104570		NM_134034	ENSMUSG00000020463	Ppp4r3b	Smek2|mKIAA1387	protein phosphatase 4 regulatory subunit 3B	protein-coding
X-8878	chr4	42152601	42152700	+	79	NA	promoter-TSS (NM_001384256)	promoter-TSS (NM_001384256)	-754	NM_001384259	100040048		NM_001199959	ENSMUSG00000096826	Ccl27b	Ctack|Scya27b	C-C motif chemokine ligand 27b	protein-coding
X-7860	chr2	151268101	151268200	+	79	NA	intron (NR_131976, intron 1 of 6)	intron (NR_131976, intron 1 of 6)	6219	NR_131976	100125594		NR_131976	ENSMUSG00000087495	LOC100125594	-	uncharacterized LOC100125594	ncRNA
X-599	chr1	189385101	189385200	-	79	NA	exon (NM_001081363, exon 13 of 18)	exon (NM_001081363, exon 13 of 18)	35133	NM_001081363	108000		NM_001081363	ENSMUSG00000026605	Cenpf	6530404A22Rik|CENF|Lek1|PRO1779|mitosin	centromere protein F	protein-coding
X-6234	chr17	27546601	27546700	+	79	NA	promoter-TSS (NR_106075)	promoter-TSS (NR_106075)	-709	NR_106075	102466818		NR_106075	ENSMUSG00000099237	Mir7216	Gm27555|mmu-mir-7216	microRNA 7216	ncRNA
X-8330	chr3	104731901	104732000	+	79	NA	3' UTR (NM_001355044, exon 9 of 9)	3' UTR (NM_001355044, exon 9 of 9)	-6071	NM_001163440	17454		NM_008619	ENSMUSG00000002227	Mov10	Mov-10	Mov10 RISC complex RNA helicase	protein-coding
X-2857	chr14	15812901	15813000	+	79	NA	intron (NM_001374235, intron 3 of 3)	intron (NM_001374235, intron 3 of 3)	27409	NM_001374232	100042024		NM_001374231	ENSMUSG00000094590	Gm3629	-	predicted gene 3629	protein-coding
X-12142	chr7	73442701	73442800	+	79	NA	Intergenic	Intergenic	23501	NR_077222	100579147		NR_077222	ENSMUSG00000074067	Gm10619	4932443D20	predicted gene 10619	ncRNA
X-7535	chr2	92405401	92405500	+	79	NA	Intergenic	Intergenic	-17101	NR_106080	102466819		NR_106080	ENSMUSG00000099223	Mir7221	Gm27378|mmu-mir-7221	microRNA 7221	ncRNA
X-10887	chr5	128831901	128832000	+	79	NA	3' UTR (NM_021311, exon 22 of 22)	3' UTR (NM_021311, exon 22 of 22)	18640	NM_021311	57749		NM_021311	ENSMUSG00000029423	Piwil1	MIWI	piwi-like RNA-mediated gene silencing 1	protein-coding
X-9273	chr4	42644201	42644300	-	79	NA	intron (NR_169015, intron 2 of 5).2	intron (NR_169015, intron 2 of 5).2	-6313	NM_001384260	100040048		NM_001199959	ENSMUSG00000096826	Ccl27b	Ctack|Scya27b	C-C motif chemokine ligand 27b	protein-coding
X-9846	chr4	146253701	146253800	+	79	NA	Intergenic	MurSatRep1|Unknown|Unknown	159490	NM_001177545	667666		NM_001177545	ENSMUSG00000066007	Zfp600	Gm13164	zinc finger protein 600	protein-coding
X-5389	chr15	78544001	78544100	+	79	NA	Intergenic	Intergenic	58263	NM_183141	207393		NM_183141	ENSMUSG00000043460	Elfn2	6330514E13|Lrrc62|Ppp1r29	leucine rich repeat and fibronectin type III, extracellular 2	protein-coding
X-4190	chr14	18994301	18994400	+	79	NA	intron (NM_001270806, intron 4 of 4).2	intron (NM_001270806, intron 4 of 4).2	26111	NM_001256501	100041840		NM_001256501	ENSMUSG00000072739	Gm10408	100040797|Gm2971	predicted gene 10408	protein-coding
X-8469	chr4	37139301	37139400	+	79	NA	Intergenic	Intergenic	-110053	NR_151605	102636890		NR_151605	ENSMUSG00000086026	Gm12374	-	predicted gene 12374	ncRNA
X-8159	chr3	54608901	54609000	+	79	NA	non-coding (NR_152184, exon 7 of 27)	non-coding (NR_152184, exon 7 of 27)	6406	NM_001358017	56790		NM_019995	ENSMUSG00000027751	Supt20	D3Ertd300e|Fam48a|Supt20h|p38IP	SPT20 SAGA complex component	protein-coding
X-12583	chr8	20637801	20637900	+	79	NA	3' UTR (NM_001270553, exon 10 of 10)	3' UTR (NM_001270553, exon 10 of 10)	494002	NR_030708	547150		NR_030708	ENSMUSG00000121492	6820431F20Rik	-	cadherin 11 pseudogene	pseudo
X-4993	chr14	70666401	70666500	+	79	NA	5' UTR (NM_021308, exon 1 of 23)	5' UTR (NM_021308, exon 1 of 23)	107	NM_021308	57746		NM_021308	ENSMUSG00000033644	Piwil2	Piwil1l|mili	piwi-like RNA-mediated gene silencing 2	protein-coding
X-6606	chr17	46722301	46722400	+	79	NA	exon (NM_207671, exon 10 of 10)	exon (NM_207671, exon 10 of 10)	-17518	NM_053250	114570		NM_053250	ENSMUSG00000023968	Crip3	TLP|TLP-A|TLP-B|Tlmp	cysteine-rich protein 3	protein-coding
X-6836	chr18	34469201	34469300	+	79	NA	exon (NM_025527, exon 5 of 5)	exon (NM_025527, exon 5 of 5)	5052	NM_025527	66384		NM_025527	ENSMUSG00000014504	Srp19	2310020D23Rik	signal recognition particle 19	protein-coding
X-13490	chr9	67631001	67631100	-	79	NA	Intergenic	L1MB5|LINE|L1	4012	NR_106100	102466824		NR_106100	ENSMUSG00000098937	Mir7241	Gm27918|mmu-mir-7241	microRNA 7241	ncRNA
X-9643	chr4	119136301	119136400	+	79	NA	exon (NM_011732, exon 7 of 8)	exon (NM_011732, exon 7 of 8)	15360	NM_011732	22608		NM_011732	ENSMUSG00000028639	Ybx1	1700102N10Rik|EF1A|MSY1|Nsep1|YB-1|dbpB|mYB-1a	Y box protein 1	protein-coding
X-11693	chr7	38246401	38246500	+	79	NA	Intergenic	L1_Mur3|LINE|L1	-18833	NM_001013810	434171		NM_001013810	ENSMUSG00000060565	Gm5591	EG434171	predicted gene 5591	protein-coding
X-2173	chr13	3638301	3638400	+	79	NA	exon (NM_001360838, exon 11 of 20)	exon (NM_001360838, exon 11 of 20)	22758	NM_134063	105203		NM_134063	ENSMUSG00000033799	Tasor2	Fam208b|Pap20|mKIAA2006	transcription activation suppressor family member 2	protein-coding
X-3817	chr14	18605301	18605400	+	79	NA	intron (NM_001374194, intron 6 of 6).2	intron (NM_001374194, intron 6 of 6).2	18178	NM_177135	320333		NM_177135	ENSMUSG00000096039	D830030K20Rik	-	RIKEN cDNA D830030K20 gene	protein-coding
X-4601	chr14	19702701	19702800	+	79	NA	Intergenic	RMER17C|LTR|ERVK	-50095	NM_001024706	432825		NM_001024706	ENSMUSG00000095024	Gm5458	EG432825	predicted gene 5458	protein-coding
X-13064	chr8	94698801	94698900	+	79	NA	3' UTR (NM_011787, exon 14 of 14)	3' UTR (NM_011787, exon 14 of 14)	40418	NM_011787	23802		NM_011787	ENSMUSG00000031751	Amfr	gp78	autocrine motility factor receptor	protein-coding
X-10459	chr5	24168001	24168100	+	79	NA	3' UTR (NM_053090, exon 11 of 11)	3' UTR (NM_053090, exon 11 of 11)	67260	NM_001310471	84652		NM_053090	ENSMUSG00000028995	Hycc1	Drctnnb1a|Fam126a	hyccin PI4KA lipid kinase complex subunit 1	protein-coding
X-9425	chr4	57359201	57359300	+	79	NA	TTS (NR_038178)	TTS (NR_038178)	5042	NR_038178	73349		NR_038178		1700042G15Rik	-	RIKEN cDNA 1700042G15 gene	ncRNA
X-10041	chr5	11181901	11182000	-	79	NA	Intergenic	Intergenic	-5528	NR_126451	75330		NR_126451	ENSMUSG00000106506	4930558F17Rik	-	RIKEN cDNA 4930558F17 gene	ncRNA
X-12650	chr8	20725301	20725400	+	79	NA	Intergenic	Intergenic	-429593	NM_001270553	100861668		NM_001270553	ENSMUSG00000095294	Potefam3b	Gm21119|Pote3b	POTE ankyrin domain family member 3B	protein-coding
X-4934	chr14	47047901	47048000	+	78.6667	NA	3' UTR (NM_022023, exon 7 of 7)	3' UTR (NM_022023, exon 7 of 7)	11749	NM_022023	63985		NM_022023	ENSMUSG00000062014	Gmfb	3110001H22Rik|3110001O16Rik|D14Ertd630e	glia maturation factor, beta	protein-coding
X-5046	chr14	122355701	122355800	+	78.6667	NA	intron (NM_080556, intron 1 of 16)	intron (NM_080556, intron 1 of 16)	11256	NM_080556	68059		NM_080556	ENSMUSG00000025544	Tm9sf2	1500001N15Rik|D14Ertd64e|P76	transmembrane 9 superfamily member 2	protein-coding
X-3122	chr14	16909101	16909500	+	78.5	NA	Intergenic	L1Lx_I|LINE|L1	44194	NM_001256885	100041735		NM_001256885	ENSMUSG00000095295	Gm3488	100041747|Gm3494	predicted gene, 3488	protein-coding
X-9788	chr4	146162901	146163100	+	78.5	NA	Intergenic	Intergenic	68740	NM_001177545	667666		NM_001177545	ENSMUSG00000066007	Zfp600	Gm13164	zinc finger protein 600	protein-coding
X-2270	chr13	49977201	49977300	+	78.5	NA	Intergenic	Intergenic	141644	NM_172015	105148		NM_172015	ENSMUSG00000037851	Iars1	2510016L12Rik|E430001P04Rik|ILRS|Iars	isoleucyl-tRNA synthetase 1	protein-coding
X-3382	chr14	17506101	17506200	+	78.5	NA	Intergenic	Intergenic	-87006	NM_175393	108978		NM_175393		4930555G01Rik	-	RIKEN cDNA 4930555G01 gene	protein-coding
X-8806	chr4	42122301	42122400	+	78	NA	promoter-TSS (NR_169016)	promoter-TSS (NR_169016)	-836	NR_169012	100861647		NR_169011	ENSMUSG00000121463	Ccl19-ps6	Gm21104	C-C motif chemokine ligand 19, pseudogene 6	pseudo
X-5380	chr15	78537401	78537500	+	78	NA	Intergenic	Intergenic	56203	NM_028195	72318		NM_028195	ENSMUSG00000018008	Cyth4	2510004M07Rik|5830469K17Rik|Pscd4|mFLJ00017	cytohesin 4	protein-coding
X-9005	chr4	42282901	42283000	+	78	NA	intron (NR_033123, intron 2 of 4).2	intron (NR_033123, intron 2 of 4).2	9582	NR_166500	100861618		NR_166500		Ccl19-ps1	Scya19-ps1	C-C motif chemokine ligand 19, pseudogene 1	pseudo
X-1218	chr11	29138001	29138100	+	78	NA	exon (NM_001363362, exon 4 of 11)	exon (NM_001363362, exon 4 of 11)	15074	NR_156485	104570		NM_134034	ENSMUSG00000020463	Ppp4r3b	Smek2|mKIAA1387	protein phosphatase 4 regulatory subunit 3B	protein-coding
X-8958	chr4	42262101	42262200	+	78	NA	intron (NR_033123, intron 2 of 4).2	B1_Mur3|SINE|Alu	6455	NM_023052
X-6856	chr18	35793501	35793600	+	78	NA	exon (NM_029485, exon 3 of 6)	exon (NM_029485, exon 3 of 6)	1689	NM_027733	71242		NM_027733	ENSMUSG00000024352	Spata24	2700012K08Rik|4930583E11Rik|5133400G04Rik|TIPT|TIPT2	spermatogenesis associated 24	protein-coding
X-3917	chr14	18688301	18688500	+	78	NA	intron (NR_038059, intron 3 of 3)	intron (NR_038059, intron 3 of 3)	-33540	NR_033388	100040852		NR_033388		Gm3002	-	alpha-takusan pseudogene	pseudo
X-7934	chr2	177998301	177998400	+	78	NA	exon (NM_177191, exon 33 of 44)	exon (NM_177191, exon 33 of 44)	51101	NM_177191	320558		NM_177191	ENSMUSG00000060445	Sycp2	3830402K23Rik|4930518F03Rik	synaptonemal complex protein 2	protein-coding
X-3266	chr14	17263701	17263900	+	78	NA	Intergenic	Intergenic	42331	NM_001242941	666329		NM_001242941	ENSMUSG00000095912	Gm3317	100041401	predicted gene 3317	protein-coding
X-8801	chr4	42120801	42121000	+	78	NA	intron (NR_169015, intron 2 of 5)	ORR1B1-int|LTR|ERVL-MaLR	614	NR_169016	65958		NR_169015		Ccl19-ps2	ELC|Scya19-ps2	C-C motif chemokine ligand 19, pseudogene 2	pseudo
X-12172	chr7	73473301	73473400	+	78	NA	Intergenic	Intergenic	-2322	NR_102375	100861851		NR_102375		Gm21269	-	predicted gene, 21269	ncRNA
X-4886	chr14	45018601	45018700	+	78	NA	Intergenic	Intergenic	-56206	NM_001162954	666744		NM_001162954	ENSMUSG00000091923	Gm8267	EG666744	predicted gene 8267	protein-coding
X-12063	chr7	69582601	69582700	+	78	NA	Intergenic	Intergenic	404920	NR_131145	624549		NR_131144	ENSMUSG00000109097	Gm29683	Gm44536	predicted gene, 29683	ncRNA
X-10529	chr5	39955701	39955800	+	78	NA	Intergenic	Intergenic	-153776	NM_010474	15476		NM_010474	ENSMUSG00000051022	Hs3st1	3-Ost|D5Wsu110e|Hsg3ost	heparan sulfate (glucosamine) 3-O-sulfotransferase 1	protein-coding
X-305	chr1	96953101	96953200	+	78	NA	Intergenic	Intergenic	-27865	NR_120500	67854		NM_026413	ENSMUSG00000121412	Slco6b1	1700022M03Rik	solute carrier organic anion transporter family, member 6b1	ncRNA
X-12777	chr8	21214401	21214500	+	78	NA	Intergenic	Intergenic	59507	NM_001270553	100861668		NM_001270553	ENSMUSG00000095294	Potefam3b	Gm21119|Pote3b	POTE ankyrin domain family member 3B	protein-coding
X-1940	chr12	91227001	91227100	+	78	NA	exon (NM_181815, exon 16 of 26)	exon (NM_181815, exon 16 of 26)	124133	NM_181815	75216		NM_181815	ENSMUSG00000061533	Cep128	4930534B04Rik|5430424K18Rik|E230024F20	centrosomal protein 128	protein-coding
X-13503	chr9	67639001	67639100	+	78	NA	Intergenic	Intergenic	-2191	NR_106101	102465716		NR_106101	ENSMUSG00000098446	Mir7242	Gm27809|mmu-mir-7242	microRNA 7242	ncRNA
X-13372	chr9	54161001	54161100	+	78	NA	intron (NM_001348171, intron 1 of 9)	intron (NM_001348171, intron 1 of 9)	14398	NM_001348171	13075		NM_007810	ENSMUSG00000032274	Cyp19a1	Ar|ArKO|Cyp19|Int-5|Int5|p450arom	cytochrome P450, family 19, subfamily a, polypeptide 1	protein-coding
X-13780	chr9	123518801	123518900	+	78	NA	non-coding (NR_002885, exon 1 of 1)	non-coding (NR_002885, exon 1 of 1)	490	NR_002885	654467		NR_002885		Gm10052	XM_001481145	heterogeneous nuclear ribonucleoprotein A1 pseudogene	pseudo
X-6962	chr18	77223501	77223600	+	78	NA	exon (NM_001164169, exon 11 of 13)	exon (NM_001164169, exon 11 of 13)	-49993	NM_153124	225742		NM_013666	ENSMUSG00000025425	St8sia5	ST8SiaV|Siat8e	ST8 alpha-N-acetyl-neuraminide alpha-2,8-sialyltransferase 5	protein-coding
X-13831	chrX	126354301	126354500	+	78	NA	Intergenic	Intergenic	52484	NR_003646	245598		NM_207250		4921511C20Rik	Gm383	high density lipoprotein (HDL) binding protein pseudogene	pseudo
X-2238	chr13	41426201	41426300	-	78	NA	3' UTR (NM_001135577, exon 2 of 2)	3' UTR (NM_001135577, exon 2 of 2)	22930	NM_001135577	108934		NM_001135577	ENSMUSG00000091264	Smim13	2900036K02Rik	small integral membrane protein 13	protein-coding
X-13356	chr9	54153501	54153600	+	78	NA	intron (NM_001348171, intron 1 of 9)	intron (NM_001348171, intron 1 of 9)	-17352	NM_001348172	13075		NM_007810	ENSMUSG00000032274	Cyp19a1	Ar|ArKO|Cyp19|Int-5|Int5|p450arom	cytochrome P450, family 19, subfamily a, polypeptide 1	protein-coding
X-8	chr1	9746201	9746300	+	78	NA	exon (NM_001290397, exon 10 of 15)	exon (NM_001290397, exon 10 of 15)	24184	NM_001290397	17864		NM_008651	ENSMUSG00000025912	Mybl1	A-myb|G1-419-6|repro9	myeloblastosis oncogene-like 1	protein-coding
X-8759	chr4	42080601	42080900	-	78	NA	intron (NR_169012, intron 2 of 5)	L2a|LINE|L2	-7987	NR_169014	100861647		NR_169011	ENSMUSG00000121463	Ccl19-ps6	Gm21104	C-C motif chemokine ligand 19, pseudogene 6	pseudo
X-1886	chr12	84455901	84456000	+	78	NA	promoter-TSS (NM_001026214)	promoter-TSS (NM_001026214)	108	NM_028377	72873		NM_028377	ENSMUSG00000057265	Bbof1	2900006K08Rik|Ccdc176	basal body orientation factor 1	protein-coding
X-6918	chr18	67187401	67187500	+	78	NA	Intergenic	Intergenic	-33919	NM_177137	14680		NM_010307	ENSMUSG00000024524	Gnal	2610011C15Rik|9630020G10Rik|Galphaolf|Gna10|Golf|Hg1o	guanine nucleotide binding protein, alpha stimulating, olfactory type	protein-coding
X-326	chr1	105960601	105960700	-	78	NA	3' UTR (NM_001122675, exon 13 of 13)	3' UTR (NM_001122675, exon 13 of 13)	42514	NM_001122676	227449		NM_001122675	ENSMUSG00000038866	Zcchc2	9930114B20Rik	zinc finger, CCHC domain containing 2	protein-coding
X-9203	chr4	42588601	42588700	-	78	NA	non-coding (NR_168953, exon 1 of 1).2	non-coding (NR_168953, exon 1 of 1).2	1947	NR_168953	108169010		NR_168953		Gm52989	-	protein FAM205A-2-like	pseudo
X-5226	chr15	59154901	59155000	+	78	NA	Intergenic	RLTR17B_Mm|LTR|ERVK	-23847	NR_045613	100416830		NR_045613	ENSMUSG00000121630	Zfp572	4930472F24Rik	zinc finger protein 572	pseudo
X-13209	chr9	8109801	8109900	+	78	NA	intron (NM_001045524, intron 4 of 10)	Lx8|LINE|L1	13815	NM_001368148	234915		NM_001045524	ENSMUSG00000040729	Cep126	mKIAA1377	centrosomal protein 126	protein-coding
X-12015	chr7	69555401	69555500	+	78	NA	Intergenic	Intergenic	409608	NR_045940	73796		NR_045940	ENSMUSG00000108885	4930402F11Rik	-	RIKEN cDNA 4930402F11 gene	ncRNA
X-1941	chr12	91333101	91333200	+	78	NA	exon (NM_181815, exon 4 of 26)	exon (NM_181815, exon 4 of 26)	18033	NM_181815	75216		NM_181815	ENSMUSG00000061533	Cep128	4930534B04Rik|5430424K18Rik|E230024F20	centrosomal protein 128	protein-coding
X-13024	chr8	86273201	86273300	+	78	NA	exon (NM_019794, exon 6 of 9)	exon (NM_019794, exon 6 of 9)	8740	NM_019794	56445		NM_019794	ENSMUSG00000031701	Dnaja2	1500017M13Rik|2010206B19Rik|DNAJ|DNJ3|Dnaj3|HIRIP4|PRO3015|mDj3	DnaJ heat shock protein family (Hsp40) member A2	protein-coding
X-13358	chr9	54155101	54155200	+	78	NA	intron (NM_001348171, intron 1 of 9)	(CTCCT)n|Simple_repeat|Simple_repeat	-18952	NM_001348172	13075		NM_007810	ENSMUSG00000032274	Cyp19a1	Ar|ArKO|Cyp19|Int-5|Int5|p450arom	cytochrome P450, family 19, subfamily a, polypeptide 1	protein-coding
X-7527	chr2	92399801	92399900	+	78	NA	Intergenic	Intergenic	-22701	NR_106080	102466819		NR_106080	ENSMUSG00000099223	Mir7221	Gm27378|mmu-mir-7221	microRNA 7221	ncRNA
X-6866	chr18	42455101	42455200	+	78	NA	exon (NM_172626, exon 12 of 20)	exon (NM_172626, exon 12 of 20)	46732	NM_172626	225432		NM_172626	ENSMUSG00000024491	Rbm27	A730010I06|Psc1|mKIAA1311	RNA binding motif protein 27	protein-coding
X-1822	chr12	52564201	52564300	+	77.5	NA	exon (NM_009706, exon 1 of 6)	exon (NM_009706, exon 1 of 6)	1390	NM_009706	11855		NM_009706	ENSMUSG00000035133	Arhgap5	p190-B|p190B	Rho GTPase activating protein 5	protein-coding
X-1823	chr12	52564401	52564500	+	77.5	NA	exon (NM_009706, exon 1 of 6)	exon (NM_009706, exon 1 of 6)	1590	NM_009706	11855		NM_009706	ENSMUSG00000035133	Arhgap5	p190-B|p190B	Rho GTPase activating protein 5	protein-coding
X-1821	chr12	52564101	52564500	+	77.5	NA	exon (NM_009706, exon 1 of 6)	exon (NM_009706, exon 1 of 6)	1440	NM_009706	11855		NM_009706	ENSMUSG00000035133	Arhgap5	p190-B|p190B	Rho GTPase activating protein 5	protein-coding
X-8840	chr4	42133201	42133300	+	77.5	NA	intron (NR_169015, intron 2 of 5)	intron (NR_169015, intron 2 of 5)	-11736	NR_169012	100861647		NR_169011	ENSMUSG00000121463	Ccl19-ps6	Gm21104	C-C motif chemokine ligand 19, pseudogene 6	pseudo
X-8838	chr4	42132901	42133300	+	77.5	NA	intron (NR_169015, intron 2 of 5)	(TTGGT)n|Simple_repeat|Simple_repeat	-11586	NR_169012	100861647		NR_169011	ENSMUSG00000121463	Ccl19-ps6	Gm21104	C-C motif chemokine ligand 19, pseudogene 6	pseudo
X-12444	chr8	19805601	19805700	+	77.3333	NA	Intergenic	Intergenic	26058	NM_001039553	626415		NM_001039553	ENSMUSG00000096265	Potefam3e	4930467E23Rik|Pote3e|TSAP	POTE ankyrin domain family member 3E	protein-coding
X-12445	chr8	19805801	19805900	+	77.3333	NA	Intergenic	Intergenic	26258	NM_001039553	626415		NM_001039553	ENSMUSG00000096265	Potefam3e	4930467E23Rik|Pote3e|TSAP	POTE ankyrin domain family member 3E	protein-coding
X-1572	chr11	103347901	103348000	+	77	NA	Intergenic	Intergenic	-44419	NM_183034	353047		NM_183034	ENSMUSG00000034247	Plekhm1	AP162|B2|D330036J23Rik	pleckstrin homology domain containing, family M (with RUN domain) member 1	protein-coding
X-6939	chr18	67205801	67205900	+	77	NA	Intergenic	RLTR28|LTR|ERVL	-15519	NM_177137	14680		NM_010307	ENSMUSG00000024524	Gnal	2610011C15Rik|9630020G10Rik|Galphaolf|Gna10|Golf|Hg1o	guanine nucleotide binding protein, alpha stimulating, olfactory type	protein-coding
X-4379	chr14	19222901	19223000	+	77	NA	Intergenic	Intergenic	-15517	NR_164364	100042024		NM_001374231	ENSMUSG00000094590	Gm3629	-	predicted gene 3629	protein-coding
X-7539	chr2	92408201	92408300	+	77	NA	Intergenic	Intergenic	-14301	NR_106080	102466819		NR_106080	ENSMUSG00000099223	Mir7221	Gm27378|mmu-mir-7221	microRNA 7221	ncRNA
X-12678	chr8	21050001	21050100	+	77	NA	Intergenic	Intergenic	-104893	NM_001270553	100861668		NM_001270553	ENSMUSG00000095294	Potefam3b	Gm21119|Pote3b	POTE ankyrin domain family member 3B	protein-coding
X-12173	chr7	73475201	73475300	+	77	NA	promoter-TSS (NR_102375)	promoter-TSS (NR_102375)	-422	NR_102375	100861851		NR_102375		Gm21269	-	predicted gene, 21269	ncRNA
X-3055	chr14	16666501	16666600	+	77	NA	intron (NM_001291094, intron 1 of 4)	L1MdFanc_I|LINE|L1	-1693	NM_001291093	100041515		NM_001205306	ENSMUSG00000096629	Gm3383	-	predicted gene 3383	protein-coding
X-8905	chr4	42232901	42233000	+	77	NA	promoter-TSS (NR_152159).2	promoter-TSS (NR_152159).2	-291	NR_152159	545605		NR_152159		Gm5859	EG545605	family with sequence similarity 205 pseudogene	pseudo
X-12109	chr7	72767701	72767800	+	77	NA	Intergenic	Intergenic	-15934	NR_046024	625243		NR_046024	ENSMUSG00000108383	Gm6567	-	predicted gene 6567	ncRNA
X-8804	chr4	42121701	42121800	+	77	NA	promoter-TSS (NR_169016)	promoter-TSS (NR_169016)	-236	NR_169012	100861647		NR_169011	ENSMUSG00000121463	Ccl19-ps6	Gm21104	C-C motif chemokine ligand 19, pseudogene 6	pseudo
X-9877	chr4	146652801	146652900	-	77	NA	Intergenic	L1_Mur2|LINE|L1	-21520	NR_045468	67524		NR_045468	ENSMUSG00000086046	1700095A21Rik	-	RIKEN cDNA 1700095A21 gene	ncRNA
X-12979	chr8	70695401	70695500	+	77	NA	exon (NM_001168290, exon 3 of 10)	exon (NM_001168290, exon 3 of 10)	-8378	NM_133972	76813		NM_133972	ENSMUSG00000002343	Armc6	2410153K17Rik	armadillo repeat containing 6	protein-coding
X-4909	chr14	45166601	45166700	+	77	NA	intron (NR_167765, intron 2 of 2)	MurERV4-int|LTR|ERVK	18318	NR_030556	100124437		NR_030556	ENSMUSG00000105372	Mir327	Mirn327|mmu-mir-327	microRNA 327	ncRNA
X-13362	chr9	54156101	54156200	+	77	NA	intron (NM_001348171, intron 1 of 9)	intron (NM_001348171, intron 1 of 9)	19298	NM_001348171	13075		NM_007810	ENSMUSG00000032274	Cyp19a1	Ar|ArKO|Cyp19|Int-5|Int5|p450arom	cytochrome P450, family 19, subfamily a, polypeptide 1	protein-coding
X-6076	chr17	15252001	15252100	+	77	NA	intron (NM_011560, intron 2 of 3)	intron (NM_011560, intron 2 of 3)	-7243	NR_169149	100041289		NR_169149		Gm3255	-	predicted gene 3255	ncRNA
X-116	chr1	46677701	46677800	+	77	NA	exon (NM_001310335, exon 32 of 65)	exon (NM_001310335, exon 32 of 65)	213072	NM_001310335	100101919		NM_001310335	ENSMUSG00000101337	Dnah7c	Dnahc7c	dynein, axonemal, heavy chain 7C	protein-coding
X-6897	chr18	67163201	67163300	+	77	NA	Intergenic	(T)n|Simple_repeat|Simple_repeat	-58119	NM_177137	14680		NM_010307	ENSMUSG00000024524	Gnal	2610011C15Rik|9630020G10Rik|Galphaolf|Gna10|Golf|Hg1o	guanine nucleotide binding protein, alpha stimulating, olfactory type	protein-coding
X-3372	chr14	17502501	17502600	+	77	NA	Intergenic	Intergenic	-83406	NM_175393	108978		NM_175393		4930555G01Rik	-	RIKEN cDNA 4930555G01 gene	protein-coding
X-2105	chr12	102708401	102708500	+	77	NA	3' UTR (NM_001142937, exon 2 of 2)	3' UTR (NM_001142937, exon 2 of 2)	1470	NM_001142937	64113		NM_022323	ENSMUSG00000096458	Moap1	Map-1|MmMOAP1|Pnma4	modulator of apoptosis 1	protein-coding
X-6276	chr17	27565601	27565700	+	77	NA	Intergenic	Intergenic	4216	NR_168737	100038429		NR_167661	ENSMUSG00000073430	Gm10505	-	predicted gene 10505	ncRNA
X-6193	chr17	27516101	27516200	+	77	NA	Intergenic	Intergenic	19919	NR_106073	102465700		NR_106073	ENSMUSG00000105142	Mir7214	mmu-mir-7214	microRNA 7214	ncRNA
X-308	chr1	97055801	97055900	+	77	NA	exon (NM_028942, exon 1 of 14)	exon (NM_028942, exon 1 of 14)	178	NM_028942	74441		NM_028942	ENSMUSG00000026331	Slco6c1	4933404A18Rik	solute carrier organic anion transporter family, member 6c1	protein-coding
X-12585	chr8	20638401	20638500	+	77	NA	3' UTR (NM_001270553, exon 10 of 10)	3' UTR (NM_001270553, exon 10 of 10)	494602	NR_030708	547150		NR_030708	ENSMUSG00000121492	6820431F20Rik	-	cadherin 11 pseudogene	pseudo
X-13787	chr9	123658001	123658200	+	77	NA	exon (NM_148925, exon 9 of 19)	exon (NM_148925, exon 9 of 19)	22558	NM_030712	80901		NM_030712	ENSMUSG00000048521	Cxcr6	BONZO|STRL33	C-X-C motif chemokine receptor 6	protein-coding
X-3160	chr14	16926201	16926400	+	77	NA	Intergenic	Intergenic	27194	NM_001256885	100041735		NM_001256885	ENSMUSG00000095295	Gm3488	100041747|Gm3494	predicted gene, 3488	protein-coding
X-554	chr1	181414301	181414400	+	77	NA	intron (NM_001377039, intron 3 of 85)	intron (NM_001377039, intron 3 of 85)	10192	NM_001377039	240960		NM_172846	ENSMUSG00000047369	Dnah14	A230079K17Rik|Dnahc14|Gm18554|Gm980	dynein, axonemal, heavy chain 14	protein-coding
X-1854	chr12	71209401	71209500	-	77	NA	exon (NM_001163378, exon 13 of 30)	exon (NM_001163378, exon 13 of 30)	25828	NM_001163378	76967		NM_029818	ENSMUSG00000034601	2700049A03Rik	Ta3|Talpid3|mKIAA0586	RIKEN cDNA 2700049A03 gene	protein-coding
X-613	chr1	189390001	189390100	+	77	NA	exon (NM_001081363, exon 12 of 18)	exon (NM_001081363, exon 12 of 18)	30233	NM_001081363	108000		NM_001081363	ENSMUSG00000026605	Cenpf	6530404A22Rik|CENF|Lek1|PRO1779|mitosin	centromere protein F	protein-coding
X-3161	chr14	16926301	16926400	+	77	NA	Intergenic	Intergenic	27144	NM_001256885	100041735		NM_001256885	ENSMUSG00000095295	Gm3488	100041747|Gm3494	predicted gene, 3488	protein-coding
X-4588	chr14	19698401	19698500	+	77	NA	Intergenic	MurERV4-int|LTR|ERVK	-45795	NM_001024706	432825		NM_001024706	ENSMUSG00000095024	Gm5458	EG432825	predicted gene 5458	protein-coding
X-13352	chr9	54150301	54150400	-	77	NA	intron (NM_001348171, intron 1 of 9)	intron (NM_001348171, intron 1 of 9)	-14152	NM_001348172	13075		NM_007810	ENSMUSG00000032274	Cyp19a1	Ar|ArKO|Cyp19|Int-5|Int5|p450arom	cytochrome P450, family 19, subfamily a, polypeptide 1	protein-coding
X-2811	chr14	15763901	15764000	+	77	NA	Intergenic	Intergenic	-21591	NM_001374235	100042024		NM_001374231	ENSMUSG00000094590	Gm3629	-	predicted gene 3629	protein-coding
X-10982	chr5	149740701	149740800	+	77	NA	Intergenic	Intergenic	-5534	NR_077242	100861794		NR_077242	ENSMUSG00000106740	Gm21221	-	predicted gene, 21221	ncRNA
X-6674	chr17	66492001	66492100	+	77	NA	Intergenic	Lx3_Mus|LINE|L1	61535	NM_001003919	320209		NM_001003919	ENSMUSG00000035842	Ddx11	4732462I11Rik|CHL1|CHLR1|KRG2|essa15a	DEAD/H box helicase 11	protein-coding
X-7528	chr2	92400201	92400300	-	77	NA	Intergenic	Intergenic	-22301	NR_106080	102466819		NR_106080	ENSMUSG00000099223	Mir7221	Gm27378|mmu-mir-7221	microRNA 7221	ncRNA
X-718	chr10	50444001	50444100	+	77	NA	Intergenic	RLTR11B|LTR|ERVK	-24715	NM_198007	77987		NM_198007	ENSMUSG00000038774	Ascc3	ASC1p200|B630009I04Rik|D430001L07Rik|D630041L21|Helic1|RNAH	activating signal cointegrator 1 complex subunit 3	protein-coding
X-1221	chr11	29169001	29169100	+	77	NA	non-coding (NR_156485, exon 17 of 17)	non-coding (NR_156485, exon 17 of 17)	28222	NM_025740	216618		NM_025740	ENSMUSG00000020462	Cfap36	2300003H10|4931428D14Rik|Ccdc104	cilia and flagella associated protein 36	protein-coding
X-3460	chr14	17584001	17584100	+	77	NA	Intergenic	Intergenic	30200	NM_001242945	100041306		NM_001242945	ENSMUSG00000094132	Gm3264	-	predicted gene 3264	protein-coding
X-12095	chr7	72759501	72759600	+	77	NA	Intergenic	Intergenic	-7734	NR_046024	625243		NR_046024	ENSMUSG00000108383	Gm6567	-	predicted gene 6567	ncRNA
X-18	chr1	14935601	14935700	+	77	NA	Intergenic	Intergenic	53436	NM_001348288	277328		NM_177781	ENSMUSG00000032769	Trpa1	Anktm1|TRPA1b	transient receptor potential cation channel, subfamily A, member 1	protein-coding
X-1258	chr11	46332001	46332100	+	77	NA	exon (NM_001104530, exon 3 of 3)	exon (NM_001104530, exon 3 of 3)	4262	NM_025426	66213		NM_025426	ENSMUSG00000020397	Med7	1110063B05Rik|Crsp33|Crsp9	mediator complex subunit 7	protein-coding
X-612	chr1	189389901	189390100	+	77	NA	exon (NM_001081363, exon 12 of 18)	exon (NM_001081363, exon 12 of 18)	30283	NM_001081363	108000		NM_001081363	ENSMUSG00000026605	Cenpf	6530404A22Rik|CENF|Lek1|PRO1779|mitosin	centromere protein F	protein-coding
X-6260	chr17	27557901	27558000	+	77	NA	intron (NR_168741, intron 2 of 2)	MT2C_Mm|LTR|ERVL	-3484	NR_168738	100038429		NR_167661	ENSMUSG00000073430	Gm10505	-	predicted gene 10505	ncRNA
X-5223	chr15	59153601	59153700	+	77	NA	Intergenic	Intergenic	-25147	NR_045613	100416830		NR_045613	ENSMUSG00000121630	Zfp572	4930472F24Rik	zinc finger protein 572	pseudo
X-10873	chr5	124628901	124629100	+	77	NA	3' UTR (NM_029532, exon 2 of 2)	3' UTR (NM_029532, exon 2 of 2)	7782	NM_029532	76167		NM_029532	ENSMUSG00000029402	Snrnp35	6330548G22Rik	small nuclear ribonucleoprotein 35 (U11/U12)	protein-coding
X-8019	chr3	20535001	20535100	+	77	NA	Intergenic	Intergenic	-113709	NM_175086	11608		NM_175086	ENSMUSG00000054988	Agtr1b	AT1B|AT2R1B|Agtr-1b|Angtr-1b	angiotensin II receptor, type 1b	protein-coding
X-5812	chr16	95803601	95803700	+	77	NA	exon (NM_145125, exon 41 of 42)	exon (NM_145125, exon 41 of 42)	-11490	NM_019537	56088		NM_019537	ENSMUSG00000022913	Psmg1	Dscr2	proteasome (prosome, macropain) assembly chaperone 1	protein-coding
X-9740	chr4	141204601	141204700	+	77	NA	exon (NM_001347235, exon 11 of 15)	exon (NM_001347235, exon 11 of 15)	32655	NM_001378826	22642		NM_009541	ENSMUSG00000006215	Zbtb17	Lp-1|Miz1|Zfp100|mZ13	zinc finger and BTB domain containing 17	protein-coding
X-7836	chr2	151247601	151247700	+	77	NA	intron (NR_131976, intron 5 of 6)	intron (NR_131976, intron 5 of 6)	26719	NR_131976	100125594		NR_131976	ENSMUSG00000087495	LOC100125594	-	uncharacterized LOC100125594	ncRNA
X-13201	chr9	8101101	8101200	+	77	NA	exon (NM_001368148, exon 5 of 10)	exon (NM_001368148, exon 5 of 10)	22515	NM_001368148	234915		NM_001045524	ENSMUSG00000040729	Cep126	mKIAA1377	centrosomal protein 126	protein-coding
X-3842	chr14	18617601	18617800	+	76.5	NA	intron (NM_177135, intron 5 of 7)	intron (NM_177135, intron 5 of 7)	5828	NM_177135	320333		NM_177135	ENSMUSG00000096039	D830030K20Rik	-	RIKEN cDNA D830030K20 gene	protein-coding
X-8606	chr4	41917601	41917800	+	76.3333	NA	Intergenic	Intergenic	-3579	NR_166500	100861618		NR_166500		Ccl19-ps1	Scya19-ps1	C-C motif chemokine ligand 19, pseudogene 1	pseudo
X-8605	chr4	41917501	41917800	+	76.3333	NA	Intergenic	Intergenic	-3629	NR_166500	100861618		NR_166500		Ccl19-ps1	Scya19-ps1	C-C motif chemokine ligand 19, pseudogene 1	pseudo
X-10110	chr5	11458401	11458700	+	76	NA	Intergenic	Intergenic	67122	NM_001309520	70896		NM_001309520	ENSMUSG00000095829	Speer1a	4921519H07Rik|SPEER-1|Speer1|Speer1-ps1	spermatogenesis associated glutamate (E)-rich protein 1A	protein-coding
X-1464	chr11	87405001	87405100	-	76	NA	exon (NM_031386, exon 14 of 31)	exon (NM_031386, exon 14 of 31)	42856	NR_027863	19859		NR_027863	ENSMUSG00000119761	Snord3b2	Rnu3b-2|Rnu3b2	small nucleolar RNA, C/D box 3B2	snRNA
X-11827	chr7	38678801	38678900	+	76	NA	Intergenic	Intergenic	187765	NR_153826	105247250		NR_153826	ENSMUSG00000121746	1700010N08Rik	Gm42380	RIKEN cDNA 1700010N08 gene	ncRNA
X-6706	chr17	66511801	66511900	+	76	NA	Intergenic	Lx|LINE|L1	81335	NM_001003919	320209		NM_001003919	ENSMUSG00000035842	Ddx11	4732462I11Rik|CHL1|CHLR1|KRG2|essa15a	DEAD/H box helicase 11	protein-coding
X-11406	chr6	127770201	127770300	+	76	NA	Intergenic	Intergenic	-5144	NR_106092	102466996		NR_106092	ENSMUSG00000104804	Mir7233	mmu-mir-7233	microRNA 7233	ncRNA
X-10939	chr5	146147201	146147300	+	76	NA	exon (NM_001256087, exon 5 of 5)	exon (NM_001256087, exon 5 of 5)	10461	NM_001256087	74132		NM_028774	ENSMUSG00000029634	Rnf6	1200013I08Rik|5730419H05Rik	ring finger protein (C3H2C3 type) 6	protein-coding
X-1151	chr11	5035901	5036000	-	76	NA	exon (NM_001283061, exon 6 of 17)	exon (NM_001283061, exon 6 of 17)	13146	NM_001362615	14030		NM_007968	ENSMUSG00000009079	Ewsr1	Ews|Ewsh	Ewing sarcoma breakpoint region 1	protein-coding
X-4420	chr14	19240301	19240400	+	76	NA	intron (NM_001320366, intron 4 of 4)	intron (NM_001320366, intron 4 of 4)	4983	NM_177135	320333		NM_177135	ENSMUSG00000096039	D830030K20Rik	-	RIKEN cDNA D830030K20 gene	protein-coding
X-13489	chr9	67630801	67630900	+	76	NA	Intergenic	Intergenic	4212	NR_106100	102466824		NR_106100	ENSMUSG00000098937	Mir7241	Gm27918|mmu-mir-7241	microRNA 7241	ncRNA
X-4974	chr14	60538901	60539000	+	76	NA	3' UTR (NM_144843, exon 14 of 14)	3' UTR (NM_144843, exon 14 of 14)	36296	NM_144843	219135		NM_144843	ENSMUSG00000021987	Mtmr6	4022440C11Rik|Gm38641	myotubularin related protein 6	protein-coding
X-12159	chr7	73454801	73454900	-	76	NA	Intergenic	L1MdV_III|LINE|L1	11401	NR_077222	100579147		NR_077222	ENSMUSG00000074067	Gm10619	4932443D20	predicted gene 10619	ncRNA
X-7901	chr2	156014801	156014900	+	76	NA	exon (NM_001291115, exon 4 of 17)	exon (NM_001291115, exon 4 of 17)	6650	NM_001291115	170791		NM_133242	ENSMUSG00000027620	Rbm39	1500012C14Rik|2310040E03Rik|B330012G18Rik|Rnpc2|caper	RNA binding motif protein 39	protein-coding
X-5683	chr16	32726201	32726300	+	76	NA	3' UTR (NM_001159349, exon 8 of 8)	3' UTR (NM_001159349, exon 8 of 8)	-8220	NM_001310672	70144		NM_001081255	ENSMUSG00000022801	Lrch3	2210409B11Rik|Gm1742	leucine-rich repeats and calponin homology (CH) domain containing 3	protein-coding
X-7420	chr2	73658801	73658900	+	76	NA	exon (NM_001025093, exon 13 of 15)	exon (NM_001025093, exon 13 of 15)	-53160	NM_001166603	108699		NM_029716	ENSMUSG00000056486	Chn1	0610007I19Rik|0710001E19Rik|1700112L09Rik|2900046J01Rik|ARHGAP2	chimerin 1	protein-coding
X-11344	chr6	120408801	120409000	+	76	NA	exon (NM_145997, exon 27 of 28)	exon (NM_145997, exon 27 of 28)	-31258	NM_008359	16172		NM_008359	ENSMUSG00000002897	Il17ra	Cdw217|Il17r|VDw217	interleukin 17 receptor A	protein-coding
X-5181	chr15	59121101	59121200	+	76	NA	Intergenic	Intergenic	-57647	NR_045613	100416830		NR_045613	ENSMUSG00000121630	Zfp572	4930472F24Rik	zinc finger protein 572	pseudo
X-8383	chr3	127340301	127340400	+	76	NA	TTS (NR_030268)	TTS (NR_030268)	968	NR_030268	723911		NR_030268	ENSMUSG00000065413	Mir367	Mirn367|mir-367|mmu-mir-367	microRNA 367	ncRNA
X-6236	chr17	27547801	27547900	+	76	NA	TTS (NR_106075)	TTS (NR_106075)	491	NR_106075	102466818		NR_106075	ENSMUSG00000099237	Mir7216	Gm27555|mmu-mir-7216	microRNA 7216	ncRNA
X-10979	chr5	149738901	149739000	+	76	NA	Intergenic	Intergenic	-3734	NR_077242	100861794		NR_077242	ENSMUSG00000106740	Gm21221	-	predicted gene, 21221	ncRNA
X-6007	chr17	15197701	15197800	-	76	NA	intron (NM_198104, intron 2 of 3)	intron (NM_198104, intron 2 of 3)	1324	NM_001123367	100041639		NM_001123367	ENSMUSG00000079710	Dynlt2a2	Dynlt2|Dynlt2b|Gm3448|LC2|TCTEX-2|TCTEX-4|Tcte-3|Tcte3|Tctex1d3|Tctex2|Tctex4	dynein light chain Tctex-type 2A2	protein-coding
X-9422	chr4	57357601	57357700	-	76	NA	Intergenic	Intergenic	6642	NR_038178	73349		NR_038178		1700042G15Rik	-	RIKEN cDNA 1700042G15 gene	ncRNA
X-2917	chr14	16072301	16072400	+	76	NA	Intergenic	Intergenic	-45402	NR_164364	100042024		NM_001374231	ENSMUSG00000094590	Gm3629	-	predicted gene 3629	protein-coding
X-5920	chr17	9888201	9888300	+	76	NA	exon (NM_001163836, exon 1 of 1)	exon (NM_001163836, exon 1 of 1)	383	NM_001163836	67543		NM_026226	ENSMUSG00000046173	Pabpc6	4932702K14Rik|Pabpc3	poly(A) binding protein, cytoplasmic 6	protein-coding
X-1972	chr12	98361301	98361400	-	76	NA	Intergenic	Intergenic	126456	NM_008152	14744		NM_008152	ENSMUSG00000021886	Gpr65	Dig1|Gpcr25|TDAG8	G-protein coupled receptor 65	protein-coding
X-4377	chr14	19221801	19222000	+	76	NA	Intergenic	L1Lx_I|LINE|L1	-14467	NR_164364	100042024		NM_001374231	ENSMUSG00000094590	Gm3629	-	predicted gene 3629	protein-coding
X-7577	chr2	103890701	103890800	+	76	NA	3' UTR (NM_001355504, exon 10 of 10)	3' UTR (NM_001355504, exon 10 of 10)	-10661	NM_001368215	333883		NM_181858	ENSMUSG00000068686	Cd59b	-	CD59b antigen	protein-coding
X-760	chr10	62491601	62491700	+	76	NA	Intergenic	RSINE1|SINE|B4	-4653	NM_053183	94213		NM_053183	ENSMUSG00000020076	Ddx50	4933429B04Rik|8430408E17Rik|GU2|RH-II	DExD box helicase 50	protein-coding
X-4318	chr14	19159601	19159700	+	76	NA	Intergenic	L1_Mur1|LINE|L1	-22241	NM_001374190	115488284		NM_001374190	ENSMUSG00000091617	Gm3752	100042258	predicted gene 3752	protein-coding
X-12690	chr8	21062401	21062500	+	76	NA	Intergenic	Intergenic	-92493	NM_001270553	100861668		NM_001270553	ENSMUSG00000095294	Potefam3b	Gm21119|Pote3b	POTE ankyrin domain family member 3B	protein-coding
X-5203	chr15	59142101	59142200	+	76	NA	Intergenic	Intergenic	-36647	NR_045613	100416830		NR_045613	ENSMUSG00000121630	Zfp572	4930472F24Rik	zinc finger protein 572	pseudo
X-5967	chr17	15183301	15183400	+	76	NA	Intergenic	(AAAAC)n|Simple_repeat|Simple_repeat	-1828	NM_001360983	72057		NM_024250	ENSMUSG00000023883	Phf10	1810055P05Rik	PHD finger protein 10	protein-coding
X-8553	chr4	41886701	41886800	+	76	NA	promoter-TSS (NR_166046)	promoter-TSS (NR_166046)	-551	NR_166046	101056225		NR_166046		Gm29801	-	predicted gene, 29801	pseudo
X-6218	chr17	27535001	27535100	+	76	NA	TTS (NR_106073)	TTS (NR_106073)	1019	NR_106073	102465700		NR_106073	ENSMUSG00000105142	Mir7214	mmu-mir-7214	microRNA 7214	ncRNA
X-6314	chr17	30846001	30846100	+	76	NA	promoter-TSS (NR_045287)	promoter-TSS (NR_045287)	140	NM_013811	13417		NM_013811	ENSMUSG00000033826	Dnah8	ATPase|Dnahc8|Hst6.7b|P1-Loop	dynein, axonemal, heavy chain 8	protein-coding
X-7080	chr19	28980801	28980900	+	76	NA	intron (NM_001302380, intron 3 of 6)	intron (NM_001302380, intron 3 of 6)	13083	NM_001377047	67072		NM_025950	ENSMUSG00000024780	Cdc37l1	2700033A15Rik|Cdc37l|Harc	cell division cycle 37-like 1	protein-coding
X-10242	chr5	14960601	14960700	+	76	NA	intron (NM_198666, intron 4 of 4)	intron (NM_198666, intron 4 of 4)	4253	NM_198666	381714		NM_198666	ENSMUSG00000033219	Gm9758	-	predicted gene 9758	protein-coding
X-12765	chr8	21198801	21198900	-	76	NA	Intergenic	ORR1D1|LTR|ERVL-MaLR	43907	NM_001270553	100861668		NM_001270553	ENSMUSG00000095294	Potefam3b	Gm21119|Pote3b	POTE ankyrin domain family member 3B	protein-coding
X-12764	chr8	21198701	21198900	-	76	NA	Intergenic	ORR1D1|LTR|ERVL-MaLR	43857	NM_001270553	100861668		NM_001270553	ENSMUSG00000095294	Potefam3b	Gm21119|Pote3b	POTE ankyrin domain family member 3B	protein-coding
X-8704	chr4	42039701	42039800	+	76	NA	intron (NR_033123, intron 3 of 4)	MYSERV6-int|LTR|ERVK	15380	NR_033123	108816		NM_178649		4933409K07Rik	b1402	RIKEN cDNA 4933409K07 gene	pseudo
X-7759	chr2	150998601	150998700	+	76	NA	Intergenic	RSINE1|SINE|B4	29266	NR_168335	102632393		NR_168335		Gm30478	-	predicted gene, 30478	ncRNA
X-12791	chr8	21233301	21233400	-	76	NA	Intergenic	Intergenic	78407	NM_001270553	100861668		NM_001270553	ENSMUSG00000095294	Potefam3b	Gm21119|Pote3b	POTE ankyrin domain family member 3B	protein-coding
X-8844	chr4	42135101	42135200	+	76	NA	intron (NR_169015, intron 2 of 5)	intron (NR_169015, intron 2 of 5)	-13636	NR_169012	100861647		NR_169011	ENSMUSG00000121463	Ccl19-ps6	Gm21104	C-C motif chemokine ligand 19, pseudogene 6	pseudo
X-6421	chr17	30950101	30950200	+	76	NA	exon (NM_013811, exon 42 of 93)	exon (NM_013811, exon 42 of 93)	104240	NM_013811	13417		NM_013811	ENSMUSG00000033826	Dnah8	ATPase|Dnahc8|Hst6.7b|P1-Loop	dynein, axonemal, heavy chain 8	protein-coding
X-12125	chr7	72789501	72789600	+	76	NA	Intergenic	Intergenic	-37734	NR_046024	625243		NR_046024	ENSMUSG00000108383	Gm6567	-	predicted gene 6567	ncRNA
X-9865	chr4	146551201	146551300	+	76	NA	exon (NM_001085522, exon 4 of 4)	exon (NM_001085522, exon 4 of 4)	17763	NM_001085522	433791		NM_001085522	ENSMUSG00000070605	Zfp992	Gm13251	zinc finger protein 992	protein-coding
X-6754	chr17	87743001	87743100	+	76	NA	exon (NM_001355703, exon 3 of 5)	exon (NM_001355703, exon 3 of 5)	-7881	NM_029298	75467		NM_029298	ENSMUSG00000036557	Stpg4	1700011E24Rik|GSE	sperm tail PG rich repeat containing 4	protein-coding
X-12795	chr8	21234701	21234800	-	76	NA	Intergenic	RMER6A|LTR|ERVK	79807	NM_001270553	100861668		NM_001270553	ENSMUSG00000095294	Potefam3b	Gm21119|Pote3b	POTE ankyrin domain family member 3B	protein-coding
X-3946	chr14	18717101	18717200	+	76	NA	intron (NR_038059, intron 3 of 3)	intron (NR_038059, intron 3 of 3)	9130	NR_038059	73549		NR_038059	ENSMUSG00000079407	1700110I01Rik	100040740|1700016F01Rik|Gm2938	RIKEN cDNA 1700110I01 gene	ncRNA
X-12942	chr8	55053901	55054000	+	76	NA	exon (NM_133711, exon 1 of 6)	exon (NM_133711, exon 1 of 6)	134	NM_133711	69281		NM_133711	ENSMUSG00000031518	Spata4	1700001N01Rik|Srg2|TSARG2	spermatogenesis associated 4	protein-coding
X-5294	chr15	74500501	74500600	+	76	NA	intron (NM_001177437, intron 4 of 26)	intron (NM_001177437, intron 4 of 26)	7617	NM_001177437	69439		NM_001177437	ENSMUSG00000022603	Mroh4	1700016M24Rik	maestro heat-like repeat family member 4	protein-coding
X-5492	chr15	88864701	88864800	+	76	NA	Intergenic	(TTTTTG)n|Simple_repeat|Simple_repeat	-1558	NM_001364855	170790		NM_133241	ENSMUSG00000035805	Mlc1	Kiaa0027-hp|LVM|MLC|VL|WKL1	megalencephalic leukoencephalopathy with subcortical cysts 1 homolog (human)	protein-coding
X-10011	chr5	10985901	10986000	+	76	NA	Intergenic	Lx8b|LINE|L1	70954	NR_003596	623849		NR_003596	ENSMUSG00000091422	Gm6455	EG623849	predicted gene 6455	pseudo
X-13462	chr9	67613001	67613100	+	76	NA	Intergenic	Intergenic	22012	NR_106100	102466824		NR_106100	ENSMUSG00000098937	Mir7241	Gm27918|mmu-mir-7241	microRNA 7241	ncRNA
X-13314	chr9	54122401	54122500	-	76	NA	intron (NM_001348171, intron 1 of 9)	CR1_Mam|LINE|CR1	-12950	NM_001348173	13075		NM_007810	ENSMUSG00000032274	Cyp19a1	Ar|ArKO|Cyp19|Int-5|Int5|p450arom	cytochrome P450, family 19, subfamily a, polypeptide 1	protein-coding
X-8409	chr3	146175401	146175500	+	76	NA	exon (NM_001316756, exon 11 of 15)	exon (NM_001316756, exon 11 of 15)	19228	NM_001293672	74245		NM_028836	ENSMUSG00000028189	Ctbs	2210401K11Rik|CTB	chitobiase	protein-coding
X-13769	chr9	122678801	122678900	+	76	NA	3' UTR (NM_001359934, exon 7 of 7)	3' UTR (NM_001359934, exon 7 of 7)	-5762	NM_001363262	102639178		NM_001363262	ENSMUSG00000107504	Gm35549	-	predicted gene, 35549	protein-coding
X-13021	chr8	84985001	84985100	+	76	NA	3' UTR (NM_001294281, exon 9 of 9)	3' UTR (NM_001294281, exon 9 of 9)	-1097	NM_026423	67873		NM_026423	ENSMUSG00000004996	Mri1	2410018C20Rik	methylthioribose-1-phosphate isomerase 1	protein-coding
X-12553	chr8	20503501	20503700	+	75.75	NA	intron (NM_001270553, intron 6 of 9)	intron (NM_001270553, intron 6 of 9)	359752	NR_030708	547150		NR_030708	ENSMUSG00000121492	6820431F20Rik	-	cadherin 11 pseudogene	pseudo
X-12552	chr8	20503101	20503400	+	75.75	NA	intron (NM_001270553, intron 6 of 9)	intron (NM_001270553, intron 6 of 9)	359402	NR_030708	547150		NR_030708	ENSMUSG00000121492	6820431F20Rik	-	cadherin 11 pseudogene	pseudo
X-12554	chr8	20503801	20503900	+	75.75	NA	intron (NM_001270553, intron 6 of 9)	intron (NM_001270553, intron 6 of 9)	360002	NR_030708	547150		NR_030708	ENSMUSG00000121492	6820431F20Rik	-	cadherin 11 pseudogene	pseudo
X-13164	chr8	125631001	125631100	+	75.5	NA	3' UTR (NM_001111141, exon 5 of 5)	3' UTR (NM_001111141, exon 5 of 5)	6417	NM_001111141	244666		NM_001111141	ENSMUSG00000031986	Sprtn	Gm505	SprT-like N-terminal domain	protein-coding
X-4392	chr14	19229801	19229900	+	75.5	NA	Intergenic	Lx8b|LINE|L1	15483	NM_177135	320333		NM_177135	ENSMUSG00000096039	D830030K20Rik	-	RIKEN cDNA D830030K20 gene	protein-coding
X-12153	chr7	73451801	73452000	+	75.5	NA	Intergenic	Intergenic	14351	NR_077222	100579147		NR_077222	ENSMUSG00000074067	Gm10619	4932443D20	predicted gene 10619	ncRNA
X-1662	chr11	118223501	118223600	+	75.5	NA	exon (NM_021440, exon 3 of 3)	exon (NM_021440, exon 3 of 3)	9810	NM_021440	58251		NM_021440	ENSMUSG00000076433	Cep295nl	Ddc8|FS39|Kiaa1731nl	CEP295 N-terminal like	protein-coding
X-8829	chr4	42130301	42130500	+	75.5	NA	intron (NR_169015, intron 2 of 5)	(TATTAT)n|Simple_repeat|Simple_repeat	-8886	NR_169012	100861647		NR_169011	ENSMUSG00000121463	Ccl19-ps6	Gm21104	C-C motif chemokine ligand 19, pseudogene 6	pseudo
X-8823	chr4	42128401	42128500	+	75.5	NA	intron (NR_169015, intron 2 of 5)	intron (NR_169015, intron 2 of 5)	-6936	NR_169012	100861647		NR_169011	ENSMUSG00000121463	Ccl19-ps6	Gm21104	C-C motif chemokine ligand 19, pseudogene 6	pseudo
X-6167	chr17	25262201	25262300	-	75.3333	NA	intron (NM_134126, intron 12 of 29)	RMER1C|Retroposon|L1-dep	27190	NM_134126	106633		NM_134126	ENSMUSG00000024169	Ift140	Tce5|Wdtc2|mKIAA0590	intraflagellar transport 140	protein-coding
X-6166	chr17	25262001	25262100	-	75.3333	NA	intron (NM_134126, intron 12 of 29)	RMER1C|Retroposon|L1-dep	26990	NM_134126	106633		NM_134126	ENSMUSG00000024169	Ift140	Tce5|Wdtc2|mKIAA0590	intraflagellar transport 140	protein-coding
X-11223	chr6	87960601	87960700	+	75	NA	non-coding (NR_026990, exon 2 of 2)	non-coding (NR_026990, exon 2 of 2)	1985	NR_026990	434064		NR_026990	ENSMUSG00000084950	Gm5577	EG434064	predicted gene 5577	ncRNA
X-1520	chr11	98697801	98697900	+	75	NA	3' UTR (NM_001361931, exon 8 of 8)	3' UTR (NM_001361931, exon 8 of 8)	-2784	NM_138660	192160		NM_138660	ENSMUSG00000078676	Casc3	Btz|Mln51	exon junction complex subunit	protein-coding
X-1034	chr10	88579601	88579700	+	75	NA	TTS (NM_025859)	TTS (NM_025859)	12374	NM_025859	104303		NM_025859	ENSMUSG00000060904	Arl1	2310008D22Rik	ADP-ribosylation factor-like 1	protein-coding
X-292	chr1	91331801	91331900	-	75	NA	TTS (NR_026924)	TTS (NR_026924)	1901	NR_026924	67086		NR_026924	ENSMUSG00000100253	1700020N18Rik	-	RIKEN cDNA 1700020N18 gene	ncRNA
X-9744	chr4	141220701	141220800	+	75	NA	exon (NM_001347235, exon 5 of 15)	exon (NM_001347235, exon 5 of 15)	-42110	NR_166589	100042951		NR_166589		Gm4123	-	predicted gene 4123	ncRNA
X-9091	chr4	42455001	42455100	+	75	NA	intron (NR_033123, intron 3 of 4).2	BGLII_Mur|LTR|ERVK	16075	NM_001177580	621580		NM_001177580	ENSMUSG00000094695	Gm21953	Gm13308	predicted gene, 21953	protein-coding
X-10444	chr5	21966601	21966700	+	75	NA	exon (NM_009584, exon 13 of 17)	exon (NM_009584, exon 13 of 17)	23513	NM_009584	22791		NM_009584	ENSMUSG00000029014	Dnajc2	MIDA1|Zrf1|Zrf2	DnaJ heat shock protein family (Hsp40) member C2	protein-coding
X-12797	chr8	21235501	21235600	-	75	NA	Intergenic	Intergenic	80607	NM_001270553	100861668		NM_001270553	ENSMUSG00000095294	Potefam3b	Gm21119|Pote3b	POTE ankyrin domain family member 3B	protein-coding
X-12093	chr7	72758501	72758600	+	75	NA	Intergenic	L3b|LINE|CR1	-6734	NR_046024	625243		NR_046024	ENSMUSG00000108383	Gm6567	-	predicted gene 6567	ncRNA
X-9200	chr4	42587501	42587600	-	75	NA	TTS (NR_152162).2	TTS (NR_152162).2	847	NR_168953	108169010		NR_168953		Gm52989	-	protein FAM205A-2-like	pseudo
X-5585	chr16	12496601	12496700	+	75	NA	Intergenic	Intergenic	-132604	NR_040507	75493		NR_040507	ENSMUSG00000101565	1700003L19Rik	-	RIKEN cDNA 1700003L19 gene	ncRNA
X-8551	chr4	41885901	41886000	+	75	NA	non-coding (NR_152159, exon 1 of 1)	non-coding (NR_152159, exon 1 of 1)	-1351	NR_166046	101056225		NR_166046		Gm29801	-	predicted gene, 29801	pseudo
X-9741	chr4	141205101	141205200	+	75	NA	exon (NM_001347235, exon 11 of 15)	exon (NM_001347235, exon 11 of 15)	33155	NM_001378826	22642		NM_009541	ENSMUSG00000006215	Zbtb17	Lp-1|Miz1|Zfp100|mZ13	zinc finger and BTB domain containing 17	protein-coding
X-8690	chr4	42027401	42027500	+	75	NA	Intergenic	Intergenic	27680	NR_033123	108816		NM_178649		4933409K07Rik	b1402	RIKEN cDNA 4933409K07 gene	pseudo
X-7635	chr2	121066901	121067000	+	75	NA	exon (NM_001290830, exon 12 of 27)	exon (NM_001290830, exon 12 of 27)	34938	NM_001290830	27223		NM_013735	ENSMUSG00000043909	Trp53bp1	53BP1|Tp53bp1|m53BP1|p53BP1	transformation related protein 53 binding protein 1	protein-coding
X-10113	chr5	11461001	11461100	+	75	NA	Intergenic	Intergenic	69622	NM_001309520	70896		NM_001309520	ENSMUSG00000095829	Speer1a	4921519H07Rik|SPEER-1|Speer1|Speer1-ps1	spermatogenesis associated glutamate (E)-rich protein 1A	protein-coding
X-9176	chr4	42572901	42573000	-	75	NA	intron (NR_169012, intron 2 of 5).2	intron (NR_169012, intron 2 of 5).2	-2857	NR_169014	100861647		NR_169011	ENSMUSG00000121463	Ccl19-ps6	Gm21104	C-C motif chemokine ligand 19, pseudogene 6	pseudo
X-12284	chr7	110674201	110674300	+	75	NA	exon (NM_001040131, exon 16 of 21)	exon (NM_001040131, exon 16 of 21)	7987	NM_013507	13690		NM_013507	ENSMUSG00000005610	Eif4g2	DAP-5|E130105L11Rik|Nat1|Natm1|p97	eukaryotic translation initiation factor 4, gamma 2	protein-coding
X-9400	chr4	49650101	49650200	+	75	NA	exon (NM_001163263, exon 13 of 20)	exon (NM_001163263, exon 13 of 20)	11525	NM_001356401	109331		NM_182999	ENSMUSG00000028309	Rnf20	4833430L21Rik|mKIAA4116	ring finger protein 20	protein-coding
X-6683	chr17	66495301	66495400	+	75	NA	Intergenic	Intergenic	64835	NM_001003919	320209		NM_001003919	ENSMUSG00000035842	Ddx11	4732462I11Rik|CHL1|CHLR1|KRG2|essa15a	DEAD/H box helicase 11	protein-coding
X-12378	chr7	133482601	133482700	+	75	NA	3' UTR (NM_025850, exon 11 of 11)	3' UTR (NM_025850, exon 11 of 11)	-98136	NM_001286031	101437		NM_133941	ENSMUSG00000030986	Dhx32	4732469F02Rik|Ddx32|muDDX32	DEAH-box helicase 32 (putative)	protein-coding
X-8305	chr3	100010601	100010700	-	75	NA	exon (NM_028892, exon 43 of 49)	exon (NM_028892, exon 43 of 49)	59073	NM_001355657	269470		NM_175552	ENSMUSG00000033285	Wdr3	D030020G18Rik	WD repeat domain 3	protein-coding
X-13342	chr9	54144301	54144500	+	75	NA	intron (NM_001348171, intron 1 of 9)	(TTTCT)n|Simple_repeat|Simple_repeat	-8202	NM_001348172	13075		NM_007810	ENSMUSG00000032274	Cyp19a1	Ar|ArKO|Cyp19|Int-5|Int5|p450arom	cytochrome P450, family 19, subfamily a, polypeptide 1	protein-coding
X-13170	chr8	125759901	125760000	+	75	NA	3' UTR (NM_016909, exon 6 of 6)	3' UTR (NM_016909, exon 6 of 6)	20170	NM_016909	53424		NM_016909	ENSMUSG00000056820	Tsnax	Trax	translin-associated factor X	protein-coding
X-8782	chr4	42107201	42107300	+	75	NA	intron (NR_169012, intron 2 of 5)	intron (NR_169012, intron 2 of 5)	-7537	NM_001378661
X-11232	chr6	87965001	87965100	+	75	NA	Intergenic	Intergenic	6385	NR_026990	434064		NR_026990	ENSMUSG00000084950	Gm5577	EG434064	predicted gene 5577	ncRNA
X-2044	chr12	98407501	98407600	+	75	NA	intron (NM_029911, intron 4 of 6)	intron (NM_029911, intron 4 of 6)	-82553	NR_136759	105245437		NR_136759	ENSMUSG00000113613	Gm40893	-	predicted gene, 40893	ncRNA
X-7632	chr2	120570501	120570600	+	75	NA	exon (NM_001024856, exon 16 of 16)	exon (NM_001024856, exon 16 of 16)	-8552	NM_026891	68968		NM_026891	ENSMUSG00000027284	Cdan1	1500015A01Rik|CDA-I|CDA1|CDAI|codanin-1	codanin 1	protein-coding
X-7084	chr19	29696801	29696900	+	75	NA	exon (NM_172836, exon 8 of 8)	exon (NM_172836, exon 8 of 8)	21509	NM_029993	77836		NM_029993	ENSMUSG00000024806	Mlana	A930034P04Rik|Mart1	melan-A	protein-coding
X-2244	chr13	43556401	43556500	-	75	NA	TTS (NM_023554)	TTS (NM_023554)	4598	NM_023554	70078		NM_023554	ENSMUSG00000063200	Nol7	2210008F15Rik|5730556I21Rik|NOP27|RARG-1	nucleolar protein 7	protein-coding
X-5131	chr15	36597201	36597300	+	75	NA	exon (NM_008774, exon 13 of 15)	exon (NM_008774, exon 13 of 15)	11967	NM_008774	18458		NM_008774	ENSMUSG00000022283	Pabpc1	PABP|Pabp1|PabpI|Pabpl1|ePAB	poly(A) binding protein, cytoplasmic 1	protein-coding
X-6760	chr17	87745201	87745500	-	75	NA	intron (NM_001355703, intron 1 of 4)	intron (NM_001355703, intron 1 of 4)	9013	NM_001355703	12314		NM_007589	ENSMUSG00000036438	Calm2	1500001E21Rik|Cam2|CamC	calmodulin 2	protein-coding
X-1954	chr12	98350301	98350400	-	75	NA	Intergenic	Intergenic	115456	NM_008152	14744		NM_008152	ENSMUSG00000021886	Gpr65	Dig1|Gpcr25|TDAG8	G-protein coupled receptor 65	protein-coding
X-3784	chr14	18567401	18567500	+	75	NA	intron (NM_001374194, intron 6 of 6).2	intron (NM_001374194, intron 6 of 6).2	56078	NM_177135	320333		NM_177135	ENSMUSG00000096039	D830030K20Rik	-	RIKEN cDNA D830030K20 gene	protein-coding
X-290	chr1	91081201	91081300	+	75	NA	exon (NM_001033408, exon 3 of 16)	exon (NM_001033408, exon 3 of 16)	8425	NM_001033408	329207		NM_001033408	ENSMUSG00000070732	Rbm44	Gm817	RNA binding motif protein 44	protein-coding
X-1459	chr11	87333901	87334000	+	75	NA	promoter-TSS (NR_004415)	promoter-TSS (NR_004415)	-113	NR_027863	19859		NR_027863	ENSMUSG00000119761	Snord3b2	Rnu3b-2|Rnu3b2	small nucleolar RNA, C/D box 3B2	snRNA
X-7784	chr2	151109101	151109200	+	75	NA	intron (NR_166458, intron 2 of 5)	PB1D10|SINE|Alu	11634	NR_166458	102632613		NR_166458	ENSMUSG00000087337	Gm14144	-	predicted gene 14144	ncRNA
X-9141	chr4	42556401	42556500	+	75	NA	intron (NR_152162, intron 2 of 4).2	B3A|SINE|B2	3972	NR_152162	665845		NR_152162	ENSMUSG00000095348	Gm7819	100039323|100042536|Gm3892	family with sequence similarity 205 pseudogene	pseudo
X-3051	chr14	16661301	16661400	+	75	NA	promoter-TSS (NM_001291094)	promoter-TSS (NM_001291094)	-484	NM_001291094	100041515		NM_001205306	ENSMUSG00000096629	Gm3383	-	predicted gene 3383	protein-coding
X-8822	chr4	42127901	42128000	+	75	NA	intron (NR_169015, intron 2 of 5)	B1_Mus1|SINE|Alu	-6436	NR_169012	100861647		NR_169011	ENSMUSG00000121463	Ccl19-ps6	Gm21104	C-C motif chemokine ligand 19, pseudogene 6	pseudo
X-4384	chr14	19224501	19224600	-	75	NA	Intergenic	Intergenic	-17117	NR_164364	100042024		NM_001374231	ENSMUSG00000094590	Gm3629	-	predicted gene 3629	protein-coding
X-2172	chr13	3634901	3635000	+	75	NA	exon (NM_001360838, exon 12 of 20)	exon (NM_001360838, exon 12 of 20)	26158	NM_134063	105203		NM_134063	ENSMUSG00000033799	Tasor2	Fam208b|Pap20|mKIAA2006	transcription activation suppressor family member 2	protein-coding
X-6247	chr17	27551101	27551200	+	75	NA	intron (NR_168739, intron 1 of 1)	intron (NR_168739, intron 1 of 1)	3791	NR_106075	102466818		NR_106075	ENSMUSG00000099237	Mir7216	Gm27555|mmu-mir-7216	microRNA 7216	ncRNA
X-11416	chr6	127776001	127776100	+	75	NA	Intergenic	Intergenic	-10944	NR_106092	102466996		NR_106092	ENSMUSG00000104804	Mir7233	mmu-mir-7233	microRNA 7233	ncRNA
X-9532	chr4	94200901	94201000	+	75	NA	Intergenic	Intergenic	244083	NM_026368	67770		NM_026368	ENSMUSG00000028578	Caap1	5830433M19Rik|CAAP	caspase activity and apoptosis inhibitor 1	protein-coding
X-1872	chr12	81546601	81546900	+	74.6667	NA	non-coding (NR_132136, exon 3 of 3)	non-coding (NR_132136, exon 3 of 3)	-14839	NM_001309809	66272		NM_025461	ENSMUSG00000091803	Cox16	1810020G14Rik|1810055I05Rik	cytochrome c oxidase assembly protein 16	protein-coding
X-9484	chr4	94176501	94176600	-	74.5	NA	Intergenic	Intergenic	268483	NM_026368	67770		NM_026368	ENSMUSG00000028578	Caap1	5830433M19Rik|CAAP	caspase activity and apoptosis inhibitor 1	protein-coding
X-6032	chr17	15220601	15220700	+	74.5	NA	intron (NM_001123368, intron 2 of 3).2	intron (NM_001123368, intron 2 of 3).2	-7211	NR_169151	100041289		NR_169149		Gm3255	-	predicted gene 3255	ncRNA
X-754	chr10	62489701	62489800	+	74.5	NA	Intergenic	Intergenic	-2753	NM_053183	94213		NM_053183	ENSMUSG00000020076	Ddx50	4933429B04Rik|8430408E17Rik|GU2|RH-II	DExD box helicase 50	protein-coding
X-7851	chr2	151265001	151265100	-	74.5	NA	intron (NR_131976, intron 2 of 6)	intron (NR_131976, intron 2 of 6)	9319	NR_131976	100125594		NR_131976	ENSMUSG00000087495	LOC100125594	-	uncharacterized LOC100125594	ncRNA
X-8802	chr4	42121201	42121400	+	74.5	NA	intron (NR_169015, intron 2 of 5)	B4A|SINE|B4	214	NR_169016	65958		NR_169015		Ccl19-ps2	ELC|Scya19-ps2	C-C motif chemokine ligand 19, pseudogene 2	pseudo
X-10348	chr5	15785101	15785200	+	74.5	NA	intron (NM_001310450, intron 3 of 4)	intron (NM_001310450, intron 3 of 4)	2859	NM_001310450	105242399		NM_001310450	ENSMUSG00000096878	Gm21083	-	predicted gene, 21083	protein-coding
[truncated: 12,009 more rows]

## Sheet: genes
Table S3. The genes targeted by hnRNPA2B1 in pachytene spermatocytes identified by RIP-sequencing.
Ensemble	Gene ID
ENSMUSG00000025907	Rb1cc1
ENSMUSG00000103845	Gm19026
[truncated: 3,108 more rows]
