# Supplementary material for: m6A Reader hnRNPA2B1 Modulates Late Pachytene Progression in Male Meiosis Through Post‐Transcriptional Control
Source: Adv Sci (Weinh). 2025 Jul 28;12(38):e06600. doi: 10.1002/advs.202506600 (PMC12520546; doi:10.1002/advs.202506600)
Supplement: Supplementary file 5 — Supplemental Table 4 [file ADVS-12-e06600-s006.xlsx]

## Sheet: Sheet1
Table S4. Primer sequences and siRNA sequence used in this study.
Target	Sequence (5’ to 3’)	Application
Ddx4-­cre	F: CACGTGCAGCCGTTTAAGCCGCGT	Genotyping
	R: TTCCCATTCTAAACAACACCCTGAA
Ddx4ERT2-cre	F: ATA CCG GAG ATC ATG CAA GC	Genotyping
	R: GGC CAG GCT GTT CTT CTT AG
Hnrnpa2b1-­loxp	F: AAGAAATAGCAGGGTCCTAAAGGC	Genotyping
	R: TCCTGCAGCTTGTTACCAATTACT
Hnrnpa2b1-delete	F: ATTTCGTTGTGCAGTCATAGGTCC	Genotyping
	R: TCCTGCAGCTTGTTACCAATTACT
Ubr5	F: TCCACCATCACCAGCATCCAC	RT-qPCR
	R: TCCTCGTTCACCTTCTCCTCTTC
Kif3b	F: GGACCCAAAGGATGCTCTGCTTC	RT-qPCR
	R: TCCGCTTCTCTCGCCTCTTCC
Sun1	F: CAGAGGTGGCGAGCAGCAATG	RT-qPCR
	R: TGGTCCCGTGGATGGCAGAG
Herc2	F: GAAGCACTTGCGACTCTCAGACC	RT-qPCR
	R: TCCACCAGCACCATAGCCAGTAG
Slx4	F: AGGCAGAGAAGGCACAGAGACC	RT-qPCR
	R: CACTTCCATCCTCACCGCACAC
Poli	F: AGTCTCCCGTCACACCGTCAG	RT-qPCR
	R: GGCTTCCTTCCATCCTGGCATAC
Eif6	F: ATTGGTGTGCTTTCTGTGGTCTG	RT-qPCR
	R: TGGTACTTGGCTTGGCTTCATTC
Eif3e	F: CGTGAATGACTTCTTCCTGGTAGC	RT-qPCR
	R: TTAATGCTGATACACTGGTGGATACG
Rps2	F: TTCAAGGCTTTCGTCGCTATTGG	RT-qPCR
	R: TCGGATGGCAGTGGCAACC
Adam5	F: TCTCTGCCCTTACTTGTGATGATTTC	RT-qPCR
	R: GTTACTCCCGCTATCTTCTGTTGTAG
Prmt1	F: TCTCCGATTATGCTGTGAAGATTGTC	RT-qPCR
	R: GCTCCACCTCCTCCACCTTG
Pabpc2	F: CCAACCAGCATCTTCCAGTTACTC	RT-qPCR
	R: GAGCAATCCAGCGAGCACTTG
Ep400	F: CGGTTCTCAGGATAAACTGGC	RT-qPCR
	R: CACCTCCGCTCTTGAGCAA
Ewsr1	F: ATGGTAACAAGCCTGCTGAGACTAG	RT-qPCR
	R: ATAAGATGGAGGTGCGGTGACTG
Mdc1	F: TTGCTTCTTGCCGCCTGATGAC	RT-qPCR
	R: TAGTCCTCCAGCAGTCTTCGTTCC
Cbx5	F: GACCAAGAGGACAGCCGACAG	RT-qPCR
	R: AGCCTTTCCACTTCAACAGATATTCC
Ddx5	F: CGGGATCGAGGGTTTGGTG	RT-qPCR
	R: GCAGCTCATCAAGATTCCACTTC
Rrs1	F: AGGACCTTCGGGCAAGAGAA	RT-qPCR
	R: AGGCCAGGAATGCTTTTTGCT
Cdk5rap2	F: CCTGCCAACTCGTTCTCCAAGTC	RT-qPCR
	R: TCCACCGTGTCTTCGTCTCCTG
Mdm1	F: CACAAGAGGCTGAGCAAGGAGAAG	RT-qPCR
	R: GTCCGCAGAATGAGACCGAGTTC
Hnrnpa2b1	F: CAGGGTAGTTGAGCCAAAACG	RT-qPCR
	R: TTCCAGACTGCCTATCGGTAA
Ep400	F: GGCAGATCAGCTTGAGTCCA	RIP-qPCR
	R: CCCTAGATGGTGGATGGTGC
Rrs1	F: GGACTTCGCAGCCGAGAAAA	RIP-qPCR
	R: CCTCTTGCCTTTCTGGCTCAT
Ddx5	F: GTCGTTCCAGGGGTAGAGGA	RIP-qPCR
	R: TTCCAAAGCTCCCATTGGTGT
Mdm1	F: CTGAGCAAGGAGAAGATGCC	RIP-qPCR
	R: TAACTGGCGCATGGCTTCTC
Cdk5rap2	F: AGCCACTTACCTGGATTCCA	RIP-qPCR
	R: GTCTTCTGTGTCATCAGGGA
Ewsr1	F: ACCTCAATCTAGCACAGGGG	RIP-qPCR
	R: GGAGGATAAGATGGAGGTGCG
Cbx5	F: GAAGAGAGACTGACGTGGCA	RIP-qPCR
	R: CGCAGTGGTTTATGGATGCG
Mdc1	F: GGGGTCTCAGATGGGTCAGT	RIP-qPCR
	R: ACAGGGATCCTCTCTTCTTCCA
siRNA	F: CAUUCCAUUGAUGGCAGGGUATT	Transfection
	R: UACCCUGCCAUCAAUGGAAUGTT
