# Supplementary material for: m6A Reader hnRNPA2B1 Modulates Late Pachytene Progression in Male Meiosis Through Post‐Transcriptional Control
Source: Adv Sci (Weinh). 2025 Jul 28;12(38):e06600. doi: 10.1002/advs.202506600 (PMC12520546; doi:10.1002/advs.202506600)
Supplement: Supplementary file 6 — Supplemental Table 5 [file ADVS-12-e06600-s002.xlsx]

## Sheet: Sheet1
Table S5. Antibodies used in this study.
Antibody	Host	Company	Dilution	Cat #
hnRNPA2B1	Mouse	Santa Cruz	IF: 1:100	sc-374053
			WB: 1:800
SYCP3	Mouse	Santa Cruz	IF: 1:100	sc-74569
SYCP3	Rabbit	Abcam	IF: 1:300	ab15093
γH2AX	Rabbit	Abcam	IF: 1:5000	ab11174
H1T	Rabbit	Proteintech	IF: 1:100	18188-1-AP
RNA POL II	Rabbit	Abcam	IF: 1:200	ab5095
RAD50	Rabbit	Abcam	IF: 1:100	ab124682
NBS1	Rabbit	Proteintech	IF: 1:100	55025-1-AP
MRE11	Rabbit	Novus	IF: 1:100	NB100-142SS
SYCP1	Rabbit	Abcam	IF: 1:300	ab15090
MDC1	Rabbit	Gift from Dr. Mengcheng Luo, Wuhan University, China	IF: 1:100	-
MDC1	Rabbit	Proteintech	WB: 1:1000	24721-1-AP
LAMIN B1	Rabbit	Proteintech	WB: 1:2000	66095-1-Ig
RPA2	Rabbit	Abclonal	IF: 1:100	A2189
DMC1	Rabbit	Proteintech	IF: 1:100	13714-1-AP
SPATA22	Rabbit	Proteintech	IF: 1:100	16989-1-AP
RAD51	Rabbit	Abcam	IF: 1:100	ab176458
CCDC88C	Rabbit	Proteintech	WB: 1:1000	25769-1-AP
CDK5RAP2	Rabbit	Proteintech	WB: 1:1000	31702-1-AP
MDM1	Rabbit	Proteintech	WB: 1:1000	17575-1-AP
EWSR1	Rabbit	Proteintech	WB: 1:2000	55191-1-AP
CHD1	Rabbit	Proteintech	WB: 1:300	20576-1-AP
EP400	Rabbit	Abcam	WB: 1:1000	ab70301
RRS1	Rabbit	Proteintech	WB: 1:500	15329-1-AP
CCNA1	Rabbit	Proteintech	WB: 1:800	13295-1-AP
CCNH	Mouse	Proteintech	WB: 1:5000	67065-1-Ig
MLH1	Mouse	BD Pharmingen	IF: 1:50	550838
			WB: 1:200
CCNB2	Rabbit	Proteintech	WB: 1:5000	21644-1-AP
CBX5	Rabbit	Proteintech	WB: 1:500	11831-1-AP
DDX5	Rabbit	HUABIO	WB: 1:1500	ET1705-32
RPS3	Rabbit	Proteintech	WB: 1:3000	11990-1-AP
RPL13	Rabbit	Proteintech	WB: 1:500	11271-1-AP
YTHDC2	Rabbit	Abcam	WB:1:1000	ab220160
eIF4G3	Rabbit	Proteintech	WB: 1:3000	11281-1-AP
m6A	Rabbit	Abclonal	DB: 1:1000	A19841
hnRNPC	Rabbit	Proteintech	WB: 1:2000	11760-1-AP
YTHDF1	Rabbit	Proteintech	WB: 1:2000	17479-1-AP
YTHDF2	Rabbit	Abclonal	WB: 1:2000	A24287
YTHDF3	Rabbit	Proteintech	WB: 1:2000	25537-1-AP
YTHDC1	Rabbit	Proteintech	WB: 1:5000	29441-1-AP
IGF2BP3	Rabbit	Proteintech	WB: 1:2000	14642-1-AP
FMR1	Rabbit	Proteintech	WB: 1:1500	13755-1-AP
SYCP3	Goat	R&D	IF: 1:500	AF3750
RPA2	Mouse	Santa Cruz	IF: 1:100	sc-56770
BRCA1	Rabbit	Gift from Dr. Linyv Lu, Zhejiang University, China	IF: 1:100	-
HORMAD1	Rabbit	Proteintech	IF: 1:100	13917-1-AP
ATR	Rabbit	Proteintech	IF: 1:100	19787-1-AP
TOPBP1	Rabbit	Proteintech	IF: 1:100	23340-1-AP
LAMIN B1	Mouse	Proteintech	WB: 1:2000	66095-1-Ig
GAPDH	Mouse	Proteintech	WB: 1:8000	60004-1-Ig
Donkey anti-rabbit IgG-DyLight 488		Abbkine	IF: 1:500	A24221
Donkey anti-mouse IgG-DyLight 488		Abbkine	IF: 1:500	A24211
Donkey anti-rabbit IgG-DyLight 594		Abbkine	IF: 1:500	A24421
Donkey anti-mouse IgG-DyLight 594		Abbkine	IF: 1:500	A24411
Donkey anti-Goat IgG (H+L) Cross-Adsorbed Secondary Antibody, Alexa Fluor™ 647		Thermo Fisher	IF: 1:300	A-21447
YSFluor™ 647 Donkey Anti-Mouse IgG (H+L)		Yeasen	IF: 1:500	34113ES60
FlexAble 2.0 CoraLite® Plus 594 Antibody Labeling Kit for Rabbit IgG1		Proteintech	-	KFA509
HRP, Goat Anti-Rabbit IgG		Abbkine	WB: 1: 8000	A21020
HRP, Goat Anti-Mouse IgG		Abbkine	WB: 1: 8000	A21010
IPKine™ HRP, Goat Anti-Rabbit IgG HCS		Abbkine	WB: 1: 2000	A25222
IPKine™ HRP, Goat Anti-Mouse IgG HCS		Abbkine	WB: 1: 2000	A25112
IPKine™ HRP, Mouse Anti-Rabbit IgG LCS		Abbkine	WB: 1: 2000	A25022
IPKine™ HRP, Goat Anti-Mouse IgG LCS		Abbkine	WB: 1: 2000	A25012
